# Supplementary material for: The poly-SUMO2/3 protease SENP6 enables assembly of the constitutive centromere-associated network by group deSUMOylation
Source: Nat Commun. 2019 Sep 4;10:3987. doi: 10.1038/s41467-019-11773-x (PMC6726658; doi:10.1038/s41467-019-11773-x)
Supplement: Supplementary file 4 — Supplementary Data 1 [file 41467_2019_11773_MOESM4_ESM.xlsx]

## Sheet: 1
				Repl1	Repl2	Repl3	Repl1	Repl2	Repl3	Repl1	Repl2	Repl3	Repl1	Repl2	Repl3
Identifiers				SUMO_nontargeting			SUMO_SENP6 shRNA1			SUMO_SENP6 shRNA2			U2OS_nontargeting
				SUMO									U2OS				SUMO_nontargeting vs. U2OS			SUMO_SENP6 shRNA1 vs. U2OS			SUMO_SENP6 shRNA2 vs. U2OS			AND	OR	SUMO_SENP6 shRNA vs. SUMO_nontargeting			SUMO_SENP6 shRNA2 vs. SUMO_nontargeting			Average		Q-value	Score	Intensity	MS/MS Count	Sequence coverage [%]	Peptides	Razor + unique peptides	Unique peptides	Unique peptides SUMO_nontargeting shRNA_Repl1	Unique peptides SUMO_nontargeting shRNA_Repl2	Unique peptides SUMO_nontargeting shRNA_Repl3	Unique peptides SUMO_shRNA1_Repl1	Unique peptides SUMO_shRNA1_Repl2	Unique peptides SUMO_shRNA1_Repl3
Protein IDs	Majority protein IDs	Protein names	Gene names	nontargeting			targeting						U2OS			Significant? Any SUMO vs U2OS	Significant?	-Log t-test p valueU2OS-780	log2 DifferenceU2OS-780	Significant?	-Log t-test p valueU2OS-1023	log2 DifferenceU2OS-1023	Significant?	-Log t-test p valueU2OS-1024	log2 DifferenceU2OS-1024	Significant? Both targeting vs. nontargeting shRNA	Significant? One of the two targeting vs. nontargeting shRNA	Significant?	-Log t-test p value780-1023	log2 Difference780-1023	Significant?	-Log t-test p value780-1024	log2 Difference780-1024	-Log t-test p value average	log2 Difference average
P54132;H0YNU5;H0YLV8	P54132;H0YNU5	Bloom syndrome protein	BLM	26.0493	25.7341	26.4557	28.9644	28.9246	28.7261	28.6445	28.8143	28.9096	18.4529	17.434	17.5753	yes	yes	4.57174	8.25896	yes	5.33918	11.0509	yes	5.32154	10.9687	yes	yes	yes	3.64207	2.79198	yes	3.5812	2.70976	3.61164	2.75087	0	323.31	11365000000	691	59.5	70	70	70	47	46	61	67	69	68
P29590	P29590	Protein PML	PML	29.7685	29.4554	30.1666	31.7726	31.2144	30.9922	31.404	31.8015	31.9226	24.8111	19.8633	20.551	yes	yes	2.17406	8.05506	yes	2.44385	9.58461	yes	2.51631	9.96757	yes	yes	yes	2.10405	1.52955	yes	2.74882	1.91252	2.42644	1.72103	0	323.31	78033000000	848	68.9	63	63	0	0	0	0	0	0	0
O75925;O75925-2;O75925-3;H3BSI8;H3BS65	O75925;O75925-2	E3 SUMO-protein ligase PIAS1	PIAS1	26.3086	26.0149	26.8669	27.7408	27.926	27.7022	27.6077	27.5239	27.7949	18.5274	18.9566	18.0186	yes	yes	4.5511	7.89598	yes	5.30914	9.28886	yes	5.26342	9.14133	yes	yes	yes	2.23685	1.39289	yes	2.04592	1.24536	2.14138	1.31912	0	323.31	5885300000	299	52.4	25	25	24	22	21	22	22	24	24
Q9NWF9-1;Q9NWF9;Q9NWF9-3;F8W6D1;C9JIV3;F8WDI8;Q6NUR6	Q9NWF9-1;Q9NWF9;Q9NWF9-3	E3 ubiquitin-protein ligase RNF216	RNF216	25.8286	25.5205	25.9925	28.0168	27.9728	27.5589	27.7518	27.5534	27.9151	19.9787	17.4287	16.6632	yes	yes	2.80802	7.75704	yes	3.19937	9.82599	yes	3.18909	9.71659	yes	yes	yes	3.29851	2.06895	yes	3.45625	1.95955	3.37738	2.01425	0	323.31	5607200000	374	42.8	36	36	36	29	27	33	35	36	35
P23497-4;H0Y4R8	P23497-4	Nuclear autoantigen Sp-100	SP100	26.3959	26.424	26.7498	31.0539	30.0799	29.9836	29.5295	29.5074	30.6266	17.8372	19.9937	20.9447	yes	yes	2.7682	6.93137	yes	3.40972	10.7806	yes	3.31503	10.296	yes	yes	yes	3.36194	3.84924	yes	3.01819	3.36459	3.19006	3.60691	0	323.31	28475000000	377	43.5	41	41	6	1	1	4	6	6	6
Q8N3Z6;X6R4A7;Q8N3Z6-2	Q8N3Z6	Zinc finger CCHC domain-containing protein 7	ZCCHC7	24.7312	24.3349	24.8697	27.5678	27.197	27.0293	26.7701	26.6289	26.6223	17.7843	18.1675	17.3316	yes	yes	4.72935	6.88412	yes	5.29084	9.50357	yes	5.45785	8.91264	yes	yes	yes	3.50089	2.61945	yes	3.57561	2.02852	3.53825	2.32399	0	278.88	3198100000	164	38.9	23	23	23	11	10	15	21	21	21
Q8IY92;Q8IY92-2	Q8IY92;Q8IY92-2	Structure-specific endonuclease subunit SLX4	SLX4	25.9737	25.4768	26.0628	27.917	27.943	27.65	28.1285	28.2153	28.1224	19.1576	18.1519	20.381	yes	yes	3.22746	6.60759	yes	3.72254	8.60652	yes	3.80056	8.92525	yes	yes	yes	3.20823	1.99893	yes	3.63376	2.31766	3.42099	2.1583	0	323.31	6564100000	493	36.2	54	54	54	40	39	44	51	51	49
B8ZZN6;P63165;B8ZZJ0;B9A032;B8ZZ67;P63165-2	B8ZZN6;P63165;B8ZZJ0;B9A032	Small ubiquitin-related modifier 1	SUMO1	28.127	28.3649	28.7543	30.8542	30.6346	30.3868	30.9306	31.0303	31.1064	21.6365	21.4264	22.3845	yes	yes	4.36424	6.5996	yes	4.9819	8.80938	yes	5.20106	9.20665	yes	yes	yes	3.20296	2.20978	yes	3.78843	2.60705	3.49569	2.40842	0	323.31	46046000000	112	35.6	8	8	8	8	8	8	7	8	8
P61956-2;P61956	P61956-2;P61956	Small ubiquitin-related modifier 2	SUMO2	24.9544	25.2127	25.7438	29.0347	29.0633	28.3219	27.9943	28.4024	29.5319	19.1473	18.7355	18.4085	yes	yes	4.49363	6.53987	yes	5.19411	10.0429	yes	4.3879	9.87911	yes	yes	yes	3.32118	3.50299	yes	2.53439	3.33924	2.92779	3.42112	0	323.31	11104000000	33	46.5	4	2	2	1	2	2	2	2	2
Q96C00;A0A087X1K1;A0A087X1Z5	Q96C00	Zinc finger and BTB domain-containing protein 9	ZBTB9	24.5646	23.9573	24.3329	26.9043	26.4361	26.081	26.1436	25.696	26.2436	18.2093	17.8749	17.3838	yes	yes	4.57298	6.46228	yes	4.85843	8.65111	yes	5.01481	8.20506	yes	yes	yes	2.74374	2.18884	yes	2.69038	1.74278	2.71706	1.96581	0	242.66	1958600000	199	56.9	18	18	18	14	12	15	17	17	18
I6L8A6;Q99708;Q99708-2;Q99708-3;F6Q6H0;J3QLW6;J3QL00;J3QSH7;J3KSA4;J3QL93;V9GZ40;J3QLH2	I6L8A6;Q99708;Q99708-2;Q99708-3;F6Q6H0	DNA endonuclease RBBP8	RBBP8	24.535	24.6362	24.8768	27.4946	26.5767	26.1549	26.9765	27.683	27.7318	17.1048	18.3948	19.2034	yes	yes	3.31785	6.44832	yes	3.5137	8.50773	yes	3.82414	9.22941	yes	yes	yes	2.13911	2.05941	yes	3.33643	2.78109	2.73777	2.42025	0	323.31	3608600000	324	45	38	38	38	27	32	35	37	35	34
Q9H2Y7;H3BNX5	Q9H2Y7	Zinc finger protein 106	ZNF106	25.7198	24.7107	26.8478	29.493	29.8524	29.7983	28.241	27.6536	28.1315	19.6757	20.0018	18.6891	yes	yes	2.99893	6.30388	yes	4.81904	10.259	yes	4.4083	8.55315	yes	yes	yes	2.49012	3.95512	yes	1.603	2.24927	2.04656	3.1022	0	323.31	13938000000	742	56.1	93	93	19	12	11	14	18	19	19
Q6NZI2;Q6NZI2-2;Q6NZI2-3	Q6NZI2;Q6NZI2-2	Polymerase I and transcript release factor	PTRF	25.5138	25.0667	25.4341	30.6808	30.4874	30.0825	28.527	28.2965	27.8428	19.5449	19.6356	18.3694	yes	yes	3.85725	6.15485	yes	4.83789	11.2335	yes	4.42295	9.03875	yes	yes	yes	4.65199	5.07869	yes	3.53531	2.8839	4.09365	3.9813	0	323.31	21281000000	251	40.5	18	18	18	12	12	12	17	18	18
Q9NS56;Q9NS56-2	Q9NS56;Q9NS56-2	E3 ubiquitin-protein ligase Topors	TOPORS	26.3221	26.2841	26.7313	28.836	28.0721	27.9821	27.9484	28.0331	28.225	19.0567	24.1548	18.7334	yes	yes	1.52025	5.79756	yes	1.8999	7.64846	yes	1.87105	7.42058	yes	yes	yes	2.42177	1.8509	yes	3.22357	1.62301	2.82267	1.73696	0	323.31	8017800000	465	34.4	42	42	42	37	37	38	40	42	42
Q96RL1;Q96RL1-3;Q96RL1-2;Q96RL1-4;D6RC40;D6RCQ3;Q96RL1-5;D6R9M3;D6RDZ5	Q96RL1;Q96RL1-3;Q96RL1-2	BRCA1-A complex subunit RAP80	UIMC1	23.5634	23.7205	23.9877	27.9269	27.7804	27.5152	26.7174	26.8716	26.9849	17.5754	18.7962	17.9575	yes	yes	3.91768	5.6475	yes	4.84134	9.63113	yes	4.72765	8.74828	yes	yes	yes	4.67823	3.98363	yes	4.5352	3.10078	4.60672	3.54221	0	323.31	4005200000	200	50.3	26	26	26	16	12	19	25	24	25
Q12888;Q12888-3;Q12888-2;A6NNK5;C9JXV0;H7BZY0;H7C3N7;M0R142;H7C495;H7C151	Q12888;Q12888-3;Q12888-2;A6NNK5	Tumor suppressor p53-binding protein 1	TP53BP1	23.2223	23.3058	25.7023	28.5607	28.3905	28.4441	29.0604	29.5025	29.5783	17.9303	19.9025	18.0467	yes	yes	2.20696	5.4503	yes	3.9787	9.83859	yes	4.08341	10.7539	yes	yes	yes	2.24087	4.38829	yes	2.51357	5.30359	2.37722	4.84594	0	323.31	12186000000	569	50.1	71	71	71	28	29	50	68	66	69
O75928-2;O75928;A0A087WUY7;O75928-3;B4DGW0;A0A0A0MS92;K7ER97;K7EJT4;K7EMP6;K7EQX5;U3KQV1	O75928-2;O75928;A0A087WUY7;O75928-3	E3 SUMO-protein ligase PIAS2	PIAS2	23.1758	23.0621	23.795	25.8908	25.9106	25.9238	25.3874	25.4935	25.5632	18.4762	18.0652	17.1849	yes	yes	3.59316	5.43554	yes	4.51684	7.99963	yes	4.40746	7.5726	yes	yes	yes	3.44889	2.56408	yes	3.10249	2.13706	3.27569	2.35057	0	157.08	1336700000	135	36.5	19	18	16	7	7	11	16	16	16
P29590-11	P29590-11	Protein PML	PML	17.9337	17.8554	18.8587	24.1536	19.3368	24.1829	24.4901	24.6421	24.5483	18.1135	18.2156	17.7994	yes	no	0.191955	0.17314	yes	1.30927	4.51496	yes	5.9861	6.51732	no	yes	no	1.24135	4.34182	yes	4.3903	6.34418	2.81582	5.343	0.0019231	3.9236	538790000	7	67.3	59	2	0	0	0	0	0	0	0
Q5VYV7;H0YD23	Q5VYV7	Protein SLX4IP	SLX4IP	24.0955	23.6365	24.1543	26.5694	26.4873	26.2639	26.5816	26.5734	26.4025	18.4023	18.8779	18.9314	yes	yes	4.61824	5.22493	yes	5.64303	7.70299	yes	5.78594	7.78195	yes	yes	yes	3.72348	2.47806	yes	3.90605	2.55703	3.81476	2.51755	0	323.31	2180300000	196	65.2	24	24	24	14	15	18	23	24	23
Q16666-3;Q16666-2;Q16666;Q16666-6;A0A0A0MRB1;H3BM18;X6RHM1;H3BR88;H3BVE6;X6RHR0;Q6K0P9-6;Q6K0P9-5;Q6K0P9-4;Q6K0P9-3;Q6K0P9-2;Q6K0P9;H3BR65	Q16666-3;Q16666-2;Q16666;Q16666-6	Gamma-interferon-inducible protein 16	IFI16	23.3547	23.5591	23.4509	27.8698	27.3403	27.6075	26.0298	26.0414	25.7646	18.3906	18.5864	17.8101	yes	yes	4.56553	5.19255	yes	5.32562	9.34353	yes	5.17528	7.68292	yes	yes	yes	4.84093	4.15098	yes	4.67955	2.49036	4.76024	3.32067	0	323.31	3314700000	221	47.8	30	30	30	18	20	22	29	27	29
Q01780;Q01780-2;K7EJ37	Q01780;Q01780-2	Exosome component 10	EXOSC10	24.2922	24.1561	24.8811	26.8654	26.8275	27.291	26.1708	26.517	27.2074	18.1217	21.0807	18.5951	yes	yes	2.26857	5.17729	yes	2.94185	7.72876	yes	2.79749	7.36589	yes	yes	yes	3.17065	2.55148	yes	2.35733	2.18861	2.76399	2.37004	0	323.31	3007400000	384	60.3	44	44	44	32	28	35	41	40	43
Q03188;H0Y8J2;Q03188-2;H0Y9W1	Q03188;H0Y8J2;Q03188-2	Centromere protein C	CENPC	24.1481	23.7583	25.3212	29.4735	29.3538	29.3949	29.8054	29.4725	28.8478	18.61	20.671	18.5616	yes	yes	2.4405	5.12831	yes	3.8866	10.1265	yes	3.75438	10.0944	yes	yes	yes	3.35036	4.99822	yes	3.08784	4.96607	3.2191	4.98214	0	323.31	15583000000	465	57.6	50	50	50	32	25	31	50	50	50
Q02241;H7BYN4;Q02241-2;H0YKQ5;H0YMJ4	Q02241;H7BYN4;Q02241-2	Kinesin-like protein KIF23;Kinesin-like protein	KIF23	23.9514	23.2743	23.8723	28.4219	28.1913	27.8175	26.9006	25.9736	27.9392	19.3438	19.0911	17.8522	yes	yes	3.2021	4.93696	yes	4.34602	9.3812	yes	3.43842	8.17546	yes	yes	yes	4.05454	4.44424	yes	2.22686	3.2385	3.1407	3.84137	0	323.31	5055500000	354	52.1	40	40	5	2	3	3	5	5	5
E9PHH8;Q9Y6X2;E7ESB4	E9PHH8;Q9Y6X2	E3 SUMO-protein ligase PIAS3	PIAS3	23.4563	23.3294	23.8666	26.1675	26.0856	26.0203	25.0855	24.897	25.2867	18.1169	18.1085	19.9234	yes	yes	2.82278	4.83447	yes	3.58493	7.37488	yes	3.31321	6.37346	yes	yes	yes	3.95678	2.54041	yes	2.83619	1.53899	3.39649	2.0397	0	182.28	1303100000	100	43	17	15	15	8	10	13	14	15	15
P20700;E9PBF6;A0A0D9SFE5;A0A0D9SFY5	P20700;E9PBF6;A0A0D9SFE5	Lamin-B1	LMNB1	24.2621	24.0388	24.2836	27.1154	26.7656	27.4616	26.2186	26.2408	25.4451	17.3946	21.004	19.8844	yes	yes	1.95137	4.76716	yes	2.67799	7.68657	yes	2.39894	6.54051	yes	yes	yes	3.76379	2.91941	yes	2.53763	1.77335	3.15071	2.34638	0	289.68	2615900000	225	67.2	40	39	38	29	27	31	37	33	38
Q7Z333;Q7Z333-4;Q7Z333-3;X6RI79;Q86YA3-7	Q7Z333;Q7Z333-4;Q7Z333-3	Probable helicase senataxin	SETX	22.7141	22.1005	22.8087	27.1484	27.3466	27.7573	28.2967	28.3039	28.7987	17.6351	18.0221	17.6884	yes	yes	4.32857	4.75923	yes	5.81785	9.63559	yes	6.08584	10.6845	yes	yes	yes	4.16256	4.87637	yes	4.54747	5.92531	4.35502	5.40084	0	323.31	6261400000	552	42.5	98	98	97	23	21	35	91	89	93
Q06265;Q06265-2;D6R905;D6RIY6;D6RA17;Q06265-3;Q06265-4;D6RAP4;H0Y9L5	Q06265;Q06265-2;D6R905;D6RIY6;D6RA17;Q06265-3;Q06265-4	Exosome complex component RRP45	EXOSC9	22.6678	22.6619	23.1368	25.497	25.4221	24.9861	24.5784	24.9925	25.2301	18.0017	18.019	18.4663	yes	yes	4.54138	4.65983	yes	5.2678	7.13941	yes	5.00107	6.77134	yes	yes	yes	3.42224	2.47958	yes	2.98793	2.11152	3.20509	2.29555	0	55.831	905140000	92	25.3	11	11	11	8	7	10	11	11	11
Q96SB8;Q96SB8-2;C9JMN1;A0A0A0MRY1;C9JEF0;A0A087WWI9	Q96SB8;Q96SB8-2;C9JMN1	Structural maintenance of chromosomes protein 6	SMC6	23.8718	23.8148	23.9593	26.5807	26.4912	26.5895	25.3957	25.5175	25.4219	19.7064	19.427	18.6183	yes	yes	3.83062	4.63146	yes	4.61945	7.30328	yes	4.3326	6.19453	yes	yes	yes	6.05044	2.67183	yes	5.00847	1.56307	5.52946	2.11745	0	323.31	1819700000	234	48.9	43	43	43	28	24	30	43	42	42
Q8IY18	Q8IY18	Structural maintenance of chromosomes protein 5	SMC5	23.3703	23.015	23.6083	26.4863	26.335	26.3328	25.225	25.2877	25.4211	19.2306	17.7976	19.0821	yes	yes	3.16636	4.62779	yes	4.13123	7.68131	yes	3.87019	6.60787	yes	yes	yes	4.15275	3.05352	yes	3.39412	1.98008	3.77344	2.5168	0	240.56	1595100000	211	36.2	36	36	36	20	15	24	34	35	35
Q16777;Q6FI13;A0A0U1RR32;A0A0U1RRH7;Q99878;Q96KK5;Q9BTM1;Q93077;Q7L7L0;P20671;P0C0S8;P04908;H0YFX9;Q96QV6;P16104;Q9BTM1-2	Q16777;Q6FI13;A0A0U1RR32;A0A0U1RRH7;Q99878;Q96KK5;Q9BTM1;Q93077;Q7L7L0;P20671;P0C0S8;P04908;H0YFX9;Q96QV6;P16104;Q9BTM1-2	Histone H2A type 2-C;Histone H2A type 2-A;Histone H2A type 1-J;Histone H2A type 1-H;Histone H2A.J;Histone H2A type 1-C;Histone H2A type 3;Histone H2A type 1-D;Histone H2A type 1;Histone H2A type 1-B/E;Histone H2A;Histone H2A type 1-A;Histone H2AX	HIST2H2AC;HIST2H2AA3;HIST1H2AJ;HIST1H2AH;H2AFJ;HIST1H2AC;HIST3H2A;HIST1H2AD;HIST1H2AG;HIST1H2AB;HIST1H2AA;H2AFX	25.1428	24.837	25.7672	26.6195	26.9179	26.8697	26.9293	28.0553	26.8995	19.707	21.6561	21.0432	yes	yes	2.65415	4.44692	yes	3.29922	6.00028	yes	3.14863	6.49265	yes	yes	yes	2.23783	1.55335	yes	1.92034	2.04572	2.07908	1.79954	0	323.31	3645900000	67	55	5	3	3	3	2	2	3	3	3
Q6P0N0;G5E9K5;Q6P0N0-2;H7C1S6;H0YJM1;C9J2Q8	Q6P0N0	Mis18-binding protein 1	MIS18BP1	23.1047	22.8523	22.9472	27.4373	27.2292	26.9268	25.4639	25.1704	25.2364	17.7611	18.8074	19.0562	yes	yes	3.40609	4.42653	yes	4.47033	8.65622	yes	4.11232	6.74868	yes	yes	yes	4.8566	4.22969	yes	4.4435	2.32215	4.65005	3.27592	0	285.42	2242400000	238	39.4	41	41	41	21	17	23	40	39	39
Q63HK3;Q63HK3-2;H3BQ35;K7EPZ1;K7EM64;O60304-2;O60304	Q63HK3;Q63HK3-2	Zinc finger protein with KRAB and SCAN domains 2	ZKSCAN2	23.4093	23.1076	23.3897	25.9972	25.8055	25.4977	25.74	25.7771	25.4197	18.2454	19.5515	18.9395	yes	yes	3.45138	4.39005	yes	4.14867	6.85464	yes	4.16274	6.73348	yes	yes	yes	3.83003	2.46458	yes	4.01358	2.34343	3.9218	2.40401	0	237.63	1291600000	192	42.7	34	34	34	19	15	22	29	28	32
Q9H2G4;J3KST2;J3KS33	Q9H2G4	Testis-specific Y-encoded-like protein 2	TSPYL2	22.9508	22.7688	23.351	27.8876	27.5859	27.8706	26.032	25.9261	26.8263	18.8012	19.2559	17.8952	yes	yes	3.25779	4.37275	yes	4.61129	9.13059	yes	3.99679	7.61068	yes	yes	yes	4.75127	4.75784	yes	3.20801	3.23793	3.97964	3.99788	0	323.31	3721900000	215	29.7	21	21	21	10	13	16	19	20	20
P17028;P17028-2;K7EPL1;K7EQP8;K7EPZ8	P17028;P17028-2	Zinc finger protein 24	ZNF24	23.1702	22.8969	23.2018	26.9643	25.7929	26.4864	26.9153	26.6833	27.0866	18.8732	19.2245	18.0737	yes	yes	3.60499	4.36584	yes	4.04757	7.69072	yes	4.65142	8.17121	yes	yes	yes	3.14709	3.32489	yes	4.82349	3.80537	3.98529	3.56513	0	323.31	2414700000	204	48.1	17	17	16	11	10	14	16	16	16
Q14149;H0YHQ4;H0YIR5	Q14149	MORC family CW-type zinc finger protein 3	MORC3	25.0535	24.9589	25.4744	27.9267	27.7498	28.2958	27.136	27.1407	28.2909	21.1907	20.6841	20.7106	yes	yes	4.32855	4.30044	yes	5.1889	7.12893	yes	4.04269	6.66077	yes	yes	yes	3.63161	2.82849	yes	2.32397	2.36033	2.97779	2.59441	0	323.31	5803400000	481	60.1	49	49	49	38	41	44	45	44	45
P17029;E9PC66;B3KRF7;C9JRM9	P17029;E9PC66;B3KRF7	Zinc finger protein with KRAB and SCAN domains 1	ZKSCAN1	22.2988	22.3258	22.7505	25.1928	25.1408	24.9651	24.7029	24.7935	25.0136	19.0007	17.8143	18.3885	yes	yes	3.39439	4.05722	yes	4.36026	6.69841	yes	4.26521	6.43551	yes	yes	yes	4.0851	2.64119	yes	3.79036	2.37829	3.93773	2.50974	0	286.41	810050000	122	39.8	16	15	15	9	11	11	14	14	15
Q96PZ2;E9PR18;E9PNQ0	Q96PZ2	Protein FAM111A	FAM111A	22.1559	21.9914	22.8027	25.494	25.348	25.2911	24.2219	24.1808	24.5766	18.0092	18.7031	18.3964	yes	yes	3.6117	3.9471	yes	5.32083	7.00819	yes	4.82868	5.95692	yes	yes	yes	3.55982	3.06109	yes	2.71369	2.00982	3.13676	2.53545	0	323.31	795950000	138	44	22	22	22	10	8	11	22	21	22
Q92889;Q92889-2;I3NI48	Q92889	DNA repair endonuclease XPF	ERCC4	23.0415	22.9365	24.1493	27.0235	27.1518	27.304	26.4234	27.5881	27.2814	20.0672	18.5879	20.2661	yes	yes	2.32716	3.73536	yes	3.82586	7.51935	yes	3.5249	7.45719	yes	yes	yes	3.17244	3.78399	yes	2.69055	3.72183	2.93149	3.75291	0	323.31	3422500000	276	43.7	32	32	32	17	18	19	31	29	31
Q15776;Q15776-2;C9J6L6;P52740-2;P52740;Q9P0L1;O14709;Q6AZW8;P19878-2;P19878-4;P19878-3;P19878;Q8TF47	Q15776	Zinc finger protein with KRAB and SCAN domains 8	ZKSCAN8	22.8688	22.6164	23.6806	26.928	27.4408	27.0949	26.866	27.3779	27.4063	19.4754	18.6279	20.3593	yes	yes	2.41239	3.56774	yes	3.90244	7.66701	yes	3.89146	7.72921	yes	yes	yes	3.49425	4.09927	yes	3.46743	4.16147	3.48084	4.13037	0	323.31	3516800000	258	54.2	29	29	26	17	16	19	24	25	25
Q9H444;Q96CF2	Q9H444	Charged multivesicular body protein 4b	CHMP4B	21.9265	21.4662	21.4002	25.9778	26.1833	25.3348	27.0706	27.2297	27.3253	17.9151	18.7477	18.1684	yes	yes	3.43917	3.32055	yes	4.54008	7.55491	yes	5.38557	8.93146	yes	yes	yes	3.80954	4.23436	yes	5.18613	5.61091	4.49783	4.92264	0	323.31	2350000000	73	37.1	6	6	6	5	4	5	6	6	6
H3BNT4;Q99547;H3BSB3;H3BU96;H3BNK8	H3BNT4;Q99547;H3BSB3	M-phase phosphoprotein 6	MPHOSPH6	21.641	21.5215	21.8471	24.3949	24.1034	23.8016	23.6452	23.7809	23.466	18.4316	17.6324	19.087	yes	yes	2.7982	3.28623	yes	3.63968	5.71635	yes	3.58542	5.24703	yes	yes	yes	3.6148	2.43013	yes	3.92569	1.96081	3.77025	2.19547	0	59.332	368380000	42	54.2	7	7	7	3	4	6	6	7	6
Q8NB50-3;Q8NB50;Q8NB50-2;D6RCF6;D6R9C0;D6RBG3	Q8NB50-3;Q8NB50;Q8NB50-2	Zinc finger protein 62 homolog	ZFP62	22.502	23.337	23.2548	25.1603	25.3293	24.6588	25.5114	25.2301	24.6769	19.2706	20.3588	19.6695	yes	yes	2.85357	3.265	yes	3.82622	5.28318	yes	3.74457	5.37316	yes	yes	yes	2.42526	2.01818	yes	2.36574	2.10816	2.3955	2.06317	0	76.196	870880000	137	31.8	21	20	19	13	13	14	18	17	16
Q13185;C9JMM0;B8ZZ43;S4R2Y4	Q13185	Chromobox protein homolog 3	CBX3	21.0104	21.1533	21.3051	22.3692	22.4434	21.689	22.2678	22.5066	21.9286	18.2607	18.173	17.3656	yes	yes	3.38637	3.22319	yes	3.46629	4.23412	yes	3.69605	4.30126	yes	yes	yes	1.78127	1.01093	yes	2.3388	1.07806	2.06003	1.04449	0	26.016	127520000	26	27.9	4	4	3	1	2	3	3	2	3
J3QS39;J3QTR3;F5H6Q2;F5GYU3;F5H2Z3;F5H265;B4DV12;F5H388;F5H747;F5GXK7;J3QKN0;Q5PY61;Q96C32;P62987;P62979;P0CG47;P0CG48;M0R1V7;M0R1M6;M0R2S1;J3QSA3;F5GZ39	J3QS39;J3QTR3;F5H6Q2;F5GYU3;F5H2Z3;F5H265;B4DV12;F5H388;F5H747;F5GXK7;J3QKN0;Q5PY61;Q96C32;P62987;P62979;P0CG47;P0CG48;M0R1V7;M0R1M6;M0R2S1	Ubiquitin-60S ribosomal protein L40;Ubiquitin;60S ribosomal protein L40;Ubiquitin-40S ribosomal protein S27a;Ubiquitin;40S ribosomal protein S27a;Polyubiquitin-B;Ubiquitin;Polyubiquitin-C;Ubiquitin	UBB;RPS27A;UBC;UBA52	29.2396	29.3094	29.5946	31.8993	31.4355	31.0248	30.8478	30.6561	31.2205	26.0604	26.2541	26.4691	yes	yes	4.38548	3.12001	yes	4.31021	5.19198	yes	4.66208	4.64693	yes	yes	yes	2.77977	2.07197	yes	2.81664	1.52691	2.79821	1.79944	0	323.31	62046000000	255	52.7	5	5	5	5	5	5	5	5	5
Q96AY2;Q96AY2-2;H0Y9Z4;F8W714	Q96AY2;Q96AY2-2	Crossover junction endonuclease EME1	EME1	22.455	22.084	22.6234	25.6522	26.0168	25.5991	25.5156	25.8079	25.4591	18.4226	18.7408	20.742	yes	yes	1.84646	3.08563	yes	3.02657	6.45422	yes	2.99284	6.29237	yes	yes	yes	4.08312	3.3686	yes	4.1184	3.20674	4.10076	3.28767	0	139.79	1243100000	136	29.1	17	17	17	9	8	13	16	15	17
Q96NC0;R4GMX9;R4GNG8	Q96NC0;R4GMX9;R4GNG8	Zinc finger matrin-type protein 2	ZMAT2	20.7499	20.6964	21.0135	23.7361	22.8255	23.3399	23.807	24.2143	23.5874	18.0346	17.5401	17.9705	yes	yes	4.0694	2.97157	yes	4.23463	5.45211	yes	4.82085	6.02116	yes	yes	yes	3.03995	2.48053	yes	3.89845	3.04959	3.4692	2.76506	0	19.897	322740000	34	27.6	6	6	6	3	3	5	6	5	6
P02545-2;Q3BDU5;Q5TCI8	P02545-2;Q3BDU5;Q5TCI8	Prelamin-A/C;Lamin-A/C	LMNA	21.8552	21.4805	21.1729	24.1407	23.303	23.9028	23.567	23.0934	22.4532	18.6605	18.4919	18.5169	yes	yes	3.87303	2.94642	yes	4.4771	5.22571	yes	3.78469	4.48138	yes	yes	yes	2.69839	2.27929	yes	1.81322	1.53496	2.25581	1.90712	0	13.232	298630000	18	69.6	47	2	2	1	1	1	2	2	2
Q8N680	Q8N680	Zinc finger and BTB domain-containing protein 2	ZBTB2	20.9692	21.5663	22.7096	27.2032	27.1948	27.4131	24.4303	24.4814	24.8848	20.8406	18.2858	17.3778	yes	no	1.18538	2.91364	yes	2.90245	8.43565	yes	2.27565	5.7641	yes	yes	yes	3.36593	5.52201	yes	2.23711	2.85046	2.80152	4.18624	0	319.92	2238300000	107	49.8	19	19	19	5	5	12	19	19	17
Q8N7W2;Q8N7W2-2;Q8N7W2-3;A0A0A0MSS7	Q8N7W2;Q8N7W2-2;Q8N7W2-3	BEN domain-containing protein 7	BEND7	21.2054	21.3262	21.4917	22.6621	22.68	22.543	23.558	23.4171	23.2975	19.4428	17.6413	18.3549	yes	yes	2.24346	2.86143	yes	2.85612	4.14868	yes	3.13643	4.94456	yes	yes	yes	3.79304	1.28726	yes	4.30755	2.08313	4.05029	1.68519	0	21.839	214510000	47	19.7	8	8	8	6	6	7	6	6	6
P29590-8;P29590-3	P29590-8;P29590-3	Protein PML	PML	21.4533	21.3519	21.5173	24.6344	23.8383	23.822	22.8998	24.289	23.7478	17.9053	18.1299	19.7054	yes	yes	2.13557	2.86062	yes	3.03745	5.51803	yes	2.723	5.06531	yes	yes	yes	3.20858	2.65741	yes	2.24906	2.20469	2.72882	2.43105	0	169.07	515020000	51	56.8	50	3	0	0	0	0	0	0	0
Q15554;H3BR06;H3BTA7;U3KQ35;Q15554-4;J3KSZ6;J3KSJ9;H3BR37;V9GYM1	Q15554;H3BR06;H3BTA7;U3KQ35;Q15554-4	Telomeric repeat-binding factor 2	TERF2	21.7415	21.6681	21.8621	23.3265	23.0005	23.043	23.4259	23.3352	23.2457	19.557	18.3035	19.1582	yes	yes	2.73992	2.75102	yes	3.36933	4.1171	yes	3.50024	4.32937	yes	yes	yes	3.51322	1.36609	yes	4.4791	1.57835	3.99616	1.47222	0	67.035	247150000	57	18.6	8	8	8	6	4	5	6	7	7
Q03933-2;Q03933;V9GZ44	Q03933-2;Q03933	Heat shock factor protein 2	HSF2	21.4452	20.1847	20.4096	23.7563	23.3772	23.2253	22.7166	22.4194	22.8747	18.3615	18.3734	17.8763	yes	yes	2.37814	2.47605	yes	4.67991	5.24918	yes	4.52895	4.46648	yes	yes	yes	2.56813	2.77314	yes	2.07867	1.99043	2.3234	2.38178	0	31.599	221220000	34	18.9	8	8	7	1	2	4	7	6	7
E7EQ57;Q03112-3;E7EUL6;Q03112-5;Q03112;A0A0C3SFZ7;Q03112-6;Q03112-4;H0YA13;D6RFY3;D6RDW0;Q9HAZ2-4;Q9HAZ2-2;Q9HAZ2-3;Q9HAZ2;C9JU02;H9KVD4;Q13465	E7EQ57;Q03112-3;E7EUL6;Q03112-5;Q03112;A0A0C3SFZ7;Q03112-6;Q03112-4;H0YA13;D6RFY3;D6RDW0;Q9HAZ2-4;Q9HAZ2-2;Q9HAZ2-3;Q9HAZ2	MDS1 and EVI1 complex locus protein EVI1;PR domain zinc finger protein 16	MECOM;PRDM16	20.2942	20.5495	20.4435	21.9739	22.0273	21.728	21.5305	21.0494	21.8191	18.9144	18.0326	16.9397	yes	yes	1.89233	2.46686	yes	2.61759	3.94745	yes	2.33235	3.50408	yes	yes	yes	3.63097	1.48059	yes	1.92793	1.03723	2.77945	1.25891	0	16.36	90141000	27	6.8	7	7	7	3	3	6	7	7	6
E5RFJ1;Q96MF7;E5RIM1;A0A087WTZ8;E5RHW9;H0YB96	E5RFJ1;Q96MF7	E3 SUMO-protein ligase NSE2	NSMCE2	21.5527	21.5297	21.3356	24.9298	24.8625	24.4808	23.9123	23.9105	24.1689	18.8507	18.848	19.3835	yes	yes	3.6694	2.44527	yes	4.8397	5.73034	yes	4.82813	4.96986	yes	yes	yes	4.52374	3.28506	yes	4.66997	2.52459	4.59686	2.90483	0	124.12	538870000	60	41.2	9	9	9	5	7	6	9	9	9
P02545;P02545-6;P02545-3;P02545-5;P02545-4;H0YAB0;A0A0C4DGC5	P02545;P02545-6;P02545-3;P02545-5;P02545-4	Prelamin-A/C;Lamin-A/C	LMNA	26.4215	26.1741	26.2374	28.5619	28.4859	28.4197	27.8692	27.9216	27.8261	23.7627	23.9571	23.7799	yes	yes	4.83567	2.44444	yes	6.40609	4.65591	yes	6.31769	4.03904	yes	yes	yes	4.8906	2.21147	yes	4.44488	1.5946	4.66774	1.90303	0	323.31	8017800000	501	71.5	50	50	5	4	4	5	5	5	5
M0R202;Q9NWS9;A0A0B4J2G2;A0A087WUM8;M0R034;A0A0A0MR84	M0R202;Q9NWS9;A0A0B4J2G2;A0A087WUM8	Zinc finger protein 446	ZNF446	20.5103	20.8752	21.3798	22.1678	22.1743	22.177	22.528	22.4553	22.7619	18.1036	18.2968	19.4301	yes	yes	2.05385	2.31156	yes	3.00012	3.56285	yes	3.14064	3.97153	yes	yes	yes	2.11413	1.25129	yes	2.45842	1.65997	2.28627	1.45563	0	12.129	138860000	19	18.3	5	5	5	3	2	5	4	4	4
B2R4S9;U3KQK0;Q99880;Q99879;Q99877;Q93079;Q5QNW6;P62807;P58876;P57053;O60814;Q5QNW6-2;Q96A08	B2R4S9;U3KQK0;Q99880;Q99879;Q99877;Q93079;Q5QNW6;P62807;P58876;P57053;O60814;Q5QNW6-2;Q96A08	Histone H2B;Histone H2B type 1-L;Histone H2B type 1-M;Histone H2B type 1-N;Histone H2B type 1-H;Histone H2B type 2-F;Histone H2B type 1-C/E/F/G/I;Histone H2B type 1-D;Histone H2B type F-S;Histone H2B type 1-K;Histone H2B type 1-A	HIST1H2BI;HIST1H2BN;HIST1H2BL;HIST1H2BM;HIST1H2BH;HIST2H2BF;HIST1H2BC;HIST1H2BD;H2BFS;HIST1H2BK;HIST1H2BA	23.8654	23.9591	24.3406	25.2714	25.1793	25.0935	25.1497	25.9267	25.2491	22.0478	21.8944	21.7037	yes	yes	3.6056	2.17306	yes	5.10187	3.29946	yes	3.75936	3.55987	yes	yes	yes	2.72956	1.1264	yes	2.08882	1.38681	2.40919	1.25661	0	29.334	1198200000	73	40.5	5	5	1	1	1	1	1	1	1
P78332;E9PGM9;P78332-2;F8WCA5;P78332-3;C9JSL1;F8WF63;C9J250;C9JII0;A0A0A0MR66;P98175-4;P98175-3;P98175-2;P98175	P78332;E9PGM9;P78332-2;F8WCA5	RNA-binding protein 6	RBM6	20.9915	19.6567	20.1779	23.4353	22.9422	22.9385	23.4544	23.0034	23.7534	18.4706	17.5521	18.5478	yes	yes	1.84395	2.08518	yes	3.77886	4.91518	yes	3.75519	5.21354	yes	yes	yes	2.5896	2.82999	yes	2.6647	3.12836	2.62715	2.97918	0	36.114	234410000	37	16.8	17	17	17	2	1	7	15	15	14
Q7L2Z9	Q7L2Z9	Centromere protein Q	CENPQ	20.4279	20.1436	19.9736	25.1317	24.8383	24.4656	24.3477	24.2387	24.2136	18.3349	17.603	18.5388	yes	yes	2.52734	2.02283	yes	4.37878	6.65298	yes	4.53981	6.1078	yes	yes	yes	4.41544	4.63015	yes	5.10111	4.08497	4.75828	4.35756	0	74.358	556850000	99	38.4	10	10	10	4	3	4	10	10	10
Q96JM2;Q96JM2-3;H3BLX4;Q96JM2-2;H0Y6H9	Q96JM2;Q96JM2-3;H3BLX4;Q96JM2-2	Zinc finger protein 462	ZNF462	26.7689	26.6972	27.4174	28.0668	28.3956	27.4822	27.9424	27.9128	28.0477	25.3051	25.0135	24.6649	yes	yes	2.58292	1.96666	yes	3.10913	2.98705	yes	4.01573	2.9731	yes	yes	yes	1.35539	1.02039	yes	1.90681	1.00645	1.6311	1.01342	0	209.02	6385700000	280	25.8	48	48	48	38	37	43	45	41	45
P42285;H0YAC4;H0Y8U3;D6REC7	P42285	Superkiller viralicidic activity 2-like 2	SKIV2L2	23.1682	22.5783	23.3692	24.8636	24.7578	24.7448	24.2115	24.6831	24.4763	20.5656	21.1167	21.6258	yes	yes	2.12478	1.93587	yes	3.55146	3.68602	yes	3.25151	3.35429	yes	yes	yes	2.72381	1.75015	yes	2.18023	1.41842	2.45202	1.58428	0	155.48	687980000	91	27.9	23	23	23	14	12	16	21	19	22
P17014-4;P17014-5;P17014;P17014-3;P17014-2	P17014-4;P17014-5;P17014;P17014-3;P17014-2	Zinc finger protein 12	ZNF12	20.8875	20.4814	20.6076	21.7151	21.7231	21.5984	22.6255	22.1883	22.0992	18.6234	17.7272	19.9231	yes	yes	1.36861	1.9009	yes	1.98977	2.92093	yes	2.24198	3.54642	yes	yes	yes	2.89013	1.02003	yes	2.90708	1.64552	2.89861	1.33278	0	23.908	110280000	24	16.4	7	6	6	3	3	3	5	5	6
Q96IT1;Q96IT1-2;A0A0C4DGR5	Q96IT1;Q96IT1-2;A0A0C4DGR5	Zinc finger protein 496	ZNF496	20.1947	20.4108	20.5912	24.2098	24.0603	23.6455	23.468	23.3826	23.1351	18.6998	18.731	18.1243	yes	yes	2.9279	1.88055	yes	4.51794	5.45348	yes	4.57865	4.81018	yes	yes	yes	4.20459	3.57293	yes	4.36953	2.92963	4.28706	3.25128	0	29.383	309560000	40	22.8	10	10	10	7	4	5	10	10	10
Q9H2Y7-2;A0A0C4DGM5;H3BS99;H3BRD4;U3KQH7	Q9H2Y7-2;A0A0C4DGM5;H3BS99	Zinc finger protein 106	ZNF106	17.9933	16.3739	19.9147	24.0519	22.0933	23.3534	21.0329	17.8919	20.7213	18.2766	18.0454	18.318	yes	no	0.0395045	-0.119384	yes	2.98818	4.95287	no	0.765973	1.6687	no	yes	yes	1.90644	5.07225	no	0.553817	1.78809	1.23013	3.43017	0	15.195	152850000	11	53.5	54	2	0	0	0	0	0	0	0
P62805	P62805	Histone H4	HIST1H4A	22.3156	22.4151	22.611	24.9464	24.8059	25.0657	25.3529	25.7419	25.8009	20.6725	20.6479	20.6285	yes	yes	4.47525	1.7976	yes	6.22575	4.2897	yes	5.41547	4.98229	yes	yes	yes	4.57525	2.4921	yes	4.37004	3.18468	4.47264	2.83839	0	78.947	1085400000	82	61.2	10	10	10	9	9	9	10	8	8
O75367-3;O75367;O75367-2;B4DJC3;D6RCF2	O75367-3;O75367;O75367-2;B4DJC3	Core histone macro-H2A.1;Histone H2A	H2AFY	20.6734	20.8011	21.9904	22.8934	22.9743	22.7634	22.7375	23.7279	23.3438	18.8252	19.4744	19.7792	yes	yes	1.62561	1.79537	yes	3.58877	3.51746	yes	3.20047	3.91013	yes	yes	yes	1.81512	1.72209	yes	1.84793	2.11476	1.83152	1.91842	0	63.712	242500000	44	36.9	9	9	8	4	4	6	6	6	6
O14978;B4DI05;I3L0N0;I3NI39;I3L393;I3L2X3;I3L4C4;I3L538	O14978	Zinc finger protein 263	ZNF263	20.8361	21.1866	21.869	23.6622	23.9744	23.7762	22.7714	22.7285	22.8739	17.9888	20.4545	20.2085	yes	no	0.973382	1.74661	yes	2.24138	4.25363	yes	1.83763	3.24063	yes	yes	yes	2.86076	2.50702	yes	2.0874	1.49403	2.47408	2.00052	0	57.114	276000000	49	30.3	15	15	14	3	10	11	13	13	13
Q8N1W2;H0YLZ7;Q8N895;H0YLC4	Q8N1W2;H0YLZ7	Zinc finger protein 710	ZNF710	19.2867	19.5531	19.7818	22.6146	21.9038	22.0111	21.0687	21.0605	21.6859	18.5115	17.833	17.8189	yes	yes	2.27679	1.48609	yes	3.68918	4.12206	yes	3.32137	3.21729	yes	yes	yes	3.25121	2.63597	yes	2.63056	1.7312	2.94089	2.18359	0	17.72	91171000	16	13.4	7	7	7	1	1	3	6	7	7
H3BQM0;Q8NDF8-5;Q8NDF8;Q8NDF8-3;Q8NDF8-2;Q8NDF8-4;E9PC61;A0A0X1KG68;Q5XG87-2;Q5XG87	H3BQM0;Q8NDF8-5;Q8NDF8;Q8NDF8-3;Q8NDF8-2	Non-canonical poly(A) RNA polymerase PAPD5	PAPD5	22.3084	22.0994	23.0987	25.7436	25.7723	25.6146	24.8789	25.0255	24.9815	20.2835	21.3407	21.4988	yes	yes	1.39611	1.46117	yes	3.57836	4.66914	yes	3.28558	3.92093	yes	yes	yes	3.31801	3.20798	yes	2.87857	2.45977	3.09829	2.83387	0	230.05	1058900000	137	54.3	22	22	22	15	13	17	21	21	22
D6RJF0;D6RHD3;Q9BS16;D6RBN6;D6RAX0;D6RC76	D6RJF0;D6RHD3;Q9BS16;D6RBN6;D6RAX0;D6RC76	Centromere protein K	CENPK	18.6669	17.9586	19.0212	20.4341	20.5447	20.1733	20.0253	19.4998	20.1346	17.2255	16.7578	17.3216	yes	yes	1.80915	1.44728	yes	4.0421	3.28242	yes	3.35209	2.78492	yes	yes	yes	2.28496	1.83514	yes	1.65347	1.33764	1.96921	1.58639	0.0025063	3.6423	26226000	3	16	2	2	2	0	0	0	2	2	2
Q96JP5;A0A0A6YYC7;Q96JP5-2;H3BTR0;H0YCH4;Q9BU19-3;Q9BU19-2;Q9BU19;Q9BU19-5;Q96CK0	Q96JP5;A0A0A6YYC7;Q96JP5-2;H3BTR0	E3 ubiquitin-protein ligase ZFP91	ZFP91;ZFP91-CNTF	19.1167	19.9106	20.4797	26.7172	25.9095	26.3576	25.488	25.2735	26.8636	17.6114	19.6875	17.9251	yes	no	0.877684	1.42766	yes	3.49022	7.92009	yes	3.10175	7.46699	yes	yes	yes	3.83807	6.49243	yes	3.1637	6.03933	3.50088	6.26588	0	223.24	1755800000	123	30.7	17	17	17	3	2	6	17	16	17
P49959;P49959-3;F8W7U8;P49959-2;F5GXT0;F5H742;F5H256	P49959;P49959-3;F8W7U8;P49959-2;F5GXT0	Double-strand break repair protein MRE11A	MRE11A	19.8979	19.849	19.368	21.5255	21.4996	21.6958	21.7538	22.4264	22.0862	17.7886	18.4822	18.6023	yes	yes	2.01138	1.41397	yes	3.63848	3.28261	yes	3.5428	3.7978	yes	yes	yes	3.31399	1.86863	yes	3.12108	2.38382	3.21753	2.12623	0	15.057	93657000	24	13.7	8	8	8	3	5	7	7	7	8
Q5QJE6;J3KP30;E9PRB3	Q5QJE6;J3KP30	Deoxynucleotidyltransferase terminal-interacting protein 2	DNTTIP2	19.7567	20.0543	21.058	25.1882	24.5449	24.928	24.78	24.8832	25.0588	18.213	19.6678	18.7603	yes	no	1.14521	1.4093	yes	3.68907	6.00664	yes	3.81522	6.02697	yes	yes	yes	3.34052	4.59734	yes	3.48435	4.61767	3.41244	4.60751	0	118.41	707710000	89	33.2	19	19	19	4	5	9	19	17	18
Q96LW9;Q96LW9-2;C9J423;C9JHB1;C9JAI0;C9J6S7;C9JIC2;C9IYT1;C9JPM5;C9JUE1	Q96LW9;Q96LW9-2;C9J423	Zinc finger and SCAN domain-containing protein 31	ZSCAN31	20.6144	20.6403	20.7965	24.0037	24.1598	23.5374	23.8216	23.2699	23.7426	18.7414	19.6454	19.475	yes	yes	2.10474	1.39646	yes	3.79547	4.61304	yes	3.72633	4.32409	yes	yes	yes	4.09817	3.21658	yes	4.06426	2.92764	4.08122	3.07211	0	38.924	332770000	47	19.5	7	7	6	4	4	4	6	6	6
Q96SI1-2;Q96SI1;V9GYY8;K7EM48;K7EN63	Q96SI1-2;Q96SI1;V9GYY8	BTB/POZ domain-containing protein KCTD15	KCTD15	19.7578	19.8376	20.0331	21.0351	21.0782	21.4139	21.0948	21.9213	21.7821	18.3691	18.6368	18.5541	yes	yes	3.54656	1.35616	yes	4.29917	2.65578	yes	3.48813	3.07939	yes	yes	yes	3.06677	1.29962	yes	2.52008	1.72323	2.79343	1.51142	0	10.231	72831000	20	17.5	4	4	4	4	3	3	3	4	4
Q1ED39;H3BPL4;H3BNU8;H3BMC9	Q1ED39	Lysine-rich nucleolar protein 1	KNOP1	20.9699	19.7169	21.002	27.8464	27.2852	27.5538	25.8071	25.8053	25.5843	21.0633	16.5888	20.0531	yes	no	0.395251	1.32788	yes	2.43781	8.32671	yes	2.05934	6.49714	yes	yes	yes	3.98924	6.99883	yes	3.56328	5.16925	3.77626	6.08404	0	323.31	2851500000	218	62	29	29	29	8	6	14	27	27	26
Q9UID6;J3KR68;J3KR59;C9J3R1;C9IZP0	Q9UID6;J3KR68	Zinc finger protein 639	ZNF639	20.3492	19.5951	20.6218	24.1457	24.1345	23.9231	22.516	22.7025	22.4824	18.9532	18.6965	19.0595	yes	yes	1.77453	1.28566	yes	5.62249	5.16468	yes	5.05704	3.66393	yes	yes	yes	3.59977	3.87903	yes	2.78494	2.37828	3.19236	3.12865	0	49.804	274010000	58	27.6	13	13	13	6	3	6	13	12	12
Q9H5J0;E9PPE9	Q9H5J0	Zinc finger and BTB domain-containing protein 3	ZBTB3	18.1058	19.5374	20.7466	22.9943	22.6249	22.2273	22.5675	22.6916	22.1269	18.0373	17.8783	18.7133	yes	no	0.711309	1.25365	yes	3.69673	4.40587	yes	3.79704	4.25234	yes	yes	yes	1.78019	3.15223	yes	1.73134	2.9987	1.75577	3.07546	0	9.5322	189710000	13	9.6	4	4	4	1	1	3	4	3	3
P09874;Q5VX84;Q5VX85	P09874	Poly [ADP-ribose] polymerase 1	PARP1	20.9417	21.1967	21.0888	22.6178	22.152	22.4102	22.3786	22.4789	22.7405	19.2997	20.6054	19.7023	yes	yes	1.42831	1.20661	yes	2.45636	2.52422	yes	2.57472	2.66354	yes	yes	yes	2.99297	1.3176	yes	3.43269	1.45693	3.21283	1.38726	0	22.482	156840000	35	14.5	11	11	11	8	9	10	10	10	10
P28698-2;P28698	P28698-2;P28698	Myeloid zinc finger 1	MZF1	20.4384	19.9894	19.8524	22.2051	21.7416	21.7826	21.4328	20.8829	21.2935	19.3492	19.2055	18.1974	yes	yes	1.36238	1.17602	yes	2.80301	2.99239	yes	2.34065	2.2857	yes	yes	yes	2.85122	1.81637	yes	1.994	1.10968	2.42261	1.46302	0	10.369	80127000	16	13.6	5	5	5	2	3	4	5	5	5
Q9BU64-2;Q9BU64	Q9BU64-2;Q9BU64	Centromere protein O	CENPO	20.6532	19.4688	18.5515	22.1122	22.23	21.4847	21.7517	21.2873	21.0117	17.7689	18.554	18.876	yes	no	0.771432	1.15821	yes	3.0386	3.54269	yes	2.77214	2.9506	yes	yes	yes	1.66737	2.38448	yes	1.30114	1.7924	1.48425	2.08844	0	13.148	80851000	20	22.1	5	5	5	2	1	2	5	4	5
M0R050;Q9NQT4	M0R050;Q9NQT4	Exosome complex component RRP46	EXOSC5	18.5695	19.2533	18.6979	20.6371	20.0485	20.7803	20.4385	20.5421	20.3895	17.1917	17.8907	18.0703	yes	yes	1.52318	1.12264	yes	2.86464	2.77105	yes	3.26372	2.73911	yes	yes	yes	2.23645	1.64841	yes	2.77895	1.61647	2.5077	1.63244	0	5.4118	36514000	15	18.8	2	2	2	0	0	2	2	2	2
K7EK07;P84243;K7EMV3;B4DEB1;K7ES00;Q71DI3;P68431;Q16695	K7EK07;P84243;K7EMV3;B4DEB1;K7ES00;Q71DI3;P68431;Q16695	Histone H3;Histone H3.3;Histone H3.2;Histone H3.1;Histone H3.1t	H3F3B;H3F3A;HIST2H3A;HIST1H3A;HIST3H3	23.3958	22.9721	22.9108	25.7015	25.2488	25.0206	26.3713	25.8907	25.7909	23.0314	21.5028	21.3922	yes	no	0.949926	1.11744	yes	2.38968	3.34814	yes	2.71369	4.04216	yes	yes	yes	3.0489	2.23071	yes	3.61841	2.92472	3.33366	2.57772	0	323.31	1302900000	46	47	7	7	3	2	3	2	3	3	3
Q8N2W9	Q8N2W9	E3 SUMO-protein ligase PIAS4	PIAS4	18.6324	19.2597	19.7706	22.5894	22.6388	22.4531	22.6731	22.6587	22.7653	18.2134	16.9017	19.2996	yes	no	0.636166	1.08267	yes	2.50378	4.4222	yes	2.55675	4.56078	yes	yes	yes	3.25105	3.33953	yes	3.33455	3.47812	3.2928	3.40882	0	36.705	146630000	57	19.6	8	8	8	1	0	4	8	8	8
Q9NYW8;C9JVC3;O43830;Q9BY31	Q9NYW8	RB-associated KRAB zinc finger protein	RBAK	20.5337	20.6083	20.8951	21.8894	22.2141	21.8381	22.6439	22.4467	22.7047	19.4628	19.8533	19.6284	yes	yes	2.54564	1.03085	yes	3.85512	2.33236	yes	4.55587	2.95029	yes	yes	yes	2.89295	1.30151	yes	3.84843	1.91944	3.37069	1.61047	0	29.29	136200000	41	16.4	8	6	6	5	5	4	6	5	6
Q6IPU0;A0A087WTF1;X6R9C8;Q6IPU0-2	Q6IPU0;A0A087WTF1	Centromere protein P	CENPP	19.9284	20.2672	19.7281	22.8788	22.8952	22.4995	22.7327	22.5405	20.8448	17.4947	20.0015	19.3448	yes	no	0.599812	1.02755	yes	2.12674	3.81085	yes	1.49047	3.09229	yes	yes	yes	3.78032	2.7833	yes	1.53583	2.06474	2.65807	2.42402	0	109.67	149010000	16	18.4	3	3	3	3	3	3	3	3	3
G3V529;Q9GZR7;Q9GZR7-2;A0A087WXU8;F5GYL3	G3V529;Q9GZR7;Q9GZR7-2;A0A087WXU8;F5GYL3	ATP-dependent RNA helicase DDX24	DDX24	18.5308	19.1105	19.1796	22.6215	22.2979	22.3643	20.1956	20.528	20.3712	17.0702	18.8272	17.888	yes	no	0.858854	1.01183	yes	3.0175	4.49944	yes	2.0364	2.43647	yes	yes	yes	3.97117	3.48761	yes	2.48246	1.42464	3.22681	2.45613	0	57.93	88871000	23	15.9	10	10	10	0	1	2	10	9	10
A0A087WZR3;H9KVA9;A0A0D9SF50;P46736-2;P46736-3;P46736;P46736-4;X6RJS7;P46736-5	A0A087WZR3;H9KVA9;A0A0D9SF50;P46736-2;P46736-3;P46736;P46736-4;X6RJS7;P46736-5	Lys-63-specific deubiquitinase BRCC36	BRCC3	21.5393	21.1378	20.8532	25.4156	25.1856	24.9454	24.4104	24.1695	24.669	19.9536	19.5154	21.0353	yes	no	0.956642	1.00865	yes	3.35341	5.01411	yes	3.06628	4.24822	yes	yes	yes	4.11534	4.00546	yes	3.71793	3.23957	3.91664	3.62251	0	323.31	726100000	63	53.9	9	9	9	3	4	7	9	9	9
O75152;E9PQ61;E9PBY7	O75152;E9PQ61;E9PBY7	Zinc finger CCCH domain-containing protein 11A	ZC3H11A	19.4778	18.3296	19.1886	22.9533	23.6183	23.4147	23.1338	23.0654	23.3604	17.6952	17.9365	18.4182	yes	no	1.14027	0.982019	yes	4.28426	5.31209	yes	4.63111	5.16989	yes	yes	yes	3.39682	4.33007	yes	3.52413	4.18787	3.46047	4.25897	0	38.551	214900000	62	19.8	11	11	11	0	0	2	11	11	9
Q9Y5J1;J3QR85;J3KSR7;F6VJE8;J3QLD6;J3QRG0	Q9Y5J1	U3 small nucleolar RNA-associated protein 18 homolog	UTP18	20.6448	20.3305	19.9456	21.8062	21.4911	21.7998	22.1508	22.498	22.836	19.8507	19.5699	18.6772	yes	no	1.08581	0.941048	yes	2.49586	2.33309	yes	2.81946	3.12899	yes	yes	yes	2.44324	1.39204	yes	2.82274	2.18795	2.63299	1.78999	0	17.038	116050000	32	19.4	8	8	8	3	3	3	8	8	7
A0A0B4J2G0;A0A087WYK5;Q9UII5	A0A0B4J2G0;A0A087WYK5;Q9UII5	Zinc finger protein 107	ZNF107	21.4011	18.1641	18.7023	22.6241	22.5976	22.5589	22.3355	22.3239	21.7112	18.929	17.2699	21.6068	no	no	0.0322079	0.153936	no	1.23587	3.32501	no	1.04776	2.85497	no	yes	yes	1.46868	3.17107	no	1.24053	2.70103	1.35461	2.93605	0	19.12	150060000	27	12.8	10	10	10	3	1	2	10	8	10
O15060	O15060	Zinc finger and BTB domain-containing protein 39	ZBTB39	22.3065	22.6364	22.9545	25.8008	25.6725	25.5025	25.1914	25.4169	25.7904	23.9913	23.7954	18.0196	no	no	0.130158	0.697027	no	0.884744	3.72319	no	0.832647	3.53079	yes	yes	yes	3.90278	3.02616	yes	3.42205	2.83376	3.66242	2.92996	0	133.94	1235000000	62	20.4	11	11	11	4	4	5	10	10	10
Q8IX21;Q8IX21-2;B1AL16	Q8IX21;Q8IX21-2;B1AL16	Protein FAM178A	FAM178A	22.3494	22.7228	23.3836	25.1313	24.9557	25.4269	23.5066	24.7289	24.368	21.6921	21.826	22.1901	yes	no	1.27474	0.915835	yes	4.0637	3.26855	yes	2.37465	2.29841	yes	yes	yes	2.67827	2.35271	yes	1.36779	1.38258	2.02303	1.86764	0	74.163	951280000	49	14	13	13	13	4	6	7	12	11	13
Q9NS91;F8WE49;F8WAZ7;C9J0Q4;F8WFA6	Q9NS91;F8WE49	E3 ubiquitin-protein ligase RAD18	RAD18	17.8038	18.0608	20.9235	23.9591	23.1975	22.9751	22.889	23.0638	22.8915	17.5854	18.055	18.4158	yes	no	0.370704	0.910635	yes	3.82072	5.3585	yes	4.42766	4.92936	yes	yes	yes	1.88543	4.44786	yes	1.79693	4.01873	1.84118	4.2333	0	32.093	220680000	46	22.8	11	11	11	0	0	2	11	11	11
Q9NYP9	Q9NYP9	Protein Mis18-alpha	MIS18A	19.714	19.6544	19.8584	23.1266	22.7548	22.6413	21.4006	21.1489	20.8982	19.648	18.1195	18.7347	yes	no	0.948258	0.908184	yes	2.99204	4.00687	yes	2.11204	2.31519	yes	yes	yes	4.39318	3.09869	yes	3.06491	1.40701	3.72905	2.25285	0	15.371	116830000	23	17.2	3	3	3	2	3	3	3	3	3
Q6ZNA4;Q6ZNA4-3;Q6ZNA4-2;Q6ZNA4-4;H0YKS2;H0YKK5;H0YLK9	Q6ZNA4;Q6ZNA4-3;Q6ZNA4-2;Q6ZNA4-4	E3 ubiquitin-protein ligase Arkadia	RNF111	25.7449	25.4956	25.3743	28.3808	28.3116	28.0382	26.6292	26.8521	26.7277	24.6789	24.5808	24.6314	yes	no	2.88944	0.907915	yes	5.31631	3.61317	yes	5.12814	2.10597	yes	yes	yes	4.24196	2.70525	yes	3.15587	1.19806	3.69892	1.95166	0	323.31	5403300000	256	34.2	27	27	27	18	18	21	27	26	25
G8JL98;Q13569;B4E127;F5H0I7;H0YH18;F5H539	G8JL98;Q13569;B4E127;F5H0I7	G/T mismatch-specific thymine DNA glycosylase	TDG	18.6083	19.7439	19.5866	23.57	23.2405	23.2266	23.3724	23.2995	23.7321	20.0418	17.5733	17.6156	yes	no	0.434471	0.902742	yes	2.40899	4.93548	yes	2.44182	5.05778	yes	yes	yes	3.38389	4.03274	yes	3.40278	4.15504	3.39333	4.09389	0	14.747	255840000	37	20	7	7	7	0	2	3	7	7	7
Q9BSI4-2;Q9BSI4;H0YKG7;H0YKA6;H0YL20;Q9BSI4-3;H0YLC9	Q9BSI4-2;Q9BSI4;H0YKG7	TERF1-interacting nuclear factor 2	TINF2	19.0145	18.9846	20.5874	23.296	23.51	23.4349	23.2503	23.6452	23.5503	18.9798	18.2739	18.6565	yes	no	0.719146	0.892106	yes	4.62729	4.77692	yes	4.47701	4.84518	yes	yes	yes	2.72492	3.88481	yes	2.72448	3.95307	2.7247	3.91894	0	26.529	256370000	38	23.4	7	7	7	1	1	6	7	7	7
Q8IY81;J3KS36;J3QSE2	Q8IY81	pre-rRNA processing protein FTSJ3	FTSJ3	20.8666	20.3498	21.897	25.7577	26.0228	25.6212	24.9884	25.2034	25.254	19.9714	19.6267	20.8898	yes	no	0.672509	0.87517	yes	3.85424	5.63796	yes	3.68522	4.98599	yes	yes	yes	3.27332	4.76279	yes	3.0547	4.11082	3.16401	4.4368	0	323.31	1103200000	131	36.8	23	23	23	7	5	16	23	22	19
Q9NTW7;Q9NTW7-3;Q9NTW7-2;H0Y669;A2A2N5	Q9NTW7;Q9NTW7-3;Q9NTW7-2	Zinc finger protein 64 homolog, isoforms 3 and 4	ZFP64	20.2177	18.705	19.7207	22.3711	21.3482	21.0454	21.2301	20.7108	21.7749	18.2845	18.148	19.5928	yes	no	0.611377	0.872761	yes	2.05356	2.91317	yes	2.00862	2.56353	yes	yes	yes	1.56629	2.04041	yes	1.45194	1.69077	1.50912	1.86559	0	10.05	77304000	17	10.2	5	5	2	1	0	1	2	2	2
Q6NZY4;Q6NZY4-2;F5H6J5;F5GX80	Q6NZY4;Q6NZY4-2	Zinc finger CCHC domain-containing protein 8	ZCCHC8	18.1457	18.1792	20.0869	22.6974	22.7699	22.587	21.3051	22.2009	21.4062	18.2772	17.5885	17.9351	yes	no	0.577168	0.870366	yes	4.68071	4.75119	yes	3.36468	3.70384	yes	yes	yes	2.41838	3.88082	yes	1.80684	2.83347	2.11261	3.35715	0	44.297	119540000	34	17.8	8	8	8	0	0	4	8	7	8
Q8NI77	Q8NI77	Kinesin-like protein KIF18A	KIF18A	19.0121	18.9527	19.3761	23.7527	23.3629	23.155	22.3423	22.2378	22.3136	17.0905	18.8457	18.8395	yes	no	0.644905	0.855067	yes	2.97285	5.16495	yes	2.63724	4.03931	yes	yes	yes	4.40101	4.30989	yes	4.70524	3.18424	4.55312	3.74706	0	83.678	190300000	47	21.9	14	14	14	3	3	6	13	13	12
P52746	P52746	Zinc finger protein 142	ZNF142	19.9573	19.7249	19.9422	22.26	22.7106	22.0051	23.3471	22.9061	22.6557	17.6939	19.9577	19.4289	yes	no	0.544922	0.847972	yes	2.00472	3.2984	yes	2.28196	3.94278	yes	yes	yes	3.43615	2.45043	yes	3.86385	3.09481	3.65	2.77262	0	33.298	160430000	45	9.5	12	12	12	4	3	3	10	10	11
Q8IYD8;Q8IYD8-2;Q8IYD8-3;H0YJS3;H0YJ45;H0YJ14	Q8IYD8;Q8IYD8-2;Q8IYD8-3	Fanconi anemia group M protein	FANCM	17.6739	19.4933	18.6608	20.5399	20.5432	20.4608	19.9668	20.1729	20.4075	18.2948	16.7609	18.2288	yes	no	0.511746	0.847827	yes	2.2709	2.75315	yes	2.0267	2.42088	yes	yes	yes	1.65001	1.90532	yes	1.35861	1.57306	1.50431	1.73919	0	10.13	31479000	16	3.7	6	6	6	0	0	2	6	6	5
A0A087WV66;P46013;P46013-2	A0A087WV66;P46013;P46013-2	Antigen KI-67	MKI67	21.5333	21.0118	20.9762	24.0701	24.2739	23.5499	23.9457	23.8811	24.1388	20.3546	20.3254	20.537	yes	no	1.79373	0.768118	yes	4.02627	3.55898	yes	5.40897	3.58288	yes	yes	yes	3.23961	2.79086	yes	3.86443	2.81476	3.55202	2.80281	0	53.587	392970000	91	13.6	25	25	25	14	8	13	22	20	23
P07992;P07992-3;K7EP14;P07992-4;P07992-2;K7ES46;K7ER89;K7ER60;K7EK97;K7EMT9;K7EJW9	P07992;P07992-3;K7EP14;P07992-4;P07992-2;K7ES46;K7ER89;K7ER60	DNA excision repair protein ERCC-1	ERCC1	17.2972	18.8835	19.315	25.1316	24.8484	24.4789	24.9494	24.9565	25.1061	18.1429	18.0678	17.0713	yes	no	0.451377	0.737949	yes	4.24519	7.05901	yes	4.49639	7.24333	yes	yes	yes	3.2244	6.32106	yes	3.34328	6.50538	3.28384	6.41322	0	323.31	670070000	64	39.1	10	10	10	1	1	1	10	9	10
O60934;E5RGU1;A0A0C4DG07;E5RGR7;E2QRP0;E5RGN7;A0A087X1V5	O60934;E5RGU1;A0A0C4DG07	Nibrin	NBN	19.4415	18.3133	19.9095	21.4626	21.3517	21.4296	21.452	22.2338	22.0386	19.1261	17.8522	18.633	yes	no	0.496417	0.684341	yes	2.82134	2.87754	yes	2.81066	3.37103	yes	yes	yes	2.00469	2.1932	yes	2.1502	2.68669	2.07744	2.43994	0	22.077	80487000	14	8.9	6	6	6	1	1	4	6	6	6
H7BY22;Q8NCP5-3;Q8NCP5-4;Q8NCP5-2;Q8NCP5;H0YEM9;A0A087WV65;H0YCZ0;A0A0A0MTE9	H7BY22;Q8NCP5-3;Q8NCP5-4;Q8NCP5-2;Q8NCP5;H0YEM9;A0A087WV65	Zinc finger and BTB domain-containing protein 44	ZBTB44	19.164	19.4649	20.9982	22.7338	23.0248	22.8262	21.334	21.4001	22.0118	20.2926	18.364	18.9193	yes	no	0.352103	0.683721	yes	2.49682	3.66962	yes	1.75676	2.38999	yes	yes	yes	2.18559	2.9859	yes	1.31527	1.70627	1.75043	2.34609	0	18.505	135670000	22	19.8	8	8	8	2	2	5	8	8	7
Q14781	Q14781	Chromobox protein homolog 2	CBX2	18.0482	18.587	19.3596	21.3744	20.5964	21.5945	19.7538	20.0061	20.3037	18.8939	17.6922	17.4466	yes	no	0.48444	0.654025	yes	2.37992	3.17751	yes	1.87595	2.01028	yes	yes	yes	2.18279	2.52349	yes	1.51916	1.35626	1.85097	1.93987	0	9.2554	74417000	7	8.5	4	4	4	1	1	1	3	3	3
Q9H4L7;Q9H4L7-2;Q9H4L7-3;D6RAY8	Q9H4L7;Q9H4L7-2;Q9H4L7-3	SWI/SNF-related matrix-associated actin-dependent regulator of chromatin subfamily A containing DEAD/H box 1	SMARCAD1	19.9467	16.9513	19.5522	22.3476	22.9675	22.796	23.5089	23.3716	23.758	19.1419	17.6254	17.7851	yes	no	0.235601	0.632579	yes	3.03054	4.51956	yes	3.38779	5.36204	yes	yes	yes	1.81354	3.88698	yes	2.12464	4.72946	1.96909	4.30822	0	61.082	215990000	56	14.5	11	11	11	0	0	4	8	9	8
Q9Y6X9-2;Q9Y6X9;H7C3M1;H7C1V1;Q86VD1-2;Q86VD1	Q9Y6X9-2;Q9Y6X9	MORC family CW-type zinc finger protein 2	MORC2	19.158	17.813	21.4118	21.9684	21.9671	22.6205	21.6394	21.6464	21.7934	18.5509	19.4224	19.0509	yes	no	0.157106	0.452888	yes	3.16989	3.17729	yes	3.3211	2.68501	no	no	no	1.19441	2.72441	no	0.996008	2.23212	1.09521	2.47826	0	9.2916	171680000	8	7.8	6	6	6	2	2	3	5	6	5
M0QZI7;Q9HCG1;M0QXU9	M0QZI7;Q9HCG1;M0QXU9	Zinc finger protein 160	ZNF160	18.9142	20.1814	19.4129	22.0401	21.5889	21.4683	21.6853	21.684	21.9111	18.6194	19.4588	18.5894	yes	no	0.588112	0.613642	yes	2.9621	2.80988	yes	3.20594	2.87091	yes	yes	yes	2.24137	2.19624	yes	2.41084	2.25727	2.32611	2.22675	0	14.685	85527000	28	8.1	5	5	4	0	2	3	4	4	4
Q9HBE1-4;Q9HBE1-2;Q9HBE1-3;Q9HBE1;B1ARF3	Q9HBE1-4;Q9HBE1-2;Q9HBE1-3;Q9HBE1	POZ-, AT hook-, and zinc finger-containing protein 1	PATZ1	18.5037	18.2979	18.9294	22.704	22.8656	22.4157	22.2435	22.224	22.3512	17.8199	17.5887	18.5616	yes	no	0.778818	0.586917	yes	3.88404	4.67165	yes	3.8767	4.28285	yes	yes	yes	4.24518	4.08473	yes	4.38425	3.69593	4.31472	3.89033	0	18.32	127420000	20	20.3	9	9	9	0	1	2	9	9	9
B3KVZ3;Q9H3R5;H0Y9E6;D6RBJ6	B3KVZ3;Q9H3R5;H0Y9E6	Centromere protein H	CENPH	17.3001	19.2763	19.0775	22.8704	22.2114	21.9297	22.1081	22.1959	22.3613	19.3371	16.5329	18.126	yes	no	0.208365	0.552649	yes	2.14187	4.33852	yes	2.17984	4.22313	yes	yes	yes	2.27584	3.78587	yes	2.35772	3.67048	2.31678	3.72818	0	10.795	110580000	8	33.3	6	6	6	1	0	1	5	6	6
Q9BWF3;E9PB51;Q9BQ04;Q9BWF3-4;D6R9K7;J3QRR5;Q9BWF3-3;Q9BWF3-2;E9PLB0;E9PM61;U3KQD5;Q96PK6-5	Q9BWF3;E9PB51;Q9BQ04;Q9BWF3-4;D6R9K7;J3QRR5;Q9BWF3-3;Q9BWF3-2;E9PLB0;E9PM61;U3KQD5	RNA-binding protein 4;RNA-binding protein 4B	RBM4;RBM4B	18.5383	18.2042	19.1038	23.4073	23.3439	23.159	23.3572	23.1623	23.9146	17.2057	18.144	18.9494	yes	no	0.38156	0.515736	yes	3.28628	5.2037	yes	3.20658	5.37832	yes	yes	yes	4.17136	4.68797	yes	3.82726	4.86259	3.99931	4.77528	0	50.87	242920000	50	38.5	12	12	12	1	0	1	10	10	10
P13682	P13682	Zinc finger protein 35	ZNF35	19.1378	18.5818	18.7422	20.899	20.7473	20.3975	20.3359	20.1258	20.0371	18.5335	18.4766	17.9207	yes	no	0.932085	0.510313	yes	3.19191	2.37096	yes	3.00719	1.85598	yes	yes	yes	2.95434	1.86065	yes	2.70018	1.34567	2.82726	1.60316	0	6.9811	31082000	12	6.8	3	3	3	1	0	1	3	3	3
Q5T670;Q7L590-2;Q7L590	Q5T670;Q7L590-2;Q7L590	Protein MCM10 homolog	MCM10	19.6218	18.5136	18.1419	23.055	23.1701	22.5994	21.8593	21.6101	22.1311	17.5334	18.7388	18.4971	yes	no	0.363554	0.502681	yes	3.48645	4.68507	yes	3.08807	3.61043	yes	yes	yes	3.02864	4.18239	yes	2.5692	3.10775	2.79892	3.64507	0	29.519	132020000	12	10.4	7	7	7	0	0	0	7	7	7
D6REL5;Q6UWZ7;A0A087WWJ9;A0A087WZ78;A0A087WXK1	D6REL5;Q6UWZ7;A0A087WWJ9	BRCA1-A complex subunit Abraxas	FAM175A	19.461	18.63	20.3201	24.373	24.8964	24.68	23.6761	23.5537	23.5499	19.2412	17.8002	19.9018	yes	no	0.244969	0.48931	yes	3.0503	5.66874	yes	2.7536	4.61214	yes	yes	yes	3.27294	5.17943	yes	2.96274	4.12283	3.11784	4.65113	0	111.92	454730000	43	29.2	9	9	9	0	0	4	7	8	8
Q5BIX2;Q96B23;A0A087WVF1;K7EQH1	Q5BIX2;Q96B23;A0A087WVF1	Uncharacterized protein C18orf25	ARKL1;C18orf25	19.0547	19.2675	17.4036	21.8615	21.7913	21.5148	21.966	22.2396	21.9458	18.3538	17.8331	18.1096	yes	no	0.321427	0.476413	yes	4.40742	3.62371	yes	4.61528	3.95162	yes	yes	yes	2.20343	3.1473	yes	2.3638	3.47521	2.28362	3.31125	0	22.621	85731000	23	13.9	3	3	1	0	0	0	1	1	1
A0A0C4DH01;Q9NVU0-5;Q9NVU0-4;Q9NVU0;Q9NVU0-3;Q9NVU0-2;H3BM46;H3BNJ0;H3BRY1;H3BMR4	A0A0C4DH01;Q9NVU0-5;Q9NVU0-4;Q9NVU0;Q9NVU0-3;Q9NVU0-2	DNA-directed RNA polymerase III subunit RPC5	POLR3E	17.6898	20.7374	20.8867	21.1793	21.5475	21.3923	22.7996	22.9844	23.0871	19.2809	17.7496	17.6332	yes	no	0.592533	1.55006	yes	2.36265	3.1518	yes	3.03832	4.73583	no	yes	no	0.697165	1.60174	yes	1.41924	3.18577	1.0582	2.39375	0	25.197	134060000	19	24.6	11	11	11	2	4	8	8	6	8
Q96H22-4;Q96H22;Q96H22-3;Q96H22-5;H3BMD5;H3BRU7;H3BMC7;Q96H22-2	Q96H22-4;Q96H22;Q96H22-3;Q96H22-5	Centromere protein N	CENPN	19.9636	17.4311	18.7215	21.5582	21.0309	21.2121	20.9642	20.7226	20.6512	17.8565	17.9764	18.9838	yes	no	0.20569	0.433154	yes	2.81281	2.99481	yes	2.60717	2.50707	yes	yes	yes	1.57535	2.56166	yes	1.3173	2.07392	1.44632	2.31779	0	6.7056	47358000	7	17.9	4	4	4	0	0	0	3	4	4
P07199	P07199	Major centromere autoantigen B	CENPB	18.5031	19.5471	20.1318	25.1456	25.0583	24.4886	24.3254	25.4144	25.3487	19.1463	18.0446	19.7133	yes	no	0.246538	0.425934	yes	3.43498	5.92946	yes	3.25742	6.06143	yes	yes	yes	3.34908	5.50353	yes	3.16579	5.63549	3.25744	5.56951	0	125.8	761620000	113	26.7	13	13	13	2	1	4	12	13	13
Q9Y692-2;Q9Y692	Q9Y692-2;Q9Y692	Glucocorticoid modulatory element-binding protein 1	GMEB1	19.137	18.1423	19.2019	23.51	24.2668	24.119	24.378	25.2434	25.4554	16.7628	18.9038	19.566	yes	no	0.172582	0.416181	yes	2.49728	5.55441	yes	2.72455	6.61475	yes	yes	yes	3.61661	5.13822	yes	3.69901	6.19857	3.65781	5.6684	0	163	570950000	76	23.4	11	11	10	0	0	1	9	9	9
Q9ULW0;Q9ULW0-2	Q9ULW0;Q9ULW0-2	Targeting protein for Xklp2	TPX2	19.7261	17.7372	18.8982	25.8266	25.5343	24.9897	24.9876	24.563	24.9022	19.1636	17.8009	18.1566	yes	no	0.229256	0.413465	yes	3.92337	7.07649	yes	3.94463	6.4439	yes	yes	yes	3.35326	6.66303	yes	3.28359	6.03044	3.31842	6.34673	0	127.24	826010000	148	42.8	28	28	28	1	0	0	28	28	28
C9J6C5;Q9BYG3;C9J808	C9J6C5;Q9BYG3;C9J808	MKI67 FHA domain-interacting nucleolar phosphoprotein	NIFK	18.7575	18.7397	19.0226	20.476	20.5535	20.5975	20.4003	20.1998	20.3718	18.069	19.0373	18.2148	yes	no	0.563168	0.399558	yes	2.6418	2.10195	yes	2.44208	1.88359	yes	yes	yes	4.1883	1.7024	yes	3.74437	1.48404	3.96634	1.59322	0	7.0226	32657000	8	20.5	3	3	3	0	1	1	3	3	3
Q8NCF5;H3BSZ7;Q8NCF5-3;Q8NCF5-2	Q8NCF5;H3BSZ7;Q8NCF5-3;Q8NCF5-2	NFATC2-interacting protein	NFATC2IP	18.3994	18.7013	18.2201	21.9605	21.8553	21.8763	21.6149	21.5013	21.5009	19.2441	17.6889	17.3527	yes	no	0.225043	0.345027	yes	2.54328	3.80216	yes	2.38394	3.4438	yes	yes	yes	4.74775	3.45713	yes	4.54216	3.09877	4.64495	3.27795	0	8.1323	87935000	13	11.2	4	4	4	1	2	2	4	4	4
Q9BX95	Q9BX95	Sphingosine-1-phosphate phosphatase 1	SGPP1	16.6302	21.4422	18.1438	21.2025	21.3168	21.0568	21.2002	20.913	20.7945	21.933	21.753	21.77	no	no	1.01677	-3.07993	no	2.56933	-0.62661	no	2.50569	-0.849435	no	no	no	0.79669	2.45332	no	0.714998	2.23049	0.755844	2.3419	0	8.0547	94571000	12	5.4	2	2	2	2	2	1	2	2	2
Q99728-2;Q99728;Q99728-3;F6MDI1;A0A087X2H0;C9IYG1;A0A087WZ19;A0A087X0C6;Q99728-4;C9J6M1;F8WCG2	Q99728-2;Q99728;Q99728-3	BRCA1-associated RING domain protein 1	BARD1	17.2047	19.0795	19.5878	28.1754	27.4373	26.3584	25.2432	26.2251	26.5112	18.1799	17.8501	18.8443	yes	no	0.15971	0.33258	yes	3.936	9.03226	yes	4.04514	7.70174	yes	yes	yes	3.20002	8.69968	yes	3.0711	7.36916	3.13556	8.03442	0	323.31	2941900000	203	46.2	34	34	34	2	3	9	33	34	33
A0A087WTW5;Q9UKL3;A0A096LP21	A0A087WTW5;Q9UKL3;A0A096LP21	CASP8-associated protein 2	CASP8AP2	17.9389	18.9646	20.7851	23.3871	23.3999	23.938	22.7494	23.3052	23.8346	19.3519	18.7446	18.605	yes	no	0.141169	0.328999	yes	4.04791	4.67444	yes	3.45993	4.39588	yes	yes	yes	2.15643	4.34544	yes	1.98993	4.06688	2.07318	4.20616	0	54.601	273680000	94	11.9	20	20	20	1	2	8	20	20	20
Q71F23;Q71F23-3;Q09GN1;Q71F23-2;D6R9S4	Q71F23;Q71F23-3;Q09GN1;Q71F23-2	Centromere protein U	CENPU;MLF1IP	18.5009	17.8419	19.8778	26.0482	25.9095	25.2946	25.5657	25.0768	25.4563	17.5327	18.4841	19.2991	yes	no	0.141911	0.301579	yes	3.70059	7.31213	yes	3.69912	6.92764	yes	yes	yes	3.39616	7.01055	yes	3.36823	6.62607	3.3822	6.81831	0	147.54	1078400000	114	44.3	17	17	17	4	3	7	17	17	17
O15062	O15062	Zinc finger and BTB domain-containing protein 5	ZBTB5	18.5102	19.3904	18.9347	29.7541	28.4662	28.2928	26.6228	26.3304	27.948	18.8637	19.0195	18.0658	yes	no	0.309281	0.295419	yes	4.30908	10.188	yes	3.86576	8.31739	yes	yes	yes	4.32613	9.8926	yes	3.86385	8.02197	4.09499	8.95729	0	323.31	7851800000	218	40.6	28	28	28	0	0	2	28	27	28
Q9NZZ3;Q9NZZ3-2	Q9NZZ3;Q9NZZ3-2	Charged multivesicular body protein 5	CHMP5	17.4171	18.7873	17.8739	22.7823	22.1909	22.1381	22.0262	22.204	22.627	16.4179	18.0693	18.7184	yes	no	0.135021	0.29091	yes	2.53424	4.63524	yes	2.52187	4.55053	yes	yes	yes	3.18131	4.34433	yes	3.1941	4.25962	3.18771	4.30198	0	8.264	135130000	15	28.8	4	4	4	0	0	0	4	3	4
Q9UER7-3;Q9UER7;Q9UER7-5;Q9UER7-4;Q9UER7-2;Q4VX54;Q5STR5	Q9UER7-3;Q9UER7;Q9UER7-5;Q9UER7-4;Q9UER7-2	Death domain-associated protein 6	DAXX	18.4463	18.7738	18.7549	22.0488	22.1848	22.1626	22.225	22.2095	22.5646	17.9748	18.891	18.3227	yes	no	0.38392	0.262208	yes	3.79891	3.73595	yes	3.76205	3.93691	yes	yes	yes	5.15758	3.47374	yes	4.7028	3.6747	4.93019	3.57422	0	30.758	111060000	33	20.5	8	8	8	0	0	1	7	8	7
Q13428-3;Q13428-8;Q13428;Q13428-4;Q13428-2;Q13428-5;H0YA99	Q13428-3;Q13428-8;Q13428;Q13428-4;Q13428-2;Q13428-5	Treacle protein	TCOF1	23.0331	23.3141	24.3834	23.5121	23.2887	23.6082	27.5382	28.7333	28.4401	18.6246	17.5263	17.811	yes	yes	3.35017	5.58959	yes	4.0508	5.48235	yes	4.51958	10.2499	no	yes	no	0.0904667	-0.107246	yes	2.98436	4.66032	1.53741	2.27654	0	323.31	3912900000	208	25.5	38	38	2	0	0	1	1	1	1
A0A0D9SEJ8;Q86YH2;A0A0G2JN84;P59817	A0A0D9SEJ8;Q86YH2	Zinc finger protein 280B	ZNF280B	18.9283	20.7396	19.8564	23.0731	22.7528	22.9555	21.3944	21.313	21.1688	18.7475	20.4521	19.3261	yes	no	0.174254	0.332863	yes	2.59152	3.41858	yes	1.61684	1.78349	no	yes	yes	2.35947	3.08572	no	1.29029	1.45062	1.82488	2.26817	0	40.399	133450000	29	18.2	8	7	7	1	2	3	7	7	7
F5H290;P17097;P17097-2;P16415-2;P16415	F5H290;P17097;P17097-2	Zinc finger protein 7	ZNF7	18.0489	20.1835	20.7103	22.023	22.18	21.9333	21.7298	20.9961	22.5486	18.4204	19.6156	19.2477	yes	no	0.246551	0.552989	yes	2.91514	2.95084	yes	2.01996	2.66358	no	yes	yes	1.37081	2.39785	no	1.06777	2.11059	1.21929	2.25422	0	22.581	104870000	29	12.4	7	7	6	1	2	1	6	6	6
Q96MG7	Q96MG7	Melanoma-associated antigen G1	NDNL2	19.2027	18.0072	17.182	21.5763	20.9673	21.4768	20.8074	20.4046	20.161	18.9465	16.9584	17.7054	yes	no	0.114712	0.26055	yes	2.32719	3.47001	yes	1.87884	2.58759	yes	yes	yes	2.18863	3.20946	yes	1.71025	2.32704	1.94944	2.76825	0	9.4613	46626000	9	19.4	5	5	5	0	0	1	5	5	5
Q8IUE6	Q8IUE6	Histone H2A type 2-B	HIST2H2AB	20.944	18.3247	18.979	21.3296	20.9426	20.9596	22.3477	22.2479	22.0303	18.9412	18.4679	18.2032	yes	no	0.465532	0.878445	yes	3.27641	2.53982	yes	4.00628	3.67118	no	yes	no	0.976684	1.66137	yes	1.61308	2.79273	1.29488	2.22705	0	19.243	89338000	17	17.7	3	2	2	2	2	1	2	2	2
Q96FJ2;P63167	Q96FJ2;P63167	Dynein light chain 2, cytoplasmic;Dynein light chain 1, cytoplasmic	DYNLL2;DYNLL1	20.1794	20.4521	20.09	21.3488	21.133	21.4029	21.958	21.2512	21.3403	20.0382	20.0978	19.8136	yes	no	0.860193	0.257331	yes	3.40723	1.31173	yes	2.52155	1.53332	yes	yes	yes	2.81932	1.0544	yes	2.17284	1.27599	2.49608	1.16519	0	8.1951	84265000	15	25.8	3	3	3	2	2	2	3	2	3
Q96RU2-2;Q96RU2;B4E3L3;G3V1N5;Q96RU2-3;H0YG96;F5GZ74;H0YFX3;F5H2G4;H0YFT9;H0YFA0;F5H6Q3;H0YFD7	Q96RU2-2;Q96RU2;B4E3L3;G3V1N5;Q96RU2-3	Ubiquitin carboxyl-terminal hydrolase 28;Ubiquitin carboxyl-terminal hydrolase	USP28	18.3143	18.8725	18.3814	25.4475	25.3159	25.3877	25.1319	25.6	25.6218	18.7669	18.2399	17.797	yes	no	0.314874	0.254801	yes	4.82882	7.11576	yes	4.61799	7.18335	yes	yes	yes	5.54823	6.86096	yes	5.08395	6.92855	5.31609	6.89475	0	131.89	1026300000	171	34.3	27	27	27	1	0	0	27	27	27
O75446	O75446	Histone deacetylase complex subunit SAP30	SAP30	19.104	17.7172	19.6508	22.8321	22.0217	22.3744	21.354	20.8317	21.5919	18.6814	19.2515	17.8589	yes	no	0.117297	0.226705	yes	2.91027	3.81214	yes	2.34532	2.6619	yes	yes	yes	2.34874	3.58543	yes	1.77142	2.43519	2.06008	3.01031	0	14.122	93308000	17	14.5	3	3	3	2	1	2	3	3	3
Q8IX33;Q8WUU4	Q8IX33;Q8WUU4	Zinc finger protein 296	ZNF296	18.1891	19.8228	18.5345	22.0511	21.9871	21.6489	24.5236	24.2375	24.9818	18.8021	18.2401	18.8324	yes	no	0.157342	0.223892	yes	3.85176	3.27082	yes	4.47931	5.9561	yes	yes	yes	2.39623	3.04693	yes	3.34365	5.73221	2.86994	4.38957	0	323.31	309670000	26	25.5	6	6	6	1	0	0	4	5	5
C9JPL0;Q9UK58-4;Q9UK58;Q9UK58-5	C9JPL0;Q9UK58-4;Q9UK58;Q9UK58-5	Cyclin-L1	CCNL1	20.5284	16.1921	20.8296	20.7287	20.5081	20.4449	22.1571	22.2081	21.899	16.8494	18.1364	20.5182	yes	no	0.136559	0.68203	no	0.89027	2.05922	yes	1.53373	3.58673	no	no	no	0.386494	1.37719	no	0.90272	2.9047	0.644607	2.14094	0	32.747	91846000	17	10	3	3	3	3	2	3	2	3	3
H7C3G7;Q2TBE0-2;Q2TBE0;H0YE03;Q2TBE0-3	H7C3G7;Q2TBE0-2;Q2TBE0;H0YE03;Q2TBE0-3	CWF19-like protein 2	CWF19L2	18.1706	18.0066	19.2667	20.8856	20.7582	20.762	20.7128	20.9447	21.3862	17.8692	17.6229	19.2881	yes	no	0.123991	0.221206	yes	2.08909	2.54186	yes	2.1135	2.75449	yes	yes	yes	2.36645	2.32065	yes	2.3379	2.53329	2.35218	2.42697	0	8.0343	44007000	12	6.3	4	4	4	0	0	0	4	4	4
Q96K58;Q96K58-2;C9JCJ0;C9JG35	Q96K58;Q96K58-2	Zinc finger protein 668	ZNF668	19.8281	19.9654	19.0838	22.9511	22.7334	22.3398	21.2454	22.4702	21.0503	19.4053	19.5151	19.3021	yes	no	0.318588	0.218276	yes	4.1807	3.26728	yes	2.08268	2.18116	yes	yes	yes	3.13229	3.049	yes	1.70408	1.96288	2.41818	2.50594	0	16.64	123800000	31	15.2	8	8	8	2	2	3	6	5	6
A0A0A0MT14;B4DWF2;Q9UKS7-7;Q9UKS7-2;Q9UKS7;A0A0A0MSL2;Q9UKS7-4;Q9UKS7-8;Q9UKS7-6;F8VPL6;Q13422-8;Q9UKT9-14;Q13422-4;Q9UKT9-9;Q9UKT9-6;Q13422-3;Q13422-2;Q9UKT9-8;Q9UKT9-4;Q9UKT9-3;Q9UKT9-7;Q13422-7;Q9UKT9;Q13422;Q9H2S9-2;Q9H2S9	A0A0A0MT14;B4DWF2;Q9UKS7-7;Q9UKS7-2;Q9UKS7;A0A0A0MSL2;Q9UKS7-4	Zinc finger protein Helios	IKZF2;ZNFN1A2	23.2406	17.6793	22.3206	24.461	24.5936	23.4758	22.6349	22.0565	21.9236	18.2809	18.023	17.3517	yes	no	0.851491	3.19493	yes	3.82503	6.29158	yes	3.59329	4.31978	no	no	no	0.816045	3.09665	no	0.257999	1.12485	0.537022	2.11075	0	36.405	319650000	24	20.7	7	7	7	2	2	4	6	7	7
Q6P6C2;Q6P6C2-1;Q6P6C2-3;K7ER58	Q6P6C2;Q6P6C2-1;Q6P6C2-3	RNA demethylase ALKBH5	ALKBH5	17.794	18.5619	17.6931	22.066	22.2089	21.8837	21.4608	21.1019	21.4365	18.4343	17.9619	17.0819	yes	no	0.146798	0.190253	yes	3.31267	4.22682	yes	2.97752	3.50701	yes	yes	yes	3.81094	4.03656	yes	3.43214	3.31676	3.62154	3.67666	0	19.868	83584000	20	26.4	7	7	7	0	0	0	7	5	7
P38398;P38398-7;P38398-4;P38398-8;Q5YLB2;A0A0U1RRA9;E7EWN5;E9PH68;P38398-6;P38398-5;P38398-3;E7EUM2;Q3B891;B7ZA85;A0A0A0MSN1;H0Y8B8;K7EPC7;H0Y8D8;C9IZW4;E7EQW4;E7ENB7;C6YB45;H0Y850;H0Y881;E9PC22;P38398-2;G1UI37	P38398;P38398-7;P38398-4;P38398-8;Q5YLB2;A0A0U1RRA9	Breast cancer type 1 susceptibility protein	BRCA1	20.2245	20.3068	19.9303	28.357	28.2429	27.6617	27.3395	26.5566	26.9426	20.4519	20.8182	18.6226	yes	no	0.0986902	0.189585	yes	3.47168	8.12295	yes	3.20857	6.982	yes	yes	yes	5.27463	7.93336	yes	4.9397	6.79241	5.10717	7.36289	0	323.31	4708100000	382	37.8	57	57	57	10	8	11	57	56	57
A0A087WVT1;Q96MX3	A0A087WVT1;Q96MX3	Zinc finger protein 48	ZNF48	19.5898	17.6572	19.5935	21.7888	20.8762	20.9559	21.6387	21.2165	21.1534	17.5242	20.0485	18.7638	yes	no	0.059824	0.167988	yes	1.43818	2.4281	yes	1.57822	2.55737	yes	yes	yes	1.48001	2.26011	yes	1.64529	2.38938	1.56265	2.32475	0	12.241	65864000	14	11.9	4	4	4	3	0	2	4	4	4
Q02241-3	Q02241-3	Kinesin-like protein KIF23	KIF23	18.9	17.269	19.3208	21.1474	22.6545	20.571	19.6905	19.4691	19.8042	18.6563	18.3017	18.22	yes	no	0.0560796	0.103921	yes	2.07051	3.06496	yes	2.79239	1.26197	no	yes	yes	1.5475	2.96104	no	0.849212	1.15805	1.19836	2.05954	0.00067797	4.7307	50420000	6	51.3	28	2	0	0	0	0	0	0	0
B3KPJ4;A0A0A0MSI2;Q8IXK0-2;Q8IXK0-4;Q8IXK0;Q8IXK0-5;Q8IXK0-3;H7C528;Q8NDX5-2;Q8NDX5;Q8NDX5-7	B3KPJ4;A0A0A0MSI2;Q8IXK0-2;Q8IXK0-4;Q8IXK0;Q8IXK0-5;Q8IXK0-3	Polyhomeotic-like protein 2	PHC2	18.6275	18.5243	18.003	22.3613	22.1784	21.7204	18.6958	18.6983	18.9969	19.7191	18.8438	18.484	yes	no	0.692864	-0.630676	yes	2.75656	3.07111	no	0.224709	-0.218592	no	yes	yes	3.77612	3.70179	no	0.882142	0.412085	2.32913	2.05694	0	14.68	54799000	18	12.5	5	5	5	1	0	3	5	4	4
Q96JB3-2;Q96JB3	Q96JB3-2;Q96JB3	Hypermethylated in cancer 2 protein	HIC2	17.7614	19.6237	19.0894	20.5365	20.3697	20.2551	21.3319	21.1502	21.683	18.2513	17.9998	19.7509	yes	no	0.0708501	0.157479	yes	1.44592	1.71975	yes	2.05858	2.72097	yes	yes	yes	1.30776	1.56228	yes	1.95097	2.56349	1.62936	2.06288	0	10.626	44554000	10	6.9	4	4	4	0	0	0	3	3	4
Q9Y330	Q9Y330	Zinc finger and BTB domain-containing protein 12	ZBTB12	17.9788	18.8056	18.6725	23.9313	22.7918	22.8039	22.1567	21.9761	21.8363	17.7089	18.2637	19.0125	yes	no	0.126222	0.157268	yes	3.08728	4.84729	yes	3.14896	3.66129	yes	yes	yes	3.29549	4.69002	yes	3.67555	3.50402	3.48552	4.09702	0	105.12	166960000	6	11.8	4	4	4	2	1	2	3	4	3
Q13868-3;Q13868;A3KFL2;A3KFL1;A3KFL5;Q13868-2	Q13868-3;Q13868;A3KFL2;A3KFL1;A3KFL5;Q13868-2	Exosome complex component RRP4	EXOSC2	19.1908	19.0897	18.9359	22.2893	22.0485	21.5491	21.3928	21.4566	21.1465	19.1852	18.7517	18.8513	yes	no	0.401346	0.142747	yes	3.54741	3.03291	yes	3.92317	2.4026	yes	yes	yes	3.63503	2.89016	yes	4.32787	2.25985	3.98145	2.57501	0	15.126	72108000	15	28.5	5	5	5	0	0	0	4	5	5
E7EU96;Q5U5J2;Q8NEV1;P68400;P68400-2;A0A087WY74	E7EU96;Q5U5J2;Q8NEV1;P68400;P68400-2	Casein kinase II subunit alpha 3;Casein kinase II subunit alpha	CSNK2A1;CSNK2A3	20.2207	20.4805	20.2601	21.4694	22.0453	21.8718	21.4039	21.7683	22.0035	20.0031	20.4238	20.1293	yes	no	0.38214	0.135024	yes	2.79822	1.61011	yes	2.70131	1.53983	yes	yes	yes	2.83935	1.47509	yes	2.72944	1.40481	2.7844	1.43995	0	31	105140000	23	22.3	6	6	6	4	4	4	5	3	5
A0A087WX29;Q13148;K7EJM5;K7EN94;B1AKP7;G3V162;A0A087X260;A0A087WYY0;A0A087WXQ5;A0A087WV68;Q13148-4	A0A087WX29;Q13148;K7EJM5;K7EN94;B1AKP7;G3V162;A0A087X260;A0A087WYY0	TAR DNA-binding protein 43	TARDBP	19.7596	18.4473	18.0135	20.9779	21.0166	20.925	21.0789	21.0817	21.3643	18.0588	19.2031	18.5688	yes	no	0.0734174	0.129858	yes	2.68595	2.3629	yes	2.76089	2.56469	yes	yes	yes	1.88037	2.23304	yes	1.98715	2.43483	1.93376	2.33393	0	6.1436	50371000	12	16.9	3	3	3	0	1	1	3	3	3
Q14764;H3BRL2;H3BQK6;H3BUK7;H3BNF6	Q14764	Major vault protein	MVP	20.732	18.3169	20.2678	21.88	22.0116	22.2338	21.2689	21.6248	21.5623	18.7845	17.9894	18.5812	yes	no	0.783555	1.32056	yes	3.79826	3.59011	yes	3.4945	3.03366	no	yes	yes	1.41475	2.26955	no	1.07657	1.7131	1.24566	1.99133	0	19.086	101160000	29	14.9	9	9	9	2	2	4	9	9	9
P09601;B1AHA8	P09601;B1AHA8	Heme oxygenase 1	HMOX1	23.6576	24.0525	23.6206	27.0889	27.5109	27.8855	24.0757	24.0494	23.9971	23.9092	24.0277	23.6227	yes	no	0.155783	-0.0762501	yes	3.82452	3.64191	no	0.698356	0.187551	no	yes	yes	3.80299	3.71816	no	0.87661	0.263801	2.3398	1.99098	0	323.31	3145600000	152	68.4	16	16	16	9	9	11	16	16	16
Q969J2;Q9BRR0	Q969J2	Zinc finger protein with KRAB and SCAN domains 4	ZKSCAN4	17.7377	18.4171	20.306	21.7986	22.1221	22.3149	21.79	21.5771	21.7907	18.13	18.0661	19.9013	yes	no	0.0423107	0.12115	yes	2.25939	3.37942	yes	2.12158	3.02015	yes	yes	yes	1.84994	3.25827	yes	1.70282	2.899	1.77638	3.07863	0	16.843	99610000	23	15	7	6	5	1	0	1	4	4	5
P53814-5;P53814;P53814-6;C9JGQ0;H7C372;A0A096LNK9;A0A087WVP4;A0A087X1R1;P53814-2	P53814-5;P53814;P53814-6;C9JGQ0;H7C372;A0A096LNK9;A0A087WVP4;A0A087X1R1;P53814-2	Smoothelin	SMTN	18.0195	17.7346	17.4466	20.6164	20.3176	20.0985	18.2216	20.4819	18.3785	18.4017	18.9337	19.2692	yes	no	1.70325	-1.13466	yes	2.1328	1.47595	no	0.0723026	0.159099	no	yes	yes	3.51384	2.61061	no	0.800173	1.29376	2.157	1.95218	0	7.2603	17588000	3	2.7	2	2	2	0	0	0	2	2	2
H0Y760;Q9Y4B4	H0Y760;Q9Y4B4	Helicase ARIP4	RAD54L2	19.5098	18.2488	19.1548	20.4762	20.2247	20.3193	20.032	20.096	20.4444	19.4319	18.7239	18.5843	yes	no	0.0429957	0.057752	yes	2.19697	1.42666	yes	1.9236	1.27743	yes	yes	yes	1.63466	1.36891	yes	1.43037	1.21968	1.53251	1.2943	0	6.9526	28998000	11	3.5	3	3	3	0	0	1	3	3	3
Q5TEC3;Q6NX45	Q5TEC3	Zinc finger protein 697	ZNF697	18.5503	17.9296	20.0137	23.7481	24.2982	23.0621	21.3519	21.5436	22.0202	17.5177	18.497	20.3448	yes	no	0.0143126	0.0447019	yes	2.25805	4.91628	yes	1.54255	2.85203	yes	yes	yes	2.61796	4.87158	yes	1.90696	2.80733	2.26246	3.83946	0	36.377	198210000	33	21.3	9	9	9	0	0	1	9	9	9
A0A0A0MSU3;A0A087X112;Q9H9A7	A0A0A0MSU3;A0A087X112;Q9H9A7	RecQ-mediated genome instability protein 1	RMI1	18.3067	17.9781	21.2158	22.0754	22.1797	21.965	22.2432	23.5168	22.4694	19.6685	19.033	18.7962	yes	no	0.000299618	0.000975927	yes	3.38948	2.90747	yes	2.79296	3.5772	yes	yes	yes	1.32024	2.90649	yes	1.5025	3.57623	1.41137	3.24136	0	6.6659	141530000	5	14.7	3	3	3	0	0	3	3	3	3
Q13105;Q13105-2;Q13105-3;H0Y6X2;H7C1K8;M0R1N2;E7ETH6	Q13105;Q13105-2;Q13105-3	Zinc finger and BTB domain-containing protein 17	ZBTB17	18.8737	17.6346	20.6128	23.5629	22.9565	22.6235	21.7297	21.6922	21.4089	18.1623	18.2185	20.7606	yes	no	0.00180929	-0.00674438	yes	1.94741	4.00052	yes	1.3859	2.56312	yes	yes	yes	1.93915	4.00727	yes	1.37922	2.56986	1.65919	3.28856	0	24.334	176170000	28	13.7	10	10	9	3	1	3	9	9	9
Q14191	Q14191	Werner syndrome ATP-dependent helicase	WRN	17.5416	18.9478	19.6473	22.2704	22.1698	21.8534	22.1147	21.9144	21.8639	18.1944	18.8522	19.1249	yes	no	0.0056178	-0.0116189	yes	3.4294	3.374	yes	3.45755	3.2405	yes	yes	yes	2.23271	3.38562	yes	2.18972	3.25212	2.21121	3.31887	0	19.516	94005000	18	7.5	8	8	8	0	0	0	8	8	7
Q9UQE7	Q9UQE7	Structural maintenance of chromosomes protein 3	SMC3	19.4744	18.285	19.245	19.8432	19.6609	20.1806	20.7056	22.4871	22.3633	19.0769	17.8772	19.4911	yes	no	0.111475	0.186429	no	0.998366	1.07982	yes	1.80814	3.03694	no	yes	no	1.06337	0.893388	yes	1.86037	2.85051	1.46187	1.87195	0	16.777	61532000	18	8.4	9	9	9	0	0	1	4	4	9
Q9ULD2-2;Q9ULD2;Q9ULD2-7;Q9ULD2-6;Q9ULD2-3;Q9ULD2-4;Q9ULD2-5;H0YC63	Q9ULD2-2;Q9ULD2;Q9ULD2-7;Q9ULD2-6;Q9ULD2-3	Microtubule-associated tumor suppressor 1	MTUS1	17.5953	19.5282	17.7675	22.6684	22.6449	22.6453	21.6769	21.3753	22.0488	18.1068	17.7208	19.1391	yes	no	0.0111061	-0.0252132	yes	3.2881	4.33062	yes	2.71616	3.37811	yes	yes	yes	2.67125	4.35583	yes	2.20247	3.40333	2.43686	3.87958	0	43.164	119310000	32	13.5	11	11	11	0	0	1	10	10	11
Q96QE3;A0A075B754;Q96QE3-2	Q96QE3;A0A075B754;Q96QE3-2	ATPase family AAA domain-containing protein 5	ATAD5	19.4211	18.7168	17.9605	25.0493	24.8118	24.3279	23.9618	23.7394	24.1965	19.4589	18.4446	18.3047	yes	no	0.02193	-0.0365957	yes	3.84931	5.99363	yes	3.76123	5.22986	yes	yes	yes	3.66445	6.03023	yes	3.54674	5.26646	3.60559	5.64834	0	120.78	471870000	112	22	31	31	31	0	0	1	28	28	29
Q99496;X6RFN3;Q99496-2;Q06587-2;Q06587	Q99496;X6RFN3;Q99496-2	E3 ubiquitin-protein ligase RING2	RNF2	19.7783	17.8132	17.8001	22.4834	21.6719	21.498	18.7877	19.2852	18.2217	19.2363	18.6701	17.3172	yes	no	0.0214754	0.0559832	yes	2.24127	3.47652	no	0.214347	0.356969	no	yes	yes	2.03902	3.42054	no	0.1552	0.300986	1.09711	1.86076	0	23.715	47072000	10	14.6	4	4	4	0	0	0	4	4	4
Q9Y2K1;Q9Y2K1-2;G3V447;G3V2I8;G3V3N0	Q9Y2K1;Q9Y2K1-2	Zinc finger and BTB domain-containing protein 1	ZBTB1	24.1064	24.0222	25.0438	26.5617	27.1379	26.7762	26.0363	25.9195	24.9774	17.9711	18.0189	18.8385	yes	yes	3.84061	6.11468	yes	4.89072	8.5491	yes	4.13662	7.36824	no	yes	yes	2.56732	2.43442	no	1.2558	1.25357	1.91156	1.84399	0	276.53	2127900000	200	31.3	22	22	22	17	16	19	22	21	21
P35579;P35579-2;Q5BKV1;B1AH99;B1PS43;P35749-4;P35749-3;P35749;P35580;P35749-2;P35580-5;P35580-2;P35580-3;P35580-4	P35579	Myosin-9	MYH9	17.8082	18.3116	19.8691	20.0122	19.8779	20.9779	20.4265	20.2583	21.4502	19.1079	19.7993	20.2	no	no	0.676914	-1.03946	no	0.551841	0.586934	no	0.963912	1.00928	no	yes	no	1.07599	1.62639	yes	1.32541	2.04873	1.2007	1.83756	0	16.744	52812000	8	6.1	8	8	8	2	2	6	6	5	6
Q9NXR7;F8W733;Q9NXR7-4;Q9NXR7-3;Q9NXR7-1;C9J2G0;A0A075B7D2	Q9NXR7;F8W733;Q9NXR7-4;Q9NXR7-3;Q9NXR7-1;C9J2G0;A0A075B7D2	BRCA1-A complex subunit BRE	BRE	19.0595	18.7464	18.6041	21.5529	21.5242	21.7131	19.4726	19.8074	19.6397	18.4432	18.8319	18.6833	yes	no	0.356337	0.15052	yes	4.67984	2.94397	no	2.57107	0.987116	no	yes	yes	4.34767	2.79345	no	2.14106	0.836596	3.24437	1.81502	0	9.0675	50983000	15	13.6	4	4	4	2	2	2	4	4	4
Q9UBT2;Q9UBT2-2;K7EPL2;K7ESK7;U3KQ93;U3KQ55;K7ES38	Q9UBT2;Q9UBT2-2	SUMO-activating enzyme subunit 2	UBA2	20.5916	20.8348	20.79	23.7797	23.6683	23.4045	23.6811	23.1606	24.1488	19.293	21.8828	21.3891	yes	no	0.050015	-0.116162	yes	1.58259	2.76251	yes	1.53571	2.80856	yes	yes	yes	4.55615	2.87867	yes	3.2357	2.92472	3.89593	2.9017	0	130.13	336130000	55	33.8	15	15	15	6	5	8	14	13	13
Q8N5C6;Q8N5C6-2	Q8N5C6	S1 RNA-binding domain-containing protein 1	SRBD1	18.2063	17.9702	19.6136	20.2653	20.9139	20.3214	21.0688	20.9569	21.8007	18.4873	18.1858	19.571	yes	no	0.0805409	-0.151335	yes	1.69492	1.75217	yes	2.15193	2.52748	yes	yes	yes	1.58013	1.90351	yes	2.01204	2.67882	1.79609	2.29116	0	11.781	48916000	12	6.3	5	5	5	0	0	2	2	4	4
O75444-1;H3BP11;O75444	O75444-1;H3BP11;O75444	Transcription factor Maf	MAF	23.4034	24.1255	23.4386	25.6726	25.5808	24.9835	25.1509	24.8798	24.9995	23.6884	24.1364	23.6003	yes	no	0.204706	-0.152514	yes	2.38079	1.60395	yes	2.55037	1.20174	yes	yes	yes	2.27398	1.75646	yes	2.26349	1.35426	2.26873	1.55536	0	66.887	1056300000	73	11.4	6	6	6	5	5	6	6	6	6
Q08AF3;B4E128;Q08AF3-2;Q7Z7L1;K7EJJ3;REV__H7C1F2;A0A0D9SGD9;REV__H0Y3R4;REV__Q9C0A6-2;REV__Q9C0A6-3;REV__Q9C0A6;REV__E7EWN3;REV__Q8IZD2-6;REV__Q8IZD2-5;REV__Q8IZD2-2;REV__E7ETZ7;REV__Q8IZD2-7;REV__Q8IZD2;Q8IYM2;Q68D06-2;Q6IEE8;Q6IEE8-2;Q68D06	Q08AF3	Schlafen family member 5	SLFN5	26.3934	26.3472	26.5644	29.5554	29.4041	29.3046	27.2545	27.0456	26.6502	22.7075	18.966	19.3672	yes	yes	2.16371	6.0881	yes	2.80167	9.07444	yes	2.28324	6.63653	no	yes	yes	5.15378	2.98634	no	1.35544	0.548432	3.25461	1.76739	0	323.31	10698000000	350	50.8	43	43	43	33	33	36	43	42	43
P17066;P48741	P17066;P48741	Heat shock 70 kDa protein 6;Putative heat shock 70 kDa protein 7	HSPA6;HSPA7	17.3525	18.3928	19.4577	20.6547	20.6295	20.6356	20.6489	20.9466	20.9952	19.1015	18.0054	18.562	yes	no	0.0800017	-0.155339	yes	2.5596	2.08361	yes	2.63553	2.30724	yes	yes	yes	1.67503	2.23895	yes	1.78848	2.46258	1.73175	2.35077	0	6.8842	41159000	8	9.5	5	3	1	1	1	0	1	1	1
Q13547	Q13547	Histone deacetylase 1	HDAC1	18.2223	19.2909	20.7172	22.1494	21.158	22.3153	19.3663	21.067	20.938	18.4672	19.7762	18.4356	yes	no	0.240758	0.517185	yes	2.1933	2.98122	no	1.04547	1.56409	no	yes	yes	1.41977	2.46404	no	0.50547	1.04691	0.962622	1.75547	0	20.594	80758000	5	11.8	4	4	1	0	0	1	1	1	1
E7EWM3;A0A087X127;Q8NF64-3;Q8NF64-2;Q8NF64;F6WR09;Q9ULJ6-2	E7EWM3;A0A087X127;Q8NF64-3;Q8NF64-2;Q8NF64	Zinc finger MIZ domain-containing protein 2	ZMIZ2	17.729	19.4097	20.9789	22.689	22.6217	22.7972	22.9733	22.7141	23.2303	19.9005	18.7014	19.9848	yes	no	0.0524573	-0.156369	yes	2.79366	3.17372	yes	2.84036	3.44367	yes	yes	yes	1.62097	3.33008	yes	1.71481	3.60004	1.66789	3.46506	0	28.106	176050000	34	9.8	6	6	4	0	0	1	4	4	4
J3KP33;A0A087WZU8;A0A0U1RQC9;P04637-5;P04637-6;P04637-2;P04637-3;P04637-4;P04637;A0A087WXZ1;A0A087WT22;E7ESS1;A0A087X1Q1;P04637-8;P04637-9;P04637-7;E7EQX7;E9PCY9;S4R334;E9PFT5;E7EMR6	J3KP33;A0A087WZU8;A0A0U1RQC9;P04637-5;P04637-6;P04637-2;P04637-3;P04637-4;P04637;A0A087WXZ1;A0A087WT22;E7ESS1;A0A087X1Q1;P04637-8;P04637-9;P04637-7;E7EQX7	Cellular tumor antigen p53	TP53	18.4318	18.3416	17.884	19.6863	19.7889	19.6705	20.543	20.9986	20.809	18.321	18.0976	18.7519	yes	no	0.26679	-0.17098	yes	2.60619	1.32512	yes	3.29483	2.39341	yes	yes	yes	3.00176	1.4961	yes	3.54845	2.56439	3.2751	2.03025	0	10.612	30168000	12	17.2	4	4	4	0	0	0	3	3	4
Q9HCK1;N0DVX5	Q9HCK1;N0DVX5	DBF4-type zinc finger-containing protein 2	ZDBF2	17.1334	18.8027	17.9993	22.9368	22.8637	22.1428	20.941	20.9845	20.7343	17.6207	18.4434	18.3884	yes	no	0.11362	-0.172335	yes	3.59374	4.49692	yes	3.23219	2.73578	yes	yes	yes	2.99314	4.66926	yes	2.39961	2.90812	2.69638	3.78869	0	19.315	94178000	12	3	6	6	6	1	1	1	5	6	5
P0CI26;P0CI25;E9PK69;A6NDI0;Q8IWZ4	P0CI26;P0CI25;E9PK69;A6NDI0;Q8IWZ4	Tripartite motif-containing protein 49C;Tripartite motif-containing protein 49;Putative tripartite motif-containing protein 49B;Tripartite motif-containing protein 48	TRIM49C;TRIM49;TRIM49B;TRIM48	18.8583	18.1643	19.1239	19.9196	19.5633	19.7908	21.9434	22.7382	20.6498	18.4273	19.5319	18.734	yes	no	0.156466	-0.182264	no	1.17126	0.86015	yes	1.84991	2.87941	yes	yes	yes	1.57378	1.04241	yes	1.9832	3.06167	1.77849	2.05204	0	25.232	65436000	10	11.9	5	5	3	0	1	3	2	3	2
Q9H040;B1AKT1;Q9H040-2;Q9H040-3	Q9H040	SprT-like domain-containing protein Spartan	SPRTN	19.5398	19.5561	19.2074	23.1789	22.5682	21.9169	19.6214	19.7712	19.5403	19.094	16.9974	19.109	yes	no	0.659175	1.03429	yes	2.20271	4.15452	no	0.817578	1.24418	no	yes	yes	2.91392	3.12023	no	0.726711	0.20989	1.82031	1.66506	0	68.449	92299000	24	26.4	8	8	8	2	2	4	8	8	7
Q9NXX6;Q9NXX6-2;Q8N140	Q9NXX6;Q9NXX6-2	Non-structural maintenance of chromosomes element 4 homolog A	NSMCE4A	18.1418	17.2404	20.138	23.5637	23.2721	23.8002	22.3656	22.327	22.3109	19.6958	18.0556	18.3522	yes	no	0.0683355	-0.194452	yes	3.10824	4.84414	yes	2.70418	3.63329	yes	yes	yes	2.35543	5.03859	yes	1.95576	3.82775	2.1556	4.43317	0	82.32	211060000	51	40.3	9	9	9	1	1	3	9	9	9
Q5UIP0-2;Q5UIP0;H7BZN3;H7C2B5	Q5UIP0-2;Q5UIP0	Telomere-associated protein RIF1	RIF1	23.637	23.7828	24.0581	25.4861	25.171	24.9645	25.8258	25.941	26.1568	24.1427	24.1045	23.9016	yes	no	0.707115	-0.223659	yes	2.62264	1.15757	yes	4.0184	1.92492	yes	yes	yes	2.67361	1.38122	yes	3.78192	2.14858	3.22776	1.7649	0	323.31	1464900000	224	23	41	41	41	24	24	29	36	38	37
Q8TAD8	Q8TAD8	Smad nuclear-interacting protein 1	SNIP1	25.1175	25.4729	26.1212	26.6413	26.432	26.3809	27.9616	27.7165	27.9952	21.6533	18.2178	19.5026	yes	yes	2.28299	5.77927	yes	2.57782	6.69349	yes	2.8887	8.09989	no	yes	no	1.39986	0.914219	yes	2.7865	2.32062	2.09318	1.61742	0	323.31	4271200000	207	43.9	19	19	19	16	19	17	18	19	18
H3BTR4;Q96BT3;H3BUW2;Q96BT3-2	H3BTR4;Q96BT3	Centromere protein T	CENPT	18.0113	18.0742	18.5812	22.4545	22.745	21.9042	22.1377	22.289	21.6635	17.9621	18.4943	18.9356	yes	no	0.292757	-0.24174	yes	3.3217	3.90391	yes	3.33704	3.56608	yes	yes	yes	3.76764	4.14565	yes	3.89234	3.80782	3.82999	3.97673	0	29.231	106640000	41	16.8	6	6	6	0	0	0	6	6	6
F8WEC7;Q8WTR7;Q96SK3-2	F8WEC7;Q8WTR7	Zinc finger protein 473	ZNF473	18.0916	17.9641	17.8088	21.2712	21.0324	20.7146	20.9308	20.5201	20.5453	18.5271	18.4793	17.6031	yes	no	0.328242	-0.248376	yes	2.92346	2.80292	yes	2.77108	2.46221	yes	yes	yes	4.14151	3.05129	yes	4.19077	2.71059	4.16614	2.88094	0	12.419	42912000	19	7	6	6	5	0	1	0	4	2	4
Q14258	Q14258	E3 ubiquitin/ISG15 ligase TRIM25	TRIM25	18.2111	18.6172	19.8334	19.917	20.0834	20.3238	20.4185	20.3471	21.8492	18.1629	20.326	20.5934	no	no	0.370848	-0.806882	no	0.205481	0.413983	no	0.574883	1.17753	no	yes	no	1.14485	1.22087	yes	1.34383	1.98441	1.24434	1.60264	0	8.776	59039000	6	7.8	4	4	4	3	3	4	3	3	3
A0A0A0MR57;Q6ZNA1;M0QYS4	A0A0A0MR57;Q6ZNA1	Zinc finger protein 836	ZNF836	21.9098	19.5814	18.8116	22.5238	24.2393	26.1823	24.1605	24.0122	23.1491	18.8558	22.1274	20.1058	yes	no	0.0686902	-0.262024	yes	1.30133	3.95218	yes	1.56322	3.411	yes	yes	yes	1.39503	4.2142	yes	1.69464	3.67302	1.54483	3.94361	0.00066357	4.4583	794330000	24	3	3	2	2	1	1	1	2	2	2
G3V1M0;Q9Y5A6;G3V0F4;C9JHD9	G3V1M0;Q9Y5A6;G3V0F4	Zinc finger and SCAN domain-containing protein 21	ZSCAN21	18.0075	17.0333	19.3599	21.4358	22.0488	21.2575	21.8505	20.9921	20.7146	18.3875	17.6966	19.1126	yes	no	0.122929	-0.265341	yes	2.59158	3.18182	yes	2.19472	2.78682	yes	yes	yes	2.06791	3.44716	yes	1.80525	3.05217	1.93658	3.24966	0	13.678	69891000	14	13.1	4	4	4	1	1	2	3	4	3
Q7Z4V5-2;Q7Z4V5;Q7Z4V5-4;Q7Z4V5-3;K7EPS6;M0R0J3;A0A087WX58;K7ERA4;A0A024R216;Q9Y3E1;H3BPQ6;P51858;O75475-3;O75475-2;O75475	Q7Z4V5-2;Q7Z4V5;Q7Z4V5-4;Q7Z4V5-3;K7EPS6	Hepatoma-derived growth factor-related protein 2	HDGFRP2	17.6509	16.4369	19.6316	24.064	23.8544	23.738	23.6883	23.3623	23.7257	18.4923	17.8926	18.1389	yes	no	0.101746	-0.268144	yes	5.06156	5.71087	yes	4.88225	5.41747	yes	yes	yes	2.51128	5.97902	yes	2.42687	5.68561	2.46907	5.83231	0	82.188	314900000	47	19.3	10	10	10	1	1	1	8	9	9
G3XAG1;Q96ME7-3;Q96ME7;Q96ME7-2	G3XAG1;Q96ME7-3;Q96ME7;Q96ME7-2	Zinc finger protein 512	ZNF512	19.9829	18.2703	20.0873	21.1148	20.9014	21.4284	21.0987	21.0041	20.6072	19.7704	19.03	20.0564	yes	no	0.0925026	-0.17214	yes	1.95619	1.52923	yes	1.70681	1.28437	no	yes	yes	1.30948	1.70137	no	1.12661	1.45651	1.21805	1.57894	0	11.645	61050000	13	17.5	6	6	6	3	1	3	6	6	6
Q96HV5;H7BXL1;F8WDE2	Q96HV5;H7BXL1;F8WDE2	Transmembrane protein 41A	TMEM41A	17.4564	20.0288	20.169	20.1351	20.3443	20.8308	20.7835	20.5241	22.1127	17.7769	20.6244	21.1532	no	no	0.175326	-0.633439	no	0.212514	0.585224	no	0.483809	1.28859	no	no	no	0.602792	1.21866	no	0.887006	1.92203	0.744899	1.57035	0	26.99	72976000	16	10.6	2	2	2	1	1	2	1	1	2
Q9Y6X8	Q9Y6X8	Zinc fingers and homeoboxes protein 2	ZHX2	18.4389	18.3703	18.6134	20.8198	21.0567	19.993	19.5541	19.5651	19.2386	18.8618	19.1008	18.1748	yes	no	0.344067	-0.238268	yes	1.96277	1.91067	no	1.16994	0.740128	no	yes	yes	2.53993	2.14893	no	2.78776	0.978396	2.66384	1.56366	0	6.8691	27211000	11	4.9	3	3	3	1	1	3	3	3	2
Q5VUA4-2;Q5VUA4	Q5VUA4-2;Q5VUA4	Zinc finger protein 318	ZNF318	18.7942	19.0248	18.5591	20.421	20.2591	19.9095	20.1565	19.9876	20.4607	19.0765	18.9908	19.1159	yes	no	0.897636	-0.268351	yes	2.72923	1.1355	yes	2.87	1.14056	yes	yes	yes	2.64631	1.40386	yes	2.72782	1.40891	2.68707	1.40638	0	4.8982	28664000	4	3.8	3	3	3	1	1	1	3	3	3
Q8N8R7;E9PRK7	Q8N8R7;E9PRK7	ARL14 effector protein	ARL14EP	18.3473	18.4211	18.3188	20.3266	20.816	20.4547	19.3824	19.5055	19.0176	18.6233	18.9356	18.7172	yes	no	1.81751	-0.396329	yes	3.28977	1.77374	no	1.45584	0.543144	no	yes	yes	3.88116	2.17007	no	2.48351	0.939472	3.18233	1.55477	0	5.8618	23873000	7	14.2	3	3	3	0	0	1	2	3	3
Q15047-3;Q15047;E9PRF4;E9PQM8;Q15047-2;X6R732;E9PAP1;X6RHV1;B0QZE6;E9PS59	Q15047-3;Q15047;E9PRF4;E9PQM8	Histone-lysine N-methyltransferase SETDB1	SETDB1	22.5761	22.6799	23.3872	25.2105	25.1835	24.9411	23.5696	23.7476	23.8961	18.8464	17.9248	17.7061	yes	yes	3.39852	4.72198	yes	4.3742	6.9526	yes	3.98566	5.5787	no	yes	yes	2.93848	2.23061	no	1.46311	0.856712	2.2008	1.54366	0	131.58	640810000	120	21.6	25	25	25	18	16	22	24	24	24
Q9NX14;Q9NX14-2	Q9NX14;Q9NX14-2	NADH dehydrogenase [ubiquinone] 1 beta subcomplex subunit 11, mitochondrial	NDUFB11	25.091	19.7129	25.0786	25.0004	25.0254	24.7039	24.9944	24.2778	24.9651	25.4018	25.2142	25.1408	no	no	0.473655	-1.95811	no	1.244	-0.342382	no	0.961426	-0.506516	no	no	no	0.378181	1.61572	no	0.331093	1.45159	0.354637	1.53366	0	21.85	1256700000	29	34.6	3	3	3	3	1	3	3	2	3
Q6VMQ6-2;Q6VMQ6-5;Q6VMQ6;Q6VMQ6-4;F5GYR7;F5H592;A8MV73	Q6VMQ6-2;Q6VMQ6-5;Q6VMQ6;Q6VMQ6-4;F5GYR7	Activating transcription factor 7-interacting protein 1	ATF7IP	17.8494	17.3177	19.1794	22.2132	22.5856	22.6371	20.2994	20.1281	20.506	18.7284	17.4081	19.0638	yes	no	0.140574	-0.284615	yes	2.83695	4.07853	yes	1.67971	1.91103	yes	yes	yes	2.80677	4.36315	yes	1.75251	2.19564	2.27964	3.27939	0	16.033	80461000	19	7.9	6	6	6	0	0	1	6	6	6
Q9H0H5;F8VRD2;F8VWY4;H0YIK5;F8VWX0;F8W0L1;F8VZ66;F8VV37;F8VV47;F8W1E5;F8VVE5;F8VUW9;F8VV39;F8VQZ5;F8VS54;F8W1T4;F8VYH6;F8VRL2;F8VVY0;F8VXH1;F8VQF5;F8VZ41	Q9H0H5;F8VRD2	Rac GTPase-activating protein 1	RACGAP1	17.755	18.7752	18.1561	24.9382	24.6443	24.2433	23.8193	23.6501	23.6141	19.3672	17.5904	18.8219	yes	no	0.237669	-0.364408	yes	3.36244	6.01542	yes	3.18827	5.10133	yes	yes	yes	4.23161	6.37982	yes	4.25327	5.46574	4.24244	5.92278	0	62.012	459800000	55	25.3	13	13	13	1	1	0	13	12	12
F6R0L0;Q8NDZ2;Q8NDZ2-3;Q8NDZ2-4	F6R0L0;Q8NDZ2;Q8NDZ2-3	SUMO-interacting motif-containing protein 1	SIMC1	18.5543	19.247	17.9302	21.9177	22.3205	22.1116	21.1535	21.5222	21.3845	18.2075	19.7092	18.9757	yes	no	0.268411	-0.386951	yes	2.66446	3.15248	yes	2.22984	2.38929	yes	yes	yes	3.05511	3.53943	yes	2.66482	2.77624	2.85997	3.15784	0	24.043	83759000	31	15.2	9	9	9	0	0	1	9	8	9
Q13352;Q13352-5;Q13352-2;Q13352-4;Q13352-3	Q13352;Q13352-5;Q13352-2	Centromere protein R	ITGB3BP	17.2216	17.3387	18.8563	22.2558	22.12	21.4649	21.725	21.3618	21.1313	18.9483	18.2309	17.4139	yes	no	0.222352	-0.392136	yes	2.75183	3.74921	yes	2.59856	3.20831	yes	yes	yes	2.69049	4.14135	yes	2.53848	3.60045	2.61449	3.8709	0	12.689	75361000	25	22	3	3	3	0	0	0	3	3	3
Q8N684-2;Q8N684;Q8N684-3;F5H669;F5H5B7;F5H1W4;F5H2K8;F5H6P5;F5H6A8;F5GXA3;C9JM38;C9J286;C9J323;J3QT54;F5H6M0;F5H047	Q8N684-2;Q8N684;Q8N684-3;F5H669	Cleavage and polyadenylation specificity factor subunit 7	CPSF7	18.0738	20.6789	18.9454	18.7722	20.7355	20.7315	21.7563	20.8372	21.2262	19.1653	20.9535	21.1589	no	no	0.528731	-1.19321	no	0.140873	-0.346195	no	0.545322	0.847284	no	no	no	0.349181	0.847012	no	1.18339	2.04049	0.766284	1.44375	0	11.926	75239000	7	11.9	3	3	3	2	3	2	1	2	2
Q5SQL3;J3KP92;Q86Z02-2;Q86Z02;Q86Z02-4;Q86Z02-3;H7BXX9;Q9H2X6-2;Q9H2X6-3;Q9H2X6;Q9H422-2;Q9H422;H3BLW0	Q5SQL3;J3KP92;Q86Z02-2;Q86Z02;Q86Z02-4;Q86Z02-3	Homeodomain-interacting protein kinase 1	HIPK1	17.3638	17.7755	20.7086	22.3643	23.2929	23.417	21.8148	21.7529	22.4073	19.1749	18.2903	19.658	yes	no	0.139603	-0.425106	yes	2.80586	3.98369	yes	2.54774	2.95063	yes	yes	yes	1.78974	4.40879	yes	1.45974	3.37574	1.62474	3.89226	0	18.366	163630000	21	9.2	8	8	8	1	1	4	8	8	8
Q5SVZ6;Q5SVZ7	Q5SVZ6	Zinc finger MYM-type protein 1	ZMYM1	19.1289	17.875	19.1924	21.1625	20.2319	20.4431	19.8566	19.6761	19.5898	19.3693	19.6795	18.5461	yes	no	0.355066	-0.466187	yes	1.48819	1.41419	no	0.664729	0.509174	no	yes	yes	1.66755	1.88037	no	1.05081	0.975361	1.35918	1.42787	0	10.503	32614000	12	4.8	5	5	5	1	1	3	5	5	4
Q8NE35-2;Q8NE35;H0Y9D9;E5RFP2;J3KN18;E5RJM0;B7ZLQ8;Q17RY0-3;Q7Z5Q1-7;Q7Z5Q1-5;Q7Z5Q1-4;Q7Z5Q1-6;Q7Z5Q1-3;Q7Z5Q1;Q17RY0-2;Q17RY0;Q7Z5Q1-8;Q7Z5Q1-9	Q8NE35-2;Q8NE35;H0Y9D9;E5RFP2;J3KN18;E5RJM0;B7ZLQ8;Q17RY0-3;Q7Z5Q1-7;Q7Z5Q1-5;Q7Z5Q1-4;Q7Z5Q1-6;Q7Z5Q1-3;Q7Z5Q1;Q17RY0-2;Q17RY0;Q7Z5Q1-8;Q7Z5Q1-9	Cytoplasmic polyadenylation element-binding protein 3;Cytoplasmic polyadenylation element-binding protein 4;Cytoplasmic polyadenylation element-binding protein 2	CPEB3;CPEB2;CPEB4	18.5685	17.8438	19.1656	20.264	20.0804	20.2006	19.8832	19.7904	19.4551	18.763	18.4748	19.8785	no	no	0.374672	-0.512794	no	1.24388	1.14287	no	0.681629	0.67076	yes	yes	yes	1.89464	1.65567	yes	1.36926	1.18355	1.63195	1.41961	0.0099357	2.8774	26974000	3	3.5	2	2	2	1	1	2	2	2	2
Q9ULD5;Q9ULD5-2;Q9ULD5-3	Q9ULD5;Q9ULD5-2;Q9ULD5-3	Zinc finger protein 777	ZNF777	17.7616	18.2017	20.2235	20.1059	20.3715	18.5586	20.5834	20.7198	20.4788	18.1753	17.6232	19.6072	yes	no	0.0969739	0.260401	no	0.671411	1.2101	yes	1.63141	2.12545	no	no	no	0.429432	0.949696	no	1.1522	1.86505	0.790815	1.40737	0	28.696	38184000	5	4.5	3	3	3	0	0	2	2	2	1
H0YDE3;Q96NY9;H0YDU2;E9PRI1;H0YDK3;E9PL60;E9PII7	H0YDE3;Q96NY9;H0YDU2;E9PRI1;H0YDK3	Crossover junction endonuclease MUS81	MUS81	18.7208	18.5556	16.9857	22.3155	22.1575	21.8731	21.8443	21.7393	21.9984	18.5927	18.3329	18.7185	yes	no	0.337034	-0.460669	yes	4.49391	3.56733	yes	4.77049	3.31262	yes	yes	yes	2.68076	4.028	yes	2.60304	3.77329	2.6419	3.90065	0	11.795	87901000	22	13.9	5	5	5	0	0	0	5	5	5
I3L1I3;Q8WV22;H3BSL0;H3BR73;H3BV05	I3L1I3;Q8WV22;H3BSL0;H3BR73	Non-structural maintenance of chromosomes element 1 homolog	NSMCE1	17.6958	17.5963	18.7275	21.4764	21.4187	21.9822	20.1168	20.6739	20.5444	18.3024	17.5532	19.5625	yes	no	0.271128	-0.466209	yes	2.1692	3.15305	yes	1.49667	1.97232	yes	yes	yes	3.06808	3.61926	yes	2.44074	2.43853	2.75441	3.02889	0	16.277	60682000	21	25.4	3	3	3	0	1	3	3	3	3
Q9BW60-2;Q9BW60	Q9BW60-2;Q9BW60	Elongation of very long chain fatty acids protein 1	ELOVL1	23.453	23.7981	18.7163	23.1625	22.543	23.5192	23.514	23.5216	23.9962	23.7439	23.9098	23.6766	no	no	0.472099	-1.78761	no	1.12469	-0.701841	no	0.223399	-0.0994822	no	no	no	0.259884	1.08577	no	0.439663	1.68812	0.349773	1.38694	0	27.805	479040000	27	9.9	2	2	2	2	2	1	2	2	2
Q9UQR0	Q9UQR0	Sex comb on midleg-like protein 2	SCML2	18.5916	17.1472	17.9872	18.3123	20.2577	19.2287	18.8427	20	18.8933	18.4183	16.7335	18.9296	no	no	0.0519305	-0.11846	no	0.643534	1.23911	no	0.731006	1.21821	no	no	no	0.903841	1.35757	no	1.11466	1.33667	1.00925	1.34712	0.0019084	3.8192	10863000	3	3.4	2	2	2	0	0	2	2	1	1
A0A087WV73;P46087-3;P46087-2;P46087;P46087-4;F5H359;F5H8G6;F5GWB7;F5H709;F5H5X6;F5GYR3	A0A087WV73;P46087-3;P46087-2;P46087;P46087-4	Probable 28S rRNA (cytosine(4447)-C(5))-methyltransferase	NOP2	21.5953	21.4017	20.5221	22.5143	22.561	22.4055	22.4568	22.4395	22.7373	16.5837	21.1913	21.2174	no	no	0.406295	1.50887	no	0.853196	2.82946	no	0.868396	2.88036	yes	yes	yes	1.7781	1.32059	yes	1.78743	1.37149	1.78277	1.34604	0	18.687	169290000	36	12.9	9	9	9	7	6	6	8	9	8
H3BUJ7;Q66K89;H3BSL4;H3BN24	H3BUJ7;Q66K89;H3BSL4;H3BN24	Transcription factor E4F1	E4F1	19.1735	18.7871	18.04	21.6773	22.0563	21.5549	21.6258	21.5446	22.2083	18.7859	19.9221	18.9503	yes	no	0.495957	-0.552584	yes	2.56392	2.54339	yes	2.47689	2.57346	yes	yes	yes	2.97355	3.09598	yes	2.86911	3.12604	2.92133	3.11101	0	13.157	81532000	23	7.5	4	4	4	0	0	1	3	3	3
Q14676-2;Q14676;Q14676-3;Q14676-4;A2AB05;A2AB06;A2AB07;A0A087X0R2	Q14676-2;Q14676;Q14676-3;Q14676-4	Mediator of DNA damage checkpoint protein 1	MDC1	18.0361	16.8218	17.3927	22.9398	23.1608	22.8082	22.9638	23.1586	23.3122	18.0495	17.7604	18.1972	yes	no	0.716602	-0.585478	yes	5.14563	4.96725	yes	5.21923	5.14251	yes	yes	yes	3.96062	5.55273	yes	4.01656	5.72799	3.98859	5.64036	0	54.27	195220000	52	10.7	13	13	13	1	0	1	13	12	13
Q14207;H0YET3	Q14207;H0YET3	Protein NPAT	NPAT	18.0652	18.397	19.5654	20.3864	20.4952	20.2809	18.1746	20.2878	20.3432	20.0763	17.4366	19.675	no	no	0.153963	-0.386723	no	0.73765	1.32488	no	0.189657	0.539267	no	yes	yes	1.69175	1.71161	no	0.474391	0.92599	1.08307	1.3188	0	7.5829	28045000	7	3.1	4	4	4	0	0	2	4	3	3
P06748-3;P06748-2;P06748;E5RGW4	P06748-3;P06748-2;P06748;E5RGW4	Nucleophosmin	NPM1	21.0905	18.7034	21.1004	20.9501	20.9584	21.0132	22.3045	22.2473	22.223	19.59	19.6366	19.9184	yes	no	0.293783	0.583099	yes	3.56536	1.25891	yes	4.75707	2.54326	no	no	no	0.352088	0.675809	no	1.15553	1.96016	0.753808	1.31798	0	7.2753	101020000	20	8.5	2	2	2	2	1	2	2	2	2
P30414;A0A087WYW3;C9JMM5;A8K7K2	P30414;A0A087WYW3	NK-tumor recognition protein;Putative peptidyl-prolyl cis-trans isomerase	NKTR	24.9345	25.2164	26.2549	26.2753	26.9048	26.0863	27.0562	26.9799	27.3651	18.8377	17.56	19.4144	yes	yes	3.26796	6.86459	yes	3.69511	7.81812	yes	3.96387	8.5297	no	yes	no	0.945949	0.953535	yes	1.78502	1.66511	1.36548	1.30932	0	323.31	3185200000	332	28.6	35	35	35	26	29	31	35	32	34
E9PSI1;E9PQI5;E9PQ80;Q9BY43;Q9BY43-2;H0YI89;E9PJC4;E9PQY7;E9PS99;E9PL78;E9PJM1;E9PMQ9;O15321-2;O15321	E9PSI1;E9PQI5;E9PQ80;Q9BY43;Q9BY43-2	Charged multivesicular body protein 4a	CHMP4A	18.5619	18.073	17.9574	21.9113	21.9562	21.8416	22.7883	23.2528	23.3961	19.5746	17.7339	19.2249	yes	no	0.472029	-0.647038	yes	2.24757	3.05856	yes	2.7159	4.30125	yes	yes	yes	4.40587	3.7056	yes	4.343	4.94828	4.37443	4.32694	0	99.291	151450000	15	8.8	6	6	6	1	1	1	6	5	5
Q9UKY1	Q9UKY1	Zinc fingers and homeoboxes protein 1	ZHX1	21.9967	22.3983	23.6054	24.2028	24.3578	24.0806	23.5015	23.288	24.1619	18.7028	19.1614	19.1058	yes	yes	2.72486	3.67683	yes	5.22394	5.22377	yes	3.99831	4.66053	no	yes	yes	1.46495	1.54694	no	0.828615	0.983695	1.14678	1.26532	0	110.87	447110000	82	25.7	16	16	16	8	11	14	14	14	15
H0YH25;Q9UJ78-1;Q9UJ78;Q9UJ78-5;Q9UJ78-2;Q9UJ78-3	H0YH25;Q9UJ78-1;Q9UJ78;Q9UJ78-5	Zinc finger MYM-type protein 5	ZMYM5	18.3201	17.4681	17.8821	19.7564	19.8634	19.7862	18.9722	19.3666	19.5303	18.5112	19.0109	18.6853	yes	no	1.37889	-0.845729	yes	2.68521	1.06617	no	1.17782	0.553907	yes	yes	yes	2.81687	1.9119	yes	2.03745	1.39964	2.42716	1.65577	0.0019355	4.0099	17839000	7	6.4	3	2	2	1	0	0	2	2	2
H7C2Q8;Q99848	H7C2Q8;Q99848	Probable rRNA-processing protein EBP2	EBNA1BP2	17.2066	17.6515	19.6406	20.3526	20.6623	20.6351	21.8972	22.301	22.0682	18.4804	18.4016	20.3909	yes	no	0.393867	-0.924708	no	1.04179	1.45905	yes	1.97782	2.99785	yes	yes	yes	1.46538	2.38375	yes	2.17976	3.92255	1.82257	3.15315	0	14.112	78123000	16	15.8	6	6	6	1	1	6	5	6	6
P54274-2;P54274;E7EWM7	P54274-2;P54274	Telomeric repeat-binding factor 1	TERF1	19.0356	18.2231	19.7027	20.3336	20.2082	20.6821	19.9859	21.1335	19.0219	18.1902	18.7155	16.8712	yes	no	0.695188	1.06151	yes	1.92573	2.48238	no	1.21472	2.12152	no	yes	yes	1.4631	1.42087	no	0.641984	1.06	1.05254	1.24043	0	9.7602	32360000	7	7.6	3	3	3	1	0	2	3	3	3
G5E9C0;Q9HB58-5;Q9HB58-3;Q9HB58-7;Q9HB58;Q9HB58-6;Q9HB58-2;E9PHK4;E7EM70;Q9HB58-4	G5E9C0;Q9HB58-5;Q9HB58-3;Q9HB58-7;Q9HB58;Q9HB58-6;Q9HB58-2	Sp110 nuclear body protein	SP110	18.7225	18.5517	19.1864	21.2802	21.2529	21.1901	17.3167	20.6834	18.4999	18.744	17.7989	17.8946	yes	no	0.884563	0.674391	yes	3.29422	3.09524	no	0.266546	0.687473	no	yes	yes	3.64708	2.42085	no	0.00426417	0.0130819	1.82567	1.21696	0	8.145	35250000	6	11.2	4	4	4	0	0	1	4	4	4
CON__Q3SX09;A8MUF7;F8W6P5;E9PEW8;E9PBW4;E9PFT6;CON__P02070;P69892;P69891;P68871;P02100;P02042	CON__Q3SX09;A8MUF7;F8W6P5;E9PEW8;E9PBW4;E9PFT6;CON__P02070;P69892;P69891;P68871;P02100;P02042	Hemoglobin subunit gamma-2;Hemoglobin subunit gamma-1;Hemoglobin subunit beta;LVV-hemorphin-7;Spinorphin;Hemoglobin subunit epsilon;Hemoglobin subunit delta	HBE1;HBB;HBD;HBG2;HBG1	16.881	17.9972	18.379	19.2309	18.4197	18.7545	18.8202	19.6415	18.9226	19.387	19.0108	19.0703	no	no	1.40834	-1.40359	no	0.604175	-0.354303	no	0.0332639	-0.0279325	no	no	no	0.968853	1.04929	no	1.24592	1.37566	1.10738	1.21248	0.0006605	4.3604	17859000	12	14.4	2	2	2	1	1	2	1	2	2
Q9H490-2;Q9H490	Q9H490-2;Q9H490	Phosphatidylinositol glycan anchor biosynthesis class U protein	PIGU	17.4089	22.6279	21.9598	21.3167	21.8495	21.8283	22.2106	21.8955	22.1536	22.2994	22.5664	22.0915	no	no	0.429702	-1.65356	no	1.37654	-0.654295	no	0.62157	-0.232534	no	no	no	0.238663	0.999264	no	0.360743	1.42102	0.299703	1.21014	0	47.17	163450000	29	8.4	2	2	2	1	2	2	2	2	2
C9JA69;Q8WY36-2;Q8WY36;C9JYU6;C9JZA0;C9J8D0;Q8WY36-3	C9JA69;Q8WY36-2;Q8WY36;C9JYU6;C9JZA0;C9J8D0;Q8WY36-3	HMG box transcription factor BBX	BBX	18.2706	17.8908	18.0998	20.0939	19.7804	18.4001	19.3525	19.0319	19.1036	17.1213	19.1767	19.3525	no	no	0.253747	-0.463102	no	0.421246	0.87461	no	0.352119	0.612473	no	yes	no	1.18267	1.33771	yes	2.73555	1.07558	1.95911	1.20664	0.00065617	4.263	15607000	3	2.5	2	2	2	0	0	0	2	2	1
B1AHC9;P12956;P12956-2	B1AHC9;P12956;P12956-2	X-ray repair cross-complementing protein 6	XRCC6	18.0012	20.255	20.1999	20.314	20.49	20.576	20.8178	21.2713	20.6806	18.0916	18.3452	18.129	yes	no	0.803176	1.29677	yes	4.48176	2.27139	yes	3.82215	2.73464	no	no	no	0.5824	0.974616	no	0.876998	1.43787	0.729699	1.20624	0	8.2749	49481000	10	11.6	4	4	4	1	2	4	2	3	4
Q7Z6E9;Q7Z6E9-2;H3BSK8;Q7Z6E9-4;H3BUN0;I3L3Y2;A0A087WY32;Q7Z6E9-3	Q7Z6E9;Q7Z6E9-2;H3BSK8;Q7Z6E9-4	E3 ubiquitin-protein ligase RBBP6	RBBP6	24.0798	24.6425	24.3184	25.0803	24.5858	23.9531	26.84	26.642	26.2162	19.6788	20.7681	19.9764	yes	yes	3.49573	4.20577	yes	3.17322	4.39863	yes	4.17364	6.42494	no	yes	no	0.204195	0.192863	yes	3.07844	2.21917	1.64132	1.20601	0	323.31	1486300000	166	19.2	30	30	30	21	22	21	24	23	19
C9JXB8;C9JNW5;P83731	C9JXB8;C9JNW5;P83731	60S ribosomal protein L24	RPL24	18.7085	18.3038	18.1467	18.366	18.923	19.789	20.3132	20.0196	20.1365	17.8375	18.7489	19.8348	no	no	0.281905	-0.420719	no	0.111635	0.21892	no	1.0871	1.34934	no	yes	no	0.647294	0.639639	yes	3.15065	1.77006	1.89897	1.20485	0.0036991	3.4459	32668000	5	15.7	2	2	2	2	2	2	2	2	2
Q96LX8	Q96LX8	Zinc finger protein 597	ZNF597	17.4842	18.2553	18.7887	19.4747	19.2351	20.1726	19.6179	19.0438	18.6551	19.2196	18.3313	19.5953	no	no	0.752619	-0.872676	no	0.546164	0.578721	no	0.0414007	0.0568625	no	yes	yes	1.43144	1.4514	no	0.922517	0.929538	1.17698	1.19047	0	5.3036	18368000	5	6.6	2	2	2	1	2	1	2	2	2
Q5JP53;P07437;Q5ST81;A0A0B4J269;P68371;Q9BVA1;Q13885;Q13509;Q13509-2;P04350;G3V5W4;G3V2R8;G3V3R4;G3V2N6;G3V2A3	Q5JP53;P07437;Q5ST81;A0A0B4J269;P68371;Q9BVA1;Q13885;Q13509;Q13509-2;P04350	Tubulin beta chain;Tubulin beta-4B chain;Tubulin beta-2B chain;Tubulin beta-2A chain;Tubulin beta-3 chain;Tubulin beta-4A chain	TUBB;TUBB3;TUBB4B;TUBB2B;TUBB2A;TUBB4A	19.2123	19.3913	19.1285	19.8108	19.4772	20.3345	20.9506	20.6289	21.3697	18.8296	19.0037	18.8446	yes	no	1.67368	0.351353	no	1.73357	0.981519	yes	3.15234	2.09041	no	yes	no	1.13431	0.630166	yes	2.79907	1.73905	1.96669	1.18461	0	12.026	44666000	18	12.4	4	4	3	2	2	2	3	2	3
Q5TYW1;Q4V348;A0A087WVA2;Q5TYW1-2;A0A087X186	Q5TYW1;Q4V348;A0A087WVA2;Q5TYW1-2	Zinc finger protein 658;Zinc finger protein 658B	ZNF658;ZNF658B	17.9809	17.2798	18.6151	18.8023	18.7918	18.7487	19.4363	19.9284	19.1262	18.8015	18.6705	19.8519	no	no	1.00391	-1.14935	no	0.364986	-0.327038	no	0.369181	0.389011	no	yes	no	0.999378	0.822313	yes	1.56915	1.53836	1.28426	1.18034	0	6.1346	14786000	4	8.4	6	3	3	1	1	3	1	2	2
P49768-6;P49768-7;P49768-2;P49768;G3V5B1;G3V3P0;G3V449;G3V2B1;G3V519;G3V4M0;H0YM52;G3V4P4;G3V3Z0;G3V499;G3V2G7;E5RG63;E7ES96;B1AP22;P49768-4;P49768-3;P49768-5;P49810-2;P49810-3;P49810	P49768-6;P49768-7;P49768-2;P49768;G3V5B1;G3V3P0;G3V449;G3V2B1;G3V519;G3V4M0;H0YM52;G3V4P4;G3V3Z0;G3V499;G3V2G7;E5RG63;E7ES96;B1AP22;P49768-4;P49768-3;P49768-5;P49810-2;P49810-3;P49810	Presenilin-1;Presenilin-1 NTF subunit;Presenilin-1 CTF subunit;Presenilin-1 CTF12;Presenilin;Presenilin-2;Presenilin-2 NTF subunit;Presenilin-2 CTF subunit	PSEN1;PSEN2	18.2213	21.5892	21.4753	21.4696	21.69	21.6217	21.5998	21.4507	21.8216	21.6189	21.8472	21.7285	no	no	0.51696	-1.30294	no	0.675156	-0.13779	no	0.353934	-0.107513	no	no	no	0.453978	1.16515	no	0.466119	1.19542	0.460048	1.18028	0	18.802	125500000	8	8.1	2	2	2	1	2	2	2	2	2
Q5JTV1;Q9UKD1	Q5JTV1;Q9UKD1	Glucocorticoid modulatory element-binding protein 2	GMEB2	18.1781	18.1489	16.7069	24.2906	24.0452	23.4875	24.4753	23.9517	24.5657	19.8186	17.0324	19.243	yes	no	0.4486	-1.02003	yes	2.3964	5.24309	yes	2.53182	5.6329	yes	yes	yes	3.49876	6.26312	yes	3.66102	6.65293	3.57989	6.45803	0	124.6	420470000	24	19.2	8	7	7	0	1	0	6	6	7
Q9H9D4	Q9H9D4	Zinc finger protein 408	ZNF408	19.5991	18.5841	19.2456	20.4954	20.466	20.0076	20.1716	19.9329	20.6439	20.7523	19.551	17.4421	no	no	0.035277	-0.105529	no	0.475503	1.07455	no	0.432899	1.001	yes	yes	yes	1.60532	1.18008	yes	1.41732	1.10653	1.51132	1.1433	0	6.7226	29632000	4	7.1	4	4	4	1	1	1	4	4	3
O75937;S4R3J5	O75937	DnaJ homolog subfamily C member 8	DNAJC8	19.0806	19.1715	19.4752	21.0315	22.1042	20.6841	19.4646	19.5048	19.5188	18.5369	19.1852	17.7311	yes	no	0.801494	0.758066	yes	2.01528	2.78889	no	1.13039	1.01168	no	yes	yes	1.99098	2.03082	no	0.987434	0.253613	1.48921	1.14222	0	6.4504	41793000	4	22.9	3	3	3	1	0	2	3	3	3
Q86T24	Q86T24	Transcriptional regulator Kaiso	ZBTB33	21.0843	21.2846	21.6852	23.1426	22.9305	22.6317	22.1774	22.1965	21.8698	18.3734	20.1151	17.6261	yes	yes	1.60002	2.64646	yes	2.29602	4.19672	yes	1.9764	3.37636	no	yes	yes	2.59365	1.55026	no	1.62121	0.729896	2.10743	1.14008	0	21.479	168680000	29	13.1	9	9	9	4	7	8	8	8	9
Q8N2Z9;Q8N2Z9-2;A0A087WT10;Q8N2Z9-3	Q8N2Z9;Q8N2Z9-2	Centromere protein S	APITD1	18.5917	18.077	19.5234	21.1395	20.8137	20.5916	19.8572	18.0116	18.8017	17.6614	18.2478	19.1019	yes	no	0.2641	0.393696	yes	2.30513	2.51124	no	0.33644	0.553145	no	yes	yes	2.02557	2.11754	no	0.0827069	0.159449	1.05414	1.1385	0	5.5697	38145000	3	23.9	3	3	3	0	0	0	3	3	3
Q9BV81	Q9BV81	ER membrane protein complex subunit 6	EMC6	18.8118	18.6318	17.8077	19.5898	19.6155	19.5133	19.4792	19.6242	19.4726	20.2714	17.37	20.0708	no	no	0.344943	-0.820271	no	0.131871	0.335509	no	0.111323	0.287965	yes	yes	yes	1.68905	1.15578	yes	1.61959	1.10824	1.65432	1.13201	0	5.3972	25341000	10	20.9	2	2	2	1	1	1	2	2	2
P62424;Q5T8U3;Q5T8U2	P62424;Q5T8U3	60S ribosomal protein L7a	RPL7A	19.2081	17.9294	18.4098	18.0971	18.8734	19.9502	19.8249	20.4052	20.7192	17.8487	18.8632	19.102	yes	no	0.0573786	-0.0888602	no	0.217341	0.368932	yes	1.67409	1.71179	no	yes	no	0.281892	0.457792	yes	1.77464	1.80065	1.02827	1.12922	0	5.7143	28946000	10	12.4	3	3	3	2	1	3	1	3	3
J9JID7;Q03252	J9JID7;Q03252	Lamin-B2	LMNB2	23.3902	23.2683	23.7624	25.2392	24.472	25.2094	24.3848	24.4273	23.8327	18.5788	18.8132	19.1977	yes	yes	4.40931	4.61043	yes	4.41351	6.11033	yes	4.46224	5.35173	no	yes	yes	2.16906	1.4999	no	1.42321	0.741301	1.79614	1.1206	0	130.73	720860000	103	34.7	20	18	18	12	11	16	13	16	17
Q7Z3I7	Q7Z3I7	Zinc finger protein 572	ZNF572	19.9321	19.3272	18.5722	20.3135	20.7704	20.2977	20.1168	20.1999	20.6488	17.7267	19.2256	17.8842	yes	no	0.742155	0.998321	yes	1.91917	2.18173	yes	1.81318	2.04301	no	yes	yes	1.31101	1.18341	no	1.15145	1.04469	1.23123	1.11405	0	7.1661	31091000	9	6.8	3	3	3	0	1	0	3	2	2
E7ERS3;Q86VM9;Q86VM9-2;H3BP01;H3BRH3;H3BRN6	E7ERS3;Q86VM9;Q86VM9-2	Zinc finger CCCH domain-containing protein 18	ZC3H18	22.8424	22.7228	22.5417	23.7752	23.125	22.4511	24.8131	24.296	24.4183	18.3225	19.0442	17.8598	yes	yes	3.56924	4.29346	yes	3.10105	4.70827	yes	4.06304	6.1003	no	yes	no	0.456207	0.414812	yes	3.26729	1.80684	1.86175	1.11082	0	55.096	400360000	70	12.1	13	13	13	7	7	9	8	8	8
Q5QPR4;J3QR29;A0A0D9SEI3;Q5QPR3;B7ZVY7;A0A0D9SER5;A0A0D9SEN2;J3QR44;Q9UQ88-10;P21127-12;P21127-4;P21127-5;P21127-10;P21127-6;P21127-9;Q9UQ88-4;P21127-8;Q9UQ88-3;Q9UQ88-2;P21127-3;P21127-2;Q9UQ88;P21127;Q9UQ88-5;Q9UQ88-9;Q9UQ88-8	Q5QPR4;J3QR29;A0A0D9SEI3;Q5QPR3;B7ZVY7;A0A0D9SER5;A0A0D9SEN2;J3QR44;Q9UQ88-10;P21127-12;P21127-4;P21127-5;P21127-10;P21127-6;P21127-9;Q9UQ88-4;P21127-8;Q9UQ88-3;Q9UQ88-2;P21127-3;P21127-2;Q9UQ88;P21127;Q9UQ88-5;Q9UQ88-9	Cyclin-dependent kinase 11A;Cyclin-dependent kinase 11B	CDK11A;CDK11B;CDC2L1	20.1106	19.9945	20.0254	20.3092	20.0814	19.9124	22.3479	22.1117	22.13	17.8865	17.6333	19.1094	yes	yes	1.79668	1.83377	yes	1.80089	1.89124	yes	3.00359	3.9868	no	yes	no	0.182309	0.0574792	yes	4.87316	2.15303	2.52773	1.10526	0	12.351	72761000	14	11.1	7	7	7	6	4	6	5	4	5
P59923;A0A087X0J9;I3L137;E5RGC2;F5H490;K7EIP5;K7ENQ3;A0A0G2JQ71;K7ERD9;E5RH89;E5RHT5;K7EIG2;M0QY27;I3L0E3;A0A087WTN2;A0A0M3HEQ9;Q5JVG8-2;Q8N859;Q5JVG8;Q96JC4;O60765;Q96LW1;K7ERG6;E7ENB8;M0QZA4;M0R099;A0A087WXU7;M0R1T0;F8WEN0;C9JUE3;C9J3R7;K7ENX6;M0R1N1;E5RGH0;M0R0I7;M0QYU5;Q6IQ01;M0R183;M0R079;M0QZ38;M0QX59;M0R2R1;M0R0C2;M0QXZ4;F8WBQ5;M0QYA4;E9PPF8;E9PIN4;M0R1V2;K7EJG2;E9PLW9;C9K0H2;M0QYA6;M0QYM6…	P59923	Zinc finger protein 445	ZNF445	25.2521	24.7605	26.3335	27.0984	27.2254	26.9536	25.4393	26.225	26.3005	17.6445	19.4528	18.3681	yes	yes	3.23734	6.96025	yes	4.07031	8.60401	yes	3.64707	7.49979	no	yes	yes	1.59933	1.64376	no	0.426748	0.539541	1.01304	1.09165	0	323.31	2825100000	257	45.8	38	38	36	25	28	33	35	33	35
Q13573;G3V4X8;G3V3A4	Q13573;G3V4X8;G3V3A4	SNW domain-containing protein 1	SNW1	21.8602	21.7141	21.7094	23.4016	23.4517	22.8539	22.3575	22.7499	22.2085	18.2182	18.2382	16.7682	yes	yes	2.92238	4.01969	yes	3.33324	5.49418	yes	3.10317	4.69707	no	yes	yes	2.76212	1.47449	no	1.7961	0.677388	2.27911	1.07594	0	35.442	192790000	25	19	8	8	8	4	3	8	8	8	8
Q8N0S6;Q8N0S6-2;Q8N0S6-3	Q8N0S6;Q8N0S6-2;Q8N0S6-3	Centromere protein L	CENPL	20.3414	20.6194	20.736	21.9154	22.2459	21.8572	21.4043	21.4695	20.937	20.2513	20.6917	20.4259	yes	no	0.249456	0.109255	yes	3.0355	1.54982	no	1.74044	0.813927	no	yes	yes	2.98938	1.44056	no	1.58255	0.704672	2.28597	1.07262	0	17.259	103450000	31	14.8	4	4	4	3	4	4	4	4	4
Q96DT7;Q96DT7-2;Q96DT7-3;Q96DT7-4	Q96DT7;Q96DT7-2;Q96DT7-3;Q96DT7-4	Zinc finger and BTB domain-containing protein 10	ZBTB10	21.88	21.7685	22.5119	23.1365	23.1905	22.6512	23.0161	23.1968	23.4585	18.8313	18.1092	19.2156	yes	yes	2.95302	3.33479	yes	3.50836	4.27408	yes	3.68353	4.5051	no	yes	no	1.50786	0.939289	yes	1.93935	1.17031	1.7236	1.0548	0	50.209	240400000	60	19.7	14	14	14	10	8	13	13	13	12
G8JLG1;Q14683;H0Y7K8;V9GY57	G8JLG1;Q14683	Structural maintenance of chromosomes protein;Structural maintenance of chromosomes protein 1A	SMC1A	16.5447	18.3474	17.8943	21.6367	21.6394	22.0729	22.202	23.5557	23.0294	18.0767	19.4774	18.3955	yes	no	0.6991	-1.05442	yes	2.65768	3.13314	yes	2.74861	4.27913	yes	yes	yes	2.76561	4.18757	yes	2.87099	5.33356	2.8183	4.76056	0	38.266	188570000	22	10.3	11	11	11	1	1	2	7	7	9
O15014;E7ERY8	O15014	Zinc finger protein 609	ZNF609	18.0682	21.9512	21.8665	21.6676	21.985	21.9724	21.4968	21.4485	21.4609	17.7639	21.5241	21.6054	no	no	0.0638828	0.330863	no	0.548871	1.57722	no	0.389565	1.17092	no	no	no	0.412418	1.24636	no	0.261517	0.84006	0.336967	1.04321	0	11.181	131950000	12	6.2	7	7	7	4	6	7	7	7	7
Q9H7U1-3;Q9H7U1-2;Q9H7U1	Q9H7U1-3;Q9H7U1-2;Q9H7U1	Serine-rich coiled-coil domain-containing protein 2	CCSER2	19.1366	18.5367	19.149	21.9471	21.7585	21.1024	18.1723	18.9195	17.9899	17.4552	18.4496	18.3979	yes	no	1.03484	0.839862	yes	2.97726	3.50177	no	0.237385	0.259665	no	yes	yes	2.91133	2.66191	no	0.765482	-0.580197	1.83841	1.04086	0	10.713	39086000	8	5.5	4	4	4	0	1	1	4	4	4
Q5VTE0;P68104;A0A087WVQ9;P68104-2;Q05639;A0A087WV01;A6PW80;Q5JR01	Q5VTE0;P68104;A0A087WVQ9;P68104-2;Q05639;A0A087WV01	Putative elongation factor 1-alpha-like 3;Elongation factor 1-alpha 1;Elongation factor 1-alpha 2;Elongation factor 1-alpha	EEF1A1P5;EEF1A1;EEF1A2	21.2572	20.9197	20.8027	22.2759	21.6543	21.7339	22.0366	22.3561	22.1162	20.8014	20.0608	20.0618	yes	no	1.14345	0.685197	yes	2.13228	1.58003	yes	2.6667	1.86162	no	yes	no	1.7032	0.894836	yes	2.67251	1.17643	2.18785	1.03563	0	10.141	124280000	28	12.6	5	5	5	4	3	4	5	4	5
Q9Y2L8;F8WBD4	Q9Y2L8	Zinc finger protein with KRAB and SCAN domains 5	ZKSCAN5	22.5475	22.6219	22.6193	24.0012	23.9246	23.7313	23.526	23.0284	23.546	18.5609	18.6429	17.2963	yes	yes	3.27482	4.42955	yes	3.68196	5.71899	yes	3.42953	5.20011	no	yes	yes	3.97998	1.28944	no	1.9673	0.770567	2.97364	1.03	0	67.686	347710000	60	20	12	12	12	8	10	11	12	12	12
O00267-2;O00267	O00267-2;O00267	Transcription elongation factor SPT5	SUPT5H	21.3109	21.7627	22.9336	23.0279	23.1216	23.7137	22.4351	22.9525	22.9355	19.0925	17.775	19.8456	yes	yes	1.79227	3.09803	yes	2.61848	4.38338	yes	2.45234	3.87002	no	no	no	1.1426	1.28534	no	0.685271	0.771985	0.913936	1.02866	0	59.61	265100000	76	19.6	15	15	15	8	8	15	12	12	15
Q7KZ85;Q7KZ85-3	Q7KZ85;Q7KZ85-3	Transcription elongation factor SPT6	SUPT6H	20.6575	21.0086	22.307	22.1185	22.5413	22.5559	21.9581	22.4264	22.5119	18.9779	18.6634	18.1525	yes	yes	2.09481	2.72648	yes	3.77103	3.80736	yes	3.62954	3.7009	no	no	no	0.970492	1.08087	no	0.853748	0.974417	0.91212	1.02764	0	29.523	164190000	61	8.7	12	12	12	5	9	12	12	12	12
E9PMQ6;Q00613-2;Q00613;E9PI02;A0A087X1F9	E9PMQ6;Q00613-2;Q00613;E9PI02	Heat shock factor protein 1	HSF1	18.0113	18.3857	19.2027	19.4722	19.5877	19.708	19.2762	19.2377	20.0827	17.7698	18.9047	20.1773	no	no	0.207169	-0.417374	no	0.384722	0.638693	no	0.318535	0.581567	no	yes	yes	1.37606	1.05607	no	1.0505	0.998941	1.21328	1.0275	0	5.5526	21078000	6	9.5	4	3	3	0	0	2	3	3	3
O75820-3;O75820-4;O75820-2;O75820	O75820-3;O75820-4;O75820-2;O75820	Zinc finger protein 189	ZNF189	20.6934	20.6591	21.4443	22.3193	22.3971	21.6317	21.8811	21.7014	21.8168	17.265	18.5648	18.0305	yes	yes	2.5472	2.97879	yes	3.12403	4.1626	yes	3.26691	3.84633	no	yes	yes	1.54462	1.18381	no	1.5308	0.867536	1.53771	1.02567	0	17.536	115140000	26	19.6	10	10	9	6	4	8	6	7	7
P43355;Q3SYA6;Q8TD91-2;A0A0A0MSA3;P43361;A2A368;A8MXT2;O15480	P43355	Melanoma-associated antigen 1	MAGEA1	17.7128	20.9621	20.8551	20.2327	20.5898	20.7171	21.1413	20.9868	21.4918	21.3109	21.1148	20.9515	no	no	0.526995	-1.28238	no	1.57784	-0.612548	no	0.167772	0.0809256	no	no	no	0.246293	0.669834	no	0.56234	1.36331	0.404317	1.01657	0	6.5111	79615000	24	12.3	4	3	3	1	3	2	2	2	3
P23497;P23497-3;P23497-5;P23497-2;E9PHV6;P23497-6;P23497-7;C9JBL0;H7C4B4	P23497;P23497-3;P23497-5;P23497-2;E9PHV6;P23497-6;P23497-7;C9JBL0	Nuclear autoantigen Sp-100	SP100	16.9187	18.0623	18.9977	21.7365	22.0501	22.2235	20.2709	20.2455	20.0336	18.3403	19.0649	20.9601	yes	no	0.6735	-1.4622	yes	1.48682	2.54828	no	0.391605	0.728244	yes	yes	yes	2.53692	4.01048	yes	1.64882	2.19044	2.09287	3.10046	0	29.839	68343000	17	42.1	38	3	3	0	0	2	3	3	3
Q9UBW7;Q9UBW7-2;A0A087X151	Q9UBW7	Zinc finger MYM-type protein 2	ZMYM2	24.6118	24.3387	24.8537	26.1854	26.1376	25.7244	25.1005	25.314	25.1385	18.7574	19.3828	19.8479	yes	yes	3.95008	5.27207	yes	4.36325	6.68648	yes	4.26554	5.855	no	yes	yes	2.60678	1.41441	no	1.63679	0.582933	2.12179	0.99867	0	159.11	1413300000	223	30.1	34	34	33	29	28	32	30	32	32
E9PEP7;P17010-2;P17010;P17010-3;P08048-2;P08048-3;P08048	E9PEP7;P17010-2;P17010;P17010-3;P08048-2;P08048-3;P08048	Zinc finger X-chromosomal protein;Zinc finger Y-chromosomal protein	ZFX;ZFY	22.4855	22.2488	22.1815	23.2821	23.6434	23.1811	23.2903	23.0742	23.3514	22.4882	22.2245	22.245	yes	no	0.0377551	-0.0139325	yes	2.51522	1.04964	no	2.81635	0.919412	no	yes	yes	2.4976	1.06358	no	2.76771	0.933345	2.63266	0.998461	0	33.061	310220000	66	14.6	9	9	9	7	7	9	9	9	9
Q8NEP9-2;Q8NEP9-4;Q8NEP9;K7ENK0	Q8NEP9-2;Q8NEP9-4;Q8NEP9	Zinc finger protein 555	ZNF555	18.3853	17.3983	19.2913	18.6998	17.5105	18.5593	20.3146	20.2456	20.7924	18.2639	17.8522	18.7154	yes	no	0.046197	0.0811399	no	0.0151515	-0.0206025	yes	2.70011	2.17374	no	yes	no	0.0528269	-0.101742	yes	1.66285	2.0926	0.857839	0.99543	0	6.4355	17335000	6	6.6	3	3	3	0	0	0	1	1	1
Q9HCK0	Q9HCK0	Zinc finger and BTB domain-containing protein 26	ZBTB26	22.3228	22.1172	22.7411	23.8811	23.6883	23.5655	23.2154	23.0116	22.9428	17.7298	18.2935	19.4108	yes	yes	2.7567	3.9157	yes	3.319	5.23361	yes	3.10037	4.5786	no	yes	yes	2.51946	1.31791	no	1.52334	0.662901	2.0214	0.990408	0	25.566	301260000	77	20.9	10	10	10	9	8	9	10	10	9
Q14966-3;Q14966;Q14966-4;A0A096LPH6;Q14966-2;Q14966-5;A0A096LNR2;A0A096LNX0;A0A096LPI0;A0A096LNQ0;A0A096LPB4	Q14966-3;Q14966;Q14966-4;A0A096LPH6;Q14966-2	Zinc finger protein 638	ZNF638	20.502	20.67	20.6906	21.75	21.6469	21.5242	21.4638	21.8857	21.3826	17.7341	18.9829	16.8735	yes	yes	1.9595	2.75734	yes	2.44581	3.77683	yes	2.37801	3.71385	no	yes	yes	3.48994	1.0195	no	2.3373	0.956509	2.91362	0.988003	0	15.804	85779000	16	5.5	9	9	9	3	4	5	9	9	9
Q9HCM1	Q9HCM1	Uncharacterized protein KIAA1551	KIAA1551	18.6022	18.5077	19.0248	19.8489	20.0133	20.3929	18.963	19.4331	19.446	17.5858	18.152	18.9377	yes	no	0.502739	0.486399	yes	1.92833	1.85985	no	1.1734	1.05551	no	yes	yes	2.42908	1.37345	no	1.19032	0.569115	1.8097	0.971281	0	7.4602	22767000	5	1.7	2	2	2	1	1	2	2	2	2
F5H2X7;Q9ULV3-5;Q9ULV3;H0Y5D5;Q9ULV3-2;Q9BTG3;Q5SYW2;Q9ULV3-3;Q9ULV3-4;A0A0U1RQR2;F6VD24	F5H2X7;Q9ULV3-5;Q9ULV3;H0Y5D5;Q9ULV3-2;Q9BTG3;Q5SYW2;Q9ULV3-3;Q9ULV3-4	Cip1-interacting zinc finger protein	CIZ1	23.1984	23.0933	23.4405	25.0268	24.9594	24.7013	23.3292	23.5091	23.747	19.8538	17.8563	18.5597	yes	yes	2.78396	4.48746	yes	3.30769	6.13923	yes	2.87571	4.77185	no	yes	yes	3.49531	1.65177	no	0.830434	0.284385	2.16287	0.968078	0	95.674	565460000	85	32.1	22	22	22	13	12	18	22	22	18
P29590-2	P29590-2	Protein PML	PML	23.641	23.3502	23.6011	24.5307	24.1458	24.1448	24.0508	24.2207	25.8807	18.5848	19.3091	19.0557	yes	yes	4.4067	4.54751	yes	4.54391	5.29053	yes	3.1163	5.73416	no	no	no	2.03724	0.743019	no	0.939372	1.18665	1.48831	0.964834	0	26.236	697950000	12	71.4	49	2	2	2	2	2	2	2	2
C9JA93;Q8TC07-2;Q8TC07-3;Q8TC07	C9JA93;Q8TC07-2;Q8TC07-3;Q8TC07	TBC1 domain family member 15	TBC1D15	17.5017	19.2343	17.9425	18.9938	19.0051	18.6783	19.0868	19.0586	20.3122	18.1395	18.7508	18.4206	no	no	0.142312	-0.210789	no	1.0353	0.455428	no	1.0974	1.0489	no	no	no	0.556336	0.666217	no	0.883664	1.25969	0.72	0.962952	0.0031133	3.5963	18246000	15	9.4	2	2	2	1	1	1	2	2	1
P38432	P38432	Coilin	COIL	21.114	21.3471	22.3576	22.587	22.3571	22.8187	21.8839	22.6367	22.9497	16.8387	19.2524	18.2527	yes	yes	1.92483	3.49161	yes	2.48263	4.47296	yes	2.32819	4.37548	no	no	no	1.14162	0.981352	no	0.826401	0.88387	0.984012	0.932611	0	48.478	184940000	29	19.8	8	8	8	4	4	8	8	7	8
M0R389;Q15102;M0QXS6;M0R323;M0QZT2;M0R1K3	M0R389;Q15102;M0QXS6;M0R323;M0QZT2;M0R1K3	Platelet-activating factor acetylhydrolase IB subunit gamma	PAFAH1B3	19.6635	19.5544	18.1551	19.7268	18.7523	20.524	19.8819	19.7442	21.7024	19.8509	19.8154	20.3049	no	no	0.782292	-0.866047	no	0.236836	-0.322662	no	0.279918	0.452509	no	no	no	0.31481	0.543385	no	0.76174	1.31856	0.538275	0.930971	0	8.5654	44883000	16	32.7	4	4	4	3	2	1	2	2	2
O43829	O43829	Zinc finger and BTB domain-containing protein 14	ZBTB14	18.7743	17.9619	19.3433	19.1278	19.1725	19.0869	19.6038	19.635	21.1184	18.0228	18.5174	18.5168	yes	no	0.322758	0.340816	no	2.01874	0.776734	yes	1.54709	1.76672	no	no	no	0.470113	0.435918	no	1.04559	1.4259	0.757852	0.93091	0	4.9518	25006000	3	4.2	2	2	2	1	1	2	2	2	2
Q7L3S4	Q7L3S4	Zinc finger protein 771	ZNF771	18.9236	19.0531	17.5801	20.0904	19.8185	19.7516	18.574	18.706	19.7471	18.5744	17.7908	17.9997	yes	no	0.307948	0.397259	yes	2.63364	1.76517	no	0.946192	0.887368	no	yes	yes	1.32782	1.36791	no	0.337697	0.490108	0.832759	0.929011	0.0077612	3.0704	23054000	2	8.8	2	2	2	1	1	0	2	2	2
Q96BV0	Q96BV0	Zinc finger protein 775	ZNF775	18.7257	18.3232	17.4478	19.7413	19.4741	19.3407	18.8971	18.7092	18.3764	18.4635	18.3218	17.4724	yes	no	0.0564046	0.0796712	yes	1.90753	1.43283	no	0.767588	0.574994	no	yes	yes	1.57385	1.35316	no	0.537202	0.495323	1.05553	0.92424	0.0025126	3.657	12353000	5	4.8	2	2	2	0	0	0	2	2	2
Q96HR8-2;Q96HR8	Q96HR8-2;Q96HR8	H/ACA ribonucleoprotein complex non-core subunit NAF1	NAF1	17.3865	18.3113	19.094	18.4488	18.759	18.9256	19.162	20.2707	19.5549	17.4165	19.1103	19.3761	no	no	0.178755	-0.370414	no	0.0415592	0.0768223	no	0.672209	1.0282	no	no	no	0.364118	0.447236	no	1.1136	1.39862	0.738859	0.922927	0	19.662	16606000	8	8	2	2	2	0	1	2	0	2	2
Q9NYB0;H3BMI8	Q9NYB0	Telomeric repeat-binding factor 2-interacting protein 1	TERF2IP	23.3347	23.003	23.0862	24.2302	24.0147	24.0563	23.9463	24.1231	24.0059	19.8487	18.5454	17.3818	yes	yes	2.4948	4.54934	yes	2.81471	5.50845	yes	2.79475	5.43315	no	no	no	2.88327	0.959114	no	2.85018	0.883808	2.86672	0.921461	0	67.063	471300000	73	39.3	14	14	14	10	11	12	12	13	13
Q9UQ35;Q9UQ35-2;I3L1C0;A0A087X1W1;I3L1I8;I3L182;I3L4D8;Q9UQ35-3;I3L4U6;I3L3Q8	Q9UQ35	Serine/arginine repetitive matrix protein 2	SRRM2	24.4873	24.6276	23.9185	24.4623	24.2075	23.2708	26.9178	26.8664	25.8683	18.5018	18.4203	20.8607	yes	yes	2.44549	5.08355	yes	2.2368	4.71932	yes	2.95467	7.28992	no	yes	no	0.359601	-0.364229	yes	2.26018	2.20637	1.30989	0.92107	0	273.94	1418100000	119	13.4	24	24	24	18	17	19	20	15	16
P10074;K7EM76;Q5SY21;Q5SY20	P10074;K7EM76	Zinc finger and BTB domain-containing protein 48	ZBTB48	20.215	20.0389	20.2991	20.8204	20.829	20.4397	21.5753	21.5623	21.3604	19.3703	18.7057	18.3614	yes	yes	1.96072	1.37185	yes	2.36727	1.88391	yes	3.0426	2.68686	no	yes	no	1.57413	0.512052	yes	3.65498	1.31501	2.61456	0.913529	0	11.499	60855000	11	8.4	5	5	5	4	3	4	4	4	4
A5YKK6-2;A5YKK6;A5YKK6-3;A5YKK6-4;H3BR89;H3BVC9;H3BMH0;B5MDN3;H3BMZ2	A5YKK6-2;A5YKK6;A5YKK6-3;A5YKK6-4	CCR4-NOT transcription complex subunit 1	CNOT1	17.1038	20.2282	20.5381	20.1025	20.2378	19.8303	20.1806	20.2414	20.5982	20.2625	20.5218	20.6924	no	no	0.471926	-1.20218	no	1.182	-0.435354	no	0.349883	-0.152147	no	no	no	0.279596	0.766827	no	0.402757	1.05003	0.341177	0.908431	0	13.053	53473000	20	4	8	8	8	1	4	8	3	2	6
P07195;A8MW50;F5H793;C9J7H8	P07195;A8MW50;F5H793;C9J7H8	L-lactate dehydrogenase B chain;L-lactate dehydrogenase	LDHB	21.3277	21.8282	21.7772	22.0349	21.6059	22.3849	22.8784	22.61	23.7473	20.9612	22.0257	22.2466	no	no	0.0828499	-0.100115	no	0.226378	0.264073	no	1.19526	1.33407	no	yes	no	0.590004	0.364189	yes	1.71573	1.43419	1.15287	0.899187	0	39.71	215840000	41	22.5	6	6	6	5	6	6	5	5	6
CON__P02538;P02538;CON__O95678;O95678	CON__P02538;P02538	Keratin, type II cytoskeletal 6A	KRT6A	19.99	21.9944	18.5195	19.789	21.0962	24.4107	21.0634	18.2094	21.7647	18.2835	19.6729	21.0561	no	no	0.143369	0.497119	no	0.587558	2.09447	no	0.191555	0.674991	no	no	no	0.395988	1.59736	no	0.0408392	0.177872	0.218414	0.887614	0	13.51	174280000	19	44.3	28	3	2	1	2	1	1	1	2
Q9HD23-2;Q9HD23;Q9HD23-4;A0A0A0MQX2;H7BZ29;Q9HD23-3	Q9HD23-2;Q9HD23;Q9HD23-4;A0A0A0MQX2	Magnesium transporter MRS2 homolog, mitochondrial	MRS2	17.322	20.0383	19.9837	20.0005	19.822	19.8425	20.2412	19.9191	20.1604	18.56	20.0554	20.1635	no	no	0.17519	-0.47827	no	0.221349	0.295392	no	0.415474	0.51395	no	no	no	0.358883	0.773661	no	0.477654	0.99222	0.418269	0.882941	0	6.4065	41191000	8	12	3	3	3	1	3	2	3	2	3
Q96BR9;D3DPQ1;Q96BR9-2	Q96BR9;D3DPQ1;Q96BR9-2	Zinc finger and BTB domain-containing protein 8A	ZBTB8A	23.2872	22.4258	22.7768	24.4978	24.3766	23.9478	23.757	23.0013	22.6548	17.7823	17.7896	18.0396	yes	yes	4.32545	4.95944	yes	5.36219	6.40359	yes	4.0133	5.26723	no	yes	yes	2.06433	1.44415	no	0.305404	0.307787	1.18487	0.875966	0	173.82	407460000	45	32	12	12	12	8	8	10	11	11	12
Q9NR30-2;Q9NR30	Q9NR30-2;Q9NR30	Nucleolar RNA helicase 2	DDX21	19.7347	19.4431	19.4068	19.773	20.1123	19.8996	20.2822	21.0276	21.2944	18.2618	20.3141	17.7732	no	no	0.401845	0.745146	no	0.661171	1.14528	no	1.17369	2.08501	no	yes	no	1.30689	0.400138	yes	1.85809	1.33986	1.58249	0.869999	0	8.8367	40232000	14	6.7	4	4	2	2	1	2	2	2	2
P07900;P07900-2;G3V2J8;Q14568	P07900;P07900-2	Heat shock protein HSP 90-alpha	HSP90AA1	19.697	19.6376	19.5438	19.8549	19.9403	19.5745	21.675	20.9486	20.9825	18.3002	19.3055	19.3046	yes	no	0.906079	0.656071	no	1.0929	0.819823	yes	2.25683	2.23196	no	yes	no	0.617377	0.163752	yes	2.54965	1.57589	1.58351	0.86982	0	8.4789	47922000	9	14.1	10	3	3	3	2	3	3	2	3
P68363;P68363-2;P68366-2;P68366	P68363;P68363-2;P68366-2;P68366	Tubulin alpha-1B chain;Tubulin alpha-4A chain	TUBA1B;TUBA4A	21.9922	22.3185	22.396	22.6471	22.6146	22.7927	23.4876	23.2587	23.763	21.9985	22.3481	22.1626	yes	no	0.153967	0.0657908	no	1.96006	0.51502	yes	2.77576	1.33335	no	yes	no	1.53201	0.44923	yes	2.57071	1.26756	2.05136	0.858397	0	63.332	293480000	88	36.1	11	11	1	1	1	1	1	1	1
A8MUA9;A8MU27;P55854;P55854-2;Q6EEV6	A8MUA9;A8MU27;P55854;P55854-2	Small ubiquitin-related modifier 3	SUMO3	32.0963	31.9238	32.0959	33.0343	33.0715	32.508	32.7185	32.8641	33.1272	23.3965	23.308	24.2504	yes	yes	4.97775	8.387	yes	4.90233	9.21964	yes	5.05134	9.25164	no	no	no	1.91983	0.832633	no	2.54345	0.864633	2.23164	0.848633	0	323.31	216910000000	385	23.7	4	4	2	2	2	2	2	2	2
Q92674;Q92674-2;Q5JX02;Q5JX01	Q92674;Q92674-2	Centromere protein I	CENPI	20.7162	20.9622	21.2906	22.2181	22.5063	21.901	21.727	21.4244	21.2193	20.7649	21.1405	21.1941	yes	no	0.0711076	-0.04352	yes	2.2218	1.1753	no	0.993879	0.423716	no	yes	yes	2.14092	1.21882	no	0.985197	0.467236	1.56306	0.843027	0	18.147	123170000	44	12.4	8	8	8	6	6	6	8	8	7
Q6NT76-2;Q6NT76-5;E5RGZ2;H0YKJ1;Q6NT76-3;Q6NT76;H0YLF2;Q6NT76-4;E5RHH9;E0YMJ8;A0A0C4DGS8;U3KQS6;A0A087WZC2;A0A0A0MQU7;F5H0K0;A0A0A0MTK8;P35680-3;P20823-6;P35680-4;P20823-3;P35680-2;P35680;P20823-2;P20823;P20823-7	Q6NT76-2;Q6NT76-5;E5RGZ2;H0YKJ1;Q6NT76-3;Q6NT76;H0YLF2;Q6NT76-4	Homeobox-containing protein 1	HMBOX1	24.3039	24.3613	24.6091	26.245	25.922	26.2546	24.3475	24.6293	24.1175	18.5498	18.394	18.634	yes	yes	6.03169	5.89888	yes	6.2941	7.61464	yes	5.43174	5.83888	no	yes	yes	3.54716	1.71576	no	0.125443	-0.0600046	1.8363	0.827876	0	323.31	1339800000	139	46.4	14	14	14	11	9	13	13	13	14
P24278;G3V351;G3V2K3	P24278	Zinc finger and BTB domain-containing protein 25	ZBTB25	23.3209	22.8097	23.613	24.9219	24.6539	24.554	23.2921	23.2966	23.7196	18.8372	18.3748	18.2987	yes	yes	4.09473	4.74428	yes	5.18403	6.20636	yes	4.63005	4.9325	no	yes	yes	2.31325	1.46208	no	0.275548	0.18822	1.2944	0.825148	0	45.571	525670000	73	28	11	11	11	10	10	10	10	11	11
Q15286;F5H157;Q15286-2	Q15286;F5H157;Q15286-2	Ras-related protein Rab-35	RAB35	18.7129	18.6622	21.8726	21.1909	21.5923	18.6707	21.5813	21.607	18.7942	21.7793	21.8553	21.9453	no	no	0.928123	-2.11075	no	0.683029	-1.37534	no	0.570638	-1.19913	no	no	no	0.202429	0.735406	no	0.256381	0.911619	0.229405	0.823512	0.00065963	4.3422	104650000	14	8.5	2	2	2	1	1	2	2	2	1
Q7Z353;Q7Z353-2;E2QRN0	Q7Z353;Q7Z353-2	Highly divergent homeobox	HDX	22.285	22.3427	23.1108	24.614	24.6359	24.2956	22.263	22.6947	21.9052	18.9082	17.9266	19.6349	yes	yes	2.58416	3.75629	yes	3.44541	5.69193	yes	2.50311	3.46442	no	yes	yes	2.59309	1.93564	no	0.344871	-0.291875	1.46898	0.821882	0	71.772	383830000	59	26.5	15	15	15	10	11	13	15	14	15
A0A0C4DFM2;Q6ZN55;Q6ZN55-2;A0A087WUK5	A0A0C4DFM2;Q6ZN55;Q6ZN55-2	Zinc finger protein 574	ZNF574	17.7384	19.9974	20.0674	20.4032	20.414	20.2091	18.8367	20.4526	20.195	20.1981	20.0742	19.9192	no	no	0.444736	-0.796089	no	1.24893	0.278287	no	0.17614	-0.235706	no	no	no	0.630211	1.07438	no	0.241723	0.560382	0.435967	0.817379	0	4.9974	46300000	4	3	3	3	3	2	3	3	3	3	3
Q14978-3;A0A0A0MRM9;Q14978;Q14978-2;S4R341;S4R349;S4R402;S4R3C2	Q14978-3;A0A0A0MRM9;Q14978;Q14978-2	Nucleolar and coiled-body phosphoprotein 1	NOLC1	22.9754	23.7735	23.8986	24.1013	23.5218	22.9269	25.6207	25.1531	24.8322	17.6482	17.6765	19.2194	yes	yes	3.08004	5.36783	yes	2.99913	5.33531	yes	3.61075	7.02062	no	yes	no	0.0244211	-0.0325222	yes	1.95944	1.65279	0.991933	0.810134	0	67.851	644460000	42	13.6	9	9	9	6	4	5	7	5	5
Q5JRC6;A0A0D9SGE8;Q8IWS0-5;Q8IWS0-3;Q8IWS0;Q8IWS0-4;Q8IWS0-2	Q5JRC6;A0A0D9SGE8;Q8IWS0-5;Q8IWS0-3;Q8IWS0;Q8IWS0-4;Q8IWS0-2	PHD finger protein 6	PHF6	19.9355	19.8451	19.8479	20.2106	20.1333	20.5819	20.4682	21.1031	21.5523	19.8084	19.8462	20.2332	yes	no	0.245954	-0.0864207	no	0.827246	0.346024	yes	1.46162	1.07863	no	yes	no	1.42174	0.432445	yes	1.67674	1.16506	1.54924	0.79875	0.0013012	4.1502	58694000	10	6.2	2	2	2	2	2	2	2	2	2
P08238;Q58FF7;F8W026;Q96GW1	P08238	Heat shock protein HSP 90-beta	HSP90AB1	23.4095	23.5329	23.3865	23.8059	23.3152	23.6854	24.8431	24.6005	25.1969	23.0167	23.0806	22.9492	yes	no	2.70966	0.427462	no	1.73697	0.586635	yes	3.33557	1.86466	no	yes	no	0.442463	0.159173	yes	2.88401	1.4372	1.66324	0.798187	0	108.3	660050000	134	26.4	16	16	7	4	6	7	6	7	5
Q7L775	Q7L775	EPM2A-interacting protein 1	EPM2AIP1	18.4777	17.915	18.5932	18.7974	18.7152	19.4249	19.3525	18.8574	19.5816	18.8372	16.8258	19.3285	no	no	0.00076773	-0.0018692	no	0.335576	0.648661	no	0.515051	0.933313	no	no	no	0.994458	0.65053	no	1.45161	0.935182	1.22303	0.792856	0.001912	3.8357	19032000	5	6.9	2	2	2	1	2	2	2	2	1
Q969R5;Q969R5-2;Q969R5-3;H0Y5M2	Q969R5;Q969R5-2;Q969R5-3	Lethal(3)malignant brain tumor-like protein 2	L3MBTL2	17.6708	20.4325	21.6592	20.5548	20.8157	20.6912	20.4688	20.5318	21.2012	19.5935	18.14	19.7104	yes	no	0.236996	0.772825	yes	1.40452	1.53925	yes	1.33273	1.58598	no	no	no	0.258051	0.766424	no	0.270848	0.81315	0.264449	0.789787	0	8.8952	57276000	12	7.4	4	4	4	2	3	4	3	3	3
K7EMA7;H7BY10;K7EJV9;K7ERT8;A8MUS3;P62750	K7EMA7;H7BY10;K7EJV9;K7ERT8;A8MUS3;P62750	60S ribosomal protein L23a	RPL23A	19.0501	20.541	20.5484	20.0938	20.144	20.5596	21.2464	20.8533	22.1094	18.6287	20.8858	21.6106	no	no	0.116329	-0.328547	no	0.0408674	-0.109287	no	0.456352	1.02797	no	no	no	0.158172	0.219259	no	1.02532	1.35652	0.591747	0.787888	0.00067659	4.7205	79669000	7	34.3	2	2	2	1	2	2	2	2	2
Q15697;I3L2H2;Q15697-2;V9GZ69	Q15697;I3L2H2;Q15697-2	Zinc finger protein 174	ZNF174	18.5258	19.0614	19.3097	21.134	19.973	20.0849	19.6218	19.266	18.3807	18.0369	17.9772	19.1742	yes	no	0.557511	0.569541	yes	1.69127	2.00117	no	0.575512	0.69342	no	yes	yes	1.51665	1.43163	no	0.102278	0.123879	0.809463	0.777753	0	5.3628	30295000	6	10.1	3	3	3	1	1	3	2	3	3
Q5GLZ8-6;Q5GLZ8-3;Q5GLZ8-2;Q5GLZ8	Q5GLZ8-6;Q5GLZ8-3;Q5GLZ8-2;Q5GLZ8	Probable E3 ubiquitin-protein ligase HERC4	HERC4	18.8097	18.9117	19.3672	19.3403	19.8896	19.6122	19.6838	19.4946	20.7734	17.3037	19.7201	19.665	no	no	0.0565161	0.133279	no	0.369891	0.717762	no	0.539068	1.08766	no	no	no	1.17688	0.584483	no	1.03318	0.95438	1.10503	0.769431	0	6.3052	31401000	4	5.3	4	4	4	2	2	4	3	2	3
CON__P08779;P08779;CON__Q9Z2K1;CON__Q3ZAW8;K7ENW6;CON__A2A4G1;CON__P19012;P19012;K7ENV3;A8MT21;CON__P35900;CON__Q9D312;P19012-2;P35900;C9JTG5	CON__P08779;P08779	Keratin, type I cytoskeletal 16	KRT16	20.1134	21.6898	18.5694	20.0437	19.6008	24.8146	22.7649	18.2147	19.9221	19.2862	19.1735	23.3945	no	no	0.107756	-0.493884	no	0.148951	0.86827	no	0.0571387	-0.317518	no	no	no	0.290439	1.36215	no	0.0372813	0.176366	0.16386	0.76926	0	281.75	274160000	38	41.2	21	11	9	1	4	2	5	3	9
C9JFR7;P99999;CON__P62894	C9JFR7;P99999	Cytochrome c	CYCS	23.1253	22.9602	22.8434	23.6186	23.8147	23.456	23.7562	23.7426	24.0617	22.7033	22.5403	22.2519	yes	no	1.43162	0.477807	yes	2.59778	1.1313	yes	2.89045	1.35504	no	no	no	2.10968	0.653498	no	2.5698	0.877231	2.33974	0.765364	0	22.031	443140000	50	46.5	6	6	6	5	4	6	6	6	6
H7C0D5;Q9BSR8	H7C0D5;Q9BSR8	Protein YIPF4	YIPF4	18.3658	19.8618	21.2563	21.0951	17.7288	20.8823	21.4602	21.3842	20.9716	18.0495	21.7764	22.5997	no	no	0.236692	-0.980549	no	0.196454	-0.906459	no	0.120012	0.463458	no	no	no	0.0179508	0.0740897	no	0.785395	1.44401	0.401673	0.759048	0.001933	3.9912	113720000	14	31	2	2	2	1	1	2	2	1	2
E7ET15;O15042-3;O15042-2;O15042	E7ET15;O15042-3;O15042-2;O15042	U2 snRNP-associated SURP motif-containing protein	U2SURP	18.5789	20.3987	21.6158	20.3951	19.8139	20.1901	21.7038	21.6697	21.9663	20.2437	20.5215	20.4011	yes	no	0.0757673	-0.190964	no	0.609391	-0.255733	yes	3.45132	1.39115	no	no	no	0.0241065	-0.0647691	no	0.826285	1.58211	0.425196	0.758672	0	23.087	82906000	14	5.4	4	4	4	2	4	4	4	3	4
Q9H694;A6NGY7;Q9H694-2	Q9H694;A6NGY7;Q9H694-2	Protein bicaudal C homolog 1	BICC1	18.2006	22.114	25.4193	17.2985	23.6068	23.8504	23.0276	22.2917	25.9181	17.9156	18.6973	22.0023	no	no	0.414877	2.37291	no	0.3409	2.04683	no	1.1835	4.20738	no	no	no	0.0369386	-0.326079	no	0.318151	1.83447	0.177545	0.754195	0.00066225	4.4406	869440000	12	4	2	2	2	0	2	2	1	2	2
Q5TC79;Q5TC79-3;Q5TC79-2;A0A0A0MT04	Q5TC79;Q5TC79-3;Q5TC79-2;A0A0A0MT04	Zinc finger and BTB domain-containing protein 37	ZBTB37	18.5948	19.704	18.6146	20.747	20.334	20.4303	20.0328	18.3843	18.3378	18.7503	18.0624	18.3565	yes	no	0.627383	0.581404	yes	3.07235	2.11402	no	0.37431	0.528571	no	yes	yes	1.77744	1.53262	no	0.0265583	-0.0528329	0.901997	0.739893	0	9.8708	23647000	5	14.5	4	4	4	1	0	0	4	3	2
P13639	P13639	Elongation factor 2	EEF2	19.6811	19.4765	18.6816	19.1521	19.199	20.3488	20.1182	19.7839	21.502	17.6823	18.8416	18.9468	yes	no	0.711271	0.789481	no	0.890809	1.07641	yes	1.38963	1.97777	no	no	no	0.22624	0.286933	no	0.912637	1.18829	0.569438	0.737613	0	7.206	36005000	12	4.9	4	4	4	3	3	3	3	3	3
Q8NF99;Q8NF99-2;K7ERU5;K7EIM5;Q96K65;E9PQL7;A0A0A0MT18;A0A0J9YW98;A0A0C4DH15;Q8NF99-3;O15535;O15535-2;O75123-2;Q8TAW3;O75123;P17025-2;P17025;M0R288	Q8NF99	Zinc finger protein 397	ZNF397	24.1293	24.3331	24.2841	24.972	24.9014	24.203	25.467	25.2802	25.0933	18.4101	18.0121	18.6782	yes	yes	5.07319	5.88206	yes	4.4536	6.32534	yes	5.20166	6.91338	no	yes	no	0.810718	0.443275	yes	2.94073	1.03132	1.87572	0.737298	0	83.355	890660000	104	33.5	15	14	13	12	13	13	12	12	13
O60832;O60832-2;C9IYT0;H7C0M1;H7C2Q9;H7BZF2;H7C2Q2	O60832;O60832-2;C9IYT0;H7C0M1	H/ACA ribonucleoprotein complex subunit 4	DKC1	22.5628	22.3064	23.4581	22.839	22.4633	22.6593	24.1375	24.8596	24.1111	17.241	19.8113	20.0018	yes	yes	1.76682	3.75775	yes	1.81183	3.63584	yes	2.3558	5.35134	no	yes	no	0.121739	-0.121901	yes	1.69461	1.59359	0.908173	0.735847	0	77.325	396670000	68	35.2	15	15	15	12	11	14	13	12	13
Q9BU76-4;Q9BU76;Q9BU76-3;Q9BU76-2	Q9BU76-4;Q9BU76;Q9BU76-3	Multiple myeloma tumor-associated protein 2	MMTAG2	20.4818	20.3267	20.1413	20.6355	20.5746	20.9927	21.3821	21.2445	21.4853	20.2682	20.0273	20.0799	yes	no	0.713635	0.191484	no	1.81901	0.609104	yes	3.60361	1.2455	no	yes	no	1.2015	0.41762	yes	3.02443	1.05401	2.11296	0.735817	0	9.6832	70479000	15	25.9	4	4	4	3	4	4	4	4	3
Q8TDB8-4;P11169;Q8TDB8-2;Q8TDB8;Q8TDB8-5;Q8TDB8-3	Q8TDB8-4;P11169;Q8TDB8-2;Q8TDB8;Q8TDB8-5;Q8TDB8-3	Solute carrier family 2, facilitated glucose transporter member 14;Solute carrier family 2, facilitated glucose transporter member 3	SLC2A14;SLC2A3	21.2899	21.4378	20.8867	22.3114	21.8138	22.1235	21.3879	22.1759	21.8169	21.5899	21.3909	21.516	no	no	0.776467	-0.294164	no	1.69511	0.583954	no	0.555389	0.294601	no	no	no	1.79285	0.878118	no	0.981872	0.588765	1.38736	0.733441	0	9.2354	136390000	19	10.2	4	4	4	4	4	4	4	4	3
A6NHR9;J3KTL8;A6NHR9-2;A6NHR9-3	A6NHR9;J3KTL8;A6NHR9-2	Structural maintenance of chromosomes flexible hinge domain-containing protein 1	SMCHD1	18.4795	17.9746	18.3777	18.9974	19.1128	19.7435	19.0826	18.5316	18.5931	19.5444	17.88	16.8169	no	no	0.0863758	0.19683	no	0.659478	1.20415	no	0.332336	0.655307	no	yes	yes	1.64972	1.00732	no	0.920219	0.458477	1.28497	0.732901	0	5.3143	11869000	5	1.5	3	3	3	0	0	1	3	3	3
P00918;E5RID5;E5RK37	P00918;E5RID5;E5RK37	Carbonic anhydrase 2	CA2	19.4422	19.4142	19.0251	19.2672	18.8881	19.6491	21.0474	20.0487	21.2481	18.744	19.6783	19.8951	no	no	0.142563	-0.145318	no	0.153703	-0.171062	no	1.23104	1.34223	no	yes	no	0.0337579	-0.0257441	yes	1.70772	1.48755	0.870738	0.730903	0	6.7987	41158000	7	18.1	3	3	3	2	2	2	2	2	2
Q5H9M0;A0A087X269	Q5H9M0;A0A087X269	PWWP domain-containing protein MUM1L1	MUM1L1	20.7167	20.7876	21.1967	21.99	22.0707	21.8425	21.3149	21.3927	21.1576	18.263	19.485	18.5274	yes	yes	2.2307	2.14185	yes	2.98026	3.20926	yes	2.58805	2.52992	no	yes	yes	2.54287	1.06741	no	1.1073	0.38807	1.82509	0.727739	0	15.318	92655000	19	9.9	5	5	5	4	4	4	4	4	5
Q8NAV1	Q8NAV1	Pre-mRNA-splicing factor 38A	PRPF38A	19.5092	20.3319	20.242	21.0285	20.8279	20.6674	20.8397	20.6873	20.4651	20.4595	20.5293	19.6055	no	no	0.162105	-0.170397	no	0.956371	0.643182	no	0.6682	0.465953	no	no	no	1.35463	0.813579	no	1.05912	0.636349	1.20688	0.724964	0	11.604	59287000	13	12.8	3	3	3	3	3	2	3	2	3
Q9NVP1;H7C452	Q9NVP1	ATP-dependent RNA helicase DDX18	DDX18	20.6132	20.1938	20.5942	20.5923	20.6263	20.9937	20.9795	21.6219	22.3118	20.2054	20.5308	20.5444	yes	no	0.0806189	0.040184	no	0.850238	0.310549	yes	1.40908	1.21082	no	yes	no	0.651605	0.270365	yes	1.34113	1.17063	0.996367	0.7205	0	13.6	85927000	9	6.6	3	3	3	2	2	3	3	3	3
P49711;P49711-2;V9GY73;Q8NI51-11;Q8NI51-6;Q8NI51-5;Q8NI51-10;Q8NI51-2;Q8NI51;Q8NI51-3;Q8NI51-7;F5H2V8;Q8NI51-8	P49711;P49711-2	Transcriptional repressor CTCF	CTCF	24.7368	24.7138	25.5514	24.9084	25.0479	25.4536	25.4694	26.361	27.0505	24.0782	23.8986	23.7292	yes	yes	1.69851	1.09867	yes	2.52103	1.23461	yes	2.15704	2.39162	no	no	no	0.159186	0.135942	no	1.13833	1.29295	0.648758	0.714447	0	323.31	1986100000	178	23.9	20	20	20	16	15	19	19	17	19
Q9BUA3;H0YGY5;H0YGK9	Q9BUA3	Uncharacterized protein C11orf84	C11orf84	24.0101	23.6205	24.1733	24.9997	24.7339	24.4611	24.5804	24.5094	24.5582	18.738	18.8418	18.2328	yes	yes	4.54666	5.33044	yes	4.82573	6.12736	yes	5.2131	5.94511	no	no	no	1.61439	0.796926	no	1.6881	0.614674	1.65125	0.7058	0	272.15	716140000	68	38.6	8	8	8	7	6	8	7	6	6
O43290;E9PQI8	O43290	U4/U6.U5 tri-snRNP-associated protein 1	SART1	26.7073	26.9953	29.3352	27.9278	27.6664	27.3525	28.7004	28.7699	29.8755	20.9808	17.4455	19.4718	yes	yes	2.50159	8.37989	yes	2.88779	8.34951	yes	3.07069	9.81588	no	no	no	0.0118162	-0.0303771	no	0.717465	1.43599	0.364641	0.702808	0	323.31	12242000000	646	55	46	46	46	41	45	46	45	45	44
F6WST4;Q9P0S3;Q53FV1;J3KTF9;F8VXD5;J3QRM9;Q8N138-4;Q8N138	F6WST4;Q9P0S3;Q53FV1;J3KTF9;F8VXD5;J3QRM9;Q8N138-4;Q8N138	ORM1-like protein 1;ORM1-like protein 2;ORM1-like protein 3	ORMDL1;ORMDL2;ORMDL3	22.7033	18.0911	22.7331	22.0901	22.1937	22.0684	21.9238	21.5438	21.4404	22.8225	22.3766	22.6855	no	no	0.396579	-1.45236	no	1.68747	-0.510799	no	2.13314	-0.992203	no	no	no	0.240592	0.941558	no	0.107208	0.460154	0.1739	0.700856	0	25.17	217870000	25	23.9	2	2	2	2	1	2	2	2	2
B4DMT1;A0A087X2F1;A0A024RCN4;Q16670-2;Q16670	B4DMT1;A0A087X2F1;A0A024RCN4;Q16670-2;Q16670	Zinc finger and SCAN domain-containing protein 26	ZSCAN26;ZNF187	20.0841	20.2259	19.598	20.8182	21.0617	21.2675	20.6681	20.2731	19.9063	20.0612	20.4392	20.5276	no	no	0.717406	-0.373322	no	1.66496	0.706512	no	0.0809255	-0.0601228	no	yes	yes	2.02799	1.07983	no	0.465966	0.313199	1.24698	0.696516	0	7.7123	61683000	18	13	3	3	3	2	3	3	3	3	3
D6RF48;Q9P2W9;D6RC71	D6RF48;Q9P2W9;D6RC71	Syntaxin-18	STX18	20.2274	20.2911	20.5992	20.5324	20.776	20.6516	21.6471	21.5091	21.2848	20.8896	20.3937	20.9495	no	no	0.818712	-0.37168	no	0.182713	-0.0909417	no	1.6369	0.736058	no	yes	no	0.977198	0.280738	yes	2.68271	1.10774	1.82995	0.694238	0	11.086	80477000	33	17.5	4	4	4	4	3	4	4	4	4
Q53LP3	Q53LP3	Ankyrin repeat domain-containing protein SOWAHC	SOWAHC	20.1083	20.4298	19.5742	20.0367	19.8867	20.3178	21.6102	20.9605	21.546	17.8918	18.9665	20.1473	yes	no	0.67405	1.03553	no	0.746258	1.07854	yes	1.59153	2.37035	no	yes	no	0.0529316	0.0430024	yes	1.83508	1.33482	0.944007	0.68891	0	11.443	60958000	16	15.4	5	5	5	2	2	4	4	4	5
Q8NAP3;D6RBC4;D6R9I1;D6RHD1;D6RJE1;D6RE69;D6RGK1;D6R9U6;D6RAC4;D6RC86;D6R9J6	Q8NAP3;D6RBC4	Zinc finger and BTB domain-containing protein 38	ZBTB38	25.6453	25.4389	27.7432	27.2879	26.3743	27.1638	26.7497	27.1532	27.0449	18.8214	20.9467	19.3243	yes	yes	2.59724	6.57833	yes	3.30277	7.2445	yes	3.43613	7.28514	no	no	no	0.350241	0.666175	no	0.401191	0.706813	0.375716	0.686494	0	323.31	4040200000	400	39	45	45	44	40	41	43	42	43	43
F8W0Q9;F8WF16;B7Z8L1;Q8NEY8-6;Q8NEY8-9;Q8NEY8-8;Q8NEY8-2;F8VPY7;F8VWU8;Q8NEY8-5;F8VP48;REV__K7EN69	F8W0Q9;F8WF16;B7Z8L1;Q8NEY8-6;Q8NEY8-9;Q8NEY8-8;Q8NEY8-2;F8VPY7;F8VWU8;Q8NEY8-5	Periphilin-1	PPHLN1	17.3932	20.4162	21.2614	20.7002	20.1808	20.0951	18.8021	21.4647	21.0061	18.6162	19.2084	18.2965	yes	no	0.33721	0.983243	yes	2.10855	1.61835	no	0.928775	1.71727	no	no	no	0.206473	0.635111	no	0.196869	0.734023	0.201671	0.684567	0	7.4778	49472000	10	9.4	4	4	1	0	0	0	1	0	0
Q6IQ21	Q6IQ21	Zinc finger protein 770	ZNF770	19.128	18.0514	18.2309	19.0467	19.7197	19.0612	19.1653	18.9991	18.8653	18.4439	18.516	17.6928	yes	no	0.233687	0.252559	yes	1.42997	1.0583	no	1.33737	0.792327	no	no	no	0.941792	0.805741	no	0.717112	0.539768	0.829452	0.672755	0.0077381	3.0589	14550000	4	4.9	2	2	2	0	0	1	2	2	2
Q49A26;Q49A26-5;Q49A26-2;Q49A26-3;K7EMM8;Q49A26-4;K7EQB2;K7EPU6;K7EK70;K7ELL0	Q49A26;Q49A26-5;Q49A26-2;Q49A26-3;K7EMM8;Q49A26-4	Putative oxidoreductase GLYR1	GLYR1	25.9364	25.6346	26.4585	25.187	25.3712	25.4498	27.7033	28.4733	27.7671	18.5527	18.52	19.4192	yes	yes	4.33381	7.17919	yes	4.54647	6.50532	yes	4.73476	9.15059	no	yes	no	1.25066	-0.673865	yes	2.33515	1.97141	1.7929	0.648771	0	323.31	4186400000	285	49.9	22	22	22	16	17	17	17	17	16
O15397;O15397-2;F5H244;F5H2I3	O15397;O15397-2	Importin-8	IPO8	18.3441	21.0397	21.8035	20.3237	20.6096	20.5654	21.1643	21.2477	22.3463	20.9019	21.2357	21.7994	no	no	0.352191	-0.916573	no	1.37217	-0.812746	no	0.232501	0.273802	no	no	no	0.0332946	0.103827	no	0.460507	1.19037	0.246901	0.6471	0	22.051	101680000	10	7.3	6	5	5	3	5	5	5	5	5
Q9ULJ3;Q9ULJ3-2;E7EVF9	Q9ULJ3;Q9ULJ3-2	Zinc finger and BTB domain-containing protein 21	ZBTB21	20.62	20.7067	21.1925	21.309	21.4817	21.0893	21.1867	21.8803	21.8986	18.6859	18.0272	18.5647	yes	yes	3.06473	2.41381	yes	3.6079	2.86742	yes	3.32098	3.22927	no	no	no	1.00742	0.453611	no	1.29829	0.815462	1.15286	0.634537	0	17.157	86753000	17	9.1	6	6	6	4	3	6	5	6	5
Q9Y2W1	Q9Y2W1	Thyroid hormone receptor-associated protein 3	THRAP3	22.021	21.9209	23.2978	22.8835	22.084	22.8944	23.3416	23.3631	23.7148	21.7758	20.7694	20.6504	yes	no	1.11389	1.34803	yes	1.59716	1.55543	yes	2.51134	2.40798	no	no	no	0.1491	0.207399	no	1.08456	1.05995	0.616832	0.633673	0	54.716	284900000	52	16	12	11	11	10	7	10	8	8	9
Q86VP6;Q86VP6-2;A0A0C4DGH5;F5H6I6;F8WBB8;H0YH27;Q86VP6-3;O75155-2;O75155	Q86VP6;Q86VP6-2;A0A0C4DGH5	Cullin-associated NEDD8-dissociated protein 1	CAND1	21.2772	22.0883	21.5753	21.5705	21.7407	22.038	22.7435	22.426	23.1417	21.5844	22.6679	22.3543	no	no	0.625126	-0.555236	no	0.527437	-0.419104	no	0.674044	0.568209	no	yes	no	0.190636	0.136131	yes	1.63167	1.12344	0.911155	0.629788	0	19.934	197490000	29	9.1	9	9	9	6	9	9	9	9	9
Q01831;Q01831-2;E7EUB5	Q01831;Q01831-2	DNA repair protein complementing XP-C cells	XPC	22.2999	22.3976	22.7664	22.321	22.771	22.5662	23.4188	23.8371	23.7555	22.0258	22.2153	22.1521	yes	no	1.09987	0.356902	no	1.39016	0.421659	yes	3.41496	1.53941	no	yes	no	0.122863	0.0647564	yes	2.459	1.18251	1.29093	0.623632	0	40.252	318030000	76	21.4	14	14	14	9	11	12	10	11	13
Q9UKV8;Q9UKV8-2;E5RJY2;Q5TA58;Q9H9G7-2;Q9UL18;Q9H9G7;Q9HCK5	Q9UKV8;Q9UKV8-2	Protein argonaute-2	AGO2	18.7979	18.6226	18.5902	18.7079	18.8768	18.9559	19.1367	19.2819	20.8015	18.4758	19.5421	18.7032	no	no	0.289502	-0.236794	no	0.0628849	-0.0601527	no	0.597956	0.83305	no	no	no	0.840593	0.176641	no	0.932604	1.06984	0.886599	0.623242	0	7.7714	23592000	7	6.5	4	4	4	2	1	4	2	2	4
Q9GZN8;Q9GZN8-2;H7BYU9	Q9GZN8;Q9GZN8-2;H7BYU9	UPF0687 protein C20orf27	C20orf27	20.6049	20.7801	20.3544	20.5715	20.3687	19.99	22.7215	21.0658	22.4574	20.6313	20.827	21.4113	no	no	0.641957	-0.376681	no	1.04822	-0.646459	no	0.931631	1.12506	no	yes	no	0.569926	-0.269778	yes	1.33043	1.50174	0.95018	0.61598	0	5.4907	99746000	19	19	2	2	2	2	2	2	2	2	2
E9PKE3;P11142-2;P11142;E9PN89;E9PI65;E9PLF4;E9PNE6;P54652;E9PQQ4;E9PQK7;E9PK54;A8K7Q2;E9PPY6;E9PN25	E9PKE3;P11142-2;P11142;E9PN89;E9PI65;E9PLF4;E9PNE6;P54652	Heat shock cognate 71 kDa protein;Heat shock-related 70 kDa protein 2	HSPA8;HSPA2	21.9956	21.5526	21.7195	22.4452	22.3481	22.3895	22.3563	22.3151	22.2264	18.7828	20.4508	19.9469	yes	yes	1.78312	2.02906	yes	2.24234	2.66739	yes	2.18378	2.57238	no	no	no	2.07225	0.638322	no	1.80413	0.543321	1.93819	0.590822	0	20.684	158500000	39	13.6	7	7	4	4	4	4	4	4	4
P26373;J3QSB4;P26373-2;H3BTH3;J3KS98	P26373;J3QSB4;P26373-2	60S ribosomal protein L13	RPL13	22.8756	23.0332	22.7957	22.9885	22.7304	23.2192	23.9968	23.4315	24.5346	22.7437	23.2081	23.3669	no	no	0.440108	-0.204713	no	0.20971	-0.126839	no	1.12236	0.881411	no	yes	no	0.189178	0.0778745	yes	1.53655	1.08612	0.862863	0.581999	0	26.538	442790000	61	41.2	8	8	8	7	6	8	7	6	7
Q8N1G0;Q8N1G0-2;H0Y5I5;F8WCX2;A6PVV7;A2A3Q2	Q8N1G0;Q8N1G0-2;H0Y5I5;F8WCX2	Zinc finger protein 687	ZNF687	24.8056	24.9109	26.5789	26.1809	25.5539	26.3682	25.2858	26.0315	26.6405	17.4098	17.8625	18.8827	yes	yes	3.28989	7.38014	yes	4.04461	7.98267	yes	3.76446	7.93424	no	no	no	0.409446	0.602533	no	0.327844	0.554104	0.368645	0.578319	0	166.2	2110000000	231	30.8	27	27	26	23	22	25	24	20	22
H0Y4X7;Q9UIL8-2;Q9UIL8;C9JWH0;X6RH80;A0A087WZ76;J3KR57	H0Y4X7;Q9UIL8-2;Q9UIL8;C9JWH0;X6RH80;A0A087WZ76;J3KR57	PHD finger protein 11	PHF11	18.6591	20.0213	18.224	19.5938	19.5184	19.4625	19.4459	19.6899	19.5616	19.1637	19.9313	17.709	no	no	0.0130639	0.0334835	no	0.379846	0.590236	no	0.408808	0.631155	no	no	no	0.440189	0.556753	no	0.474813	0.597672	0.457501	0.577212	0.0093952	2.9051	17989000	3	9.4	2	2	2	0	0	0	2	2	2
Q13263;Q13263-2;M0R0K9;M0R3C0;M0R2I3	Q13263;Q13263-2	Transcription intermediary factor 1-beta	TRIM28	27.9005	28.0076	28.3829	28.18	28.0592	28.6693	29.0703	28.5651	29.4813	19.6132	19.0223	18.4156	yes	yes	4.76124	9.07996	yes	4.72157	9.28578	yes	4.6749	10.0219	no	no	no	0.362285	0.205812	no	1.44614	0.941901	0.904213	0.573857	0	323.31	13731000000	427	47.3	32	32	32	28	29	32	30	29	32
Q70CQ2-3;Q70CQ2-2;Q70CQ2	Q70CQ2-3;Q70CQ2-2;Q70CQ2	Ubiquitin carboxyl-terminal hydrolase 34	USP34	19.5714	19.864	18.8644	19.6727	19.9403	19.8982	20.3539	20.3946	19.7626	19.6182	20.4732	19.9713	no	no	0.691814	-0.587597	no	0.283114	-0.183802	no	0.176562	0.149492	no	no	no	0.584615	0.403795	no	0.957984	0.737089	0.771299	0.570442	0	11.398	40065000	19	1.4	3	3	3	3	3	3	3	3	3
O75083;D6RD66;O75083-3	O75083;D6RD66	WD repeat-containing protein 1	WDR1	20.4945	20.5245	20.4339	20.6489	20.374	20.947	21.1539	20.9934	22.1852	20.0854	20.8358	20.9524	no	no	0.197551	-0.140233	no	0.0340856	0.0320822	no	0.822302	0.819632	no	no	no	0.44135	0.172316	no	1.2051	0.959866	0.823223	0.566091	0	19.32	82487000	25	12.4	5	5	5	4	4	4	4	4	4
J3QSV6;O76021;I3L234;I3L3C4;I3L3U9;O76021-2	J3QSV6;O76021;I3L234;I3L3C4;I3L3U9;O76021-2	Ribosomal L1 domain-containing protein 1	RSL1D1	19.2919	19.2935	19.8265	19.5254	19.7386	20.4708	19.9615	20.0772	20.4413	18.7461	19.3236	19.2888	yes	no	0.61028	0.351123	no	1.08918	0.792115	yes	1.93312	1.04052	no	no	no	0.583544	0.440992	no	1.4016	0.689393	0.992573	0.565193	0.004905	3.3757	39984000	6	5.8	2	2	2	2	2	2	2	2	2
J3KN32;Q9UKL0	J3KN32;Q9UKL0	REST corepressor 1	RCOR1	20.5751	20.7259	21.5356	21.3274	21.4621	21.498	21.398	21.9568	21.402	18.1105	17.8152	18.6032	yes	yes	2.7399	2.76924	yes	3.79705	3.25294	yes	3.49211	3.40931	no	no	no	0.732135	0.483704	no	0.846148	0.640074	0.789141	0.561889	0	11.647	84219000	12	14.8	5	5	2	1	2	2	2	2	1
Q92845-2;Q92845-3;Q92845;Q92845-4	Q92845-2;Q92845-3;Q92845;Q92845-4	Kinesin-associated protein 3	KIFAP3	19.9992	20.0606	19.9755	19.8398	19.75	19.9244	21.345	21.0196	21.5448	18.4402	20.37	20.8636	no	no	0.0562733	0.120543	no	0.0239957	-0.0531724	no	0.870172	1.4119	no	yes	no	1.43283	-0.173716	yes	2.94392	1.29136	2.18838	0.558821	0	9.548	62022000	20	9.1	5	5	5	3	5	4	5	4	4
Q08AM6;H3BUU8;H3BN23;Q08AM6-2	Q08AM6;H3BUU8	Protein VAC14 homolog	VAC14	20.5833	20.931	20.9011	20.4756	20.5656	20.9831	21.954	21.9608	22.21	20.9284	21.1595	21.0573	no	no	0.872419	-0.243268	no	1.03194	-0.373665	no	3.11717	0.993216	no	yes	no	0.272411	-0.130397	yes	3.04811	1.23648	1.66026	0.553044	0	12.821	102370000	17	10.7	6	6	6	4	4	5	5	5	4
Q04446;E9PGM4	Q04446;E9PGM4	1,4-alpha-glucan-branching enzyme	GBE1	20.8081	21.3466	20.6268	20.9699	20.8047	21.4047	21.7353	21.1702	22.7871	21.1277	21.4632	21.7379	no	no	0.859496	-0.515814	no	0.694687	-0.383213	no	0.377364	0.454545	no	no	no	0.179687	0.132601	no	0.866949	0.97036	0.523318	0.551481	0	13.901	115630000	18	9.5	6	6	6	5	5	5	4	4	5
Q9H845	Q9H845	Acyl-CoA dehydrogenase family member 9, mitochondrial	ACAD9	18.2941	18.9624	20.1311	20.0188	19.6848	19.9009	19.6217	18.9416	19.9097	19.4992	19.5769	19.831	no	no	0.3913	-0.506482	no	0.763961	0.232462	no	0.181172	-0.144694	no	no	no	0.60714	0.738944	no	0.233398	0.361788	0.420269	0.550366	0	5.4459	32272000	7	5.2	3	3	3	1	1	2	2	1	2
Q9NVI1;Q9NVI1-2;Q9NVI1-1;F8W7R3;H3BP78;Q9NVI1-4;H3BQE2;H3BT54;H3BMG4;H3BS60;H3BN35	Q9NVI1;Q9NVI1-2;Q9NVI1-1;F8W7R3;H3BP78	Fanconi anemia group I protein	FANCI	22.3421	22.2259	22.9567	22.3122	22.555	22.7656	23.4448	23.1026	24.1496	20.4531	22.4443	22.2886	no	no	0.502361	0.779575	no	0.553544	0.815585	no	1.21609	1.837	no	no	no	0.0470828	0.0360101	no	1.29536	1.05742	0.671221	0.546715	0	65.22	325730000	53	15.2	16	16	16	8	12	13	12	11	13
Q96QT6-4;Q96QT6	Q96QT6-4;Q96QT6	PHD finger protein 12	PHF12	19.5063	18.2841	19.9304	19.975	19.8086	19.9425	19.7422	19.705	19.537	17.8741	18.5054	19.4071	yes	no	0.412498	0.644711	yes	1.36966	1.31314	no	1.11561	1.06582	no	no	no	0.603522	0.668426	no	0.351638	0.421109	0.47758	0.544767	0.00067069	4.569	27087000	6	6.6	2	2	2	2	1	2	2	2	2
Q5JU97;O43298	Q5JU97;O43298	Zinc finger and BTB domain-containing protein 43	ZBTB43	20.4165	18.354	18.4018	17.5106	19.3096	18.0388	20.7681	20.6636	21.3147	18.6355	18.4107	18.296	yes	no	0.37189	0.609994	no	0.10704	-0.161072	yes	3.40495	2.46808	no	no	no	0.373931	-0.771065	no	1.23091	1.85809	0.802421	0.543512	0	4.9364	47101000	5	15.3	2	2	2	2	2	2	2	2	2
Q8NCY6;E9PLV2;A0A087WZP0;E9PKC8;E9PRK0	Q8NCY6;E9PLV2	Myb/SANT-like DNA-binding domain-containing protein 4	MSANTD4	23.2584	23.3526	24.1697	23.877	23.8578	23.8816	24.0229	24.6533	24.4358	19.1031	18.4132	17.1478	yes	yes	2.95388	5.3722	yes	3.22808	5.65075	yes	3.28703	6.14933	no	no	no	0.408558	0.278555	no	1.06369	0.777136	0.736123	0.527846	0	158.08	555750000	79	30.7	9	9	9	5	8	8	8	8	9
A0A0C4DFQ2;Q8NCN2	A0A0C4DFQ2;Q8NCN2	Zinc finger and BTB domain-containing protein 34	ZBTB34	19.1879	19.1163	19.4267	20.3512	20.211	21.6741	18.938	19.2101	18.2319	18.3503	17.853	18.9457	yes	no	1.22698	0.860643	yes	1.86195	2.36245	no	0.404724	0.410327	no	yes	yes	1.46562	1.5018	no	0.666836	-0.450315	1.06623	0.525744	0	29.901	33337000	9	7.7	3	3	3	1	2	2	3	3	3
Q8WXX7;Q8WXX7-2;Q75MD7;A0A087WVB5;Q8WXX7-5;H7C090;H7BZZ9;H7C0G5;Q8WXX7-3	Q8WXX7;Q8WXX7-2;Q75MD7;A0A087WVB5;Q8WXX7-5	Autism susceptibility gene 2 protein	AUTS2	23.7642	24.4215	23.963	24.2122	24.1919	24.4026	24.6073	25.2687	24.7557	24.3292	24.4123	24.377	no	no	0.75788	-0.323259	no	0.66041	-0.103957	no	1.17509	0.504419	no	no	no	0.459929	0.219302	no	1.38264	0.827679	0.921287	0.52349	0	73.89	896950000	119	19.7	18	18	18	16	18	18	18	17	18
Q9Y2L9-2;Q9Y2L9;Q9Y2L9-3;C9JWE0;C9J5B8;Q96II8-3;Q96II8-4;Q96II8;Q96II8-2	Q9Y2L9-2;Q9Y2L9;Q9Y2L9-3	Leucine-rich repeat and calponin homology domain-containing protein 1	LRCH1	22.0305	22.4381	22.3635	22.5485	22.9461	22.9016	22.7998	23.0685	22.5039	22.2162	22.3642	22.6791	no	no	0.314499	-0.142501	no	0.955525	0.378885	no	0.806689	0.37089	no	no	no	1.37124	0.521386	no	1.17383	0.513391	1.27253	0.517389	0	75.903	271960000	55	12.4	8	8	8	5	8	6	7	7	8
A6NFI3	A6NFI3	Zinc finger protein 316	ZNF316	22.4337	22.8239	22.3133	23.0699	22.9905	22.6915	23.3957	22.76	23.3098	22.5687	22.2677	22.4479	no	no	0.208752	0.0955378	no	1.55697	0.489169	no	1.54121	0.72706	no	no	no	0.957821	0.393631	no	1.17918	0.631522	1.0685	0.512577	0	32.106	299530000	67	16.3	12	12	11	8	11	9	11	11	10
P42224;J3KPM9;P42224-2;E7EPD2;D2KFR9;E7ENM1;E9PH66;H7BZB5	P42224;J3KPM9;P42224-2	Signal transducer and activator of transcription 1-alpha/beta;Signal transducer and activator of transcription	STAT1	21.0309	21.5914	21.2023	21.5444	21.4745	22.1871	21.8469	21.1749	22.4408	20.6286	21.2799	21.3687	no	no	0.252989	0.182459	no	0.923244	0.642942	no	0.773767	0.72846	no	no	no	0.753192	0.460483	no	0.610031	0.546001	0.681611	0.503242	0	20.169	142830000	36	15.9	9	9	9	5	7	5	7	5	9
Q92570;Q92570-3;Q92570-2;P43354-2;P43354;H7BZ00;E9PBQ4;C9J8W4;F8W6I3;F5GXF0;P22736;P22736-2	Q92570;Q92570-3	Nuclear receptor subfamily 4 group A member 3	NR4A3	22.3385	22.5593	23.6756	23.421	23.116	23.3192	22.9991	23.3869	23.862	23.6132	23.6082	23.5609	no	no	0.823686	-0.736313	no	1.55843	-0.308721	no	0.287605	-0.178108	no	no	no	0.432129	0.427592	no	0.505347	0.558205	0.468738	0.492899	0	29.53	423000000	58	25.9	13	13	13	11	13	12	12	11	10
Q92520;C9JP35;C9JMN4	Q92520;C9JP35;C9JMN4	Protein FAM3C	FAM3C	22.5935	22.745	22.6255	23.5057	23.13	23.4499	22.7789	22.5687	23.3562	22.8629	22.8943	22.8005	no	no	1.67512	-0.197901	no	1.87584	0.509277	no	0.0720068	0.0487111	no	no	no	2.30795	0.707179	no	0.441234	0.246613	1.37459	0.476896	0	48.796	354220000	61	33.9	7	7	7	6	5	7	6	6	6
Q15916	Q15916	Zinc finger and BTB domain-containing protein 6	ZBTB6	21.7283	21.4557	21.6767	21.7992	21.8756	21.1715	22.9436	22.6494	22.1433	18.0246	19.3868	18.9003	yes	yes	2.65872	2.84969	yes	2.47072	2.84488	yes	2.92759	3.80821	no	no	no	0.00663089	-0.00481288	no	1.74175	0.958521	0.87419	0.476854	0	13.069	130350000	29	13.4	5	5	5	4	4	5	4	4	5
O60732;O60732-2	O60732;O60732-2	Melanoma-associated antigen C1	MAGEC1	20.2384	20.5647	20.3301	20.5583	20.4998	20.5982	20.7525	21.0092	21.6902	20.5882	20.8262	20.7793	no	no	1.36067	-0.353491	no	1.07673	-0.179112	no	0.656581	0.419376	no	no	no	0.79543	0.174379	no	1.22583	0.772867	1.01063	0.473623	0	10.478	75381000	20	4.1	4	4	3	1	2	1	2	2	2
E7EQI7;Q12768	E7EQI7;Q12768	WASH complex subunit strumpellin	KIAA0196	18.7969	22.086	22.4817	19.2049	21.805	21.5669	22.1145	21.8642	23.0061	19.7509	22.2793	22.3077	no	no	0.0792888	-0.324446	no	0.189349	-0.587049	no	0.409122	0.882308	no	no	no	0.0637438	-0.262602	no	0.422544	1.20675	0.243144	0.472076	0	8.5415	244250000	12	7.2	5	5	5	1	2	5	0	2	2
P00338;P00338-3;P00338-4;F5GXY2;P00338-5;P00338-2;F5GZQ4;F5H5J4;F5H6W8;F5GXH2;F5GYU2;F5H8H6;F5GXC7;F5GWW2;F5GXU1	P00338;P00338-3;P00338-4;F5GXY2;P00338-5;P00338-2	L-lactate dehydrogenase A chain	LDHA	20.4536	20.7907	20.6268	21.1126	20.7115	21.3136	20.9092	20.6152	21.8242	20.5957	20.6134	20.6504	no	no	0.0128335	0.00383059	no	1.12758	0.426055	no	0.611162	0.496358	no	no	no	0.97987	0.422225	no	0.582918	0.492528	0.781394	0.457376	0	32.058	81085000	13	18.4	5	5	5	2	4	4	3	3	4
Q86Y82;B1AJQ6	Q86Y82;B1AJQ6	Syntaxin-12	STX12	22.0932	22.3803	22.3129	22.1759	22.5796	22.9062	22.8175	22.7921	23.0413	22.57	22.5749	22.5873	no	no	1.65447	-0.31527	no	0.0377536	-0.0235176	no	1.74129	0.306226	no	no	no	0.567895	0.291752	no	2.21379	0.621496	1.39084	0.456624	0	54.162	253690000	47	25.4	5	5	5	5	5	4	5	4	4
O96011;O96011-2	O96011;O96011-2	Peroxisomal membrane protein 11B	PEX11B	22.7495	22.5136	22.7291	23.2627	23.0621	23.1092	23.1426	23.0172	23.1231	23.0033	22.7997	22.4011	no	no	0.135558	-0.0706577	no	1.02974	0.40995	no	0.927996	0.359596	no	no	no	2.11549	0.480608	no	2.14595	0.430254	2.13072	0.455431	0	29	308110000	35	34.7	8	8	8	6	6	7	6	5	6
Q9HC78-2;Q9HC78;C9JCX0;Q96K62;M0QZ57	Q9HC78-2;Q9HC78	Zinc finger and BTB domain-containing protein 20	ZBTB20	24.055	24.3271	24.852	25.0563	25.0781	25.3996	24.2788	24.605	24.7783	18.5877	18.2891	18.1188	yes	yes	4.63065	6.07951	yes	5.58028	6.8461	yes	5.19184	6.22217	no	no	no	1.38182	0.766596	no	0.19897	0.142658	0.790395	0.454627	0	272.3	964770000	177	40	19	19	19	15	15	19	19	13	17
O15391	O15391	Transcription factor YY2	YY2	24.461	25.0718	24.9654	24.966	24.8565	25.248	25.1788	25.5049	25.9588	25.1636	25.277	25.073	no	no	0.791558	-0.338486	no	0.492616	-0.147695	no	0.738162	0.376277	no	no	no	0.358765	0.190791	no	1.14191	0.714764	0.750336	0.452778	0	29.106	1594600000	262	17.2	9	2	2	2	2	2	2	2	2
Q53GS9;A0A087X1B2;B9A018;Q53GS9-2;Q53GS9-3;F8WC91;C9JIU2;A0A087WW31;C9J0X5	Q53GS9;A0A087X1B2;B9A018;Q53GS9-2;Q53GS9-3	U4/U6.U5 tri-snRNP-associated protein 2	USP39	24.694	25.2816	26.3833	25.2792	25.0789	25.0887	26.3849	26.8327	26.7191	17.8647	20.5184	21.6812	yes	yes	1.93368	5.43154	yes	1.97644	5.1275	yes	2.36363	6.62414	no	no	no	0.23994	-0.304041	no	1.09298	1.19259	0.66646	0.444276	0	323.31	2136700000	201	55.2	24	24	24	18	19	22	18	21	19
P13010;C9JZ81	P13010	X-ray repair cross-complementing protein 5	XRCC5	21.2935	21.287	20.7779	21.2389	21.2305	21.6993	21.1295	21.4212	22.651	16.85	17.9185	19.7453	yes	yes	1.57161	2.94818	yes	1.69817	3.2183	yes	1.67757	3.56263	no	no	no	0.513692	0.270114	no	0.547334	0.614447	0.530513	0.44228	0	9.8795	106540000	11	10.5	5	5	5	3	3	4	4	3	3
Q9BXW9-3;Q9BXW9;Q9BXW9-1;Q9BXW9-4	Q9BXW9-3;Q9BXW9;Q9BXW9-1;Q9BXW9-4	Fanconi anemia group D2 protein	FANCD2	19.0783	19.6831	19.6691	19.5849	19.7556	19.6287	20.0332	20.6097	19.8863	17.8495	19.487	19.4067	no	no	0.421507	0.562431	no	0.623357	0.741995	no	1.02721	1.26202	no	no	no	0.364426	0.179564	no	1.10609	0.699585	0.735258	0.439574	0.00065789	4.2962	35120000	11	2.2	2	2	2	2	2	2	2	2	2
Q96BF6	Q96BF6	Nucleus accumbens-associated protein 2	NACC2	18.9981	18.9973	18.9861	18.5479	19.0043	18.8774	19.298	20.4571	20.4045	18.4	18.1425	18.7345	yes	no	1.52954	0.568163	no	0.812626	0.38422	yes	1.76409	1.62755	no	yes	no	0.605836	-0.183943	yes	1.31289	1.05938	0.959365	0.43772	0	6.03	24135000	7	6	3	3	3	2	2	3	3	3	3
O00410;H0Y8C6;O00410-3;O00410-2;E7EQT5;E7ETV3;C9JZD8;E7EV12;C9JMV5;C9J875;C9JZ53;C9JQT6;E7ESA1;E7ESZ1;E7EWK4;E7EX05;E7ETV8;H0Y3V4	O00410;H0Y8C6;O00410-3;O00410-2	Importin-5	IPO5	22.5332	22.6407	22.3205	22.4674	22.6492	23.1036	23.1606	22.63	23.5875	22.6866	22.7758	22.8142	no	no	1.20847	-0.260744	no	0.0329118	-0.0188128	no	0.586239	0.367158	no	no	no	0.500187	0.241931	no	1.00726	0.627902	0.753724	0.434916	0	104.03	300390000	25	11.8	10	10	9	7	9	9	7	8	8
Q5SSJ5-2;Q5SSJ5;B0QZK4;X6RGJ2;Q5SSJ5-3;Q5SWC8	Q5SSJ5-2;Q5SSJ5;B0QZK4;X6RGJ2;Q5SSJ5-3;Q5SWC8	Heterochromatin protein 1-binding protein 3	HP1BP3	19.0265	19.3259	20.9311	19.448	19.4274	19.4441	19.9654	20.9322	21.9418	18.7663	18.9111	18.5971	yes	no	0.7723	1.00303	no	2.77062	0.681689	yes	1.71419	2.18831	no	no	no	0.210613	-0.321344	no	0.652363	1.18528	0.431488	0.431967	0	13.512	46780000	14	15.5	6	6	6	3	2	3	0	3	5
J3KR97;Q9BTW9;Q9BTW9-4;Q9BTW9-5;I3L0V3;I3L120;A0A0J9YXU4;A0A0J9YWI5;A0A0J9YVR1	J3KR97;Q9BTW9;Q9BTW9-4;Q9BTW9-5	Tubulin-specific chaperone D	TBCD	19.7782	19.757	20.0966	19.9836	19.7537	19.9005	20.2746	20.0873	21.8232	20.0336	20.1149	20.0539	no	no	0.779321	-0.190222	no	1.23639	-0.188222	no	0.528324	0.660896	no	no	no	0.0050904	0.00200081	no	0.690805	0.851119	0.347948	0.42656	0	8.8485	54188000	11	5.4	5	5	5	3	3	4	4	4	4
P52292	P52292	Importin subunit alpha-1	KPNA2	19.4963	19.727	20.1272	19.8846	20.0181	20.7263	20.142	20.092	20.3801	17.9084	19.8314	20.1149	no	no	0.279686	0.498606	no	0.552948	0.92474	no	0.587628	0.919768	no	no	no	0.596281	0.426133	no	0.963982	0.421162	0.780131	0.423648	0	8.5718	51497000	8	12.5	4	4	4	2	2	3	3	2	4
J3QL14;R4GN72;F5GYQ1;P61421;H3BQJ1	J3QL14;R4GN72;F5GYQ1;P61421	V-type proton ATPase subunit d 1	ATP6V0D1	19.8848	17.5063	20.0869	19.8184	17.6581	19.9388	19.88	20.2348	19.96	18.84	20.1674	20.1518	no	no	0.234736	-0.560366	no	0.270083	-0.581294	no	0.269838	0.305229	no	no	no	0.00617573	-0.0209281	no	0.445242	0.865595	0.225709	0.422333	0	5.1089	41039000	10	13.8	3	3	3	2	1	2	3	1	3
Q8NCG5	Q8NCG5	Carbohydrate sulfotransferase 4	CHST4	20.2336	20.284	17.967	19.8572	20.112	19.6211	19.7974	20.0154	20.0985	17.6661	20.3296	20.2721	no	no	0.0206931	0.072286	no	0.189583	0.440821	no	0.245226	0.54785	no	no	no	0.180419	0.368535	no	0.244178	0.475564	0.212299	0.422049	0	28.429	40574000	9	7.5	2	2	2	2	2	1	2	2	2
A8MV65-2;A8MV65;H7C571	A8MV65-2;A8MV65	Transcription cofactor vestigial-like protein 3	VGLL3	23.4013	23.8657	23.553	25.3028	25.5116	25.6251	22.5547	22.5626	22.604	23.938	24.266	24.3478	yes	no	1.44672	-0.577247	yes	2.93198	1.29595	no	3.6632	-1.61013	no	yes	yes	3.45285	1.8732	no	2.77364	-1.03288	3.11324	0.420162	0	86.981	972700000	70	31.6	8	8	8	8	8	8	8	8	7
A0A0A0MTS2;P06744;P06744-2;K7EQ48;A0A0J9YXP8;A0A0J9YX90;A0A0J9YYH3;K7EPY4;K7EP41;CON__Q3ZBD7;K7ELR7;K7ENA0;K7EIL4;K7ERK8;K7ERC6;K7ESF4;Q8N196	A0A0A0MTS2;P06744;P06744-2;K7EQ48;A0A0J9YXP8;A0A0J9YX90;A0A0J9YYH3	Glucose-6-phosphate isomerase	GPI	24.4151	24.8741	24.394	24.6395	24.3798	24.9561	25.2706	24.7488	25.8858	24.8525	24.9064	24.8552	no	no	0.919546	-0.310335	no	0.564316	-0.212915	no	0.583312	0.430354	no	no	no	0.159853	0.0974197	no	0.952284	0.740689	0.556068	0.419054	0	221.23	1276500000	187	38.6	16	16	16	12	13	14	13	13	14
Q71UI9;P0C0S5;C9J0D1;Q71UI9-4;Q71UI9-2;Q71UI9-3;C9J386;Q71UI9-5	Q71UI9;P0C0S5;C9J0D1;Q71UI9-4;Q71UI9-2;Q71UI9-3;C9J386	Histone H2A.V;Histone H2A.Z;Histone H2A	H2AFV;H2AFZ	26.0816	26.1436	26.1084	26.11	26.3829	26.2563	26.9665	26.9239	26.521	25.4445	26.2033	25.9125	no	no	0.509095	0.257776	no	0.778516	0.396318	no	1.64988	0.950385	no	no	no	0.790667	0.138543	no	2.07614	0.692609	1.4334	0.415576	0	323.31	3412500000	111	53.9	6	6	4	4	4	4	4	4	4
P41212;H0YG25	P41212	Transcription factor ETV6	ETV6	24.7795	24.5134	25.1689	25.7856	25.4636	25.3647	24.9095	24.8064	25.0354	18.8671	18.7888	19.0737	yes	yes	5.03592	5.91072	yes	5.77155	6.62809	yes	6.20804	6.00722	no	no	no	1.45543	0.717367	no	0.182381	0.0964985	0.818906	0.406933	0	89.133	1173600000	116	43.6	17	17	17	16	15	17	17	16	16
O95373;E9PLB2	O95373	Importin-7	IPO7	24.1427	24.4378	24.554	24.2149	24.4351	24.6541	25.1314	24.7661	25.5078	24.4419	24.8181	24.8244	no	no	0.834377	-0.316649	no	0.657514	-0.260109	no	0.820078	0.44031	no	no	no	0.116654	0.0565402	no	1.42793	0.756959	0.772293	0.40675	0	323.31	1148300000	153	27.8	21	21	20	15	16	18	17	15	19
O15446;O15446-2	O15446;O15446-2	DNA-directed RNA polymerase I subunit RPA34	CD3EAP	22.2344	22.9589	23.5182	21.2282	21.6297	21.7706	24.6243	25.408	25.1986	18.1192	18.3426	18.7818	yes	yes	3.36446	4.48932	yes	3.60569	3.12835	yes	4.5876	6.66246	no	yes	no	1.54629	-1.36097	yes	2.10903	2.17314	1.82766	0.406087	0	269.42	509780000	62	34.3	11	11	11	6	7	8	3	7	5
Q9HD20-2;Q9HD20;Q9HD20-3	Q9HD20-2;Q9HD20;Q9HD20-3	Manganese-transporting ATPase 13A1	ATP13A1	17.3671	19.3314	18.1911	17.0444	19.0599	19.1212	19.1476	18.844	18.9358	19.4003	19.555	19.0123	no	no	0.801159	-1.026	no	0.581198	-0.914063	no	0.873408	-0.346699	no	no	no	0.0429435	0.111932	no	0.517115	0.679296	0.280029	0.395614	0.0018904	3.7199	19508000	4	3.1	2	2	2	1	2	1	1	2	2
P63279;H3BQQ9;B0QYN7;H3BPC4	P63279;H3BQQ9;B0QYN7;H3BPC4	SUMO-conjugating enzyme UBC9	UBE2I	25.4931	25.7494	25.3524	25.9044	25.7774	25.5641	26.1049	25.9559	26.1506	16.9705	18.4829	18.3198	yes	yes	3.9869	7.60723	yes	4.04809	7.82424	yes	4.14049	8.14607	no	no	no	0.640752	0.217018	no	1.84124	0.538841	1.241	0.377929	0	55.252	1787200000	86	64.6	7	7	7	5	6	7	7	6	7
O14617-4;O14617;O14617-5;O14617-3;O14617-2;A0A087WYN6	O14617-4;O14617;O14617-5;O14617-3;O14617-2	AP-3 complex subunit delta-1	AP3D1	21.9581	21.9639	21.8317	21.9902	21.7391	22.3998	22.4292	22.2077	23.0023	21.7855	22.1492	22.2178	no	no	0.399396	-0.132986	no	0.0110047	-0.0078303	no	0.845584	0.495536	no	no	no	0.251533	0.125156	no	1.22686	0.628522	0.739196	0.376839	0	67.168	203850000	33	12.5	9	9	9	6	7	8	6	6	9
Q9Y462;Q9Y462-2;Q9Y462-3	Q9Y462;Q9Y462-2;Q9Y462-3	Zinc finger protein 711	ZNF711	22.0217	22.3396	23.3034	22.3926	21.8482	21.3975	23.7662	23.9499	24.2301	20.726	21.1588	21.0193	yes	yes	1.75943	1.58687	no	1.35381	0.911413	yes	4.0748	3.01401	no	yes	no	0.632976	-0.675461	yes	1.60213	1.42714	1.11756	0.37584	0	56.386	303870000	69	19.3	12	12	12	9	10	12	9	9	9
O60583-2;O60583;F8WDY7;F2Z2C9	O60583-2;O60583;F8WDY7;F2Z2C9	Cyclin-T2	CCNT2	21.6249	21.4015	21.4669	21.86	21.8562	21.5956	22.1328	21.7685	22.0266	20.7351	21.3821	21.674	no	no	0.339123	0.234024	no	0.805826	0.506866	no	1.12491	0.712236	no	no	no	1.16851	0.272842	no	1.70715	0.478212	1.43783	0.375527	0	12.323	135370000	30	16.7	8	6	6	4	4	5	6	5	6
G3V1B3;M0R181;P46778	G3V1B3;M0R181;P46778	60S ribosomal protein L21	RPL21	19.9601	19.9296	19.0756	20.0601	18.4895	20.1524	20.2817	20.1113	21.0666	18.0394	19.8616	20.0935	no	no	0.172195	0.323668	no	0.100266	0.235865	no	0.74339	1.15509	no	no	no	0.0491744	-0.0878023	no	0.941601	0.831422	0.495388	0.37181	0	11.438	45693000	14	29.9	2	2	2	2	2	2	2	2	2
Q7Z2E3-9;Q7Z2E3-11;Q7Z2E3-7;Q7Z2E3;A0A0A0MRW7;Q7Z2E3-8;F8W6G5;C9JZ40;Q7Z2E3-3;Q7Z2E3-5;Q7Z2E3-10;Q7Z2E3-4;Q7Z2E3-6;Q7Z2E3-2;Q7Z2E3-13;C9J8U3;F8WBD6;E7EUY4;F8WBM3;Q6JV79;E7EVB7;Q7Z2E3-12	Q7Z2E3-9;Q7Z2E3-11;Q7Z2E3-7;Q7Z2E3;A0A0A0MRW7;Q7Z2E3-8;F8W6G5;C9JZ40;Q7Z2E3-3;Q7Z2E3-5;Q7Z2E3-10;Q7Z2E3-4;Q7Z2E3-6;Q7Z2E3-2;Q7Z2E3-13	Aprataxin	APTX	22.0474	22.1254	22.0921	22.4767	21.9401	22.4519	22.5713	22.5994	22.7007	22.0439	22.054	22.2388	no	no	0.130877	-0.0239512	no	0.404108	0.177345	no	2.6263	0.511559	no	no	no	0.498495	0.201296	no	3.53167	0.53551	2.01508	0.368403	0	45.721	215810000	44	37.7	8	8	8	7	7	7	8	7	8
Q8IVS2;Q8IVS2-2	Q8IVS2	Malonyl-CoA-acyl carrier protein transacylase, mitochondrial	MCAT	20.6579	20.784	20.4774	20.3926	20.6866	20.9499	21.077	21.2301	21.7022	20.6519	20.7208	20.8685	no	no	0.417352	-0.107342	no	0.15249	-0.0707302	no	1.38408	0.589347	no	no	no	0.0696032	0.0366122	no	1.54325	0.696689	0.806426	0.366651	0	15.549	81374000	27	21	6	6	6	6	3	5	6	4	6
Q8TEX9;Q8TEX9-2;H0YN14;H0YLV0;H0YL92;H0YN07;H0YMR4	Q8TEX9;Q8TEX9-2;H0YN14	Importin-4	IPO4	18.6689	18.6286	18.3134	18.485	18.4529	18.3169	19.6368	18.7898	19.722	19.0394	18.8358	18.3944	no	no	0.423911	-0.219573	no	0.792039	-0.338273	no	0.821307	0.626306	no	no	no	0.407413	-0.118699	no	1.24851	0.845879	0.82796	0.36359	0	5.1148	18192000	8	3.5	3	3	3	1	2	3	1	2	3
Q07666-2;Q07666;Q07666-3	Q07666-2;Q07666;Q07666-3	KH domain-containing, RNA-binding, signal transduction-associated protein 1	KHDRBS1	20.6218	20.5809	21.4493	21.1275	20.8133	20.5537	21.3094	22.1176	21.5355	18.3372	18.8382	19.5922	yes	yes	1.88059	1.9615	yes	2.05168	1.90897	yes	2.47623	2.73164	no	no	no	0.0552734	-0.0525373	no	0.971254	0.770132	0.513264	0.358797	0	10.905	76281000	17	13.9	4	4	4	4	3	4	4	4	4
Q96AQ6-2;Q96AQ6;Q96AQ6-3;Q5T173;F2Z2Z8	Q96AQ6-2;Q96AQ6;Q96AQ6-3	Pre-B-cell leukemia transcription factor-interacting protein 1	PBXIP1	26.7222	27.0283	26.6999	27.2881	27.3061	27.3171	27.2347	27.2794	26.5691	26.6217	26.8821	26.7046	no	no	0.243276	0.0806427	no	2.73746	0.567578	no	0.530195	0.291576	no	no	no	1.99241	0.486935	no	0.345599	0.210933	1.169	0.348934	0	323.31	5340100000	403	35.2	28	28	28	27	28	27	28	28	28
P26641;P26641-2	P26641;P26641-2	Elongation factor 1-gamma	EEF1G	23.1487	23.7085	23.814	23.3472	23.4111	23.9139	24.1899	23.9508	24.5923	23.3502	23.6571	24.1027	no	no	0.185724	-0.146242	no	0.198767	-0.14594	no	0.87554	0.54101	no	no	no	0.00035997	0.000301997	no	1.15973	0.687252	0.580047	0.343777	0	95.971	641530000	80	45.1	13	13	13	12	9	11	9	11	12
P11387;E5RJ95;E5RFS0;E5RJ33;H0YBR3;H0YAR3;H0YC03;E5RGE7;E5RGR4;E5RFE3;E5RGR2	P11387	DNA topoisomerase 1	TOP1	27.6312	27.7166	27.7353	27.684	27.5188	27.5552	28.6347	28.4149	28.4105	27.2629	27.4509	27.5975	yes	no	1.18587	0.257263	no	0.612962	0.148898	yes	3.00021	1.04959	no	no	no	0.845557	-0.108365	no	3.21986	0.792327	2.03271	0.341981	0	323.31	9978200000	488	51.2	36	36	31	28	26	30	27	25	27
Q6P9B6;H3BUB0;H3BM75	Q6P9B6;H3BUB0;H3BM75	TLD domain-containing protein 1	TLDC1	19.6614	20.1346	20.7392	19.9382	20.605	20.9914	20.2469	20.6954	20.6118	20.3538	20.3435	20.7005	no	no	0.359677	-0.287544	no	0.0474347	0.0456003	no	0.103654	0.0520929	no	no	no	0.310412	0.333145	no	0.425357	0.339637	0.367884	0.336391	0	16.319	63158000	24	7.9	2	2	2	2	2	2	2	2	2
A0A0R4J2G3;A0A0A0MTJ9;Q6PIU2;Q6PIU2-2;H7C046;Q6PIU2-3	A0A0R4J2G3;A0A0A0MTJ9;Q6PIU2;Q6PIU2-2;H7C046;Q6PIU2-3	Neutral cholesterol ester hydrolase 1	NCEH1	22.7499	22.6299	22.7807	22.9006	23.4081	23.1539	23.1215	22.9886	22.7662	22.8478	22.9116	22.7926	no	no	1.06802	-0.130495	no	0.943514	0.303525	no	0.42216	0.108096	no	no	no	1.32321	0.43402	no	0.986401	0.238591	1.15481	0.336305	0	27.364	324980000	63	18	7	7	7	6	5	6	6	6	6
Q13627-2;Q13627;Q13627-5;Q13627-3;Q13627-4;Q9Y463-2;Q9Y463-3;Q9Y463;E7EMI5;Q76N25;M0R131;M0R2X3;Q92630-2;Q92630	Q13627-2;Q13627;Q13627-5;Q13627-3;Q13627-4	Dual specificity tyrosine-phosphorylation-regulated kinase 1A	DYRK1A	28.5347	28.598	28.4229	28.9295	28.5761	28.8502	28.987	28.8407	28.9397	28.7274	28.7416	28.6061	no	no	1.21704	-0.17312	no	0.334674	0.0935936	no	1.71572	0.230783	no	no	no	1.05604	0.266713	no	2.42022	0.403903	1.73813	0.335308	0	323.31	18098000000	557	45	32	32	32	29	30	30	31	30	32
C9J7E5;Q9Y5L0-3;Q9Y5L0;Q9Y5L0-1;Q9Y5L0-5;E9PFH4	C9J7E5;Q9Y5L0-3;Q9Y5L0;Q9Y5L0-1;Q9Y5L0-5;E9PFH4	Transportin-3	TNPO3	19.8443	17.8306	20.0393	19.5986	18.5026	19.5359	19.874	19.5007	20.4227	18.8662	20.1198	20.1275	no	no	0.221626	-0.466475	no	0.3756	-0.492126	no	0.173565	0.227936	no	no	no	0.0107002	-0.0256519	no	0.387461	0.694411	0.19908	0.33438	0	9.2453	35707000	9	7.4	5	5	5	2	1	4	2	1	4
H9KV90;Q9Y566-2;Q9Y566-3;Q9Y566	H9KV90;Q9Y566-2;Q9Y566-3;Q9Y566	SH3 and multiple ankyrin repeat domains protein 1	SHANK1	19.2376	19.2233	18.2244	18.8343	18.8666	18.9874	19.9023	19.629	19.1493	19.4045	19.2485	19.0793	no	no	0.428234	-0.348962	no	1.53212	-0.347989	no	0.590098	0.316089	no	no	no	0.000937376	0.000973384	no	0.762767	0.665051	0.381852	0.333012	0.0013038	4.1614	23193000	4	1.2	2	2	2	2	1	1	2	2	2
Q9C0K0-2;Q9C0K0;D3YTK1	Q9C0K0-2;Q9C0K0;D3YTK1	B-cell lymphoma/leukemia 11B	BCL11B	22.4783	22.7845	24.3663	22.7516	22.7978	22.8778	23.4539	24.3318	24.9975	20.7342	17.6029	20.0184	yes	yes	1.55428	3.75791	yes	1.62008	3.35723	yes	1.99583	4.80925	no	no	no	0.274257	-0.400688	no	0.644959	1.05134	0.459608	0.325323	0	65.294	447920000	79	30.5	16	16	14	11	11	12	11	11	10
Q15061;C9IZK7	Q15061	WD repeat-containing protein 43	WDR43	20.4272	20.4644	21.0731	20.439	20.4786	21.0765	20.7861	21.2721	21.739	20.3421	20.076	19.0165	yes	no	0.860267	0.843367	no	0.874062	0.853148	yes	1.38606	1.45421	no	no	no	0.0109758	0.00978088	no	0.818191	0.610844	0.414583	0.310313	0	6.608	73156000	18	4.6	3	3	3	2	2	3	2	2	2
A0A0C4DFU2;P04179-4;P04179;A0A0C4DFU1;P04179-2;F5H3C5;F5H4R2;F5GYZ5;G8JLJ2;A0A0C4DG56;P04179-3;G5E9P6;F5GXZ9	A0A0C4DFU2;P04179-4;P04179;A0A0C4DFU1;P04179-2;F5H3C5;F5H4R2;F5GYZ5;G8JLJ2;A0A0C4DG56;P04179-3	Superoxide dismutase;Superoxide dismutase [Mn], mitochondrial	SOD2	23.6638	23.6386	23.7629	23.4223	23.9069	23.9578	24.2307	23.9763	24.3834	23.4553	24.2322	24.0456	no	no	0.396552	-0.222545	no	0.197284	-0.148678	no	0.471688	0.285809	no	no	no	0.158398	0.0738672	no	1.82038	0.508354	0.989387	0.291111	0	184.8	651810000	81	47.7	7	7	7	7	7	7	7	7	7
Q14592-2;Q14592;Q08ER8;O43296;A8KAD9;K7EIE6;Q8N587-2;Q6V9R5-2;Q9NXT0-3;Q9NXT0;Q6V9R5;Q8N587;Q5CZA5-2;Q5CZA5	Q14592-2;Q14592	Zinc finger protein 460	ZNF460	20.7755	21.4032	21.8947	21.725	21.458	21.9984	21.6336	21.613	21.4573	17.5778	20.8659	20.6103	no	no	0.689502	1.67314	no	0.89195	2.04248	no	0.825296	1.88331	no	no	no	0.44092	0.369335	no	0.253932	0.210165	0.347426	0.28975	0	10.079	107130000	16	14.4	6	5	5	5	4	5	4	4	3
B4DY09;Q12905;X6R6Z1;A0A0A0MRL0	B4DY09;Q12905;X6R6Z1	Interleukin enhancer-binding factor 2	ILF2	21.7362	22.4174	22.6473	22.5042	22.3972	22.7599	22.4384	22.5564	22.6818	21.6308	22.1034	22.5756	no	no	0.158927	0.163689	no	0.700752	0.450518	no	0.742258	0.455588	no	no	no	0.415138	0.286829	no	0.443957	0.291899	0.429548	0.289364	0	41.615	238860000	42	17.6	5	5	5	4	5	4	5	4	4
O43242;O43242-2;H0YGV8	O43242;O43242-2	26S proteasome non-ATPase regulatory subunit 3	PSMD3	22.7108	23.297	22.6528	22.9493	22.8658	23.3573	22.9386	22.9733	23.9521	22.8931	23.1533	23.143	no	no	0.325299	-0.176263	no	0.0106983	-0.00564766	no	0.261389	0.224862	no	no	no	0.2667	0.170615	no	0.440525	0.401124	0.353612	0.28587	0	37.025	349920000	46	28.1	11	11	11	9	10	10	8	8	9
H0Y3K4;Q96EV2	H0Y3K4;Q96EV2	RNA-binding protein 33	RBM33	21.4525	21.1092	20.9121	21.1909	21.0761	21.17	22.0374	21.3168	21.8075	21.9071	21.3937	21.2234	no	no	0.605463	-0.350092	no	0.803629	-0.36238	no	0.290831	0.212542	no	no	no	0.0254385	-0.0122878	no	0.996773	0.562634	0.511106	0.275173	0	12.73	110290000	27	4.4	3	3	3	3	3	3	3	3	3
Q9Y5B9	Q9Y5B9	FACT complex subunit SPT16	SUPT16H	20.2771	19.9635	19.9804	19.997	20.0729	20.0933	20.5147	20.4476	20.9592	18.3162	19.7795	19.817	no	no	0.694775	0.769408	no	0.689837	0.750131	no	1.20862	1.33625	no	no	no	0.0632443	-0.0192769	no	1.39075	0.566846	0.726998	0.273784	0	7.9573	48707000	13	5.6	4	4	4	3	3	4	4	4	4
P21980;P21980-2	P21980;P21980-2	Protein-glutamine gamma-glutamyltransferase 2	TGM2	18.0172	18.7514	19.3428	18.8285	18.7814	19.4854	18.738	19.0134	19.0086	18.4806	18.918	18.3608	no	no	0.100509	0.117341	no	0.71847	0.445288	no	0.802011	0.333532	no	no	no	0.298713	0.327948	no	0.21292	0.216191	0.255817	0.272069	0.006068	3.2856	15377000	3	4.1	2	2	2	1	2	1	2	2	2
Q9P2N5;U3KPZ7;A0A087X0H9;Q5T8P6-5;Q5T8P6-4;Q5T8P6-3;Q5T8P6-2;Q5T8P6	Q9P2N5;U3KPZ7	RNA-binding protein 27	RBM27	22.7612	22.7308	22.7139	22.71	22.9097	22.8806	23.0759	23.0247	23.4394	22.5737	22.7767	22.6097	no	no	0.568426	0.0819035	no	0.955091	0.180074	no	1.6578	0.526638	no	no	no	0.701933	0.0981706	no	1.55956	0.444735	1.13075	0.271453	0	58.718	318250000	70	15.4	12	12	12	11	12	12	11	11	12
Q8N2F6-4;Q8N2F6-3;Q8N2F6-2;Q8N2F6;A0A0J9YWR7;H7BXQ8;A0A0J9YXE4;C9J5N7;Q8N2F6-6;Q8N2F6-5	Q8N2F6-4;Q8N2F6-3;Q8N2F6-2;Q8N2F6;A0A0J9YWR7;H7BXQ8;A0A0J9YXE4;C9J5N7;Q8N2F6-6;Q8N2F6-5	Armadillo repeat-containing protein 10	ARMC10	18.8026	19.1769	19.2106	19.2042	19.5244	19.4966	19.2088	19.4996	19.0704	19.0418	19.6089	19.2346	no	no	0.474801	-0.231747	no	0.226704	0.113265	no	0.0588658	-0.0355485	no	no	no	0.973261	0.345011	no	0.466598	0.196198	0.719929	0.270605	0	20.469	27125000	24	13.3	2	2	2	2	2	2	2	2	2
Q16649	Q16649	Nuclear factor interleukin-3-regulated protein	NFIL3	20.7736	20.8445	21.5276	20.839	20.5258	20.5553	21.6169	22.2293	22.144	18.1019	19.1219	18.0099	yes	yes	2.44661	2.63736	yes	2.41699	2.2288	yes	3.04828	3.58553	no	no	no	0.717621	-0.408556	no	1.43477	0.948172	1.07619	0.269808	0	12.565	82883000	20	13.4	6	6	6	5	5	5	5	5	5
Q9BZF1-3;Q9BZF1-2;Q9BZF1;F8VUA7;F8VQX7	Q9BZF1-3;Q9BZF1-2;Q9BZF1;F8VUA7;F8VQX7	Oxysterol-binding protein-related protein 8;Oxysterol-binding protein	OSBPL8	22.2655	22.2224	22.3612	22.359	22.7819	22.6383	22.6952	22.6194	22.2037	22.2825	22.4197	22.4951	no	no	0.710855	-0.116006	no	0.62904	0.193992	no	0.258284	0.107061	no	no	no	1.11503	0.309998	no	0.635825	0.223068	0.87543	0.266533	0	22.261	240320000	56	15.2	10	10	8	8	8	8	8	8	8
Q14315-2;Q14315	Q14315-2;Q14315	Filamin-C	FLNC	22.3551	22.0744	22.3366	22.0125	21.9566	22.6152	22.7638	22.6744	23.104	21.7647	22.2758	22.5151	no	no	0.105779	0.0701593	no	0.0103059	0.009559	no	1.21031	0.662186	no	no	no	0.0943248	-0.0606003	no	1.68828	0.592027	0.8913	0.265713	0	31.513	235240000	57	9.4	20	13	13	11	9	11	10	9	13
Q92572;F5H459	Q92572	AP-3 complex subunit sigma-1	AP3S1	20.1746	20.6243	20.4614	20.2635	20.4442	20.6431	20.68	20.6236	21.455	20.5091	20.3505	20.7397	no	no	0.259551	-0.112967	no	0.202927	-0.0828094	no	0.593506	0.386459	no	no	no	0.0611291	0.0301571	no	0.769918	0.499425	0.415524	0.264791	0	11.381	65403000	20	18.7	3	3	3	3	3	3	3	3	3
F8VVA7;P61923;P61923-4;F8VXB1;F8VUC5;F8W156;F8W651;F8VXR1;F8VYZ4;P61923-5;F8VYK5;P61923-2;P61923-3	F8VVA7;P61923;P61923-4;F8VXB1;F8VUC5;F8W156;F8W651;F8VXR1;F8VYZ4;P61923-5	Coatomer subunit zeta-1	COPZ1	21.4998	22.0331	21.7039	21.8144	21.4817	22.0105	21.9839	22.1657	22.6019	21.8376	22.3173	22.3803	no	no	0.870727	-0.432784	no	0.822749	-0.409547	no	0.103389	0.0721041	no	no	no	0.0359299	0.0232379	no	0.984818	0.504889	0.510374	0.264063	0	33.315	178760000	44	24.2	3	3	3	2	3	3	3	3	3
Q15008;Q15008-4;Q15008-3;Q15008-2;H7C531;C9J7B7;C9J0E9	Q15008;Q15008-4;Q15008-3;Q15008-2	26S proteasome non-ATPase regulatory subunit 6	PSMD6	22.2912	22.5835	22.1424	22.4945	22.2427	22.4528	22.7173	22.3136	23.3924	22.3873	22.8485	22.7884	no	no	0.798439	-0.335726	no	0.779761	-0.278067	no	0.142382	0.133047	no	no	no	0.141284	0.0576591	no	0.618991	0.468774	0.380138	0.263216	0	32.481	253600000	47	22.1	8	8	8	6	6	6	8	6	8
Q9UQR1;A0A0A0MTF7	Q9UQR1;A0A0A0MTF7	Zinc finger protein 148	ZNF148	19.6407	17.912	20.1207	19.2229	17.3718	19.2645	19.7606	21.0731	20.2272	18.427	17.8782	17.2743	yes	no	0.846327	1.36467	no	0.464559	0.759949	yes	2.09649	2.4938	no	no	no	0.263384	-0.604722	no	0.661856	1.12913	0.46262	0.262206	0	6.7374	28790000	6	4.5	3	3	3	3	2	3	3	2	3
Q8IXB1;Q8IXB1-2;E7EP04;Q8IXB1-3;A0A087WXH7	Q8IXB1;Q8IXB1-2;E7EP04;Q8IXB1-3	DnaJ homolog subfamily C member 10	DNAJC10	21.6799	21.6209	21.4721	21.4741	21.9693	22.1072	21.6253	21.869	22.0618	21.4848	21.5061	21.4755	no	no	0.75112	0.102154	no	0.874353	0.361406	no	1.34187	0.363267	no	no	no	0.571133	0.259252	no	0.863665	0.261113	0.717399	0.260182	0	17.975	146680000	28	12.6	8	8	8	5	5	8	8	7	8
Q5SWX3;A0A0A0MS52;A0A0A0MT11;Q13555-10;Q13555-3;Q13555-5;Q13555-4;Q13555-7;Q13555-9;Q13555-2;Q13555-8;Q13555;Q13555-6;Q8WU40;H0Y6G2;Q13554-7;Q13554-4;Q13554-6;Q13554-3;Q13554-8;Q13554-5;Q13554-2;Q13554;H7BXS4;H7BZC6;H7C394;D6R938;E9PBG7;E9PF82;Q9UQM7;Q13557-8;Q13557-12;Q9UQM7-2;Q13557-9;Q13557-10;Q13557-5;Q13557;Q13557-3;Q13557-6;Q13557-4;Q13557-11;D6RHX9;E9PBE8;E7EQE4;H0Y9C2	Q5SWX3;A0A0A0MS52;A0A0A0MT11;Q13555-10;Q13555-3;Q13555-5;Q13555-4;Q13555-7;Q13555-9;Q13555-2;Q13555-8;Q13555;Q13555-6;Q8WU40;H0Y6G2;Q13554-7;Q13554-4;Q13554-6;Q13554-3;Q13554-8;Q13554-5;Q13554-2;Q13554	Calcium/calmodulin-dependent protein kinase type II subunit gamma;Calcium/calmodulin-dependent protein kinase type II subunit beta	CAMK2G;CAMK2B	22.7181	23.2097	22.9245	22.7051	23.0555	23.5255	23.1419	23.2932	23.5395	22.5668	22.9288	22.9796	no	no	0.259494	0.125694	no	0.426172	0.270302	no	1.34255	0.499819	no	no	no	0.201093	0.144609	no	0.953269	0.374125	0.577181	0.259367	0	32.711	366230000	75	30.4	11	11	11	8	10	10	9	9	10
Q15427;Q5SZ64	Q15427;Q5SZ64	Splicing factor 3B subunit 4	SF3B4	26.1045	26.2335	25.9187	26.3234	26.0303	26.2209	26.6119	26.7121	26.156	25.9948	26.1978	26.4258	no	no	0.320098	-0.120585	no	0.0325684	-0.0145969	no	0.608587	0.287208	no	no	no	0.351156	0.105988	no	0.985444	0.407793	0.6683	0.256891	0	280.86	3562600000	132	28.1	8	8	8	8	8	7	8	8	6
H7BZ97;P23229-7;P23229-4;P23229-2;P23229-5;P23229-3;P23229-9;P23229-6;P23229	H7BZ97;P23229-7;P23229-4;P23229-2;P23229-5;P23229-3;P23229-9;P23229-6;P23229	Integrin alpha-6;Integrin alpha-6 heavy chain;Integrin alpha-6 light chain;Processed integrin alpha-6	ITGA6	20.917	20.6729	20.5704	20.876	21.119	21.2928	20.9255	20.7848	20.8435	21.2129	21.0689	20.9355	no	no	1.26837	-0.352302	no	0.0561152	0.0235627	no	1.15687	-0.221167	no	no	no	1.11401	0.375865	no	0.520902	0.131135	0.817456	0.2535	0	9.7516	80630000	16	14.7	3	3	3	2	3	3	3	2	3
Q99676	Q99676	Zinc finger protein 184	ZNF184	19.3376	19.3191	19.1243	19.3292	19.587	19.2033	19.7635	19.8505	19.3257	17.0632	19.0571	19.1293	no	no	0.548642	0.843787	no	0.627384	0.956601	no	0.818127	1.23003	no	no	no	0.355858	0.112814	no	1.02979	0.386241	0.692826	0.249528	0.0030883	3.4713	26244000	5	4.3	3	2	2	2	2	2	2	2	2
Q8N4V1;Q8N4V1-2	Q8N4V1;Q8N4V1-2	Membrane magnesium transporter 1	MMGT1	18.6384	21.7068	21.5207	19.1894	20.5403	21.5159	21.27	21.5789	21.1272	17.687	21.9386	21.6867	no	no	0.0368333	0.184546	no	0.00474358	-0.0222117	no	0.25496	0.887934	no	no	no	0.0596647	-0.206757	no	0.28279	0.703388	0.171227	0.248315	0	21.011	99254000	21	26.7	2	2	2	2	2	2	1	2	2
P78347-2;P78347-4;P78347-3;P78347;P78347-5;A0A087WW90;A0A0D9SF80;A0A0A0MSY2;Q86UP8-3;Q6EKJ0;C9J6M0	P78347-2;P78347-4;P78347-3;P78347	General transcription factor II-I	GTF2I	26.3068	26.6285	27.8657	26.3773	26.3222	26.6305	27.3973	27.6376	28.7222	18.8285	18.1036	23.1316	yes	yes	1.869	6.91243	yes	1.8229	6.42212	yes	2.08558	7.8978	no	no	no	0.433165	-0.490309	no	0.7199	0.985371	0.576532	0.247531	0	323.31	5673800000	439	51.8	48	48	45	34	35	44	39	37	43
Q5HYJ3;F5GX09;Q5HYJ3-3;Q5HYJ3-2;F5H5F4;E9PQL1;Q8TAV0-2;Q8TAV0;Q8TAV0-4;Q8TAV0-3;Q8TAV0-5	Q5HYJ3;F5GX09;Q5HYJ3-3;Q5HYJ3-2	Protein FAM76B	FAM76B	27.6523	28.1732	27.7923	27.7919	27.7364	27.6651	28.4098	28.8104	28.2967	28.1167	28.3885	28.1688	no	no	0.932338	-0.352057	no	2.25141	-0.493602	no	0.728131	0.280985	no	no	no	0.370536	-0.141546	no	1.34413	0.633041	0.857334	0.245748	0	323.31	11556000000	203	59.6	17	17	17	16	15	17	16	15	17
P36578;H3BM89;H3BU31;H3BTP7	P36578;H3BM89;H3BU31	60S ribosomal protein L4	RPL4	22.0244	21.6413	23.0398	21.7611	21.5943	22.4295	22.536	22.8646	23.6482	21.6734	22.1104	22.7649	no	no	0.0336667	0.0522315	no	0.247543	-0.254634	no	0.84558	0.833373	no	no	no	0.248405	-0.306866	no	0.665805	0.781141	0.457105	0.237138	0	27.54	254130000	27	28.1	8	8	8	7	6	8	8	7	7
O00567;H0YDU4;H0Y653;Q5JXT2	O00567;H0YDU4;H0Y653	Nucleolar protein 56	NOP56	22.0604	22.2159	22.8816	22.1823	22.1591	22.4859	22.8927	23.0217	22.9954	21.9958	21.9513	21.8999	yes	no	0.796761	0.436984	no	1.39915	0.32679	yes	4.53506	1.02094	no	no	no	0.150519	-0.110195	no	1.07687	0.583956	0.613696	0.236881	0	47.11	250130000	32	30.3	12	12	12	7	9	10	9	8	11
A0A0A0MTI6;Q9NYP7;Q9NYP7-2;Q9NYP7-3	A0A0A0MTI6;Q9NYP7;Q9NYP7-2;Q9NYP7-3	Elongation of very long chain fatty acids protein;Elongation of very long chain fatty acids protein 5	ELOVL5	21.5546	21.6262	18.3614	18.9795	21.4565	21.2097	21.3895	21.4128	20.0537	21.6569	21.7961	21.6555	no	no	0.479062	-1.18877	no	0.662767	-1.15425	no	0.765188	-0.750863	no	no	no	0.0085111	0.034523	no	0.138812	0.437911	0.0736616	0.236217	0	13.625	102140000	12	8.4	2	2	2	2	2	1	1	2	2
Q5T4U8;P53611	Q5T4U8;P53611	Geranylgeranyl transferase type-2 subunit beta	RABGGTB	19.7948	19.9826	19.7389	19.7064	19.433	19.6283	19.9873	19.8629	21.8162	20.1436	20.2035	20.4056	no	no	1.72167	-0.412108	no	2.36425	-0.661636	no	0.182333	0.304611	no	no	no	1.06871	-0.249528	no	0.491347	0.716719	0.780027	0.233596	0	8.5757	49361000	6	14.5	2	2	2	2	2	2	2	2	2
H0YEX2	H0YEX2		TAF2	21.4663	21.8257	21.6408	21.8232	21.1436	21.7965	21.1034	22.3889	23.0032	21.8257	22.2506	22.2188	no	no	1.24273	-0.454116	no	0.914003	-0.510623	no	0.039392	0.0667992	no	no	no	0.0814088	-0.0565065	no	0.385182	0.520915	0.233296	0.232204	0	24.603	163720000	25	27.2	7	2	2	2	2	2	2	2	2
O00400;H7C562	O00400	Acetyl-coenzyme A transporter 1	SLC33A1	20.2308	20.5031	20.7627	20.2947	20.7142	21.2346	20.5933	20.6324	20.8887	20.4574	21.0365	20.7954	no	no	0.508451	-0.264248	no	0.0159051	-0.0153281	no	0.109937	-0.0582873	no	no	no	0.327956	0.24892	no	0.501961	0.205961	0.414959	0.22744	0	16.063	75295000	21	10.6	4	4	4	3	3	3	4	3	4
Q9NUQ2;H0YC22	Q9NUQ2;H0YC22	1-acyl-sn-glycerol-3-phosphate acyltransferase epsilon	AGPAT5	23.0912	22.8835	23.0584	22.9589	22.7484	23.1324	23.4892	23.211	23.8901	23.3464	23.5657	23.5834	no	no	2.08901	-0.487455	no	1.82755	-0.551898	no	0.0514935	0.0316512	no	no	no	0.192408	-0.0644436	no	1.1769	0.519106	0.684652	0.227331	0	162.4	389710000	20	29.9	8	8	8	8	8	7	7	8	7
Q3SXM5;Q3SXM5-2;H3BQI7;H3BT52	Q3SXM5;Q3SXM5-2	Inactive hydroxysteroid dehydrogenase-like protein 1	HSDL1	23.6709	23.7094	23.6956	23.9089	24.1331	24.1029	23.8958	23.8951	23.5401	23.6956	23.8122	23.7021	no	no	0.493649	-0.0447	no	1.7578	0.311626	no	0.118217	0.0403697	no	no	no	2.12797	0.356326	no	0.288949	0.0850697	1.20846	0.220698	0	51.044	589820000	123	38.8	14	14	14	14	13	12	14	14	13
Q5QP56;Q9H1R6;Q5TE64;Q07817-2;Q07817-3;Q07817;Q5QP59	Q5QP56;Q9H1R6;Q5TE64;Q07817-2;Q07817-3;Q07817	Bcl-2-like protein 1	BCL2L1	23.2115	23.625	23.264	23.4422	23.685	23.8273	23.498	23.4869	23.5728	23.1775	23.3782	23.3002	no	no	0.223417	0.0815322	no	1.35099	0.366158	no	1.65649	0.233929	no	no	no	0.761924	0.284626	no	0.501798	0.152397	0.631861	0.218511	0	16.335	467770000	40	20.4	5	5	5	5	5	5	5	5	5
Q9HCK8;Q9HCK8-2;H0YJG4;H0YJA4;Q9P2D1;Q8TD26;Q3L8U1-2;Q3L8U1-3;Q3L8U1;H3BTW3;G3V2T9;C9JFU2;H7C294;Q8TD26-3;A0A087WU44	Q9HCK8;Q9HCK8-2	Chromodomain-helicase-DNA-binding protein 8	CHD8	26.3224	26.6324	26.5922	26.6922	26.493	26.7872	26.6359	26.9354	26.8612	26.4696	26.6819	26.9386	no	no	0.469565	-0.181011	no	0.0865552	-0.0392596	no	0.282429	0.114139	no	no	no	0.471186	0.141751	no	1.04568	0.295149	0.758433	0.21845	0	323.31	4485200000	610	31.8	67	67	66	57	60	65	61	62	62
Q9NWW5;H3BTY4;H3BUT1;H3BUV4;Q9NWW5-2;H3BRN7;H3BNF1	Q9NWW5;H3BTY4;H3BUT1;H3BUV4;Q9NWW5-2	Ceroid-lipofuscinosis neuronal protein 6	CLN6	21.5064	21.7091	21.3469	21.4379	21.5671	22.0315	21.8425	21.5408	21.9992	21.65	22.1996	22.0172	no	no	1.06062	-0.43478	no	0.499264	-0.27675	no	0.313856	-0.161441	no	no	no	0.309213	0.15803	no	0.734805	0.27334	0.522009	0.215685	0	33.247	148890000	33	18.6	5	5	5	3	5	4	4	5	5
O95810	O95810	Serum deprivation-response protein	SDPR	18.7993	19.439	19.7358	21.0185	21.0849	21.1888	18.5211	19.0239	16.3604	18.481	18.5363	18.7476	yes	no	1.20171	0.736417	yes	4.91053	2.5091	no	0.307731	-0.619788	no	yes	yes	2.49252	1.77268	no	0.719056	-1.35621	1.60579	0.208238	0	30.106	28905000	4	9.9	3	3	3	0	0	0	3	3	3
Q99460;A0A087WW66;Q99460-2;H7C378;C9J9M4;F8WCE3;H7BZR6	Q99460;A0A087WW66;Q99460-2	26S proteasome non-ATPase regulatory subunit 1	PSMD1	23.2364	23.8013	23.2002	23.7437	23.2866	23.5967	23.6332	23.5153	23.9478	23.3955	23.7195	23.939	no	no	0.470074	-0.272008	no	0.275314	-0.142345	no	0.0231273	0.014115	no	no	no	0.212564	0.129663	no	0.54104	0.286123	0.376802	0.207893	0	88.805	537320000	75	25.1	15	15	15	13	15	15	13	15	15
Q8N163-2;Q8N163;E5RHJ4;G3V119;H0YB24	Q8N163-2;Q8N163;E5RHJ4;G3V119;H0YB24	Cell cycle and apoptosis regulator protein 2	CCAR2	18.4409	18.7064	19.1	17.2041	18.8249	20.0132	19.0033	19.2531	19.4201	19.1093	19.9368	18.9703	no	no	0.75892	-0.589703	no	0.309223	-0.658112	no	0.127852	-0.113317	no	no	no	0.0274559	-0.0684096	no	0.985809	0.476385	0.506633	0.203988	0.0006689	4.5379	22971000	16	3.5	2	2	2	2	2	2	1	2	2
P62906	P62906	60S ribosomal protein L10a	RPL10A	21.576	21.8332	21.6565	21.5668	21.7566	22.0641	21.8443	22.0328	22.0195	21.8285	21.8899	22.0761	no	no	1.07377	-0.242945	no	0.345197	-0.135695	no	0.130088	0.0340271	no	no	no	0.261359	0.107251	no	1.33249	0.276972	0.796924	0.192112	0	15.375	159790000	28	15.7	3	3	3	3	3	3	3	3	3
E9PKZ0;P62917;E9PKU4;E9PP36;G3V1A1	E9PKZ0;P62917;E9PKU4;E9PP36;G3V1A1	60S ribosomal protein L8	RPL8	22.9627	23.4563	22.7379	22.9228	22.7509	22.8891	23.8951	23.2054	23.7977	22.902	23.1038	23.3881	no	no	0.112426	-0.0790126	no	0.855479	-0.277018	no	0.908782	0.501453	no	no	no	0.380675	-0.198006	no	0.89499	0.580466	0.637833	0.19123	0	39.236	397300000	48	23.4	4	4	4	3	4	4	4	4	4
A0A087WXF0;P51608;P51608-2;A0A087X1U4;A0A087WVW7;A0A0D9SFX7;B5MCB4;A0A0D9SEX1;C9JH89	A0A087WXF0;P51608;P51608-2;A0A087X1U4	Methyl-CpG-binding protein 2	MECP2	24.5177	24.6566	24.2475	24.4906	24.555	24.4068	24.9853	25.033	24.5112	24.377	24.5159	24.3772	no	no	0.146033	0.0505714	no	0.408681	0.0607548	no	1.142	0.419818	no	no	no	0.0267819	0.0101833	no	0.833963	0.369246	0.430372	0.189715	0	139.89	970820000	163	32.4	16	16	16	15	14	14	14	14	14
Q15084-3;Q15084;Q15084-4;Q15084-5;Q15084-2	Q15084-3;Q15084;Q15084-4;Q15084-5;Q15084-2	Protein disulfide-isomerase A6	PDIA6	20.0177	20.2893	20.0007	20.4755	20.412	20.3865	20.1164	20.6071	19.7518	20.1633	20.441	20.1341	no	no	0.457757	-0.143552	no	0.815772	0.178548	no	0.119999	-0.0876815	no	no	no	1.52998	0.3221	no	0.074047	0.0558701	0.802013	0.188985	0	14.095	52224000	24	12.8	4	4	4	4	3	3	4	4	4
Q9H307;Q9H307-2;G3V5F0;G3V579	Q9H307;Q9H307-2	Pinin	PNN	25.3114	25.0876	25.4017	25.5	24.3924	24.1118	26.5948	26.0544	26.0802	18.2374	18.6443	19.3783	yes	yes	4.32575	6.51358	yes	3.40543	5.91472	yes	4.41994	7.48979	no	no	no	0.620372	-0.598869	no	2.09459	0.97621	1.35748	0.18867	0	180.93	1481700000	186	33.2	22	22	22	22	21	22	22	18	20
Q9BZE4;Q9BZE4-2;Q9BZE4-3;Q5T3R7	Q9BZE4;Q9BZE4-2;Q9BZE4-3	Nucleolar GTP-binding protein 1	GTPBP4	22.0829	21.5138	21.2983	21.4116	21.6516	21.9087	21.8165	22.0862	22.0308	21.0198	21.1442	20.9301	no	no	1.16591	0.600312	no	1.79337	0.625923	no	3.10808	0.946466	no	no	no	0.0314428	0.0256106	no	0.628301	0.346154	0.329872	0.185882	0	16.43	133890000	29	13.7	8	8	8	8	6	8	8	7	8
A0A0A0MSD6;Q9P273	A0A0A0MSD6;Q9P273	Teneurin-3	TENM3	20.9504	21.3232	21.2777	21.3728	21.6099	21.5071	21.2771	21.2848	21.1607	20.8635	21.4193	21.1553	no	no	0.0661162	0.0377274	no	0.939297	0.350611	no	0.223906	0.0948467	no	no	no	1.08134	0.312884	no	0.174403	0.0571194	0.627873	0.185002	0	5.7375	106630000	18	1.6	3	3	3	3	3	3	2	2	2
P46060;H0Y4Q3;B0QYT5;B0QYT4;B0QYT6	P46060	Ran GTPase-activating protein 1	RANGAP1	28.0839	27.2962	28.3028	28.4188	28.3303	28.3755	27.2391	27.4214	28.6813	18.8544	18.1531	18.7189	yes	yes	4.81448	9.31883	yes	5.84777	9.79942	yes	4.28468	9.20514	no	no	no	0.716268	0.480588	no	0.072907	-0.113684	0.394588	0.183452	0	323.31	9566500000	385	54.2	29	29	29	28	27	29	27	25	28
Q93009-3;Q93009;H3BND8;F5H2X1	Q93009-3;Q93009;H3BND8;F5H2X1	Ubiquitin carboxyl-terminal hydrolase 7;Ubiquitin carboxyl-terminal hydrolase	USP7	22.0028	21.9899	22.5031	21.6514	22.0255	22.2626	22.2239	22.8949	23.031	17.9743	18.6192	19.1042	yes	yes	3.2118	3.59938	yes	3.10421	3.41396	yes	3.26489	4.15074	no	no	no	0.308171	-0.18542	no	0.850117	0.551359	0.579144	0.18297	0	67.142	175220000	42	16.4	11	11	11	7	8	10	9	7	9
O95470;H0Y3V8;H7BXL7	O95470	Sphingosine-1-phosphate lyase 1	SGPL1	25.7784	26.0528	26.0104	26.0257	26.1189	26.4215	26.0721	25.9629	26.1777	25.7229	25.9391	25.9442	no	no	0.281749	0.0785109	no	1.07451	0.319948	no	0.990374	0.202208	no	no	no	0.756092	0.241437	no	0.514429	0.123697	0.63526	0.182567	0	262.6	2825600000	276	44.7	24	24	24	23	21	23	23	20	21
Q86U38;Q86U38-2	Q86U38;Q86U38-2	Nucleolar protein 9	NOP9	18.5687	19.084	19.1817	17.5	19.1687	19.2341	19.4272	19.3409	20.0904	16.3969	19.3249	19.3983	no	no	0.221437	0.571462	no	0.080854	0.260959	no	0.541463	1.24615	no	no	no	0.199793	-0.310503	no	1.04366	0.674686	0.621725	0.182092	0	4.971	25784000	11	4.2	2	2	2	1	2	2	1	2	2
Q9NR48-2;Q9NR48	Q9NR48-2;Q9NR48	Histone-lysine N-methyltransferase ASH1L	ASH1L	18.3941	19.3683	18.6424	17.5222	17.8166	19.774	19.4183	19.8455	19.5176	18.2065	19.7214	19.7839	no	no	0.298302	-0.435645	no	0.42239	-0.866308	no	0.268289	0.356558	no	no	no	0.2194	-0.430663	no	1.16584	0.792203	0.692619	0.18077	0	4.9055	9608200	3	1.8	3	3	3	0	0	0	1	1	1
A0A0X1KG71;Q8WX92	A0A0X1KG71;Q8WX92	Negative elongation factor B	NELFB	20.5101	21.3813	21.1736	21.0152	21.2662	21.3713	20.9748	21.1168	21.4587	21.0425	21.3821	21.6086	no	no	0.447856	-0.32275	no	0.258073	-0.126806	no	0.29931	-0.160948	no	no	no	0.278167	0.195944	no	0.209301	0.161802	0.243734	0.178873	0	22.054	105350000	28	11	5	5	5	3	5	5	5	4	5
E7EX60;Q5T7F0;E9PEP6;O14786-3;O14786-2;O14786;Q5JWQ4;Q5JWQ6;H0Y4A0	E7EX60;Q5T7F0;E9PEP6;O14786-3;O14786-2;O14786;Q5JWQ4;Q5JWQ6	Neuropilin-1	NRP1	17.5098	19.7908	19.6365	19.2874	19.7956	19.9843	18.1333	19.7748	17.9626	19.8036	19.7777	19.5944	no	no	0.432144	-0.746191	no	0.0572797	-0.0361659	no	0.882602	-1.10167	no	no	no	0.391699	0.710025	no	0.140677	-0.355483	0.266188	0.177271	0	5.8032	30681000	4	7.5	3	3	3	2	3	3	1	3	3
B0QZE2;B7Z2J6;Q15326-4;Q15326-2;Q15326-6;Q15326-3;Q15326;A0A0A0MRY2;E7ENI9;J3QKD2;Q15326-5;E9PE09;E7EV75	B0QZE2;B7Z2J6;Q15326-4;Q15326-2;Q15326-6;Q15326-3;Q15326;A0A0A0MRY2;E7ENI9;J3QKD2;Q15326-5	Zinc finger MYND domain-containing protein 11	ZMYND11	20.6769	20.8033	22.3508	20.1538	19.934	20.0834	22.4655	23.0851	23.0037	18.214	18.2317	19.0084	yes	yes	2.02	2.79231	yes	2.3646	1.57238	yes	3.74468	4.36677	no	no	no	1.0576	-1.21993	no	1.29001	1.57446	1.17381	0.177262	0	20.749	126960000	38	16.9	7	7	7	6	5	7	3	4	4
P49759;P49759-3;B8ZZR0;F8WBF5;A0A087WVK0;B7ZL31;A0A087WX74;Q9HAZ1	P49759;P49759-3;B8ZZR0;F8WBF5;A0A087WVK0	Dual specificity protein kinase CLK1	CLK1	21.7306	21.4917	21.3787	21.2472	21.9674	21.6612	21.8582	22.0624	21.4432	21.667	21.589	21.7035	no	no	0.475285	-0.119543	no	0.0451686	-0.0279433	no	0.294629	0.134717	no	no	no	0.146103	0.0915998	no	0.534746	0.25426	0.340424	0.17293	0	21.885	132370000	37	15.3	5	5	5	5	5	5	5	5	5
Q86XP3;Q86XP3-2;A0A0A0MSJ0;J3QRI2;J3KTK9;J3KRE3	Q86XP3;Q86XP3-2;A0A0A0MSJ0	ATP-dependent RNA helicase DDX42	DDX42	26.0612	26.0724	25.9102	25.9214	25.9233	25.9151	26.6252	26.391	26.3476	26.1774	26.1899	26.0296	no	no	0.735259	-0.117685	no	1.83558	-0.212374	no	1.48693	0.32232	no	no	no	0.839648	-0.0946897	no	1.91998	0.440005	1.37981	0.172658	0	306.62	2877000000	319	40.3	30	30	30	29	28	27	30	28	27
R4GNG2;Q9UKV5;H3BRK9	R4GNG2;Q9UKV5;H3BRK9	E3 ubiquitin-protein ligase AMFR	AMFR	19.4189	17.9946	18.6587	18.9298	18.7747	17.9942	18.8955	20.2202	18.3619	19.1558	19.5527	20.1083	no	no	0.858115	-0.914842	no	1.2204	-1.03937	no	0.292585	-0.446387	no	no	no	0.0879381	-0.124526	no	0.272648	0.468455	0.180293	0.171964	0.00065531	4.2572	19045000	10	7	2	2	2	2	1	2	2	2	1
Q9NX24;D6RC52;D6RCB9;J3QSY4;H0YC83	Q9NX24;D6RC52;D6RCB9	H/ACA ribonucleoprotein complex subunit 2	NHP2	23.7381	23.9092	24.6443	23.614	23.4296	23.0629	25.0169	25.4866	25.002	17.3254	17.4218	18.2232	yes	yes	4.06976	6.4404	yes	4.19799	5.71202	yes	4.67723	7.51168	no	yes	no	1.06399	-0.728374	yes	1.54197	1.07129	1.30298	0.171456	0	101.36	693950000	52	32	5	5	5	5	5	5	5	5	5
Q8N1B4-2;Q8N1B4	Q8N1B4-2;Q8N1B4	Vacuolar protein sorting-associated protein 52 homolog	VPS52	18.2135	19.4911	19.5526	18.5287	17.7639	19.4855	19.703	19.6564	20.3947	17.6703	19.5642	19.7925	no	no	0.0322887	0.0767454	no	0.190457	-0.416311	no	0.565833	0.909027	no	no	no	0.30286	-0.493056	no	0.770475	0.832282	0.536668	0.169613	0.0019194	3.8888	27673000	5	5.4	2	2	2	0	2	2	0	1	2
A0A087WVQ6;Q00610-2;Q00610;J3KS13;K7EJJ5;J3KRF5;J3KSQ2	A0A087WVQ6;Q00610-2;Q00610	Clathrin heavy chain;Clathrin heavy chain 1	CLTC	27.0732	27.2753	27.1463	26.8758	27.0906	27.4354	27.5486	27.2551	27.7907	27.0576	27.2885	27.2878	no	no	0.182309	-0.0463956	no	0.161296	-0.0773633	no	0.861185	0.320129	no	no	no	0.0620264	-0.0309677	no	1.03873	0.366525	0.550378	0.167779	0	323.31	6695300000	773	48.5	61	61	48	42	44	45	41	41	46
P63261;P60709;I3L3I0;I3L1U9;I3L4N8;G5E9R0;K7EM38;I3L3R2;E7EVS6;J3KT65;P63267-2;C9JUM1;C9JZR7;Q6S8J3;A5A3E0;C9JTX5;Q562R1;P0CG38;Q9BYX7;P0CG39;F8WCH0	P63261;P60709;I3L3I0;I3L1U9;I3L4N8	Actin, cytoplasmic 2;Actin, cytoplasmic 2, N-terminally processed;Actin, cytoplasmic 1;Actin, cytoplasmic 1, N-terminally processed	ACTG1;ACTB	26.4935	26.4608	26.1716	26.6034	26.4716	26.6699	26.5537	26.3835	26.5579	26.1957	26.1406	26.2089	no	no	0.861954	0.193544	no	2.52897	0.399914	no	2.18024	0.316627	no	no	no	0.811055	0.20637	no	0.451828	0.123082	0.631441	0.164726	0	254.43	3723900000	239	60	17	17	8	8	8	8	8	7	8
Q8WWM7;Q8WWM7-6;Q8WWM7-8;Q8WWM7-5;Q8WWM7-4;Q8WWM7-9;Q8WWM7-2;Q8WWM7-3;H3BUF6;H3BSK9;Q8WWM7-7;H3BUE3;H3BSQ5;H3BRB0;A0A0C4DGL7	Q8WWM7;Q8WWM7-6;Q8WWM7-8;Q8WWM7-5;Q8WWM7-4;Q8WWM7-9;Q8WWM7-2;Q8WWM7-3;H3BUF6;H3BSK9;Q8WWM7-7	Ataxin-2-like protein	ATXN2L	24.2575	23.58	23.3086	23.5418	23.4239	23.4817	24.5954	23.722	24.5138	24.0664	23.9133	23.6617	no	no	0.20905	-0.165105	no	1.49976	-0.397966	no	0.585072	0.396639	no	no	no	0.338571	-0.232861	no	0.639249	0.561743	0.48891	0.164441	0	42.261	591630000	87	13.5	13	13	13	10	12	13	9	11	11
Q96N11;Q96N11-2	Q96N11;Q96N11-2	Uncharacterized protein C7orf26	C7orf26	22.0506	22.6317	22.2827	22.2234	22.2799	22.5632	22.3898	22.5922	22.852	22.2155	22.7315	22.8255	no	no	0.457315	-0.269196	no	0.470134	-0.235355	no	0.0296709	0.0204665	no	no	no	0.0588951	0.0338408	no	0.602074	0.289662	0.330484	0.161751	0	32.233	256160000	35	11.6	3	3	3	2	3	3	2	3	3
O75146;O75146-2	O75146	Huntingtin-interacting protein 1-related protein	HIP1R	20.8167	20.964	21.0139	20.579	20.6184	21.3208	21.304	21.1826	21.5488	20.7359	20.9073	20.8784	no	no	0.500813	0.0910397	no	0.00149249	-0.00112851	no	1.86484	0.504619	no	no	no	0.137198	-0.0921682	no	1.55028	0.413579	0.843739	0.160706	0	14.929	91954000	26	8.6	7	7	7	5	6	7	4	6	6
Q9Y3A6;B1AKT3;Q9Y3A6-2;M0R072	Q9Y3A6;B1AKT3;Q9Y3A6-2	Transmembrane emp24 domain-containing protein 5	TMED5	21.5376	22.126	22.0941	22.0151	22.175	22.6996	21.9162	21.7516	21.902	22.0054	22.5031	22.5422	no	no	0.770488	-0.430954	no	0.0696209	-0.0536512	no	1.28153	-0.493628	no	no	no	0.599982	0.377303	no	0.114856	-0.0626742	0.357419	0.157314	0	63.879	200190000	23	14.4	4	4	4	3	2	4	2	4	4
Q8N8K9-2	Q8N8K9-2	Uncharacterized protein KIAA1958	KIAA1958	20.2182	20.293	20.2325	20.9549	21.1157	21.3049	20.4907	20.2315	18.3182	18.6813	18.7231	16.8075	yes	yes	1.58197	2.17728	yes	2.05509	3.05457	no	0.798074	1.60953	no	no	no	2.97044	0.877287	no	0.342875	-0.567748	1.65666	0.154769	0	9.4977	49446000	7	9.5	5	5	3	2	1	2	3	3	3
P04259;CON__Q8VED5	P04259	Keratin, type II cytoskeletal 6B	KRT6B	24.039	25.3754	19.8714	22.6309	23.1832	26.0451	23.5066	21.1837	22.9192	21.3095	20.1248	24.6793	no	no	0.188333	1.05739	no	0.482143	1.91521	no	0.118535	0.498674	no	no	no	0.164198	0.857819	no	0.112643	-0.558716	0.138421	0.149551	0	122.19	707620000	82	47.3	29	21	1	0	0	0	0	0	1
P08648;H0YIV7	P08648	Integrin alpha-5;Integrin alpha-5 heavy chain;Integrin alpha-5 light chain	ITGA5	23.6422	23.5889	23.4983	23.6298	23.9247	23.4635	23.6378	23.7458	23.9542	23.8723	23.6992	23.5385	no	no	0.531723	-0.126899	no	0.0643877	-0.0306695	no	0.221231	0.0759252	no	no	no	0.273213	0.0962296	no	0.930116	0.202824	0.601665	0.149527	0	44.251	525410000	85	6.3	7	7	7	6	6	6	6	6	6
Q9UI12-2;Q9UI12;G3V126;E5RG49;E5RHH0;E5RK31;E5RJG1;A0A0D9SG68;H0YB41	Q9UI12-2;Q9UI12;G3V126	V-type proton ATPase subunit H	ATP6V1H	23.936	24.3404	24.2966	24.0132	24.1759	24.3653	24.4104	24.1761	24.8998	23.9228	24.4289	24.4262	no	no	0.117636	-0.0683575	no	0.140376	-0.0745627	no	0.362852	0.236133	no	no	no	0.0125297	-0.00620524	no	0.540555	0.30449	0.276542	0.149143	0	202.64	856420000	117	38.7	15	15	15	14	13	12	14	13	13
G3V203;J3QQ67;Q07020;F8VUA6;H0YHA7;Q07020-2;F8VYV2;A0A075B7A0;F8VXR6	G3V203;J3QQ67;Q07020;F8VUA6;H0YHA7;Q07020-2;F8VYV2;A0A075B7A0	60S ribosomal protein L18	RPL18	20.3773	19.9237	20.6499	20.0331	19.8188	20.2739	20.5877	20.8637	21.189	17.8973	20.3073	20.7352	no	no	0.299747	0.670364	no	0.166924	0.395334	no	0.615283	1.23352	no	no	no	0.47911	-0.27503	no	0.962525	0.563158	0.720818	0.144064	0	37.894	60403000	19	27.4	4	4	4	3	3	4	3	3	3
O95674	O95674	Phosphatidate cytidylyltransferase 2	CDS2	22.2888	22.4511	22.3135	22.0287	22.7188	22.8061	22.0697	22.3456	22.9828	22.4222	22.7458	22.2734	no	no	0.364116	-0.129311	no	0.045183	0.0373751	no	0.0157518	-0.0144552	no	no	no	0.265216	0.166686	no	0.156328	0.114856	0.210772	0.140771	0	19.116	231870000	41	14.4	4	4	4	4	4	4	4	4	4
J3QSH4;Q14119;J9JIC7;P17098	J3QSH4;Q14119;J9JIC7	Vascular endothelial zinc finger 1	VEZF1	23.7292	23.2481	22.9516	23.4051	23.3195	23.6111	23.2881	23.4215	23.6433	23.2419	22.9545	22.7992	no	no	0.523984	0.311134	no	1.34018	0.44673	no	1.27858	0.452475	no	no	no	0.217565	0.135597	no	0.221258	0.141341	0.219411	0.138469	0	25.001	422300000	50	20.1	9	9	8	7	6	8	8	8	8
O43592;F5GYW6;F8WDU6	O43592;F5GYW6;F8WDU6	Exportin-T	XPOT	19.1625	19.743	19.3404	18.6449	19.3378	19.293	19.8943	19.3945	20.7527	19.6606	19.6685	20.1307	no	no	0.808158	-0.404619	no	1.254	-0.728024	no	0.172252	0.193895	no	no	no	0.500863	-0.323406	no	0.622815	0.598513	0.561839	0.137554	0	6.6454	34381000	8	5.6	4	4	4	2	2	3	0	2	3
Q8TCJ2	Q8TCJ2	Dolichyl-diphosphooligosaccharide--protein glycosyltransferase subunit STT3B	STT3B	24.3508	24.5945	23.9314	24.2777	24.5761	24.7219	24.1927	24.5465	24.2572	24.4492	24.7795	24.7224	no	no	0.751826	-0.358131	no	0.307791	-0.125154	no	1.00145	-0.318265	no	no	no	0.425814	0.232977	no	0.0623405	0.0398668	0.244077	0.136422	0	191.27	967310000	121	16.3	14	14	14	12	11	12	12	10	13
O43900;H0Y413;O43900-2;A0A0A0MRT7;H7BZP7;F5H4N2;F8W1Q8;F8W1J1;C9JY03;F8VUG8;H3BNU0;Q96MT3;Q7Z3G6	O43900;H0Y413;O43900-2	Prickle-like protein 3	PRICKLE3	23.8911	23.733	23.4928	23.7832	23.7112	23.4486	23.7545	24.5237	23.8147	23.8118	23.9036	23.905	no	no	0.63092	-0.167836	no	0.996624	-0.22579	no	0.250874	0.157518	no	no	no	0.139094	-0.0579542	no	0.524487	0.325354	0.33179	0.1337	0	29.653	580340000	62	28	13	13	13	11	13	12	10	10	10
Q9H330-2;Q9H330;H7C0G1;Q9H330-3;Q9H330-4	Q9H330-2;Q9H330;H7C0G1;Q9H330-3	Transmembrane protein 245	TMEM245	19.9144	19.8554	19.6206	19.7845	20.0591	20.1342	19.8646	19.8999	19.8374	20.2669	20.149	20.3958	no	no	1.84028	-0.47379	no	1.01985	-0.278011	no	2.26919	-0.403292	no	no	no	0.634366	0.195779	no	0.314898	0.0704981	0.474632	0.133139	0	6.7886	41995000	9	4	3	3	3	2	3	3	2	2	2
O60563;O60563-2;C9JUL2;H7BZ27	O60563	Cyclin-T1	CCNT1	25.8499	25.9006	25.7366	25.6934	25.4959	25.7407	25.9733	26.7629	26.0749	26.0319	26.0161	26.2935	no	no	1.30582	-0.284809	no	1.79899	-0.470519	no	0.23286	0.1565	no	no	no	0.974689	-0.18571	no	0.807701	0.44131	0.891195	0.1278	0	323.31	2818000000	255	38	21	21	19	19	18	17	18	17	18
Q9Y2X3;H7BZ72;F8WED0	Q9Y2X3	Nucleolar protein 58	NOP58	26.8559	26.9619	27.6397	26.7647	26.3118	26.2352	27.835	28.0545	28.4546	24.2736	19.7697	21.4675	yes	yes	1.78467	5.31556	yes	1.59426	4.6003	yes	2.0425	6.27777	no	no	no	1.13668	-0.715256	no	1.46294	0.962215	1.29981	0.123479	0	323.31	5949200000	396	55.4	26	26	26	24	23	25	23	22	22
Q15233;Q15233-2;H7C367;C9JYS8;C9IZL7;C9J4X2	Q15233;Q15233-2;H7C367	Non-POU domain-containing octamer-binding protein	NONO	30.7193	30.5317	30.2523	30.588	30.4523	30.4231	30.9071	30.4911	30.878	30.78	30.5834	30.588	no	no	0.42407	-0.149408	no	0.923207	-0.162685	no	0.294592	0.108258	no	no	no	0.0308687	-0.0132777	no	0.605339	0.257666	0.318104	0.122194	0	323.31	63586000000	728	69.2	36	36	34	31	31	31	32	31	32
X6RAB3;Q92738;Q92738-2	X6RAB3;Q92738;Q92738-2	USP6 N-terminal-like protein	USP6NL	17.7483	20.269	20.6737	18.1873	19.9376	20.0642	19.9884	20.0471	19.887	18.9685	20.0519	20.1947	no	no	0.0609799	-0.17468	no	0.181083	-0.342003	no	0.238076	0.235821	no	no	no	0.0524684	-0.167323	no	0.169174	0.410501	0.110821	0.121589	0	4.8828	43654000	5	8	3	3	3	2	3	3	2	3	3
Q96P70	Q96P70	Importin-9	IPO9	19.0476	19.9382	20.101	19.3339	19.2619	19.8122	20.0543	19.7262	20.6726	19.7293	20.0376	19.997	no	no	0.263906	-0.225725	no	1.07334	-0.451964	no	0.320537	0.229719	no	no	no	0.241029	-0.22624	no	0.457922	0.455444	0.349475	0.114602	0	8.2222	40638000	23	5.2	4	4	4	3	4	3	4	3	4
E9PGT1;Q15631;H7C1D4;Q15631-2;A0A0J9YVW2	E9PGT1;Q15631;H7C1D4	Translin	TSN	23.0532	23.9051	23.4733	23.0801	22.9871	23.4376	23.8492	23.7521	24.441	23.3134	23.4539	24.0578	no	no	0.145157	-0.131137	no	0.759603	-0.440106	no	0.575596	0.405705	no	no	no	0.475923	-0.308969	no	0.754946	0.536842	0.615434	0.113937	0	67.706	539020000	78	45.7	7	7	7	7	7	7	7	7	7
Q15424;Q15424-4;Q15424-3;Q15424-2;K7EII0;K7ES42	Q15424;Q15424-4;Q15424-3;Q15424-2	Scaffold attachment factor B1	SAFB	24.0825	24.5089	25.5747	23.5365	23.5059	24.1207	25.3072	26.2246	26.2995	20.1225	20.5032	20.9448	yes	yes	2.94722	4.19852	yes	3.29926	3.19753	yes	3.77484	5.42027	no	no	no	0.963006	-1.00099	no	1.05027	1.22175	1.00664	0.110381	0	194.39	1238700000	121	35.4	29	18	18	15	16	18	14	14	14
B4DJV2;O75390;A0A0C4DGI3;F8VPF9;F8VPA1;F8W1S4;F8W4S1;H0YH82;F8VZK9;F8VX07;F8VRP1;F8VX68;F8VTT8;F8W642;H0YIC4;F8VWQ5;F8VRI6;F8VR34;F8W0J2;F8VP03;F8VU34;F8W031	B4DJV2;O75390;A0A0C4DGI3;F8VPF9;F8VPA1;F8W1S4;F8W4S1;H0YH82	Citrate synthase;Citrate synthase, mitochondrial	CS	23.4377	23.5676	24.1088	23.3986	23.7156	24.0016	23.8709	23.8909	24.0067	23.2734	23.4871	23.9769	no	no	0.16116	0.12552	no	0.176231	0.126091	no	0.742011	0.343654	no	no	no	0.000690933	0.000570933	no	0.447094	0.218134	0.223893	0.109352	0	60.532	603800000	86	24.9	10	10	10	10	10	10	10	10	10
Q9Y2X9-2;Q9Y2X9	Q9Y2X9-2;Q9Y2X9	Zinc finger protein 281	ZNF281	27.1679	27.3165	27.2362	27.1946	27.3532	27.2484	27.3431	27.3798	27.5761	26.7887	26.7292	26.9595	no	no	2.15542	0.41438	no	2.20993	0.439623	no	2.43043	0.607192	no	no	no	0.148357	0.0252431	no	1.07753	0.192813	0.612944	0.109028	0	323.31	6293600000	456	52.4	31	31	31	30	30	30	30	31	30
Q96QD8;F8VUY8;Q96QD8-2	Q96QD8;F8VUY8;Q96QD8-2	Sodium-coupled neutral amino acid transporter 2	SLC38A2	21.1933	21.2384	21.124	21.2451	21.4254	21.8885	20.8441	21.0773	21.2771	21.3836	21.2464	21.5084	no	no	1.10539	-0.194288	no	0.27278	0.140167	no	1.00539	-0.313333	no	no	no	0.794244	0.334455	no	0.387336	-0.119045	0.59079	0.107705	0	47.068	104470000	23	7.3	2	2	2	2	2	2	2	2	2
Q9H2P0;E9PQK8	Q9H2P0	Activity-dependent neuroprotector homeobox protein	ADNP	21.9593	21.9447	23.1598	22.3628	22.1435	22.1058	22.2793	22.8983	22.9681	18.4782	19.7247	18.3081	yes	yes	2.37072	3.51761	yes	2.75458	3.36702	yes	2.83598	3.87824	no	no	no	0.13529	-0.150589	no	0.322996	0.360631	0.229143	0.105021	0	39.158	192300000	37	15.4	13	13	13	9	8	12	8	7	8
Q92604	Q92604	Acyl-CoA:lysophosphatidylglycerol acyltransferase 1	LPGAT1	20.2582	20.4894	20.0134	20.0269	20.2692	20.5224	20.2335	20.574	20.523	20.7521	20.9765	20.7584	no	no	1.67671	-0.575289	no	1.58623	-0.556164	no	1.39182	-0.385494	no	no	no	0.0325315	0.019125	no	0.474147	0.189796	0.253339	0.10446	0	11.014	59561000	26	18.1	5	5	5	4	5	5	4	5	5
Q8NAF0	Q8NAF0	Zinc finger protein 579	ZNF579	20.5912	21.3358	21.6155	20.8398	20.7416	20.8174	21.3117	22.3563	21.6384	18.0909	19.2152	18.572	yes	yes	2.3351	2.55484	yes	2.57509	2.17358	yes	2.66048	3.14282	no	no	no	0.549331	-0.381261	no	0.606906	0.587978	0.578119	0.103359	0	33.586	87755000	20	11.6	5	5	5	4	3	5	4	4	5
O14646-2;O14646;H0Y8V4;A0A087WVF4	O14646-2;O14646	Chromodomain-helicase-DNA-binding protein 1	CHD1	22.952	22.7569	22.8372	22.5715	22.2227	22.2833	23.5747	23.2805	23.7697	22.7746	22.7052	22.7558	no	no	0.792981	0.103473	no	1.61305	-0.386026	no	2.28561	0.796438	no	no	no	1.80204	-0.489499	no	1.97504	0.692965	1.88854	0.101733	0	59.961	329260000	65	11.2	15	14	11	6	7	10	7	7	8
Q8TEQ6	Q8TEQ6	Gem-associated protein 5	GEMIN5	19.7861	19.8345	19.7403	19.4759	19.5655	19.4708	20.4649	20.0576	20.2514	18.4149	19.9385	20.0513	no	no	0.237445	0.318782	no	0.0226507	0.0358493	no	0.661858	0.789795	no	no	no	2.63356	-0.282933	no	1.75642	0.471013	2.19499	0.0940399	0	6.3022	40126000	13	3.4	4	4	4	2	3	4	2	3	3
P61313;E7EQV9;E7ENU7;E7EX53;P61313-2;E7ERA2	P61313;E7EQV9;E7ENU7;E7EX53	60S ribosomal protein L15;Ribosomal protein L15	RPL15	25.8728	25.1925	25.9404	25.6424	25.1955	25.635	25.6208	25.9594	26.5216	25.6215	25.7574	25.6873	no	no	0.0280228	-0.0201937	no	0.57609	-0.197785	no	0.579026	0.345155	no	no	no	0.250656	-0.177591	no	0.441764	0.365349	0.34621	0.0938787	0	99.586	2400400000	123	47.1	12	12	12	11	10	12	10	9	11
Q86Y56-2;Q86Y56;H0Y650;H7C3B1;E9PGY2;Q86Y56-3	Q86Y56-2;Q86Y56;H0Y650	Dynein assembly factor 5, axonemal	DNAAF5	19.0944	18.8769	18.3308	18.4055	18.8123	18.4376	18.9496	18.742	19.816	20.0208	18.6702	18.6282	no	no	0.265143	-0.339014	no	0.510914	-0.554607	no	0.0378222	0.0628084	no	no	no	0.340278	-0.215593	no	0.429886	0.401822	0.385082	0.0931149	0	6.9497	15599000	7	5.1	3	3	3	0	1	3	2	1	3
P14324-2;P14324;A0A087X1D8;A0A087WVN4;A0A087WTP2;A0A087X090	P14324-2;P14324;A0A087X1D8;A0A087WVN4;A0A087WTP2	Farnesyl pyrophosphate synthase	FDPS	21.7141	21.8175	21.8256	21.6972	21.6195	21.8593	22.1328	21.5659	22.3591	22.0421	22.3168	22.3001	no	no	1.97391	-0.433914	no	1.91592	-0.494317	no	0.326771	-0.200371	no	no	no	0.311141	-0.0604026	no	0.416652	0.233543	0.363897	0.0865701	0	13.081	162650000	25	14.4	4	4	4	4	4	4	4	4	4
A6NLN1;A0A0U1RRM4;P26599;P26599-2;P26599-3;K7EKJ7;A0A0D9SF20;K7ELW5;K7ES59;A0A087WU68;K7EK45;A0A087WUW5;O95758-7;O95758-1;O95758-6;O95758-2;O95758;O95758-5;O95758-4	A6NLN1;A0A0U1RRM4;P26599;P26599-2;P26599-3;K7EKJ7	Polypyrimidine tract-binding protein 1	PTBP1	24.3528	24.3119	23.7612	24.1694	24.1786	24.3834	24.1745	24.1047	24.35	23.9588	24.1049	24.0867	no	no	0.17772	0.0918204	no	1.08878	0.193632	no	0.860095	0.159568	no	no	no	0.192092	0.101812	no	0.121042	0.0677471	0.156567	0.0847794	0	137.76	734400000	86	26	10	10	10	9	10	10	10	10	10
Q9BRR6-2;Q9BRR6;H3BRS6;Q9BRR6-4;Q9BRR6-3;H3BU35;Q9BRR6-5;H3BTH4;H3BN66;Q9BRR6-6	Q9BRR6-2;Q9BRR6;H3BRS6	ADP-dependent glucokinase	ADPGK	23.4521	23.3403	23.3764	23.5629	23.4331	23.7205	23.3468	23.5538	23.2038	23.6477	23.5258	23.4831	no	no	1.28529	-0.162587	no	0.0725498	0.0199935	no	0.748357	-0.184047	no	no	no	0.956356	0.18258	no	0.0702942	-0.0214602	0.513325	0.08056	0	121.78	477360000	85	27.4	9	9	9	8	9	8	8	7	9
P11166	P11166	Solute carrier family 2, facilitated glucose transporter member 1	SLC2A1	22.9825	23.1895	22.8269	23.2411	23.5292	23.3091	22.6992	22.9375	22.7498	23.5716	23.4109	23.428	no	no	1.80342	-0.470542	no	0.475095	-0.110397	no	2.79707	-0.67469	no	no	no	1.24023	0.360145	no	0.733068	-0.204148	0.986647	0.0779985	0	323.31	378450000	76	10.8	5	5	5	5	5	5	5	5	5
Q9UG63;Q9UG63-2;C9JHK9;C9JZV3	Q9UG63;Q9UG63-2;C9JHK9;C9JZV3	ATP-binding cassette sub-family F member 2	ABCF2	20.9311	20.9689	20.7029	20.6051	20.6691	20.8074	21.1714	21.2708	21.1489	20.8645	20.8837	20.8605	no	no	0.00750574	-0.00190608	no	1.36473	-0.175677	no	2.99554	0.327451	no	no	no	0.783246	-0.173771	no	1.64786	0.329357	1.21555	0.0777931	0	9.5563	80569000	14	6.4	3	3	3	3	2	3	3	2	3
P53618;E9PP73;E9PP63;E9PKQ1	P53618;E9PP73	Coatomer subunit beta	COPB1	23.1198	23.7032	23.6406	23.2456	23.376	23.7537	23.4786	23.3635	24.131	23.3857	23.9124	23.7994	no	no	0.360113	-0.211294	no	0.472122	-0.240762	no	0.0494743	-0.0414715	no	no	no	0.0418882	-0.0294685	no	0.218875	0.169822	0.130381	0.0701768	0	111.97	536480000	132	29.2	20	20	20	16	20	20	20	19	20
Q9P2R6;H7BYW9;B1AKN3;Q9P2R6-2;H0Y975	Q9P2R6;H7BYW9;B1AKN3;Q9P2R6-2	Arginine-glutamic acid dipeptide repeats protein	RERE	20.7156	20.791	20.8088	20.9611	21.3011	20.619	20.5636	20.9571	20.6493	20.6188	21.0426	21.44	no	no	0.475988	-0.262021	no	0.0843609	-0.0734075	no	0.512635	-0.3105	no	no	no	0.401374	0.188614	no	0.14675	-0.0484791	0.274062	0.0700674	0	19.704	84414000	21	7.5	8	8	8	7	7	8	6	7	8
Q8WWQ0	Q8WWQ0	PH-interacting protein	PHIP	19.6123	18.4674	19.9981	18.4078	19.2003	18.9536	19.7183	20.7218	19.5622	19.1641	18.2152	17.7625	yes	no	0.724903	0.978664	no	0.425711	0.473288	yes	1.37516	1.62016	no	no	no	0.417136	-0.505376	no	0.47489	0.641496	0.446013	0.0680599	0	10.48	24820000	7	4.2	5	5	5	2	2	4	0	2	3
J3KS05;P83916;C9JWS9;K7ELA4;B5MD17	J3KS05;P83916;C9JWS9;K7ELA4;B5MD17	Chromobox protein homolog 1	CBX1	19.7967	19.8716	20.0662	20.3319	20.2309	20.0552	18.5234	20.4678	20.2582	18.4528	18.825	18.2516	yes	yes	2.778	1.40169	yes	3.09202	1.69623	no	0.906041	1.24002	no	no	no	1.21457	0.294538	no	0.0928141	-0.161665	0.653693	0.0664368	0	16.117	36180000	14	16.7	2	2	2	1	2	2	2	2	2
Q969F2;Q969F2-2	Q969F2;Q969F2-2	Protein naked cuticle homolog 2	NKD2	26.5182	26.4973	26.264	26.2049	25.9731	26.1079	26.965	26.8956	26.7948	26.6546	26.5895	26.2856	no	no	0.234097	-0.0833664	no	1.45716	-0.414563	no	1.4098	0.375246	no	no	no	1.4561	-0.331197	no	2.06708	0.458612	1.76159	0.0637077	0	323.31	3695600000	381	57.4	25	25	25	24	21	23	23	23	22
Q15836;K7ENK9;K7EKX0;J3QRU4;F8WCA0;L7N2F9;P63027;F5GZV7;P23763-2;P23763-3;P23763	Q15836;K7ENK9;K7EKX0;J3QRU4;F8WCA0;L7N2F9;P63027	Vesicle-associated membrane protein 3;Vesicle-associated membrane protein 2	VAMP3;VAMP2	23.5443	23.7271	23.8839	23.557	23.5353	23.8075	23.8161	23.8819	24.0862	23.5108	24.0241	23.9451	no	no	0.225882	-0.108226	no	0.458783	-0.193399	no	0.220646	0.101374	no	no	no	0.257932	-0.0851733	no	0.755934	0.2096	0.506933	0.0622133	0	158.17	614740000	92	41	5	5	5	5	5	5	5	5	5
B0YJC4;P08670;B0YJC5;Q5JVS8;H7C5W5;P41219;P17661;P41219-2	B0YJC4;P08670;B0YJC5	Vimentin	VIM	21.0558	21.0866	20.654	20.9448	21.4216	21.2039	20.5382	21.2377	20.6185	20.5853	20.8668	20.6528	no	no	0.637237	0.230508	no	1.40635	0.488475	no	0.152213	0.0965246	no	no	no	0.587662	0.257967	no	0.197166	-0.133983	0.392414	0.061992	0	9.0828	78899000	16	16	6	5	4	4	4	3	4	4	3
Q96GC9;Q96GC9-2;K7EL93;K7EL74;K7ENU2;K7EK01;K7EMI0;K7ELS2;K7EPE7	Q96GC9;Q96GC9-2	Vacuole membrane protein 1	VMP1	22.1738	22.2198	21.9214	21.9197	22.0371	22.0212	22.1596	22.1397	22.7195	22.3554	22.9138	22.349	no	no	0.974354	-0.434414	no	1.34062	-0.546765	no	0.304917	-0.199774	no	no	no	0.490621	-0.112351	no	0.482278	0.23464	0.48645	0.0611445	0	34.511	189860000	38	11.8	3	3	3	3	3	3	3	3	3
P53621;P53621-2	P53621;P53621-2	Coatomer subunit alpha;Xenin;Proxenin	COPA	19.9755	20.0098	21.0505	20.0734	20.0697	20.6055	20.2749	20.3271	21.0858	17.4269	20.2532	20.3988	no	no	0.406006	0.98561	no	0.380142	0.889912	no	0.528386	1.20296	no	no	no	0.0859057	-0.0956987	no	0.189233	0.21735	0.137569	0.0608257	0	15.024	58057000	21	8.3	8	8	8	4	5	6	4	4	5
C9J7T7;C9JE98;C9J0Q5;C9JFD3;Q9Y618-5;Q9Y618-4;Q9Y618-3;Q9Y618;Q9Y618-2;C9JQE8;H7C184;H7C1J7	C9J7T7;C9JE98;C9J0Q5;C9JFD3;Q9Y618-5;Q9Y618-4;Q9Y618-3;Q9Y618;Q9Y618-2	Nuclear receptor corepressor 2	NCOR2	20.7815	21.2645	20.8648	21.0147	21.0462	21.112	21.2966	20.6869	21.0245	21.1628	21.2507	21.366	no	no	0.838525	-0.289595	no	1.43704	-0.20222	no	0.622151	-0.257196	no	no	no	0.224958	0.0873744	no	0.0480817	0.0323989	0.13652	0.0598866	0	14.606	89939000	14	4.7	8	8	8	6	7	7	5	5	7
F5H6U7;Q9Y3E0;G3V1U5;F5GWD8;F5GXH6	F5H6U7;Q9Y3E0;G3V1U5	Vesicle transport protein GOT1B	GOLT1B	21.7093	20.6277	22.5508	21.1408	21.4932	21.425	21.9823	21.98	22.111	22.3768	22.485	22.5236	no	no	0.677426	-0.832556	no	3.16693	-1.10883	no	2.6799	-0.437366	no	no	no	0.186054	-0.276271	no	0.285605	0.395189	0.23583	0.0594591	0	13.107	193670000	38	18.8	3	3	3	2	3	2	2	2	3
P07384;E9PIA9;E9PLX0;E9PJJ3;E9PLC9;E9PMC6;E9PJA6;E9PSA6;E9PQB3;E9PRM1	P07384;E9PIA9;E9PLX0;E9PJJ3;E9PLC9;E9PMC6;E9PJA6;E9PSA6;E9PQB3;E9PRM1	Calpain-1 catalytic subunit	CAPN1	19.3256	19.3695	19.5401	19.2856	19.1283	19.4199	19.9032	19.4396	19.6479	18.539	19.368	19.2328	no	no	0.619194	0.365122	no	0.356212	0.231307	no	0.998956	0.616954	no	no	no	0.555796	-0.133815	no	0.778149	0.251832	0.666973	0.0590086	0.0030921	3.4754	28507000	7	3.1	2	2	2	2	2	2	2	2	2
Q8NEW0;H0Y362	Q8NEW0;H0Y362	Zinc transporter 7	SLC30A7	25.506	25.1819	25.1338	25.1799	25.2869	25.4568	25.1808	25.5385	25.3473	25.6853	25.681	25.9188	no	no	1.58961	-0.487812	no	1.80382	-0.453824	no	1.45328	-0.406183	no	no	no	0.0848161	0.0339877	no	0.201709	0.0816294	0.143263	0.0578086	0	58.693	1783200000	98	20.7	6	6	6	6	5	6	6	6	6
Q7L2J0;Q7L2J0-2	Q7L2J0;Q7L2J0-2	7SK snRNA methylphosphate capping enzyme	MEPCE	23.3697	23.5505	23.235	23.2188	23.0744	23.2719	23.8637	23.648	23.5692	23.3523	23.3669	23.8422	no	no	0.296762	-0.1354	no	0.904227	-0.332131	no	0.399445	0.173153	no	no	no	0.839258	-0.196731	no	1.14345	0.308553	0.991356	0.0559111	0	23.727	454620000	61	23.4	10	10	10	9	10	9	10	9	8
CON__P01966;G3V1N2;P69905	CON__P01966			22.0394	22.0107	21.5949	21.2832	21.5612	21.7581	22.2115	22.5805	22.211	21.9838	21.898	22.0476	no	no	0.250624	-0.0948544	no	1.42548	-0.442307	no	1.28574	0.357864	no	no	no	0.807628	-0.347453	no	1.12556	0.452718	0.966595	0.0526326	0	27.366	162320000	46	65.5	5	5	5	5	5	5	5	5	5
Q9NVJ2;Q9NVJ2-2	Q9NVJ2	ADP-ribosylation factor-like protein 8B	ARL8B	21.6412	22.0791	22.0287	21.5336	21.8133	22.0286	22.2087	21.8579	22.3628	21.9071	22.2211	22.4912	no	no	0.594318	-0.290093	no	0.871503	-0.414592	no	0.100866	-0.0633055	no	no	no	0.247294	-0.124499	no	0.484381	0.226788	0.365837	0.0511443	0	37.657	188210000	41	37.1	5	5	3	2	2	3	2	2	2
Q15393;Q15393-3	Q15393;Q15393-3	Splicing factor 3B subunit 3	SF3B3	18.0959	19.4121	18.7963	19.2221	18.382	18.6439	19.0293	18.8637	18.7525	18.8369	18.6559	18.2654	no	no	0.16481	0.182048	no	0.210921	0.163263	no	0.724518	0.295784	no	no	no	0.0136843	-0.0187848	no	0.1055	0.113736	0.0595922	0.0474758	0	4.92	14948000	14	2.4	2	2	2	1	1	2	2	1	2
Q4VC44;Q4VC44-3;Q4VC44-2;I3L0R3;I3L231;I3L4I0;I3L1Y9;I3L4V9;I3L188;J3KNW1;Q96CP2;Q4VC44-5;Q4VC44-4	Q4VC44;Q4VC44-3;Q4VC44-2	FLYWCH-type zinc finger-containing protein 1	FLYWCH1	20.3855	20.0838	20.818	20.5098	20.7455	21.0102	20.185	20.3397	20.054	17.9046	20.0948	19.4991	no	no	0.853442	1.26295	no	1.11601	1.58901	no	0.711715	1.02674	no	no	no	0.562108	0.326061	no	0.444106	-0.236206	0.503107	0.0449273	0	8.5633	57070000	10	11.3	5	5	5	3	4	4	5	5	5
G5E9W3;Q9UKF6	G5E9W3;Q9UKF6	Cleavage and polyadenylation specificity factor subunit 3	CPSF3	20.7843	20.5596	20.8579	20.4085	20.4675	20.7219	20.8345	21.039	21.1983	20.5161	20.612	20.5566	no	no	0.852949	0.172372	no	0.103987	-0.0289071	no	1.87915	0.462359	no	no	no	0.697673	-0.201279	no	0.982605	0.289988	0.840139	0.0443544	0	16.913	69264000	30	8	5	5	5	4	4	4	2	4	3
Q9HB90;Q9NQL2;Q9NQL2-2	Q9HB90;Q9NQL2;Q9NQL2-2	Ras-related GTP-binding protein C;Ras-related GTP-binding protein D	RRAGC;RRAGD	21.3967	21.9198	21.5072	21.3301	21.2504	22.0712	21.7259	21.8303	21.7035	20.0358	21.8704	21.5695	no	no	0.31094	0.449304	no	0.248162	0.391994	no	0.449413	0.594631	no	no	no	0.0652219	-0.0573095	no	0.371245	0.145327	0.218234	0.0440086	0	11.689	141440000	31	17.5	5	5	5	4	3	3	4	4	5
A0A0G2JNY4;P01892;P10316;P01891;Q09160	A0A0G2JNY4;P01892;P10316;P01891	HLA class I histocompatibility antigen, A-2 alpha chain;HLA class I histocompatibility antigen, A-69 alpha chain;HLA class I histocompatibility antigen, A-68 alpha chain	HLA-A	24.2864	24.423	24.357	24.4303	24.5469	24.9857	23.8194	24.1188	24.494	24.035	24.2353	24.3572	no	no	0.649175	0.146317	no	1.08183	0.445141	no	0.10864	-0.0651093	no	no	no	0.794898	0.298824	no	0.458258	-0.211426	0.626578	0.0436989	0	138.82	907540000	149	55.5	15	15	5	4	5	5	5	5	5
Q13190-3;Q13190-2;Q13190-4;Q13190;H7C3X5;E9PNU4	Q13190-3;Q13190-2;Q13190-4;Q13190;H7C3X5;E9PNU4	Syntaxin-5	STX5	23.4757	23.8721	23.7644	23.7367	23.927	23.7371	23.752	23.5724	23.7559	23.5539	24.0098	23.7116	no	no	0.110225	-0.0543874	no	0.1015	0.0417906	no	0.167052	-0.0650037	no	no	no	0.289616	0.0961781	no	0.0267903	-0.0106163	0.158203	0.0427809	0	132.18	555760000	76	58.8	11	11	11	9	10	10	10	9	9
H0Y380;H0Y4H1;H0Y7Z9;H0Y6Z7;P10586-2;P10586;Q3KPI9;F5GWR7;P23468-3;P23468-7;P23468-5;P23468-4;P23468-6;P23468-2;P23468;G8JL96;A0A0A0MR60;Q13332-7;Q13332-5;Q13332-6;Q13332-3;Q13332-4;Q13332-2;Q13332	H0Y380;H0Y4H1;H0Y7Z9;H0Y6Z7;P10586-2;P10586;Q3KPI9;F5GWR7;P23468-3;P23468-7;P23468-5;P23468-4;P23468-6;P23468-2;P23468	Receptor-type tyrosine-protein phosphatase F;Protein-tyrosine-phosphatase;Receptor-type tyrosine-protein phosphatase delta	PTPRF;PTPRD	22.7135	22.5577	22.7735	21.8832	21.9739	21.8716	23.61	23.3333	23.6694	22.5866	23.099	23.0072	no	no	0.563021	-0.216029	no	2.44666	-0.988044	no	1.56083	0.639955	no	no	no	3.36864	-0.772015	no	2.66453	0.855984	3.01659	0.0419842	0	24.324	303430000	46	15.8	10	10	10	10	10	10	9	10	9
Q8IWA0	Q8IWA0	WD repeat-containing protein 75	WDR75	20.2148	20.5205	20.2156	20.1056	20.3669	18.606	20.9034	21.4946	20.6697	19.6449	19.8207	19.9061	yes	no	1.83786	0.526388	no	0.0612158	-0.0977383	yes	2.05974	1.23198	no	no	no	0.486828	-0.624126	no	1.2467	0.705596	0.866764	0.0407352	0	8.5907	56414000	7	7.1	5	5	5	3	5	5	3	5	3
Q13257;Q13257-2	Q13257	Mitotic spindle assembly checkpoint protein MAD2A	MAD2L1	21.7709	21.9604	22.239	21.6889	21.3162	22.2387	22.2274	21.5738	23.1317	21.597	21.972	22.4487	no	no	0.0186856	-0.0158138	no	0.286009	-0.258013	no	0.232713	0.305037	no	no	no	0.332204	-0.242199	no	0.272704	0.32085	0.302454	0.0393257	0	11.81	185300000	20	20	4	4	4	3	4	4	4	4	3
J3KPD3;Q9Y580;I3L521;F5GXV8;F5GY08;F5H606;G3V1T9	J3KPD3;Q9Y580;I3L521;F5GXV8;F5GY08	RNA-binding protein 7	RBM7	22.3296	22.6373	22.1722	22.1498	22.5208	22.2316	22.7011	22.647	22.2606	22.3069	22.6516	22.4185	no	no	0.176893	-0.079326	no	0.449125	-0.15823	no	0.169725	0.0772305	no	no	no	0.168261	-0.0789045	no	0.3313	0.156556	0.249781	0.038826	0	25.075	224180000	50	30.3	5	5	5	4	4	4	3	4	5
Q9UEG4	Q9UEG4	Zinc finger protein 629	ZNF629	21.5637	21.5149	22.774	21.4872	21.6624	21.4309	22.0813	22.5169	22.7531	21.0911	21.0727	20.9742	yes	no	1.02772	0.904853	no	2.44223	0.480839	yes	2.66377	1.40441	no	no	no	0.434837	-0.424014	no	0.474719	0.499561	0.454778	0.0377738	0	38.757	162240000	29	13.5	10	10	10	7	6	10	8	8	9
P53007;B4DP62	P53007;B4DP62	Tricarboxylate transport protein, mitochondrial	SLC25A1	21.1068	21.2064	21.3261	21.0467	21.1757	21.3825	21.2385	21.4066	21.2482	21.0757	21.548	21.502	no	no	0.424187	-0.162155	no	0.411331	-0.173604	no	0.184904	-0.0774994	no	no	no	0.0331731	-0.0114492	no	0.433581	0.0846558	0.233377	0.0366033	0	8.3205	112660000	12	18	5	5	5	3	5	5	3	3	4
Q9UPN9-2	Q9UPN9-2	E3 ubiquitin-protein ligase TRIM33	TRIM33	25.4608	25.3611	26.2596	25.6661	25.6459	25.203	25.8858	25.9278	26.0524	18.303	19.3191	18.6894	yes	yes	4.13988	6.92334	yes	4.45522	6.73446	yes	4.74231	7.18482	no	no	no	0.229904	-0.188886	no	0.38059	0.261482	0.305247	0.0362978	0	323.31	1799900000	309	32.3	32	32	2	2	1	2	2	2	1
Q96A65;Q96A65-2	Q96A65	Exocyst complex component 4	EXOC4	22.383	22.759	23.0796	22.3874	22.5883	22.6419	22.7698	22.8072	23.4646	22.5579	23.1123	22.9733	no	no	0.208417	-0.140674	no	0.866141	-0.341996	no	0.179934	0.132682	no	no	no	0.394178	-0.201322	no	0.379742	0.273356	0.38696	0.0360171	0	36.055	305790000	63	22.9	16	16	16	12	15	16	14	14	14
B7ZL25;A0A0A0MTG1;B4E0K6;A0A0G2JIA5;A0A0G2JL52;Q5ST30-3;Q5ST30;Q5ST30-4;Q5ST30-2;B7ZCJ6	B7ZL25;A0A0A0MTG1;B4E0K6;A0A0G2JIA5;A0A0G2JL52;Q5ST30-3;Q5ST30;Q5ST30-4;Q5ST30-2	Valine--tRNA ligase, mitochondrial	VARS2	19.6672	19.8928	19.9516	19.9127	19.82	20.0196	19.8452	19.8894	19.7495	20.0654	19.6488	19.9542	no	no	0.126072	-0.0522289	no	0.0713974	0.0279827	no	0.177684	-0.0613956	no	no	no	0.315109	0.0802116	no	0.0321993	-0.00916672	0.173654	0.0355225	0	8.8836	40149000	7	5.4	5	5	5	5	4	5	5	5	5
Q8TF68;Q8TF68-3;Q8TF68-2;E9PHB3;F5H8L7;Q5T0B9;R4GMR4	Q8TF68;Q8TF68-3;Q8TF68-2;E9PHB3	Zinc finger protein 384	ZNF384	24.5658	24.3901	23.8954	24.6106	24.4251	24.2092	24.2319	24.0869	24.3489	24.4855	24.2862	24.1956	no	no	0.0614514	-0.0386353	no	0.255101	0.0925694	no	0.364678	-0.0998389	no	no	no	0.220681	0.131205	no	0.10261	-0.0612036	0.161645	0.0350005	0	67.091	815240000	117	18.2	9	9	9	9	9	9	9	8	9
H3BSH7;Q969X6;A0A0J9YWM9;Q969X6-2;Q969X6-3;A0A0J9YXV4;A0A0J9YWK2;H3BRM8;H3BPD7;I3L4T9;J3KSI1;A0A0J9YX18;J3KSE6;J3KTR0	H3BSH7;Q969X6;A0A0J9YWM9;Q969X6-2;Q969X6-3;A0A0J9YXV4;A0A0J9YWK2	Cirhin	CIRH1A	24.6169	24.1352	24.5074	24.0362	24.3826	24.5029	24.3783	24.6386	24.776	24.4285	24.7117	24.6923	no	no	0.482617	-0.191003	no	0.843622	-0.303572	no	0.0299845	-0.0131969	no	no	no	0.216701	-0.112569	no	0.403552	0.177806	0.310127	0.0326182	0	158.74	978800000	138	31.9	18	18	18	16	16	15	15	16	17
A0A087WWP8;Q5VWQ0;A0A0C4DGT8;A0A0C4DH79;Q5VWQ0-4;A0A087X239;Q6PCB5-2;Q6PCB5	A0A087WWP8;Q5VWQ0;A0A0C4DGT8	Round spermatid basic protein 1	RSBN1	21.2765	21.8304	21.5842	21.2228	21.2117	21.4237	21.7855	22.1988	21.7294	20.994	21.1684	21.4132	no	no	0.859456	0.371827	no	0.269951	0.0942351	no	1.68918	0.71273	no	no	no	0.728922	-0.277592	no	0.714226	0.340902	0.721574	0.031655	0	26.216	126470000	35	12.9	8	8	8	6	6	6	6	7	7
O60293;O60293-2	O60293;O60293-2	Zinc finger C3H1 domain-containing protein	ZFC3H1	17.1278	18.428	18.5001	17.9081	18.1926	17.4735	18.3612	18.1214	18.2431	18.6968	18.5768	18.9795	no	no	0.726388	-0.732408	no	1.68458	-0.892994	no	1.67714	-0.509146	no	no	no	0.118781	-0.160586	no	0.189301	0.223262	0.154041	0.0313381	0	6.1413	13181000	5	2.3	4	4	4	1	2	3	1	2	1
K7EJL1;E7ENJ6;Q9BXS5;Q9BXS5-2;A0A087WZX7;K7EPJ8;K7EQX3;K7EJJ1;Q9Y6Q5;Q9Y6Q5-2	K7EJL1;E7ENJ6;Q9BXS5;Q9BXS5-2	AP-1 complex subunit mu-1	AP1M1	19.9872	20.6205	20.344	20.2179	20.1686	20.651	20.2667	20.1514	20.6227	20.4819	20.7679	20.8158	no	no	0.815063	-0.371309	no	0.859723	-0.342706	no	0.905415	-0.341578	no	no	no	0.0407298	0.0286032	no	0.0437707	0.0297318	0.0422502	0.0291675	0	7.6804	58744000	11	18.2	5	5	5	5	4	4	4	4	4
CON__P02662	CON__P02662			24.3302	24.1671	23.4022	23.8822	24.2119	24.0002	24.0114	23.9493	23.9183	24.1338	26.0861	23.9363	no	no	0.43325	-0.752247	no	0.423308	-0.687335	no	0.480286	-0.759125	no	no	no	0.0755869	0.0649122	no	0.00786547	-0.00687726	0.0417262	0.0290174	0	40.959	783320000	70	18.6	3	3	3	3	3	3	3	3	3
C9JRY4;C9JNZ0;Q96IW7;C9JDJ8;F8WAU7;C9JR77;C9J463;C9JZ27	C9JRY4;C9JNZ0;Q96IW7;C9JDJ8;F8WAU7;C9JR77;C9J463;C9JZ27	Vesicle-trafficking protein SEC22a	SEC22A	21.6642	22.0487	21.9393	21.6263	21.6068	21.9798	22.2323	21.7275	22.3052	21.5004	22.1627	22.104	no	no	0.05486	-0.0382678	no	0.308909	-0.184731	no	0.233742	0.165996	no	no	no	0.367404	-0.146463	no	0.403186	0.204264	0.385295	0.0289001	0	94.391	158600000	41	23.4	4	4	4	4	4	4	3	3	3
Q02878;F8VZ45;U3KQR5;F8VR69;F8VZA3;F8VWR1;F8VU16	Q02878;F8VZ45;U3KQR5	60S ribosomal protein L6	RPL6	19.1457	18.9249	19.6456	19.0103	18.9086	19.321	19.2829	19.3346	19.7446	17.7808	19.1046	19.8035	no	no	0.210596	0.342461	no	0.109646	0.183705	no	0.384178	0.557721	no	no	no	0.255842	-0.158756	no	0.345193	0.215261	0.300518	0.0282526	0.00066756	4.5107	28088000	3	11.5	3	3	3	3	2	3	3	3	3
P08574	P08574	Cytochrome c1, heme protein, mitochondrial	CYC1	22.8198	22.5869	22.1464	22.591	22.8707	22.4041	22.3493	22.7184	22.3407	22.5542	22.2081	22.0296	no	no	0.433821	0.253719	no	0.806852	0.357929	no	0.446009	0.205455	no	no	no	0.16371	0.104211	no	0.0724806	-0.0482642	0.118095	0.0279732	0	10.401	226710000	41	14.5	5	5	5	5	5	5	5	5	5
P06400	P06400	Retinoblastoma-associated protein	RB1	21.2965	21.779	22.238	21.2905	21.3206	22.0869	22.1764	21.3704	22.5381	21.7513	22.1711	22.2664	no	no	0.391356	-0.291748	no	0.748501	-0.49689	no	0.0306767	-0.034584	no	no	no	0.21124	-0.205142	no	0.229345	0.257164	0.220293	0.0260111	0	37.64	165780000	25	6.9	5	5	5	4	5	5	4	5	5
Q5T7W0-2;Q5T7W0-4;Q5T7W0;B1ALC2;B5MDS3;Q5T7W0-3	Q5T7W0-2;Q5T7W0-4;Q5T7W0	Zinc finger protein 618	ZNF618	19.1144	19.6545	19.52	20.9947	19.9933	19.8119	18.8242	19.3522	17.7541	17.7732	18.7326	19.3785	no	no	0.745028	0.801499	no	1.29317	1.63847	no	0.00763218	0.0153815	no	no	no	0.975554	0.836974	no	0.723304	-0.786118	0.849429	0.0254285	0	6.8088	21314000	9	4.1	3	3	3	2	1	3	3	3	2
P14625	P14625	Endoplasmin	HSP90B1	19.2844	19.2679	18.9578	19.3433	19.1082	19.205	19.27	19.2123	19.0117	17.8412	18.9686	18.2093	no	no	1.1204	0.830324	no	1.21892	0.879147	no	1.13761	0.824956	no	no	no	0.143473	0.0488237	no	0.013452	-0.00536791	0.0784626	0.0217279	0.0037014	3.4628	21153000	2	4.6	3	2	2	2	2	2	2	2	2
P00403	P00403	Cytochrome c oxidase subunit 2	MT-CO2	25.2106	25.208	25.0462	24.9249	25.1536	25.296	25.1061	25.0505	25.5206	25.4203	25.2049	25.1035	no	no	0.335861	-0.087951	no	0.341867	-0.118034	no	0.0330515	-0.0171591	no	no	no	0.0883714	-0.0300827	no	0.169275	0.0707919	0.128823	0.0203546	0	108.34	1575200000	72	16.3	4	4	4	4	4	4	4	4	4
H0YJ75;Q13362-2;Q13362-3;Q13362;Q13362-4;Q13362-5;Q96B13;H0Y8C4;E9PFR3;Q14738-3;Q14738-2;Q14738;H0YN84;H7C5Q9;H0YJ35;H0YJ49;G3V2U3	H0YJ75;Q13362-2;Q13362-3;Q13362;Q13362-4;Q13362-5;Q96B13;H0Y8C4;E9PFR3;Q14738-3;Q14738-2;Q14738	Serine/threonine-protein phosphatase 2A 56 kDa regulatory subunit gamma isoform;Serine/threonine-protein phosphatase 2A 56 kDa regulatory subunit delta isoform	PPP2R5C;PPP2R5D	20.2011	20.0515	20.3931	19.9649	20.2168	20.729	19.7893	19.8475	20.8503	18.521	20.0483	20.4254	no	no	0.393446	0.550327	no	0.438885	0.638669	no	0.298519	0.497447	no	no	no	0.132399	0.0883427	no	0.0507061	-0.0528793	0.0915528	0.0177317	0	7.7364	52968000	18	11.9	5	3	3	3	3	3	3	3	3
O00566;U3KQ48	O00566;U3KQ48	U3 small nucleolar ribonucleoprotein protein MPP10	MPHOSPH10	19.469	19.4621	19.5879	19.5423	17.1517	19.6775	19.8753	21.1071	19.7893	18.733	17.145	18.1031	yes	yes	1.50905	1.51263	no	0.351674	0.79679	yes	1.64468	2.26356	no	no	no	0.363866	-0.715841	no	0.812708	0.75093	0.588287	0.0175444	0	8.7079	30006000	12	10.4	4	4	4	3	2	3	2	1	2
Q6UWP7-3;Q6UWP7;C9K0C3;Q6UWP7-2	Q6UWP7-3;Q6UWP7	Lysocardiolipin acyltransferase 1	LCLAT1	23.1739	23.2659	22.5686	22.9331	23.1263	22.7834	23.0579	22.9852	23.2241	23.4362	23.5617	23.4441	no	no	1.008	-0.477859	no	2.11668	-0.533061	no	2.06367	-0.391601	no	no	no	0.0811901	-0.0552012	no	0.138759	0.0862586	0.109975	0.0155287	0	14.906	364160000	35	19.9	6	6	6	6	5	5	5	5	4
O43660;O43660-2;H0YA24;D6RA26;B7Z982;H0YAA2	O43660;O43660-2	Pleiotropic regulator 1	PLRG1	24.2634	23.5307	23.8557	23.5386	23.6304	23.8986	24.024	24.061	24.2113	23.8937	23.8302	23.7648	no	no	0.0887384	0.0537179	no	0.542797	-0.140324	no	1.77175	0.269243	no	no	no	0.336788	-0.194042	no	0.418058	0.215525	0.377423	0.0107416	0	114.91	617620000	75	41.4	14	14	14	12	11	13	12	12	12
J3KNQ4;Q9NVD7;E9PS97;Q9NVD7-2	J3KNQ4;Q9NVD7;E9PS97	Alpha-parvin	PARVA	21.9356	22.5131	22.4802	21.7975	22.2193	22.4869	21.999	22.3992	23.0163	22.1654	22.6423	22.7546	no	no	0.334774	-0.211128	no	0.582789	-0.352821	no	0.0487035	-0.0492376	no	no	no	0.198652	-0.141693	no	0.17531	0.161891	0.186981	0.0100988	0	24.363	229380000	36	15.5	6	6	4	2	4	3	4	3	4
Q96QK1	Q96QK1	Vacuolar protein sorting-associated protein 35	VPS35	20.7336	21.0292	20.9104	20.5248	21.0184	21.4699	20.9108	20.3991	21.0814	20.8711	21.0024	21.1666	no	no	0.431965	-0.122307	no	0.0103832	-0.00901031	no	0.41421	-0.216298	no	no	no	0.147328	0.113297	no	0.158565	-0.0939903	0.152946	0.00965341	0	14.912	81631000	21	9.2	6	6	6	5	5	5	3	3	4
Q12788;J3KNP2;A0A087WYP7	Q12788;J3KNP2	Transducin beta-like protein 3	TBL3	23.2347	22.7836	22.6693	22.6836	22.8313	23.0893	22.676	22.9029	23.2485	22.9058	23.0687	22.9371	no	no	0.155547	-0.0746943	no	0.327783	-0.102492	no	0.0557983	-0.0280832	no	no	no	0.0453714	-0.0277977	no	0.0678599	0.0466112	0.0566156	0.00940673	0	49.755	319380000	112	26.4	15	15	15	13	12	15	12	14	15
O75306-2;O75306	O75306-2;O75306	NADH dehydrogenase [ubiquinone] iron-sulfur protein 2, mitochondrial	NDUFS2	19.6603	19.6868	19.839	19.4596	19.5058	19.9138	19.8615	19.7959	19.8811	19.2602	19.7516	20.4273	no	no	0.0873092	-0.0842978	no	0.194799	-0.186626	no	0.0329472	0.0331148	no	no	no	0.264046	-0.102328	no	0.891958	0.117413	0.578002	0.00754229	0	6.8547	39396000	6	11.4	3	3	3	1	3	3	3	3	3
Q86SJ2	Q86SJ2	Amphoterin-induced protein 2	AMIGO2	19.5983	19.8862	20.1304	19.5172	20.2693	20.3817	19.823	19.5082	19.774	19.9659	20.1258	20.4033	no	no	0.665126	-0.293381	no	0.133764	-0.108913	no	1.34623	-0.463252	no	no	no	0.232046	0.184468	no	0.393545	-0.16987	0.312796	0.00729879	0	9.869	44273000	18	7.3	4	4	4	2	2	4	1	3	4
J3KPG5;F8VU39;Q9UIF9-2;Q9UIF9-3;Q9UIF9;A0A0C4DGI9	J3KPG5;F8VU39;Q9UIF9-2;Q9UIF9-3;Q9UIF9;A0A0C4DGI9	Bromodomain adjacent to zinc finger domain protein 2A	BAZ2A	18.8637	18.4946	19.4053	18.3488	20.7002	18.3678	18.4403	18.6621	19.0403	18.0443	17.7458	19.452	no	no	0.358892	0.507195	no	0.31496	0.72492	no	0.20972	0.300193	no	no	no	0.0943609	0.217725	no	0.259916	-0.207003	0.177139	0.00536124	0	5.2597	13164000	4	2.2	3	3	3	2	2	3	2	1	2
F5H6E2;O00159-2;O00159-3;O00159	F5H6E2;O00159-2;O00159-3;O00159	Unconventional myosin-Ic	MYO1C	19.8915	19.7509	20.162	19.7707	19.82	20.4192	19.7031	19.8165	20.1083	18.9883	19.9519	20.0247	no	no	0.323527	0.279841	no	0.370309	0.348315	no	0.246015	0.220964	no	no	no	0.10223	0.0684738	no	0.126414	-0.0588767	0.114322	0.00479857	0.00067159	4.5854	41483000	6	3.4	3	3	3	3	3	3	3	3	3
O75400-2;O75400;O75400-3;F5H578;H0YG38;H7C2N3;F8VU11;Q6NWY9-2;Q6NWY9-3;Q6NWY9	O75400-2;O75400;O75400-3;F5H578	Pre-mRNA-processing factor 40 homolog A	PRPF40A	23.1163	23.0309	23.4095	22.6774	22.9472	22.7743	23.5358	23.6298	23.5657	21.9135	22.0191	21.88	yes	yes	3.28757	1.24807	no	3.19047	0.862147	yes	5.27858	1.63958	no	no	no	1.29951	-0.385927	no	1.53161	0.391506	1.41556	0.0027895	0	25.244	335640000	52	12.3	12	12	12	11	12	12	10	9	12
Q04941;Q04941-2	Q04941;Q04941-2	Proteolipid protein 2	PLP2	22.6517	22.6345	22.6672	22.3983	22.9686	22.8001	22.6252	22.1693	22.9617	22.8715	22.6377	22.8498	no	no	0.834161	-0.135208	no	0.126921	-0.0640233	no	0.344889	-0.200975	no	no	no	0.157397	0.0711848	no	0.10295	-0.0657667	0.130173	0.00270907	0	14.158	266870000	30	18.4	2	2	2	2	2	2	2	2	2
O43143;F5H658;O60231;Q14562	O43143	Pre-mRNA-splicing factor ATP-dependent RNA helicase DHX15	DHX15	26.3828	26.1465	26.2775	26.0723	26.2239	26.2068	26.3872	26.2489	26.4778	26.3921	26.3792	26.5455	no	no	0.915129	-0.16998	no	1.71114	-0.271268	no	0.325693	-0.0676384	no	no	no	0.53495	-0.101288	no	0.463708	0.102341	0.499329	0.000526428	0	316.03	3464100000	410	45.4	30	30	30	27	28	28	28	29	29
Q9BVI4;F5H303	Q9BVI4;F5H303	Nucleolar complex protein 4 homolog	NOC4L	24.0255	24.3961	24.4686	24.0108	24.3679	24.4569	24.2828	24.2523	24.4072	24.2143	24.4214	24.5083	no	no	0.200473	-0.0846055	no	0.251865	-0.102763	no	0.271405	-0.0672194	no	no	no	0.0316442	-0.0181573	no	0.0407466	0.0173861	0.0361954	-0.000385602	0	242.57	853140000	83	48.1	14	14	14	10	10	11	10	11	14
CON__P02668	CON__P02668			22.8425	22.2852	21.8171	22.0403	22.5064	22.4409	22.5953	22.5357	21.7651	23.3839	25.0341	22.4853	no	no	0.755192	-1.31952	no	0.792555	-1.30525	no	0.776483	-1.33575	no	no	no	0.0142968	0.0142657	no	0.013445	-0.0162296	0.0138709	-0.000981967	0	65.342	286540000	61	43.2	6	6	6	5	5	5	5	5	5
Q96EY7;B8ZZQ4	Q96EY7;B8ZZQ4	Pentatricopeptide repeat domain-containing protein 3, mitochondrial	PTCD3	19.475	19.7707	19.3165	19.3931	19.5039	19.6621	19.4658	19.6269	19.4665	19.5175	19.6217	19.7789	no	no	0.316846	-0.118647	no	0.476609	-0.119661	no	0.572548	-0.119667	no	no	no	0.00214425	-0.00101344	no	0.00232079	-0.0010198	0.00223252	-0.00101662	0.0012987	4.1058	31755000	9	4.2	2	2	2	2	2	2	2	2	2
Q02930-2;Q02930;Q02930-3;Q02930-4;C9JN33;H9KVC5;H0YFV2;F5H629;B8ZZU6;K7ELQ4;P15336-6;P15336-8;P17544-4;P15336-2;P15336-4;P17544-2;P17544-3;P17544-6;P15336-5;P17544;P15336	Q02930-2;Q02930;Q02930-3;Q02930-4	Cyclic AMP-responsive element-binding protein 5	CREB5	28.948	28.9767	28.6113	28.6338	28.3959	28.8133	28.9371	29.3405	28.9328	29.4282	29.3309	29.3523	no	no	1.9119	-0.525108	no	2.43118	-0.756116	no	1.01856	-0.300273	no	no	no	0.61591	-0.231009	no	0.5568	0.224835	0.586355	-0.00308673	0	323.31	24586000000	515	47.5	22	22	22	19	21	20	20	19	22
P14866;M0QXS5;P14866-2;M0QYT0;M0R1W6;M0R076;M0QYL7;B4DVF8;H7C464;B7WPG3;C9IYN3;D6W592;Q8WVV9-5;Q8WVV9-4;Q8WVV9	P14866;M0QXS5;P14866-2	Heterogeneous nuclear ribonucleoprotein L	HNRNPL	26.1762	25.8642	25.8051	25.7405	25.7425	26.0282	26.0558	26.0526	26.049	25.6422	26.0782	26.0269	no	no	0.063487	0.0327555	no	0.178585	-0.0787277	no	0.424031	0.136706	no	no	no	0.303113	-0.111483	no	0.379162	0.103951	0.341138	-0.00376638	0	285.67	2682800000	221	54	20	20	20	19	20	20	18	18	19
Q9P1Z0	Q9P1Z0	Zinc finger and BTB domain-containing protein 4	ZBTB4	23.7788	23.6635	24.2126	23.8208	23.6549	24.0671	23.6797	24.2631	23.7855	18.6485	18.7588	17.309	yes	yes	3.47219	5.64619	yes	3.50933	5.60882	yes	3.46491	5.67066	no	no	no	0.0631708	-0.03737	no	0.0337156	0.024477	0.0484432	-0.00644652	0	123.05	510960000	82	15.8	11	10	10	9	10	10	10	9	10
O43752	O43752	Syntaxin-6	STX6	20.366	20.8227	20.1729	20.0559	20.1583	19.9607	21.0323	21.0368	20.4377	18.7302	20.3812	20.179	no	no	0.551255	0.690427	no	0.219634	0.294835	no	0.898202	1.07212	no	no	no	0.919563	-0.395592	no	0.61937	0.381695	0.769467	-0.00694815	0	10.847	55827000	10	24.3	3	3	3	2	3	2	2	2	2
CON__P02754	CON__P02754			23.3609	22.3318	21.8227	22.0068	22.4692	22.4859	23.0216	22.7086	22.2952	23.868	25.2221	22.3027	no	no	0.605088	-1.29246	no	0.795111	-1.47694	no	0.574801	-1.12248	no	no	no	0.142861	-0.184479	no	0.124656	0.169973	0.133759	-0.00725269	0	21.264	316040000	40	43.8	7	7	7	4	4	4	5	5	5
O15269;O15269-2	O15269	Serine palmitoyltransferase 1	SPTLC1	24.918	25.3209	25.1511	24.7756	25.0787	24.9494	25.3534	25.2478	25.3144	25.3046	25.3892	25.1056	no	no	0.401571	-0.136465	no	1.28031	-0.331878	no	0.162685	0.0387446	no	no	no	0.598456	-0.195413	no	0.656533	0.17521	0.627494	-0.0101016	0	289.05	1481100000	150	34.9	14	14	14	13	13	12	14	14	12
B3KTM8;Q9UBU8-2;H0YMJ0;H0YLJ3;Q9UBU8;Q9UBU8-3;H0YM21;H0YMT8;H0YNE0;H0YLV1	B3KTM8;Q9UBU8-2;H0YMJ0;H0YLJ3;Q9UBU8;Q9UBU8-3;H0YM21	Mortality factor 4-like protein 1	MORF4L1	22.9916	23.2435	23.4256	22.901	23.3631	23.3669	23.1034	23.264	23.2598	23.3117	23.2935	23.2659	no	no	0.215352	-0.0701078	no	0.19834	-0.080033	no	0.677434	-0.0812842	no	no	no	0.0165155	-0.00992521	no	0.0274892	-0.0111764	0.0220023	-0.0105508	0	40.863	411230000	91	30.5	10	10	9	9	8	9	9	8	9
Q13416;B8ZZ80	Q13416	Origin recognition complex subunit 2	ORC2	25.9395	27.5178	27.0657	25.9212	27.2145	26.8612	27.1599	26.8029	27.023	26.6391	27.3518	26.9595	no	no	0.0997126	-0.142434	no	0.294281	-0.317801	no	0.0169948	0.0118179	no	no	no	0.103915	-0.175367	no	0.116719	0.154252	0.110317	-0.0105572	0	12.691	7738600000	68	13.5	5	5	5	4	4	4	3	4	5
P54259	P54259	Atrophin-1	ATN1	20.7312	21.0258	20.4524	20.7813	20.9102	21.0928	20.5741	20.4846	20.4972	20.9572	21.0548	21.0005	no	no	0.730184	-0.26771	no	0.331013	-0.0760816	no	3.58861	-0.485552	no	no	no	0.435261	0.191629	no	0.578029	-0.217842	0.506645	-0.0131067	0	8.8177	71751000	27	4.4	3	3	3	3	3	3	3	3	3
Q8IWX8;J3QK89	Q8IWX8;J3QK89	Calcium homeostasis endoplasmic reticulum protein	CHERP	25.6109	25.5163	25.1349	25.3336	25.1496	24.9651	26.039	25.7108	25.2442	25.6352	25.6004	25.468	no	no	0.40469	-0.147171	no	1.62237	-0.418405	no	0.153146	0.0968215	no	no	no	0.684391	-0.271234	no	0.375236	0.243992	0.529813	-0.0136207	0	293.93	1795400000	259	25.3	21	21	21	19	20	21	19	19	17
A0A0G2JKZ1;A2AB90;A0A0G2JH37;A0A0A0MSV9;O15533-2;O15533;O15533-3;Q6P1N7;C9JA35;A0A0A0MT98;O15533-4	A0A0G2JKZ1;A2AB90;A0A0G2JH37;A0A0A0MSV9;O15533-2;O15533;O15533-3;Q6P1N7;C9JA35	Tapasin	TAPBP	21.4309	21.5996	21.3766	22.0695	21.2413	21.9768	21.1938	21.3744	20.8718	21.9276	22.0913	21.921	no	no	2.37269	-0.510944	no	0.334946	-0.217433	no	2.21598	-0.833275	no	no	no	0.470026	0.293511	no	0.932492	-0.322331	0.701259	-0.01441	0	8.0125	134150000	21	10.3	3	3	3	2	3	3	3	2	3
Q9Y5M8;H7C4H2;C9J5Z8	Q9Y5M8;H7C4H2	Signal recognition particle receptor subunit beta	SRPRB	26.6367	26.3969	26.3919	26.3398	26.5106	26.6826	26.5059	26.2332	26.4922	26.6518	26.5892	26.7466	no	no	0.944197	-0.187409	no	0.625677	-0.151569	no	1.18758	-0.252141	no	no	no	0.100755	0.0358404	no	0.208894	-0.0647316	0.154824	-0.0144456	0	323.31	3797900000	258	50.6	13	13	13	12	12	12	12	12	11
Q00839-2;Q00839;Q5RI18	Q00839-2;Q00839	Heterogeneous nuclear ribonucleoprotein U	HNRNPU	22.4284	22.0005	20.7977	21.9938	21.9193	21.9479	21.3815	21.4815	21.6119	21.1146	20.9249	20.8213	yes	no	0.728551	0.78854	yes	3.4548	1.00007	no	2.10926	0.538054	no	no	no	0.162789	0.211529	no	0.195234	-0.250486	0.179012	-0.0194785	0	17.057	118100000	30	9.9	6	6	6	6	5	5	4	6	5
J3KMZ7;Q9H0H0;J3KRH0	J3KMZ7;Q9H0H0;J3KRH0	Integrator complex subunit 2	INTS2	20.2048	20.3773	20.894	20.3114	20.4894	20.3847	20.4908	20.5082	20.6256	20.6059	20.4715	20.4862	no	no	0.0472219	-0.0291545	no	0.876603	-0.126001	no	0.124139	0.0203679	no	no	no	0.17166	-0.0968469	no	0.0828918	0.0495224	0.127276	-0.0236622	0	8.384	64805000	13	5.5	4	4	4	4	3	3	2	2	3
O15120	O15120	1-acyl-sn-glycerol-3-phosphate acyltransferase beta	AGPAT2	19.9435	19.8893	18.8381	19.3245	19.5437	19.7351	20.0062	19.5143	19.0736	19.3063	17.1483	20.3219	no	no	0.249522	0.631462	no	0.256726	0.608954	no	0.246027	0.605874	no	no	no	0.0197829	-0.022508	no	0.0189389	-0.0255877	0.0193609	-0.0240479	0.0025173	3.6798	34404000	12	6.8	2	2	2	2	2	1	2	2	2
Q9HAV4;H0Y9I3;E2QRM3	Q9HAV4	Exportin-5	XPO5	20.4541	20.683	21.2431	20.1778	20.1859	21.016	20.91	20.6555	21.6615	20.7848	20.9808	20.9576	no	no	0.179335	-0.11433	no	0.718933	-0.447817	no	0.211273	0.167967	no	no	no	0.386175	-0.333487	no	0.299992	0.282298	0.343084	-0.0255944	0	13.947	81705000	31	7.5	6	6	6	4	5	6	6	6	6
Q9NVU7;E7EW05;Q9NVU7-2;F8W8T7;D6RC74	Q9NVU7;E7EW05;Q9NVU7-2	Protein SDA1 homolog	SDAD1	22.4733	22.5747	22.781	22.5076	22.841	22.8678	22.4639	22.4641	22.3554	22.3861	22.9957	22.8711	no	no	0.274207	-0.141339	no	0.018488	-0.0121816	no	0.787326	-0.32317	no	no	no	0.367222	0.129157	no	0.867704	-0.181831	0.617463	-0.026337	0	60.139	267700000	62	15.7	9	9	9	8	8	8	8	9	8
Q96AJ9-1;Q96AJ9	Q96AJ9-1;Q96AJ9	Vesicle transport through interaction with t-SNAREs homolog 1A	VTI1A	20.7966	21.2264	21.0329	20.564	20.745	20.6874	21.476	21.1137	21.3635	20.7807	20.985	21.6232	no	no	0.146006	-0.110992	no	0.82987	-0.464151	no	0.27401	0.18811	no	no	no	1.22654	-0.35316	no	0.846841	0.299102	1.03669	-0.0270287	0	9.3895	88240000	17	36.5	4	4	4	3	4	4	3	3	4
E9PLL6;P46776;E9PJD9;E9PLX7;E9PKT2;H0YF34	E9PLL6;P46776;E9PJD9	60S ribosomal protein L27a	RPL27A	29.1874	29.3528	28.5039	28.8123	28.6427	28.391	29.7364	29.1763	29.1597	29.137	29.3782	29.2529	no	no	0.376439	-0.241357	no	1.98229	-0.640706	no	0.192501	0.101387	no	no	no	0.625697	-0.39935	no	0.460176	0.342744	0.542937	-0.0283031	0	230.66	21979000000	121	53.7	7	7	7	6	7	6	6	5	5
O95125;O95125-2;E9PM99;A0PJY2-2;A0PJY2-3;A0PJY2	O95125;O95125-2	Zinc finger protein 202	ZNF202	23.941	23.904	24.4563	23.9614	23.9895	24.1162	23.7569	24.2066	24.3949	17.9411	17.6245	17.5562	yes	yes	5.12566	6.39315	yes	5.99876	6.31506	yes	5.05748	6.41219	no	no	no	0.158716	-0.0780856	no	0.0245006	0.019036	0.0916083	-0.0295248	0	87.31	580330000	84	24.4	13	13	13	11	10	12	10	11	11
Q5HY54;Q60FE5;P21333-2;P21333;A0A087WWY3;F8WE98;H0Y5C6;H0Y5F3	Q5HY54;Q60FE5;P21333-2;P21333;A0A087WWY3	Filamin-A	FLNA	24.7501	24.7791	24.7908	24.6413	24.4886	25.1767	24.6543	24.4144	25.0635	24.3307	24.627	24.7891	no	no	0.639759	0.191039	no	0.306476	0.186595	no	0.214993	0.128468	no	no	no	0.0069828	-0.00444476	no	0.120164	-0.0625712	0.0635734	-0.033508	0	122.51	1177600000	151	22.4	41	41	34	28	31	33	32	31	34
J3QR07;Q96MU7-2;Q96MU7;J3KS01;J3KRG5	J3QR07;Q96MU7-2;Q96MU7	YTH domain-containing protein 1	YTHDC1	23.815	23.5379	23.2845	23.1567	23.1883	23.1036	23.8705	23.8382	23.9064	23.2594	23.536	23.3938	no	no	0.360573	0.149403	no	1.37835	-0.246836	no	2.35126	0.475304	no	no	no	1.20014	-0.396239	no	0.989274	0.325901	1.09471	-0.035169	0	32.356	468690000	70	14.1	10	10	10	10	10	10	9	9	10
B4DLR2;A0A0D9SEN1;Q12884;C9J131	B4DLR2;A0A0D9SEN1;Q12884;C9J131	Prolyl endopeptidase FAP;Antiplasmin-cleaving enzyme FAP, soluble form	FAP	18.6471	18.7181	18.8029	18.5259	18.6563	18.7356	18.7239	18.7335	18.7343	17.9145	18.9352	19.366	no	no	0.0121063	-0.0158672	no	0.0806516	-0.0993061	no	0.00610191	-0.00800769	no	no	no	0.476825	-0.0834389	no	0.060334	0.00785955	0.268579	-0.0377897	0.0077938	3.142	18031000	3	3	2	2	2	2	2	2	2	2	2
U3KQC1;A0A0A0MQU0;Q9BV38;K7EIR0;K7EML4;A0A087X237;K7EKX5	U3KQC1;A0A0A0MQU0;Q9BV38;K7EIR0;K7EML4	WD repeat-containing protein 18	WDR18	22.5209	22.3088	22.2194	22.1018	22.3683	22.3504	22.1006	22.2963	22.6445	22.2506	22.3293	22.5663	no	no	0.0881661	-0.0323429	no	0.352212	-0.108529	no	0.0657075	-0.0349255	no	no	no	0.242323	-0.0761865	no	0.00463479	-0.00258255	0.123479	-0.0393845	0	36.716	210500000	33	18	6	6	6	6	6	6	6	6	6
O15127;H3BV04;H3BN93;H3BUB6;H3BPL9	O15127	Secretory carrier-associated membrane protein 2	SCAMP2	23.477	23.4176	23.0984	23.2991	23.7379	23.5958	23.609	23.1368	22.371	23.8063	23.4069	23.2957	no	no	0.36985	-0.171952	no	0.071672	0.0412979	no	0.519036	-0.464049	no	no	no	0.53856	0.21325	no	0.314901	-0.292097	0.426731	-0.0394236	0	21.962	370490000	17	14.3	3	3	3	3	3	3	3	3	2
Q96QC0	Q96QC0	Serine/threonine-protein phosphatase 1 regulatory subunit 10	PPP1R10	25.9433	26.2515	25.9864	25.9414	26.0424	25.8422	26.0947	26.4367	25.7592	26.1882	26.1974	26.4629	no	no	0.777415	-0.222421	no	1.47661	-0.340844	no	0.359984	-0.185951	no	no	no	0.454341	-0.118423	no	0.0578583	0.0364704	0.2561	-0.0409765	0	323.31	2903100000	302	32.9	30	30	30	28	28	28	30	29	25
O15121	O15121	Sphingolipid delta(4)-desaturase DES1	DEGS1	21.4038	21.6817	21.3022	21.3521	21.9378	21.6047	21.2988	21.1362	21.1944	21.7135	21.9965	22.3599	no	no	1.20458	-0.560726	no	0.708292	-0.391759	no	1.86846	-0.813527	no	no	no	0.342802	0.168968	no	0.962561	-0.252801	0.652681	-0.0419168	0	38.384	135960000	28	15.8	3	3	3	3	3	3	3	3	3
Q9UEU0;H0YJL5;H0YJJ5;Q9UEU0-2	Q9UEU0;H0YJL5;H0YJJ5;Q9UEU0-2	Vesicle transport through interaction with t-SNAREs homolog 1B	VTI1B	19.8	20.2168	19.8772	19.9876	20.0507	20.1663	19.8761	19.7767	19.6771	20.1056	20.0671	20.1235	no	no	0.4465	-0.134062	no	0.216152	-0.0305227	no	2.24031	-0.322082	no	no	no	0.304806	0.10354	no	0.599792	-0.188019	0.452299	-0.0422398	0.0025	3.6283	44667000	6	21.1	3	3	2	2	1	2	2	2	2
Q86TM6-2;Q86TM6-3;Q86TM6;H0YCR6;E9PN88;E9PMA1;E9PK19	Q86TM6-2;Q86TM6-3;Q86TM6	E3 ubiquitin-protein ligase synoviolin	SYVN1	22.4844	22.0977	21.2206	22.6021	21.727	22.3104	21.6619	21.5777	21.4725	22.1931	22.5354	22.2764	no	no	0.443893	-0.400735	no	0.165526	-0.121759	no	2.55116	-0.764257	no	no	no	0.242614	0.278976	no	0.408369	-0.363522	0.325491	-0.0422732	0	16.834	165320000	14	6.2	3	3	3	3	3	3	3	3	3
A0A087X0X3;P52272-2;P52272;M0R2I7;M0R019;M0R2T0;M0QYQ7;M0R0N3;M0QY96;M0R0Y6;M0QYL3	A0A087X0X3;P52272-2;P52272	Heterogeneous nuclear ribonucleoprotein M	HNRNPM	25.2031	25.0786	25.3145	24.8694	24.6896	24.6888	25.255	25.8603	25.5584	18.725	19.0756	19.5761	yes	yes	4.72634	6.07315	yes	4.60728	5.62371	yes	4.53863	6.4323	no	no	no	2.10961	-0.449446	no	0.892857	0.359145	1.50123	-0.0451501	0	172.7	1197200000	140	35.2	22	22	11	10	9	11	10	9	10
P13726-2;P13726	P13726-2;P13726	Tissue factor	F3	19.7916	18.9676	19.1012	19.2091	19.2568	20.2517	19.1873	18.7616	18.7782	19.3353	18.0336	18.7862	no	no	0.552561	0.568439	no	0.77509	0.854141	no	0.180361	0.190669	no	no	no	0.26895	0.285701	no	0.578789	-0.37777	0.42387	-0.0460345	0.0078031	3.1682	16023000	3	13	2	2	2	1	2	1	2	2	2
Q8IUW5;D6RBN9	Q8IUW5;D6RBN9	RELT-like protein 1	RELL1	21.0583	20.7728	20.9716	20.8881	21.1251	20.7685	20.6868	20.8571	20.9955	20.6792	20.668	20.6381	no	no	1.47905	0.272437	no	1.18309	0.265456	no	0.959659	0.184687	no	no	no	0.0172212	-0.0069809	no	0.28842	-0.0877495	0.152821	-0.0473652	0	27.962	77747000	28	18.5	4	4	4	3	2	4	2	3	3
Q9NWH9;H7C3F4;Q9NWH9-3;H0YKH2;H7BXE3	Q9NWH9;H7C3F4;Q9NWH9-3;H0YKH2;H7BXE3	SAFB-like transcription modulator	SLTM	20.614	20.6375	21.1672	20.5217	20.318	20.3736	21.043	21.5635	20.7282	17.3653	19.1632	19.4522	yes	yes	1.46961	2.14598	no	1.24892	1.74419	yes	1.61096	2.45128	no	no	no	0.988643	-0.401794	no	0.430698	0.305302	0.709671	-0.0482461	0	8.5602	57635000	8	5.1	4	4	4	3	3	4	3	2	2
B4DR61;P61619;P61619-3;F8W776;Q8TC24;Q9H9S3-2;Q9H9S3-3;Q9H9S3;H7C1Q9;C9JXC6;H7C069;A6NK38;F2Z2C7;A6NIF9;C9JJV4;H7C1S8	B4DR61;P61619;P61619-3	Protein transport protein Sec61 subunit alpha isoform 1	SEC61A1	25.6846	25.4633	25.0701	25.427	25.4157	25.2548	25.3873	25.2534	25.4083	25.7917	25.7533	25.6167	no	no	0.773411	-0.314539	no	2.00319	-0.354715	no	2.17296	-0.370902	no	no	no	0.0750462	-0.0401758	no	0.109515	-0.0563634	0.0922807	-0.0482696	0	123.79	1798400000	107	23.4	11	11	11	9	11	11	10	11	11
Q969Z0;C9IZN7;Q969Z0-2;C9J7P5;H7C4R5;C9J5A2;C9J347	Q969Z0;C9IZN7;Q969Z0-2;C9J7P5	Protein TBRG4	TBRG4	24.1465	23.9718	23.6511	23.5874	23.9113	23.713	24.0731	24.0335	23.9302	24.4879	24.2056	24.214	no	no	1.03482	-0.379363	no	1.88921	-0.565253	no	1.33114	-0.29024	no	no	no	0.464529	-0.18589	no	0.2312	0.0891234	0.347864	-0.0483831	0	36.579	655820000	76	23.8	12	12	12	10	11	11	12	11	11
P50990-2;P50990;H7C4C8;P50990-3	P50990-2;P50990;H7C4C8;P50990-3	T-complex protein 1 subunit theta	CCT8	19.2378	18.8736	18.9768	18.3605	18.6332	18.7253	18.9273	19.0887	20.1436	17.6617	18.9189	18.7349	no	no	0.657708	0.590876	no	0.120547	0.134513	no	0.801212	0.948043	no	no	no	1.38209	-0.456363	no	0.378197	0.357167	0.880145	-0.0495981	0	4.9318	20205000	9	4.2	2	2	2	1	2	2	2	2	2
Q8WVQ1-3;Q8WVQ1;K7EN15;Q8WVQ1-2	Q8WVQ1-3;Q8WVQ1	Soluble calcium-activated nucleotidase 1	CANT1	20.9922	21.0251	20.8614	20.6548	20.702	21.2608	20.9023	21.051	20.8884	20.8794	20.998	21.0776	no	no	0.122018	-0.0254765	no	0.215492	-0.112502	no	0.18591	-0.0377954	no	no	no	0.162903	-0.087026	no	0.059133	-0.0123189	0.111018	-0.0496724	0	9.2149	84530000	11	25.7	5	5	5	4	5	5	4	4	5
Q13454-2;D6RDV0;D6RA37;D6RIY7;Q13454;A0A0A0MTC2	Q13454-2;D6RDV0;D6RA37;D6RIY7;Q13454;A0A0A0MTC2	Tumor suppressor candidate 3	TUSC3	22.1758	22.3409	22.2504	22.2023	21.9104	22.2724	22.2566	22.1117	22.4714	22.5073	22.34	22.2646	no	no	0.596785	-0.114924	no	0.852521	-0.242243	no	0.289261	-0.0907097	no	no	no	0.454736	-0.127319	no	0.0739792	0.0242144	0.264357	-0.0515525	0	14.331	196080000	32	15	5	5	5	5	5	5	4	4	4
Q9H582;Q9H582-2;A0A087WZL9;Q9H582-3	Q9H582;Q9H582-2	Zinc finger protein 644	ZNF644	23.7497	23.7679	24.8534	23.8664	24.1658	23.9883	24.0875	23.929	24.3719	19.6428	21.5244	21.4683	yes	yes	1.97276	3.24516	yes	2.12926	3.12832	yes	2.17049	3.25096	no	no	no	0.112936	-0.116833	no	0.00490949	0.00580406	0.0589225	-0.0555147	0	128.59	632890000	84	25.3	23	23	23	18	19	21	20	20	20
P51572;P51572-2;C9JSP1;C9JQ75;C9J0M4;C9JMD7;C9JM14	P51572;P51572-2;C9JSP1;C9JQ75;C9J0M4	B-cell receptor-associated protein 31	BCAP31	26.6331	26.5408	26.5306	26.2849	26.3045	26.3231	26.5691	26.3271	27.2532	26.817	27.02	26.7339	no	no	1.47166	-0.28879	no	2.52709	-0.552784	no	0.184782	-0.140486	no	no	no	2.80892	-0.263994	no	0.205191	0.148304	1.50706	-0.0578451	0	134.73	4348700000	169	37.8	13	13	13	11	11	11	10	10	10
Q15652-2;Q15652-3;Q15652	Q15652-2;Q15652-3;Q15652	Probable JmjC domain-containing histone demethylation protein 2C	JMJD1C	19.3747	19.4331	19.2357	19.0568	19.0635	19.0999	19.6992	19.2387	19.566	18.9121	19.4732	19.9908	no	no	0.128409	-0.110904	no	0.546513	-0.385298	no	0.0426502	0.0425657	no	no	no	1.98813	-0.274394	no	0.442855	0.15347	1.21549	-0.0604623	0.00067249	4.603	26460000	5	3.4	3	3	3	2	2	3	2	2	2
Q99470;K7ELI9	Q99470	Stromal cell-derived factor 2	SDF2	23.7263	23.5048	23.2475	23.3303	22.9877	23.0739	23.7667	23.6858	23.7423	23.9272	23.5452	23.2923	no	no	0.154678	-0.0953973	no	1.01659	-0.457603	no	0.315067	0.143337	no	no	no	0.984828	-0.362206	no	0.784389	0.238735	0.884608	-0.0617355	0	136.38	460510000	63	36.5	5	5	5	4	5	4	4	4	4
A0A0C4DG49;P15151-3;P15151-2;P15151;A0A0A0MSA9;P15151-4	A0A0C4DG49;P15151-3;P15151-2;P15151;A0A0A0MSA9;P15151-4	Poliovirus receptor	PVR	22.1397	22.2995	22.4735	22.2853	22.0798	22.4969	22.1339	21.9564	22.4956	22.8411	22.4665	22.4909	no	no	0.889416	-0.295252	no	0.849304	-0.312156	no	0.947777	-0.404205	no	no	no	0.0371505	-0.0169042	no	0.230013	-0.108953	0.133582	-0.0629285	0	15.399	212390000	32	13.7	4	4	4	4	4	4	4	4	4
C9JW96;P35232;C9JZ20;E7ESE2;E9PCW0;P35232-2;D6RBK0	C9JW96;P35232;C9JZ20;E7ESE2;E9PCW0	Prohibitin	PHB	20.7833	21.0902	21.2342	20.8925	21.0145	20.8959	21.0342	20.9342	21.0528	20.9687	21.2655	21.1404	no	no	0.218714	-0.088939	no	0.938736	-0.190556	no	0.558044	-0.117758	no	no	no	0.296769	-0.101617	no	0.073278	-0.0288188	0.185023	-0.0652177	0	14.164	88931000	23	33.3	7	7	7	5	7	7	6	7	6
Q12770;A0A0A0MTG6;Q12770-4;Q12770-2;D6RA39;C9JQ35;Q12770-3	Q12770;A0A0A0MTG6;Q12770-4;Q12770-2	Sterol regulatory element-binding protein cleavage-activating protein	SCAP	19.1692	19.3523	19.0377	19.1296	19.2024	19.3336	18.9106	19.1998	18.9456	17.7725	19.5635	19.9529	no	no	0.0454347	0.0900637	no	0.0648483	0.125552	no	0.0389181	-0.0776431	no	no	no	0.118559	0.0354888	no	0.579651	-0.167707	0.349105	-0.066109	0	6.8974	25643000	18	2.7	3	3	3	3	3	3	2	3	3
Q6P4R8-3;Q6P4R8;Q6P4R8-2;E9PQ59;E9PJU3;E9PJG2	Q6P4R8-3;Q6P4R8;Q6P4R8-2;E9PQ59	Nuclear factor related to kappa-B-binding protein	NFRKB	20.9649	21.2608	22.2708	21.099	20.8592	21.0672	21.011	21.9402	22.6181	17.2491	18.5476	18.0152	yes	yes	2.54428	3.5615	yes	2.8764	3.07117	yes	2.54918	3.91911	no	no	no	0.537638	-0.490334	no	0.229329	0.357608	0.383484	-0.0663633	0	20.714	105800000	18	10.2	10	10	10	4	5	9	9	7	8
Q9H6R4-4;Q9H6R4;A0A0A0MRW6;Q9H6R4-2;Q9H6R4-3;A0A0C4DFX0	Q9H6R4-4;Q9H6R4;A0A0A0MRW6;Q9H6R4-2;Q9H6R4-3	Nucleolar protein 6	NOL6	24.9853	24.898	25.013	24.7561	24.9098	24.9363	24.8481	24.8772	25.0644	25	25.1495	25.1565	no	no	1.03988	-0.136581	no	1.43725	-0.234567	no	0.94911	-0.17206	no	no	no	0.674153	-0.0979856	no	0.176951	-0.0354786	0.425552	-0.0667321	0	323.31	1284800000	177	27	22	22	22	18	19	20	19	20	21
Q9Y265;Q9Y265-2;H7C4G5;E7ETR0;J3QLR1	Q9Y265;Q9Y265-2	RuvB-like 1	RUVBL1	20.191	20.2016	21.0931	20.0746	20.141	20.1841	20.3269	21.2307	20.6086	18.0114	18.8355	18.5294	yes	yes	2.21781	2.03651	yes	2.63624	1.67449	yes	2.48839	2.26331	no	no	no	0.530268	-0.362017	no	0.220583	0.226807	0.375426	-0.0676053	0	14.503	50127000	13	19.1	6	6	6	3	4	5	5	4	5
Q8NC56;H7C2Z0;Q8NC56-2;D6R958;H0Y9B7;D6RBV0	Q8NC56;H7C2Z0	LEM domain-containing protein 2	LEMD2	23.7374	24.1304	23.6342	23.6219	23.8083	23.9622	23.8488	23.9314	23.4144	24.0219	24.2085	23.9301	no	no	0.567478	-0.219523	no	0.935223	-0.256058	no	0.829011	-0.321978	no	no	no	0.070912	-0.0365353	no	0.176427	-0.102455	0.123669	-0.0694949	0	61.8	583560000	76	32	12	12	12	10	10	8	9	10	10
Q14789-4;Q14789-3;Q14789;Q14789-2;H7C5I7	Q14789-4;Q14789-3;Q14789;Q14789-2	Golgin subfamily B member 1	GOLGB1	22.8172	22.9845	22.2051	22.2485	22.5495	22.5299	22.6216	22.6425	22.9997	22.8212	23.0778	23.104	no	no	0.584339	-0.332041	no	1.86671	-0.558392	no	0.742143	-0.246367	no	no	no	0.369914	-0.22635	no	0.1168	0.0856743	0.243357	-0.0703379	0	43.063	285820000	61	7.7	17	17	17	16	16	17	15	14	17
E9PCT1;A9Z1X7;Q8IYB3-2;Q8IYB3;M0R088;M0R1E7;M0QXG5	E9PCT1;A9Z1X7;Q8IYB3-2;Q8IYB3;M0R088;M0R1E7	Serine/arginine repetitive matrix protein 1	SRRM1	21.1004	21.3424	21.4595	20.9779	20.7623	20.5057	21.5498	22.4989	21.0694	18.5096	18.6639	18.1579	yes	yes	4.0046	2.85693	yes	3.46798	2.30478	yes	2.7313	3.2622	no	no	no	1.48211	-0.552154	no	0.395369	0.405262	0.938737	-0.073446	0	70.618	91280000	7	9	5	5	5	3	3	4	4	2	3
P42704;B8ZZ38;A0A0C4DG06;C9JCA9;H7C3W8	P42704	Leucine-rich PPR motif-containing protein, mitochondrial	LRPPRC	23.7729	23.2819	24.1404	23.1716	23.4978	23.6882	23.7466	23.9431	23.8963	23.2314	23.6391	23.6624	no	no	0.316705	0.220786	no	0.102137	-0.0584571	no	1.08594	0.351043	no	no	no	0.407419	-0.279243	no	0.195728	0.130257	0.301574	-0.0744928	0	115.43	568950000	113	20.5	22	22	22	18	17	20	18	18	19
Q9Y6M5	Q9Y6M5	Zinc transporter 1	SLC30A1	23.3581	23.3151	23.2431	23.0714	23.4995	23.5869	23.0651	23.3024	22.8572	23.6836	23.5958	23.6879	no	no	2.8334	-0.350323	no	0.766248	-0.269807	no	1.93138	-0.580822	no	no	no	0.189246	0.0805155	no	0.801526	-0.230499	0.495386	-0.0749919	0	100.12	440000000	83	17.9	7	7	7	6	6	6	7	6	7
E9PIZ0;C9JST7;A6NGW1;O95070	E9PIZ0;C9JST7;A6NGW1;O95070	Protein YIF1A	YIF1A	23.0285	23.0329	23.0759	22.6599	22.9897	23.1709	22.9277	23.0247	23.0495	23.3273	23.5954	23.3897	no	no	2.04869	-0.391692	no	1.36576	-0.497325	no	2.09517	-0.436824	no	no	no	0.283148	-0.105633	no	0.489879	-0.0451317	0.386513	-0.0753822	0	120.89	332210000	42	27.5	4	4	4	3	3	4	3	3	4
P60468;S4R3B5	P60468	Protein transport protein Sec61 subunit beta	SEC61B	25.9955	26.0487	25.8659	25.6393	25.8589	26.0613	25.9315	25.9076	25.9675	26.4143	25.9369	25.8158	no	no	0.169736	-0.0856361	no	0.388619	-0.202495	no	0.260902	-0.120161	no	no	no	0.366071	-0.116859	no	0.238467	-0.0345249	0.302269	-0.0756919	0	195.8	2456500000	48	71.9	5	5	5	4	4	5	4	4	3
Q8NFH3;Q8NFH3-2;B4E301;F5H0E3;B4DVD1	Q8NFH3;Q8NFH3-2	Nucleoporin Nup43	NUP43	23.4977	23.2785	23.3453	23.1068	23.2897	23.3936	23.409	23.2485	23.3273	23.267	23.7555	23.5141	no	no	0.373636	-0.138387	no	0.690533	-0.248859	no	0.548151	-0.183937	no	no	no	0.44835	-0.110472	no	0.223159	-0.04555	0.335754	-0.0780109	0	115.52	450150000	92	27.4	7	7	7	7	7	7	7	7	7
Q9HD45;Q5TB53	Q9HD45;Q5TB53	Transmembrane 9 superfamily member 3	TM9SF3	25.1497	25.4138	24.9472	24.807	25.1091	25.098	25.214	25.1118	25.204	25.3673	25.4736	25.448	no	no	0.869423	-0.259407	no	1.82401	-0.42497	no	2.28572	-0.253078	no	no	no	0.421715	-0.165563	no	0.0150872	0.00632858	0.218401	-0.0796172	0	143.84	1559300000	134	23.1	12	12	12	11	11	11	12	12	12
Q14669;Q14669-2;Q14669-3;C9JLJ5;C9JSX9;H7C2Y1;C9JLD7;G5E9G6;Q14669-4	Q14669;Q14669-2;Q14669-3;C9JLJ5;C9JSX9;H7C2Y1;C9JLD7;G5E9G6;Q14669-4	E3 ubiquitin-protein ligase TRIP12	TRIP12	18.1996	18.5052	18.232	17.8366	19.5096	18.1581	18.1294	17.9655	17.7939	18.0558	19.099	18.7636	no	no	0.434657	-0.327171	no	0.0815901	-0.138007	no	0.983733	-0.676521	no	no	no	0.133581	0.189164	no	1.19832	-0.34935	0.665949	-0.0800927	0.004305	3.4136	11781000	2	1.1	2	2	2	2	2	2	2	1	2
P35610;B1APM4;P35610-3;P35610-2	P35610;B1APM4;P35610-3;P35610-2	Sterol O-acyltransferase 1	SOAT1	23.9014	24.1403	23.6426	23.9003	24.11	24.0834	23.5633	23.6683	23.5525	24.0618	24.4445	24.1279	no	no	0.785407	-0.31664	no	0.595924	-0.180191	no	2.1208	-0.616742	no	no	no	0.359721	0.136449	no	0.946258	-0.300102	0.65299	-0.0818268	0	68.572	666860000	59	20.4	8	8	8	7	7	8	7	6	8
P49639;E7ERT8;P49639-2;P49639-3	P49639	Homeobox protein Hox-A1	HOXA1	21.2566	21.4511	21.4316	20.9855	20.7517	20.9831	21.5267	21.9285	21.5961	21.4936	21.8582	21.7676	no	no	1.22	-0.326742	no	2.39951	-0.799734	no	0.0470289	-0.0227337	no	no	no	2.05299	-0.472993	no	1.03017	0.304008	1.54158	-0.0844924	0	8.524	114010000	28	16.4	3	3	3	3	3	2	3	3	2
Q9H5Q4	Q9H5Q4	Dimethyladenosine transferase 2, mitochondrial	TFB2M	18.6944	18.8903	18.7244	18.2554	18.8032	18.8256	18.6958	18.8401	18.6756	19.1664	18.9134	18.9899	no	no	1.23297	-0.253489	no	0.918549	-0.395131	no	1.45818	-0.286065	no	no	no	0.292304	-0.141643	no	0.152031	-0.0325762	0.222168	-0.0871096	0.0060459	3.2482	18027000	5	6.8	2	2	2	2	2	2	1	2	2
P56182;D6RE82	P56182	Ribosomal RNA processing protein 1 homolog A	RRP1	23.6239	23.4476	23.3194	23.0256	23.5486	23.4138	23.3663	23.4463	23.457	23.6994	23.6272	23.7694	no	no	1.13564	-0.235086	no	1.07127	-0.36935	no	2.27475	-0.275492	no	no	no	0.303658	-0.134264	no	0.163837	-0.0404059	0.233748	-0.087335	0	32.155	461360000	84	14.3	6	6	6	6	6	6	6	6	6
B4DZG7;F8VYN9;P40616-2;P40616	B4DZG7;F8VYN9;P40616-2;P40616	ADP-ribosylation factor-like protein 1	ARL1	20.2396	20.522	20.9433	20.1843	20.3555	21.0159	20.518	20.2587	20.5331	20.3924	20.5064	21.4665	no	no	0.215323	-0.220101	no	0.252066	-0.26982	no	0.426904	-0.351836	no	no	no	0.0525348	-0.0497189	no	0.23173	-0.131735	0.142133	-0.0907269	0	7.6339	67507000	16	29.6	3	3	3	3	3	2	3	3	2
Q16795;F5H0J3	Q16795	NADH dehydrogenase [ubiquinone] 1 alpha subcomplex subunit 9, mitochondrial	NDUFA9	21.6342	22.4701	22.2659	21.5128	21.9577	22.2481	21.956	22.1889	22.3312	21.9745	22.101	22.629	no	no	0.126986	-0.111442	no	0.488294	-0.328665	no	0.121725	-0.0761286	no	no	no	0.262369	-0.217223	no	0.0439298	0.0353133	0.153149	-0.0909548	0	18.45	192890000	33	24.1	7	7	7	6	6	7	5	6	5
O00116;B8ZZ81	O00116	Alkyldihydroxyacetonephosphate synthase, peroxisomal	AGPS	24.0679	24.1321	24.2058	23.6943	23.9963	24.0619	23.9446	24.1732	24.392	23.9972	24.3105	24.2548	no	no	0.191787	-0.0522442	no	0.842672	-0.269992	no	0.0369803	-0.0175902	no	no	no	0.842414	-0.217747	no	0.0913556	0.034654	0.466885	-0.0915467	0	121.56	742340000	150	40.3	18	18	18	16	14	17	14	14	18
Q5VTL8;Q5VTL8-2;A0A0A0MRN0	Q5VTL8;Q5VTL8-2	Pre-mRNA-splicing factor 38B	PRPF38B	21.5395	21.7582	21.52	21.379	21.5015	21.44	21.4733	21.7464	21.5425	21.3946	21.87	21.7176	no	no	0.125775	-0.0548204	no	0.695083	-0.220551	no	0.170642	-0.0732981	no	no	no	0.919945	-0.16573	no	0.0570096	-0.0184778	0.488477	-0.092104	0	19.299	125450000	27	12.3	6	6	6	5	5	6	4	4	4
Q14146;Q5VYD0	Q14146	Unhealthy ribosome biogenesis protein 2 homolog	URB2	21.1258	20.9456	21.598	20.657	20.8913	20.9143	21.3963	21.3455	21.5697	21.241	21.4785	21.6046	no	no	0.419233	-0.218259	no	2.00181	-0.620522	no	0.0109701	-0.0042038	no	no	no	0.887672	-0.402263	no	0.446731	0.214055	0.667202	-0.0941041	0	16.843	100180000	33	6	9	9	9	8	9	8	8	7	6
Q8IXI1;H3BST5;I3L2C6;Q8IXI1-2;H3BUX4;H3BMP9;H3BVI5;H7BXZ6;Q8IXI2-6;Q8IXI2-4;Q8IXI2;Q8IXI2-5;Q8IXI2-2;Q8IXI2-7;Q8IXI2-3	Q8IXI1;H3BST5;I3L2C6	Mitochondrial Rho GTPase 2	RHOT2	21.6059	22.0095	21.8508	21.4387	21.7217	21.9568	21.8253	21.6106	21.8112	21.8226	22.0632	22.2682	no	no	0.587208	-0.229245	no	0.809358	-0.345563	no	0.968054	-0.302265	no	no	no	0.241019	-0.116318	no	0.20713	-0.0730203	0.224074	-0.0946693	0	15.89	156170000	25	17.3	7	7	7	7	7	7	7	7	7
O60306;H0YH15;H0YLN9	O60306	Intron-binding protein aquarius	AQR	21.4492	21.9963	21.9117	21.3326	21.6962	21.8084	21.8894	21.7914	21.5992	21.3254	21.9232	21.8682	no	no	0.113742	0.0801093	no	0.145031	-0.0932382	no	0.0928674	0.0543906	no	no	no	0.319181	-0.173347	no	0.0462584	-0.0257187	0.18272	-0.0995331	0	51.376	142320000	53	8.9	9	9	9	7	9	9	8	8	7
E7ET49;Q8NCG7-2;Q8NCG7-4;Q8NCG7	E7ET49;Q8NCG7-2;Q8NCG7-4;Q8NCG7	Sn1-specific diacylglycerol lipase beta	DAGLB	20.5342	20.7824	20.5497	20.3269	20.362	20.0997	20.5609	20.6309	21.1444	20.6789	20.7936	21.0085	no	no	0.749307	-0.204919	no	1.94823	-0.564182	no	0.0820716	-0.0482375	no	no	no	1.45248	-0.359262	no	0.320028	0.156682	0.886253	-0.10129	0	10.648	65847000	7	10	5	5	5	5	3	5	3	4	4
Q86V85	Q86V85	Integral membrane protein GPR180	GPR180	20.3294	20.0282	20.0333	20.3511	17.1648	20.4921	20.401	20.896	20.8598	20.5548	20.9845	20.378	no	no	1.16283	-0.508804	no	0.51972	-1.30309	no	0.121198	0.079841	no	no	no	0.295088	-0.794287	no	1.45519	0.588645	0.87514	-0.102821	0	9.7177	60517000	19	8.9	3	3	3	3	2	3	3	2	3
Q13523;H0YDJ3	Q13523;H0YDJ3	Serine/threonine-protein kinase PRP4 homolog	PRPF4B	24.3725	24.4246	24.6938	24.1166	24.0861	23.8847	24.891	24.8906	24.4926	23.6461	23.962	23.8379	no	no	2.13525	0.681613	no	0.847063	0.213766	no	2.36795	0.942713	no	no	no	1.71676	-0.467847	no	0.719739	0.2611	1.21825	-0.103373	0	152.38	843840000	158	18.4	15	15	15	15	14	15	14	14	15
Q5TGE2;A5PLL7-2;A5PLL7;Q13404-1;I3L0A0	Q5TGE2;A5PLL7-2;A5PLL7;Q13404-1;I3L0A0	Transmembrane protein 189	TMEM189;TMEM189-UBE2V1	18.6654	18.9592	18.9169	19.7468	19.1157	18.3873	18.4311	18.5644	18.2143	18.906	18.7211	19.6612	no	no	0.341282	-0.248975	no	0.00868256	-0.0128485	no	1.06734	-0.692865	no	no	no	0.229379	0.236127	no	1.49771	-0.44389	0.863545	-0.103882	0.00068027	4.7698	17223000	9	13.8	2	2	2	1	2	2	1	1	2
Q9NW15-2;Q9NW15;Q9NW15-5;C9IYD3;C9JQC9;C9JPY2;C9J670;Q9NW15-3;C9IZD0;C9JA49;Q9NW15-4;C9JH90;H7C3N6;C9JJS5	Q9NW15-2;Q9NW15;Q9NW15-5;C9IYD3;C9JQC9;C9JPY2;C9J670;Q9NW15-3;C9IZD0;C9JA49;Q9NW15-4	Anoctamin-10	ANO10	22.0919	22.3942	22.1156	21.8116	22.2225	22.032	22.0486	21.968	22.4888	22.156	22.8742	22.8042	no	no	0.760923	-0.410896	no	1.07546	-0.589422	no	0.723656	-0.442983	no	no	no	0.510019	-0.178527	no	0.0588692	-0.0320873	0.284444	-0.105307	0	27.282	211050000	22	24.9	8	8	8	6	6	7	4	5	6
P05023-4;P05023;P05023-3;P05023-2;M0R116;A0A0A0MT26;P13637;P13637-2;P13637-3;B1AKY9;P50993;H0Y7C1;Q13733;Q5TC01;Q5TC02;E9PRA5;M0QXF2;P20648;P54707;P54707-2;Q5TC05	P05023-4;P05023;P05023-3;P05023-2	Sodium/potassium-transporting ATPase subunit alpha-1	ATP1A1	26.8972	26.9616	26.399	26.5163	26.7672	26.7256	26.669	26.6344	26.5694	27.023	26.8865	27.0119	no	no	0.532287	-0.221161	no	1.56887	-0.30405	no	2.57417	-0.349539	no	no	no	0.160428	-0.0828889	no	0.287819	-0.128378	0.224124	-0.105633	0	323.31	4494400000	459	41	37	37	37	35	35	35	34	35	31
Q15637-4;Q15637-6;Q15637-3;Q15637-2;Q15637;Q15637-5;Q15637-7;C9J792;F8WEV5	Q15637-4;Q15637-6;Q15637-3;Q15637-2;Q15637;Q15637-5;Q15637-7	Splicing factor 1	SF1	24.3637	24.2521	24.0801	23.8161	23.9716	23.8667	24.6054	24.0943	24.3996	24.5756	24.5444	24.1136	no	no	0.453141	-0.179216	no	1.55415	-0.526399	no	0.0747196	-0.0447598	no	no	no	1.67346	-0.347183	no	0.325275	0.134457	0.999367	-0.106363	0	104.64	756540000	106	19.2	8	8	7	6	7	7	6	6	7
F5GY37;J3KPX7;Q99623;F5H3X6;Q99623-2;F5GWA7;F5H2D2;F5H0C5	F5GY37;J3KPX7;Q99623;F5H3X6;Q99623-2;F5GWA7	Prohibitin-2	PHB2	20.8026	20.735	21.0261	20.5212	20.6589	20.4726	20.826	20.9519	21.0554	21.0932	21.2853	21.756	no	no	1.14181	-0.523595	no	1.8076	-0.827283	no	0.978406	-0.433767	no	no	no	1.36209	-0.303688	no	0.336695	0.0898279	0.849394	-0.10693	0	12.036	82040000	9	18.7	4	4	4	4	4	4	4	4	4
Q9NP72;A0A087X163;Q9NP72-2;Q5W0J0;H0Y6T8;Q9NP72-3	Q9NP72;A0A087X163;Q9NP72-2;Q5W0J0;H0Y6T8;Q9NP72-3	Ras-related protein Rab-18	RAB18	22.1286	21.9701	22.1828	21.8902	21.7304	21.7499	22.1196	22.1819	22.2451	21.8532	21.9917	22.0383	no	no	0.71727	0.132765	no	1.07129	-0.170931	no	1.53686	0.221128	no	no	no	1.69524	-0.303696	no	0.530366	0.0883624	1.1128	-0.107667	0	16.995	166440000	47	38.8	6	6	6	6	6	5	5	6	5
Q6NUK4;A0A0U1RR85;Q6NUK4-2	Q6NUK4;A0A0U1RR85;Q6NUK4-2	Receptor expression-enhancing protein 3	REEP3	20.0141	19.9716	20.1132	20.0559	19.8606	20.5001	19.7597	19.5275	19.8279	20.1944	20.0566	20.0507	no	no	0.463901	-0.0675729	no	0.0686464	0.0383078	no	1.74346	-0.39553	no	no	no	0.211905	0.105881	no	1.51382	-0.327957	0.862864	-0.111038	0	6.6754	43744000	7	20.4	3	3	3	2	3	3	3	3	2
Q92995-2;Q92995;H7C5J3	Q92995-2;Q92995	Ubiquitin carboxyl-terminal hydrolase 13	USP13	19.4481	19.8693	18.1159	20.0269	19.9682	19.6349	19.0839	16.8781	18.6021	19.8093	18.2449	18.0105	no	no	0.231388	0.456186	no	0.963446	1.18841	no	0.222956	-0.500224	no	no	no	0.604986	0.732227	no	0.488189	-0.956409	0.546587	-0.112091	0	5.0389	13849000	5	5.4	3	3	3	1	0	0	3	3	3
Q14692	Q14692	Ribosome biogenesis protein BMS1 homolog	BMS1	21.0893	20.4291	21.6953	20.2185	20.1749	20.6059	21.3904	21.657	21.6976	17.4369	19.8168	19.8783	yes	no	1.07924	2.02724	no	0.723446	1.28905	yes	1.45563	2.53764	no	no	no	0.880554	-0.738192	no	0.604849	0.5104	0.742702	-0.113896	0	21.134	82887000	24	5	5	5	5	3	3	5	3	4	5
P56937-3;P56937-2;P56937	P56937-3;P56937-2;P56937	3-keto-steroid reductase	HSD17B7	20.6478	20.5937	20.5515	20.6127	20.6085	20.5492	20.3045	20.4385	20.3871	20.884	20.6469	21.0186	no	no	1.05607	-0.25215	no	1.10426	-0.259709	no	1.82727	-0.473112	no	no	no	0.0768541	-0.00755882	no	2.00127	-0.220962	1.03906	-0.11426	0	5.9828	61929000	6	13.4	4	4	4	4	4	4	3	4	4
A0A087WV90;E9PDN5;A0A087WTU7;A0A075B6G3;P11532-3;P11532-2;P11532-4;P11532	A0A087WV90;E9PDN5;A0A087WTU7;A0A075B6G3;P11532-3;P11532-2;P11532-4;P11532	Dystrophin	DMD	22.9936	23.3016	24.9587	22.9279	23.1784	22.6816	23.5411	23.6845	25.807	18.5012	19.1909	18.8772	yes	yes	2.79898	4.89485	yes	4.11095	4.07285	yes	2.71146	5.48774	no	no	no	0.585094	-0.821997	no	0.245864	0.592898	0.415479	-0.114549	0.0025031	3.6378	577230000	10	0.7	2	2	2	2	2	2	2	2	2
O75319;C9JYA6;O75319-2;H7C0E6	O75319	RNA/RNP complex-1-interacting phosphatase	DUSP11	23.2832	23.4214	23.0154	23.3945	23.5243	23.2371	23.0952	22.9034	22.5886	23.5503	23.6531	23.3651	no	no	0.904138	-0.282799	no	0.50888	-0.137477	no	1.75012	-0.660376	no	no	no	0.427526	0.145323	no	0.930092	-0.377576	0.678809	-0.116127	0	57.602	382310000	86	43.6	12	12	12	10	10	11	10	10	10
E7EQ72;Q15363;F5GX39	E7EQ72;Q15363;F5GX39	Transmembrane emp24 domain-containing protein 2	TMED2	22.8361	22.6365	22.5425	22.688	22.4262	22.8182	22.3003	22.0725	23.0129	22.9334	22.6352	23.0436	no	no	0.594955	-0.199014	no	0.604972	-0.22659	no	0.592469	-0.408826	no	no	no	0.0667079	-0.0275758	no	0.285854	-0.209812	0.176281	-0.118694	0	13.896	271330000	32	30.1	4	4	4	3	3	4	3	4	4
O14949	O14949	Cytochrome b-c1 complex subunit 8	UQCRQ	19.3691	18.7242	19.45	17.7607	18.6075	19.5929	19.371	19.1361	19.9023	19.1823	18.7743	19.682	no	no	0.0306852	-0.0317758	no	0.40056	-0.559165	no	0.301129	0.256934	no	no	no	0.384595	-0.52739	no	0.375233	0.28871	0.379914	-0.11934	0.009959	2.8971	30228000	12	15.9	1	1	1	1	1	1	1	1	1
O15554;D1MQ08;M0R2F1;M0QZ70;M0R1J0	O15554;D1MQ08	Intermediate conductance calcium-activated potassium channel protein 4	KCNN4	19.9859	20.3571	20.2847	20.4804	21.0309	20.9722	17.8773	19.9945	20.1796	20.1678	20.2975	20.4397	no	no	0.267587	-0.0924104	no	1.28893	0.526161	no	0.569428	-0.951175	no	no	no	1.38586	0.618571	no	0.502407	-0.858765	0.944133	-0.120097	0	8.4562	56111000	10	8.7	3	3	3	3	2	3	3	3	3
Q5BJH7-4;Q5BJH7-5;Q5BJH7-3;Q5BJH7;K7ERQ0;K7ERY2;Q5BJH7-6;Q5BJH7-2;K7EJQ6	Q5BJH7-4;Q5BJH7-5;Q5BJH7-3;Q5BJH7;K7ERQ0;K7ERY2;Q5BJH7-6;Q5BJH7-2	Protein YIF1B	YIF1B	22.1372	22.3811	22.1431	21.6432	21.8887	22.276	22.0147	21.9342	22.8351	22.2296	22.617	22.573	no	no	0.797412	-0.252766	no	1.14232	-0.537249	no	0.271462	-0.211927	no	no	no	0.63871	-0.284483	no	0.0467745	0.0408389	0.342742	-0.121822	0	16.455	199740000	19	26.5	4	4	4	4	3	3	3	4	4
P25490;H0YJV7;H0YJU4;Q96MM3	P25490;H0YJV7	Transcriptional repressor protein YY1	YY1	31.3196	31.2889	31.1338	30.959	30.8765	30.8417	31.2583	31.4945	31.3184	31.5628	31.2443	31.2662	no	no	0.396142	-0.110319	no	1.89518	-0.465342	no	0.00178276	-0.000681559	no	no	no	2.21079	-0.355023	no	0.528923	0.109638	1.36986	-0.122693	0	323.31	98754000000	660	47.3	24	24	17	17	15	14	17	14	13
Q03518	Q03518	Antigen peptide transporter 1	TAP1	23.574	23.3619	23.2135	23.2037	23.2799	23.6549	23.0566	23.2162	23.1509	23.4416	23.6361	23.6064	no	no	0.669103	-0.178237	no	0.526409	-0.181868	no	2.27735	-0.420132	no	no	no	0.00683705	-0.00363096	no	0.991282	-0.241895	0.499059	-0.122763	0	129.8	421410000	92	15.5	8	8	8	8	8	7	8	8	6
H7BXY3;Q7L2E3-3;Q7L2E3;Q7L2E3-2	H7BXY3;Q7L2E3-3;Q7L2E3;Q7L2E3-2	Putative ATP-dependent RNA helicase DHX30	DHX30	21.8022	21.4236	21.8333	21.5236	21.5132	21.3885	21.4371	21.5917	21.9229	21.4427	21.6909	21.5517	no	no	0.3441	0.124604	no	0.443403	-0.0866343	no	0.215418	0.0888297	no	no	no	0.694069	-0.211238	no	0.0639477	-0.0357742	0.379009	-0.123506	0	65.219	129890000	18	8.1	6	6	6	4	3	5	4	4	5
A0A087WY88;Q8N5M9	A0A087WY88;Q8N5M9	Protein jagunal homolog 1	JAGN1	23.8395	23.9795	24.0823	23.636	24.0143	24.0498	23.7429	23.712	23.9041	24.4923	24.393	24.6026	no	no	2.32936	-0.528897	no	1.82579	-0.595947	no	2.95071	-0.709653	no	no	no	0.16883	-0.0670503	no	0.915763	-0.180756	0.542297	-0.123903	0	21.375	712160000	47	14.4	3	3	3	3	3	3	3	3	3
Q9H0A0-2;Q9H0A0;A0A087WV29;E9PMU0	Q9H0A0-2;Q9H0A0;A0A087WV29	N-acetyltransferase 10	NAT10	20.9341	20.4439	21.0806	20.8183	21.0384	21.3583	18.9477	20.8856	21.1238	19.5278	21.0277	21.7858	no	no	0.0188174	0.0390848	no	0.160377	0.291233	no	0.183909	-0.461402	no	no	no	0.434992	0.252148	no	0.281669	-0.500486	0.35833	-0.124169	0	9.6124	98999000	6	6.3	5	5	5	3	3	5	5	3	5
O15118;K7EQ23;O15118-2	O15118;K7EQ23;O15118-2	Niemann-Pick C1 protein	NPC1	20.5727	20.7292	20.713	20.6371	21.5657	20.9139	20.1017	20.1672	19.8934	21.1236	21.4936	20.6773	no	no	0.819059	-0.426526	no	0.0564349	-0.0592391	no	1.85498	-1.04405	no	no	no	0.58599	0.367287	no	2.51664	-0.617528	1.55131	-0.125121	0	7.8294	71646000	15	3.8	4	4	4	3	3	2	4	4	4
A0A0U1RQF0;P49327	A0A0U1RQF0;P49327	Fatty acid synthase;[Acyl-carrier-protein] S-acetyltransferase;[Acyl-carrier-protein] S-malonyltransferase;3-oxoacyl-[acyl-carrier-protein] synthase;3-oxoacyl-[acyl-carrier-protein] reductase;3-hydroxyacyl-[acyl-carrier-protein] dehydratase;Enoyl-[acyl-carrier-protein] reductase;Oleoyl-[acyl-carrier-protein] hydrolase	FASN	19.4477	19.3389	19.4136	18.8697	18.9032	19.1549	19.2498	19.2188	20.2485	19.1421	19.3249	19.2929	no	no	1.06285	0.146783	no	1.22676	-0.277386	no	0.392865	0.319092	no	no	no	1.94492	-0.424169	no	0.194712	0.172309	1.06982	-0.12593	0	7.6591	27486000	11	2.1	3	3	3	2	3	3	3	2	3
E7EX73;E9PGM1;E7EUU4;Q04637-6;Q04637-7;Q04637-5;Q04637-4;Q04637-3;Q04637;Q04637-8;Q04637-9;A0A0A0MR52;H7C044;C9J6B6;C9JF13;H7C0V6;C9J2Z7;C9K073	E7EX73;E9PGM1;E7EUU4;Q04637-6;Q04637-7;Q04637-5;Q04637-4;Q04637-3;Q04637;Q04637-8;Q04637-9;A0A0A0MR52	Eukaryotic translation initiation factor 4 gamma 1	EIF4G1	21.948	22.0665	21.6735	21.8953	21.7976	21.7929	21.6062	21.4768	22.0511	21.8823	21.8944	22.13	no	no	0.198083	-0.0729027	no	0.737287	-0.140318	no	0.601638	-0.257566	no	no	no	0.216556	-0.0674152	no	0.369167	-0.184663	0.292862	-0.126039	0	28.215	154790000	25	7	7	7	7	7	7	7	6	7	7
P15622-3;P15622;P15622-2;Q3B7J8;F6RA56;E9PQX5;E9PL28	P15622-3;P15622;P15622-2	Zinc finger protein 250	ZNF250	20.5284	20.7635	21.2252	20.2764	20.4576	20.219	20.6291	21.5023	21.1861	20.4988	19.6998	19.7825	yes	no	1.21859	0.84539	no	0.542935	0.324026	yes	1.43702	1.11215	no	no	no	1.13025	-0.521364	no	0.336646	0.266761	0.733448	-0.127302	0	10.338	63891000	10	13	6	5	5	5	4	5	5	4	4
P23246;P23246-2;H0Y9K7;H0Y9U2	P23246;P23246-2	Splicing factor, proline- and glutamine-rich	SFPQ	24.6968	24.2285	24.4849	24.1058	24.1358	24.3401	24.4004	24.2785	24.7777	24.09	24.1044	24.4641	no	no	0.616763	0.250581	no	0.062225	-0.0255852	no	0.616761	0.266054	no	no	no	0.830908	-0.276166	no	0.0256305	0.015473	0.428269	-0.130347	0	200.77	902560000	135	29.3	19	17	17	14	15	16	15	15	14
Q9Y277;Q9Y277-2;E5RK27;E5RFP6;E5RJN6;E5RHZ6	Q9Y277;Q9Y277-2;E5RK27;E5RFP6;E5RJN6;E5RHZ6	Voltage-dependent anion-selective channel protein 3	VDAC3	20.4747	20.5955	20.527	20.5342	20.5805	20.3937	20.5856	20.548	19.7622	20.4521	20.5154	20.6706	no	no	0.0644634	-0.0136604	no	0.193158	-0.043232	no	0.375778	-0.247414	no	no	no	0.168743	-0.0295715	no	0.359974	-0.233754	0.264359	-0.131663	0	12.858	59210000	12	12	3	3	3	3	3	3	3	3	3
Q6ZMG9;Q6ZMG9-2	Q6ZMG9;Q6ZMG9-2	Ceramide synthase 6	CERS6	20.5265	21.1178	20.2921	20.9804	21.2349	20.9962	20.438	20.3666	19.0629	20.9898	21.2474	20.4325	no	no	0.28702	-0.24441	no	0.28678	0.180582	no	0.855339	-0.934072	no	no	no	0.753764	0.424992	no	0.606103	-0.689663	0.679933	-0.132336	0	6.2844	66815000	12	4.7	2	2	2	2	2	2	2	2	2
O75643;O75643-2;B4E0P5	O75643	U5 small nuclear ribonucleoprotein 200 kDa helicase	SNRNP200	25.4085	25.4564	25.521	25.2182	25.379	25.3972	25.2141	25.3414	25.4251	25.0016	25.2738	25.2078	no	no	1.56827	0.30088	no	0.788364	0.170448	no	0.743142	0.16583	no	no	no	0.929811	-0.130432	no	0.907168	-0.13505	0.918489	-0.132741	0	205.18	1691300000	367	33.4	51	51	51	47	46	49	47	47	50
Q96ST3;H3BP90;H3BNZ3;H3BT34;H3BQ76;H3BQ88;H3BNA0;H3BQL7	Q96ST3	Paired amphipathic helix protein Sin3a	SIN3A	24.6432	24.9909	24.8377	24.7204	24.7457	24.8072	24.6066	24.5231	24.722	24.6439	24.9336	24.943	no	no	0.039236	-0.0162347	no	0.33507	-0.0824286	no	0.914072	-0.222898	no	no	no	0.252983	-0.0661939	no	0.826024	-0.206664	0.539503	-0.136429	0	90.628	1096100000	200	22.6	24	24	24	19	21	22	20	22	21
Q8WTT2	Q8WTT2	Nucleolar complex protein 3 homolog	NOC3L	24.9114	24.9437	25.1112	24.4259	24.7879	24.818	25.0105	25.0434	25.0225	24.949	25.2433	25.2277	no	no	0.593661	-0.151259	no	1.36681	-0.462782	no	0.524297	-0.114552	no	no	no	1.04236	-0.311523	no	0.229495	0.0367076	0.635926	-0.137408	0	211.84	1372900000	249	32.4	21	21	21	20	20	21	20	20	21
P17301	P17301	Integrin alpha-2	ITGA2	24.2721	24.3876	24.365	24.3645	24.5454	24.6022	23.8495	23.9733	23.8895	24.2407	24.4269	24.1386	no	no	0.327194	0.0728067	no	0.996437	0.235268	no	1.78016	-0.364695	no	no	no	0.951422	0.162462	no	3.00128	-0.437501	1.97635	-0.13752	0	81.104	819530000	129	22.1	21	21	4	3	4	3	3	3	4
Q96G23;Q5SZE2;Q5SZE3;H0YKH6;Q5SZE4;Q5SZE1;H0YNU7;H0YLQ6	Q96G23;Q5SZE2;Q5SZE3;H0YKH6;Q5SZE4;Q5SZE1;H0YNU7	Ceramide synthase 2	CERS2	21.2872	22.5267	21.9075	21.8867	22.3849	22.4694	20.9525	21.4294	21.4837	22.6865	22.7779	22.4771	no	no	0.938499	-0.740021	no	0.923547	-0.400141	no	2.68704	-1.35862	no	no	no	0.35184	0.339881	no	0.714539	-0.6186	0.533189	-0.13936	0	35.332	175450000	39	12.1	5	5	5	5	5	5	4	3	4
Q6P9B9	Q6P9B9	Integrator complex subunit 5	INTS5	20.4738	20.9756	20.5851	20.5783	20.5652	20.6256	20.5674	20.3633	20.5308	20.8653	20.9687	21.0359	no	no	0.804575	-0.278487	no	2.64423	-0.36694	no	2.37442	-0.469511	no	no	no	0.225653	-0.0884533	no	0.50803	-0.191024	0.366842	-0.139739	0	10.345	68333000	16	7.8	5	5	5	3	5	5	3	4	5
P19338;H7BY16	P19338	Nucleolin	NCL	19.3466	19.1752	18.9375	18.7652	19.1342	18.9961	19.163	19.1473	18.8669	18.5066	19.0665	19.0494	no	no	0.566401	0.2789	no	0.160288	0.0909608	no	0.373443	0.184897	no	no	no	0.514688	-0.187939	no	0.243022	-0.0940024	0.378855	-0.140971	0	5.5947	21713000	9	4.6	3	3	3	2	3	2	1	2	2
Q9UH99;Q9UH99-2;Q9UH99-3;B0QY60;B0QY68;B0QY66;B0QY67;B0QY64	Q9UH99;Q9UH99-2;Q9UH99-3	SUN domain-containing protein 2	SUN2	23.5677	23.8319	23.8761	23.5869	23.8988	23.7885	23.5282	23.4542	23.4429	23.6332	23.7979	23.5582	no	no	0.328647	0.0954558	no	0.33978	0.0949497	no	1.16859	-0.188015	no	no	no	0.00124389	-0.000506083	no	1.32753	-0.283471	0.664389	-0.141988	0	82.771	534170000	115	29	13	13	13	13	11	12	10	12	13
A0A0A6YYA0;Q86XR7-2;Q9Y3B3-2;Q9Y3B3;G3V2Y2	A0A0A6YYA0;Q86XR7-2;Q9Y3B3-2;Q9Y3B3	Transmembrane emp24 domain-containing protein 7	TMED7-TICAM2;TMED7	20.516	20.5462	20.3665	20.3156	20.5337	20.496	20.3172	20.3881	19.952	20.3637	20.5449	20.8665	no	no	0.298106	-0.115451	no	0.37086	-0.143244	no	0.868303	-0.372602	no	no	no	0.115705	-0.0277926	no	0.814939	-0.257151	0.465322	-0.142472	0	7.4752	57950000	13	18.6	3	3	3	3	3	3	3	3	3
Q2PZI1;H7C3M5;Q2PZI1-2;H7C1I8	Q2PZI1	Probable C-mannosyltransferase DPY19L1	DPY19L1	22.8949	23.1902	22.5675	22.7682	23.0798	23.2179	22.5638	22.5806	22.2302	22.9381	23.4399	23.1808	no	no	0.583336	-0.302041	no	0.346361	-0.1643	no	1.77363	-0.728063	no	no	no	0.243111	0.137742	no	0.935246	-0.426022	0.589178	-0.14414	0	32.401	315760000	82	16.1	8	8	8	7	8	8	8	8	8
Q8TCT9-5;Q8TCT9;Q8TCT9-2;Q8TCT9-4;A0A075B6F6;A0A0C4DGU3	Q8TCT9-5;Q8TCT9;Q8TCT9-2;Q8TCT9-4;A0A075B6F6	Minor histocompatibility antigen H13	HM13	25.382	25.3778	24.9005	24.9488	25.2618	25.204	24.9068	25.0798	25.0432	25.6889	25.6705	25.8227	no	no	1.41568	-0.507266	no	2.2685	-0.589181	no	3.26277	-0.717449	no	no	no	0.165445	-0.0819155	no	0.553274	-0.210183	0.35936	-0.146049	0	323.31	1669300000	137	33.1	10	10	10	10	9	10	9	9	9
Q8NDT2;Q8NDT2-2	Q8NDT2;Q8NDT2-2	Putative RNA-binding protein 15B	RBM15B	23.0933	23.2026	22.8907	22.7391	22.8372	22.5252	23.4043	23.2531	22.7265	23.1471	23.3936	23.1431	no	no	0.601796	-0.165755	no	1.88326	-0.527437	no	0.170595	-0.0999648	no	no	no	1.306	-0.361682	no	0.105484	0.0657902	0.705742	-0.147946	0	57.23	334900000	95	16.1	11	11	11	9	9	9	10	9	10
P78527;P78527-2;F5GX40	P78527;P78527-2	DNA-dependent protein kinase catalytic subunit	PRKDC	24.4346	24.9628	24.5906	24.1715	24.3963	24.7038	24.4783	24.5645	24.7721	24.6169	24.7629	24.9452	no	no	0.241832	-0.112312	no	0.904402	-0.351124	no	0.588827	-0.17	no	no	no	0.470412	-0.238812	no	0.117027	-0.0576884	0.293719	-0.14825	0	157.93	1068700000	213	15.7	52	52	52	37	45	48	41	43	45
Q9UKJ3-2;Q9UKJ3	Q9UKJ3-2;Q9UKJ3	G patch domain-containing protein 8	GPATCH8	20.8723	21.3087	21.202	21.0072	20.7168	20.5849	20.9362	21.7483	20.8823	21.1009	20.9068	21.4038	no	no	0.0160875	-0.00947825	no	0.897415	-0.367521	no	0.0567237	0.0517565	no	no	no	0.92351	-0.358042	no	0.0691736	0.0612348	0.496342	-0.148404	0	10.991	92520000	15	5.2	5	5	5	4	4	5	4	4	5
Q9P0H9;O15258;Q5T092;A0A0A0MR06;Q5T091;Q5T093	Q9P0H9;O15258;Q5T092;A0A0A0MR06;Q5T091;Q5T093	Protein RER1	RER1	23.9756	23.8089	23.7317	23.683	23.7936	23.6522	23.7154	23.7966	23.4942	24.212	24.0794	23.968	no	no	1.15593	-0.247709	no	1.98671	-0.37684	no	1.65985	-0.417691	no	no	no	0.702828	-0.129131	no	0.667314	-0.169982	0.685071	-0.149556	0	42.149	574680000	61	23.4	4	4	4	4	4	4	4	3	3
P55011-3;P55011;G3XAL9	P55011-3;P55011;G3XAL9	Solute carrier family 12 member 2	SLC12A2	19.3954	19.7765	19.5882	19.3514	19.4687	19.565	19.3666	19.2153	19.6417	19.8351	19.7415	19.769	no	no	0.794624	-0.195188	no	2.04036	-0.320148	no	1.36653	-0.37403	no	no	no	0.422555	-0.12496	no	0.464872	-0.178843	0.443713	-0.151901	0	5.2943	27049000	3	3	3	3	3	3	2	2	2	2	2
P54136;P54136-2;E5RJM9;E5RH09	P54136;P54136-2	Arginine--tRNA ligase, cytoplasmic	RARS	25.0314	25.3056	25.3834	24.8853	24.9038	25.0816	25.1625	24.7631	25.7259	24.9274	25.2227	25.4225	no	no	0.0986119	0.04927	no	0.677705	-0.233952	no	0.0281197	0.0262966	no	no	no	1.0757	-0.283222	no	0.0257457	-0.0229734	0.550723	-0.153098	0	145.19	1517000000	251	45.8	28	28	28	25	26	24	24	25	25
Q14697;Q14697-2;F5H6X6;E9PKU7;E9PNH1;Q14697-3	Q14697;Q14697-2;F5H6X6;E9PKU7	Neutral alpha-glucosidase AB	GANAB	24.5274	24.1245	24.4203	23.8603	24.1279	24.3183	24.1535	24.2818	24.4777	24.0818	24.184	24.2772	no	no	0.592678	0.176411	no	0.211828	-0.0788193	no	0.489008	0.123337	no	no	no	0.642534	-0.255231	no	0.12721	-0.0530739	0.384872	-0.154152	0	114.3	801480000	215	31	22	22	22	20	21	20	20	19	19
O95155-3;O95155-2;O95155;O95155-4;K7ERA7	O95155-3;O95155-2;O95155;O95155-4	Ubiquitin conjugation factor E4 B	UBE4B	19.8378	20.1146	20.0938	19.4502	19.606	19.7372	19.9584	19.8309	20.5839	19.9974	20.1719	20.449	no	no	0.52878	-0.190697	no	1.76078	-0.608297	no	0.110667	-0.0817083	no	no	no	1.57731	-0.417599	no	0.164736	0.108989	0.871021	-0.154305	0	7.2462	43843000	10	3.3	3	3	3	2	2	3	3	3	3
Q92466;Q92466-2;Q92466-4;A0A087WYT8;A0A087X0X5;Q92466-5;A0A087WW71;Q92466-3	Q92466;Q92466-2;Q92466-4	DNA damage-binding protein 2	DDB2	22.6092	22.7878	22.4582	23.0521	22.901	23.0562	21.8945	21.7631	22.1081	22.6225	22.7651	22.7102	no	no	0.318791	-0.080869	no	2.00347	0.303824	no	2.69312	-0.777377	no	no	no	1.62675	0.384693	no	2.1344	-0.696508	1.88058	-0.155908	0	13.474	262140000	49	13.3	5	5	5	4	3	4	4	4	5
Q9UIQ6-3;Q9UIQ6-2;Q9UIQ6	Q9UIQ6-3;Q9UIQ6-2;Q9UIQ6	Leucyl-cystinyl aminopeptidase;Leucyl-cystinyl aminopeptidase, pregnancy serum form	LNPEP	20.3082	20.3768	20.3629	19.8907	20.2542	20.3633	20.7007	20.0548	19.8912	20.2764	19.9386	20.5439	no	no	0.211862	0.0963306	no	0.136553	-0.0835959	no	0.0420691	-0.0374006	no	no	no	0.551742	-0.179927	no	0.208783	-0.133731	0.380262	-0.156829	0	10.654	48221000	26	6.4	5	5	5	5	4	4	3	4	2
O75396;A0A087X1A9	O75396	Vesicle-trafficking protein SEC22b	SEC22B	27.8589	27.9657	27.9103	27.758	27.7859	28.0434	27.5566	27.6765	27.7075	27.9748	28.1776	28.1646	no	no	1.25764	-0.194074	no	1.01941	-0.243259	no	2.33741	-0.458801	no	no	no	0.197115	-0.0491854	no	2.05592	-0.264727	1.12652	-0.156956	0	323.31	10687000000	214	61.4	14	14	14	13	13	13	13	13	12
A0A087WVA8;Q8IWB9;Q8IWB9-2;J3KRZ8	A0A087WVA8;Q8IWB9;Q8IWB9-2;J3KRZ8	Testis-expressed sequence 2 protein	TEX2	19.1291	18.9612	19.4025	18.9779	18.9917	19.0509	18.9203	19.1259	18.9758	20.094	19.3262	19.4477	no	no	0.780627	-0.458369	no	1.20907	-0.615747	no	1.17569	-0.615291	no	no	no	0.531175	-0.157379	no	0.478073	-0.156922	0.504624	-0.15715	0.00068259	4.8619	22480000	4	3.5	3	3	3	3	3	3	1	3	3
Q9NX47	Q9NX47	E3 ubiquitin-protein ligase MARCH5	March5	23.5248	23.8481	23.7947	23.2731	23.5702	23.6163	23.5958	23.5786	23.7556	23.5464	23.9491	24.0076	no	no	0.251775	-0.111829	no	0.898788	-0.347841	no	0.542499	-0.191015	no	no	no	0.73661	-0.236012	no	0.277024	-0.0791861	0.506817	-0.157599	0	71.732	542770000	89	31.3	7	7	7	6	7	7	7	7	7
O00257;O00257-3;I3L4F1;F8WCW6	O00257	E3 SUMO-protein ligase CBX4	CBX4	30.2687	30.2744	29.9768	30.3437	30.0899	29.9754	30.0108	29.9673	29.7017	30.3554	30.2719	30.1877	no	no	0.376543	-0.0983315	no	0.495587	-0.135295	no	1.60431	-0.378391	no	no	no	0.0896937	-0.0369631	no	0.95098	-0.280059	0.520337	-0.158511	0	323.31	46341000000	678	54.6	37	37	37	33	35	37	33	32	35
P23634-5;P23634-4;P23634-3;P23634-2;P23634-7;P23634-6;P23634-8;P23634	P23634-5;P23634-4;P23634-3;P23634-2;P23634-7;P23634-6;P23634-8;P23634	Plasma membrane calcium-transporting ATPase 4	ATP2B4	18.6007	19.373	18.9174	18.5765	18.7149	18.7817	17.9064	19.6025	19.2422	19.2013	19.2522	20.0845	no	no	0.686956	-0.548931	no	1.31498	-0.821593	no	0.431969	-0.595588	no	no	no	0.515278	-0.272662	no	0.0278545	-0.0466569	0.271566	-0.159659	0.0077197	3.0422	16789000	3	9.1	7	2	2	1	2	2	2	2	2
Q86VR2;K7ENZ6;K7EMF4;K7ELM8;K7EJ34;K7ENF4;K7EPD0;K7EJ42;K7EQI9	Q86VR2;K7ENZ6;K7EMF4;K7ELM8;K7EJ34;K7ENF4	Protein FAM134C	FAM134C	20.9902	20.8851	20.9838	20.4167	20.6877	20.8586	20.6737	20.9672	21.1437	21.0874	21.075	21.4971	no	no	0.869545	-0.266832	no	1.39403	-0.565519	no	0.679722	-0.291658	no	no	no	1.05458	-0.298687	no	0.0609742	-0.024826	0.557777	-0.161757	0	9.9404	82094000	46	9	3	3	3	3	3	3	3	3	3
O60763;O60763-2	O60763;O60763-2	General vesicular transport factor p115	USO1	25.5517	25.7877	25.5877	25.2212	25.3998	25.5244	25.4478	25.3338	25.9522	25.7201	26.0355	25.8048	no	no	0.81838	-0.211088	no	1.66515	-0.471647	no	0.578787	-0.275503	no	no	no	1.06872	-0.26056	no	0.11485	-0.0644156	0.591787	-0.162488	0	286.43	2027800000	245	31.4	25	25	25	21	23	25	24	24	24
Q9UBB9;H0Y4U8;Q9UBB9-2;F6UKU9;F6SQZ1;F6XM96	Q9UBB9	Tuftelin-interacting protein 11	TFIP11	23.4615	23.1765	23.3535	23.3215	23.1736	23.234	23.019	22.8739	23.3838	23.3366	23.1716	23.3901	no	no	0.105791	0.0310834	no	0.290363	-0.0563889	no	0.555515	-0.20721	no	no	no	0.395166	-0.0874723	no	0.619309	-0.238293	0.507237	-0.162883	0	33.619	395420000	67	25.2	16	16	16	13	15	15	14	13	13
D6RD48;D6RAZ7;D6RIU2;D6RDP6;H0Y8T9;D6RHU6;D6RDY1;D6RA76;D6RC11;D6R9S8;D6RCE6;D6RFX6;D6RDI6;D6RCR8;A0A0R4J2F2;Q9NY35-2;Q9NY35	D6RD48;D6RAZ7;D6RIU2;D6RDP6;H0Y8T9;D6RHU6;D6RDY1;D6RA76;D6RC11;D6R9S8;D6RCE6;D6RFX6;D6RDI6;D6RCR8;A0A0R4J2F2;Q9NY35-2;Q9NY35	Claudin domain-containing protein 1	CLDND1	21.1968	21.086	20.4877	20.6323	20.939	20.799	20.8139	20.6762	20.6819	21.3007	21.1658	21.1213	no	no	0.528857	-0.272403	no	1.75998	-0.40583	no	2.59257	-0.471906	no	no	no	0.218873	-0.133427	no	0.371646	-0.199503	0.295259	-0.166465	0	5.58	69915000	9	24.7	2	2	2	2	2	2	2	2	2
E9PS44;Q01628;H7BYV1;E9PQN9;P13164;Q01629	E9PS44;Q01628;H7BYV1;E9PQN9;P13164;Q01629	Interferon-induced transmembrane protein 3;Interferon-induced transmembrane protein 1;Interferon-induced transmembrane protein 2	IFITM3;IFITM2;IFITM1	22.6641	22.7405	22.5937	23.4995	22.0756	22.7845	21.8218	22.2273	22.5883	22.7576	22.9991	22.5419	no	no	0.292082	-0.100085	no	0.0156098	0.0203317	no	1.00791	-0.553733	no	no	no	0.105007	0.120417	no	0.941234	-0.453648	0.52312	-0.166615	0	73.52	267190000	52	36.6	2	2	2	2	2	2	2	2	2
Q6N043-2;Q6N043;H0YLA6;H0YL38;Q6N043-3;Q6N043-5	Q6N043-2;Q6N043;H0YLA6;H0YL38;Q6N043-3	Zinc finger protein 280D	ZNF280D	21.4238	21.2536	21.5214	21.2148	20.8034	21.1359	21.4529	21.5156	21.2749	17.6708	18.9168	20.3609	yes	yes	1.43839	2.41679	no	1.23382	2.06855	yes	1.4474	2.43167	no	no	no	1.10365	-0.348242	no	0.0479139	0.0148811	0.575782	-0.166681	0	8.86	81570000	9	7.9	7	5	5	5	4	5	5	5	3
Q6Y1H2	Q6Y1H2	Very-long-chain (3R)-3-hydroxyacyl-CoA dehydratase 2	HACD2	23.1059	21.8682	18.8102	21.4309	21.3706	22.0921	20.9398	20.2051	20.5295	22.1693	21.9316	20.4929	no	no	0.0682846	-0.269812	no	0.0605493	0.0999571	no	0.79525	-0.973106	no	no	no	0.102492	0.369769	no	0.210623	-0.703293	0.156557	-0.166762	0	7.8485	115250000	23	8.7	2	2	2	2	2	1	2	2	2
Q969V3-2;Q969V3;K7EMW4;A0A0C4DGP7;K7ENM2;K7ELZ9;K7EQ66	Q969V3-2;Q969V3;K7EMW4;A0A0C4DGP7	Nicalin	NCLN	23.4255	23.6142	23.7483	23.2824	23.5043	23.7035	23.3164	23.4537	23.3144	23.4707	23.7965	23.9694	no	no	0.358926	-0.14954	no	0.583633	-0.248825	no	1.17782	-0.384014	no	no	no	0.257298	-0.0992851	no	1.05561	-0.234474	0.656455	-0.16688	0	73.285	501030000	94	31.5	15	15	15	14	15	15	13	11	12
O43813;F8WDS9;E9PHS0	O43813;F8WDS9;E9PHS0	LanC-like protein 1	LANCL1	21.673	21.4573	21.3185	21.2762	21.2421	21.2943	21.3423	21.3877	21.3445	21.6387	21.2511	21.5775	no	no	0.0128076	-0.00614166	no	0.834568	-0.218206	no	0.467359	-0.13091	no	no	no	0.95199	-0.212065	no	0.526976	-0.124768	0.739483	-0.168416	0	10.238	112590000	35	10	4	4	4	4	4	4	4	3	4
P05141;Q9H0C2	P05141	ADP/ATP translocase 2;ADP/ATP translocase 2, N-terminally processed	SLC25A5	25.6456	25.9337	25.9547	25.4877	25.5682	25.7588	25.7643	25.7648	25.7084	25.9385	26.0526	26.1657	no	no	0.804213	-0.207619	no	1.90247	-0.447384	no	1.96338	-0.306456	no	no	no	0.871196	-0.239765	no	0.414322	-0.0988369	0.642759	-0.169301	0	66.628	2329500000	144	42.6	13	13	4	4	4	4	4	4	4
P47897;P47897-2;A0A0U1RQM8;A0A0U1RQU2;A0A0U1RRI9;A0A0U1RQE9;A0A0U1RQT0;B4DDN1;A0A0U1RQC3;A0A0U1RRC8;F2Z2V6;A0A0U1RQX5;A0A0U1RQL2;A0A0U1RQQ5;H7C0R3;C9J165	P47897;P47897-2;A0A0U1RQM8;A0A0U1RQU2;A0A0U1RRI9;A0A0U1RQE9;A0A0U1RQT0;B4DDN1	Glutamine--tRNA ligase	QARS	20.7647	21.1279	20.9456	20.1376	20.4997	21.0295	20.8687	20.8622	21.2537	20.8758	20.6008	21.1042	no	no	0.18223	0.0858148	no	0.440067	-0.304684	no	0.277769	0.134606	no	no	no	0.629415	-0.390499	no	0.105596	0.0487912	0.367505	-0.170854	0	42.951	85610000	27	7.4	4	4	4	2	4	4	3	4	4
O94913;E9PNY7	O94913	Pre-mRNA cleavage complex 2 protein Pcf11	PCF11	22.0268	23.0547	24.8256	21.4454	21.6276	22.929	23.7112	24.5443	24.5281	17.1866	18.2116	18.9031	yes	yes	2.2543	5.20193	yes	2.33195	3.90024	yes	3.383	6.16077	no	no	no	0.621711	-1.30169	no	0.483434	0.958836	0.552573	-0.171426	0	136.85	452670000	76	19	22	22	7	5	4	6	5	3	6
D6RFI3;E7EQR8;Q9GZM5;D6RGY8;H0Y9A1;D6RBQ1;D6RA04;D6RAY4	D6RFI3;E7EQR8;Q9GZM5;D6RGY8;H0Y9A1	Protein YIPF3;Protein YIPF3, 36 kDa form III	YIPF3	21.6198	21.6604	21.5627	20.9653	21.2928	21.4063	21.5815	21.7121	21.692	22.1156	22.0232	21.7221	no	no	1.30212	-0.339352	no	1.83516	-0.73219	no	1.09287	-0.291793	no	no	no	1.35775	-0.392838	no	0.407562	0.0475597	0.882655	-0.172639	0	12.753	128970000	13	20.6	4	4	4	4	4	3	3	3	4
O15525;O60675;B0QY71;B0QY70	O15525;O60675	Transcription factor MafG;Transcription factor MafK	MAFG;MAFK	19.2475	19.474	20.8488	19.2689	19.0534	18.3919	19.9317	20.4158	21.0375	17.8596	18.7684	18.9372	yes	no	1.04183	1.33501	no	0.377148	0.382986	yes	1.85974	1.93991	no	no	no	0.775624	-0.952029	no	0.436469	0.604894	0.606047	-0.173567	0	5.9098	32594000	9	16.7	3	3	2	2	2	2	1	2	2
F5GZP3;H3BRJ5;Q9P2H3-3;Q8IWR1;C9J9F0;C9IZE0;C9JE08;C9J614;C9IY67	F5GZP3;H3BRJ5;Q9P2H3-3;Q8IWR1;C9J9F0;C9IZE0;C9JE08;C9J614;C9IY67	Tripartite motif-containing protein 59	TRIM59	19.0108	19.3264	19.1737	18.6422	19.0814	19.0497	19.0589	18.92	19.2145	18.1331	19.1541	18.9108	no	no	0.611614	0.437654	no	0.220626	0.19174	no	0.446609	0.3318	no	no	no	0.662301	-0.245914	no	0.352957	-0.105854	0.507629	-0.175884	0.004908	3.377	20798000	6	10.8	2	2	2	2	2	2	2	2	2
Q16706	Q16706	Alpha-mannosidase 2	MAN2A1	19.9157	19.8587	20.3127	19.872	19.7611	19.8443	19.6915	20.0201	19.9246	20.027	20.0646	20.4238	no	no	0.304697	-0.142763	no	1.24234	-0.34599	no	0.852415	-0.293051	no	no	no	0.623363	-0.203227	no	0.362581	-0.150288	0.492972	-0.176757	0	8.406	45043000	9	6.5	5	5	5	4	4	5	4	4	4
Q15428;K7EMT0	Q15428;K7EMT0	Splicing factor 3A subunit 2	SF3A2	26.4133	26.6816	26.5346	26.5176	25.9601	26.405	26.5973	26.71	26.0055	26.613	26.5487	26.644	no	no	0.287576	-0.0587457	no	0.826794	-0.3077	no	0.303456	-0.164291	no	no	no	0.595212	-0.248955	no	0.172271	-0.105545	0.383742	-0.17725	0	313.18	3676200000	206	37.7	18	18	18	17	18	17	18	15	17
Q8N766-4;Q8N766-2;Q8N766;Q8N766-3;H7C4E3	Q8N766-4;Q8N766-2;Q8N766;Q8N766-3	ER membrane protein complex subunit 1	EMC1	20.8426	21.0053	21.2157	20.4471	20.9019	21.0053	21.1954	20.7768	20.7336	20.9804	21.2569	21.3594	no	no	0.495764	-0.177745	no	0.943093	-0.414198	no	0.732599	-0.29697	no	no	no	0.511381	-0.236453	no	0.260068	-0.119225	0.385725	-0.177839	0	16.709	86085000	34	9.5	6	6	6	5	5	6	6	5	6
Q9NQC3-2;F8W914	Q9NQC3-2;F8W914	Reticulon-4;Reticulon	RTN4	25.7591	25.4426	25.008	25.2763	25.3467	25.248	25.0634	25.2111	25.2011	25.7198	25.6884	25.5086	no	no	0.445418	-0.235695	no	2.07549	-0.348596	no	2.38762	-0.480388	no	no	no	0.197653	-0.112901	no	0.476411	-0.244693	0.337032	-0.178797	0	108.09	1673400000	136	38.3	10	10	2	2	2	2	2	2	2
Q9Y679-2;Q9Y679;Q9Y679-3	Q9Y679-2;Q9Y679;Q9Y679-3	Ancient ubiquitous protein 1	AUP1	23.2835	23.4362	23.2436	23.1157	23.3301	23.5837	22.9335	22.7851	23.0945	23.3915	23.5496	23.7553	no	no	0.948458	-0.244393	no	0.577688	-0.22233	no	1.98083	-0.627793	no	no	no	0.0514377	0.0220629	no	1.63771	-0.3834	0.844573	-0.180669	0	24.985	410050000	55	21	6	6	6	5	4	5	5	3	6
Q5JVF3-3;Q5JVF3;Q5JVF3-2;Q5JVF3-4	Q5JVF3-3;Q5JVF3;Q5JVF3-2;Q5JVF3-4	PCI domain-containing protein 2	PCID2	23.454	23.6757	23.4649	23.1098	23.3671	23.4483	23.3554	23.3873	23.407	23.4193	23.6659	23.5814	no	no	0.0831148	-0.024004	no	0.923107	-0.247138	no	1.0962	-0.172281	no	no	no	0.827583	-0.223134	no	0.940791	-0.148277	0.884187	-0.185706	0	78.109	468010000	100	43.1	14	14	14	11	10	12	12	12	13
Q08211;Q08211-2	Q08211	ATP-dependent RNA helicase A	DHX9	27.5718	27.6233	27.2261	27.2136	27.431	27.5105	27.1133	27.1969	27.2625	27.4919	27.6532	27.5606	no	no	0.287528	-0.09482	no	0.850115	-0.183507	no	2.39414	-0.377691	no	no	no	0.226688	-0.0886873	no	1.00563	-0.282871	0.616157	-0.185779	0	323.31	7092300000	478	42.5	44	44	44	41	42	43	40	41	43
H3BPJ2;H3BN98;Q15041;Q15041-3;Q15041-2;H3BTX6;H3BS91	H3BPJ2;H3BN98;Q15041;Q15041-3;Q15041-2	ADP-ribosylation factor-like protein 6-interacting protein 1	ARL6IP1	24.3953	24.4126	24.6741	24.2839	24.4359	24.1965	24.1593	23.8009	24.9704	24.5386	24.6003	24.4599	no	no	0.146302	-0.0389194	no	1.31678	-0.227477	no	0.253863	-0.222716	no	no	no	0.759849	-0.188558	no	0.197715	-0.183797	0.478782	-0.186177	0	134.14	859900000	27	45.5	3	3	3	3	3	2	3	2	3
Q15029-2;Q15029-3;Q15029;K7EP67;K7EJ74	Q15029-2;Q15029-3;Q15029	116 kDa U5 small nuclear ribonucleoprotein component	EFTUD2	21.6677	21.6891	22.371	21.4577	21.4326	21.6753	21.5897	22.1856	21.9767	20.5877	21.1265	21.2158	no	no	1.43153	0.93258	no	1.21526	0.545211	no	1.63586	0.940685	no	no	no	0.728618	-0.387369	no	0.0092141	0.00810432	0.368916	-0.189632	0	25.723	140980000	47	17.3	11	11	11	10	8	11	7	9	10
Q96KA5-2;Q96KA5;G5E9Z2	Q96KA5-2;Q96KA5;G5E9Z2	Cleft lip and palate transmembrane protein 1-like protein	CLPTM1L	23.8326	23.9041	23.4536	23.5869	23.7852	23.6028	23.4512	23.4626	23.3498	23.8033	23.8482	23.7884	no	no	0.231635	-0.0832074	no	1.10274	-0.155024	no	3.21096	-0.39209	no	no	no	0.177596	-0.0718161	no	1.00426	-0.308883	0.59093	-0.19035	0	154.14	529970000	69	20.1	7	7	7	7	5	7	6	7	6
K7EPR0;Q6UW68;K7EM09;K7ELQ9	K7EPR0;Q6UW68;K7EM09;K7ELQ9	Transmembrane protein 205	TMEM205	23.8495	23.5221	23.852	23.573	23.6029	23.6636	23.4895	23.5088	23.4624	23.868	23.8955	23.7367	no	no	0.313961	-0.0921834	no	1.77314	-0.220217	no	2.61611	-0.346486	no	no	no	0.49533	-0.128034	no	1.08291	-0.254302	0.789122	-0.191168	0	135.68	520890000	67	57	5	5	5	3	4	5	4	3	5
P12814-2;P12814;P12814-3;P12814-4;H9KV75;G3V2N5;G3V2W4;H7C5W8;P35609-2;P35609;H0YJ11;Q08043;G3V2X9;H0YJW3;A0A087WSZ2;G3V5M4;F6THM6;G3V2E8;D6RH00;G3V380	P12814-2;P12814;P12814-3;P12814-4;H9KV75	Alpha-actinin-1	ACTN1	24.4493	24.5016	24.8571	24.3046	24.6649	25.0151	23.849	24.111	24.5243	24.0799	24.4428	24.6984	no	no	0.371561	0.195641	no	0.39437	0.254485	no	0.388937	-0.2456	no	no	no	0.0863336	0.0588442	no	0.875533	-0.441241	0.480933	-0.191198	0	147.19	1023500000	189	54.1	38	22	22	18	20	20	19	20	19
Q9UNK0;K7EQB1;I3L305	Q9UNK0;K7EQB1	Syntaxin-8	STX8	22.1708	22.367	22.2721	21.7053	22.0689	22.1974	22.2504	22.1527	22.0839	22.5037	22.5964	22.2792	no	no	0.7979	-0.189809	no	1.25924	-0.469253	no	1.31564	-0.297406	no	no	no	0.819775	-0.279444	no	0.65374	-0.107597	0.736757	-0.19352	0	52.597	191220000	64	28.4	6	6	6	6	6	6	6	6	6
P08195-2;F5GZS6;J3KPF3;P08195-3;P08195;P08195-4;F5GZI0;F5H0E2;H0YFS2;F5H867;H0YFX4;F5GZR9	P08195-2;F5GZS6;J3KPF3;P08195-3;P08195;P08195-4	4F2 cell-surface antigen heavy chain	SLC3A2	28.3295	28.5132	28.5464	27.7091	27.9813	28.1209	28.4631	28.5709	28.766	28.5013	28.7399	28.868	no	no	0.881438	-0.240054	no	2.0427	-0.765986	no	0.300715	-0.103069	no	no	no	1.71854	-0.525932	no	0.543467	0.136985	1.13101	-0.194473	0	323.31	14727000000	577	55.8	28	28	28	28	28	28	27	27	27
P30505;A0A0G2JIF0;A0A0G2JH50;A2BF26;Q9TNN7	P30505;A0A0G2JIF0;A0A0G2JH50;A2BF26;Q9TNN7	HLA class I histocompatibility antigen, Cw-8 alpha chain;HLA class I histocompatibility antigen, Cw-5 alpha chain	HLA-C	23.0286	23.2132	23.02	23.0808	23.1544	23.5731	22.6989	22.1937	22.6467	22.4953	22.9229	23.2249	no	no	0.394524	0.206271	no	0.67493	0.388448	no	0.623019	-0.3679	no	no	no	0.476996	0.182177	no	1.53652	-0.57417	1.00676	-0.195997	0	62.324	344560000	47	41.5	12	9	0	0	0	0	0	0	0
P49761-1;P49761;P49761-3;H3BRE4;H3BQG1;H3BNQ5;H3BUL5;H3BVF8;H3BRW2;H3BNC8	P49761-1;P49761;P49761-3	Dual specificity protein kinase CLK3	CLK3	23.357	23.4297	23.1185	23.4098	23.2329	23.0649	23.0568	22.9247	22.9355	23.7347	23.6262	23.7948	no	no	1.76575	-0.416844	no	1.91326	-0.482704	no	3.48303	-0.746255	no	no	no	0.183336	-0.0658601	no	1.4808	-0.329411	0.832068	-0.197636	0	259.02	410960000	47	30.4	10	10	10	9	8	7	8	6	8
Q6PL18;A0A0B4J211	Q6PL18;A0A0B4J211	ATPase family AAA domain-containing protein 2	ATAD2	21.269	21.2213	22.5557	21.387	21.3439	21.2436	21.3988	22.402	21.1221	19.1039	20.08	20.2226	yes	yes	1.5447	1.87982	yes	1.89803	1.52262	yes	1.607	1.83879	no	no	no	0.335733	-0.357198	no	0.0234447	-0.0410302	0.179589	-0.199114	0	18.136	107770000	14	9.3	9	9	9	8	8	9	6	6	5
Q9H583;Q5T3Q7;Q6P664	Q9H583;Q5T3Q7	HEAT repeat-containing protein 1;HEAT repeat-containing protein 1, N-terminally processed	HEATR1	24.6783	24.9635	25.2983	24.3005	24.5961	24.6172	24.9486	25.0246	25.1966	25.326	25.1864	25.0832	no	no	0.495318	-0.21855	no	2.29931	-0.693952	no	0.628763	-0.141939	no	no	no	1.08333	-0.475402	no	0.147188	0.0766112	0.615258	-0.199395	0	233.99	1306800000	204	23.6	36	36	36	30	31	34	31	31	34
P19367;P19367-4;P19367-2;P19367-3;B1AR63;B1AR62;B1AR61;E9PB90;P52789;Q2TB90	P19367;P19367-4;P19367-2;P19367-3	Hexokinase-1	HK1	20.3226	20.2575	21.2074	20.1207	20.2733	21.709	19.9752	20.0907	20.2088	18.8019	20.2329	20.8707	no	no	0.386155	0.627358	no	0.38901	0.732548	no	0.0699606	0.123093	no	no	no	0.0617386	0.10519	no	0.737005	-0.504265	0.399372	-0.199538	0	30.971	74025000	19	10.8	7	7	7	3	3	5	3	5	7
M0R3D4;Q9UI14;M0R1H9;M0QXH1	M0R3D4;Q9UI14;M0R1H9;M0QXH1	Prenylated Rab acceptor protein 1	RABAC1	20.8444	21.2932	21.2248	20.7475	20.9148	20.9318	21.0742	21.0483	20.8111	21.2175	21.6163	21.5418	no	no	0.844552	-0.337736	no	1.92281	-0.593859	no	1.49983	-0.480694	no	no	no	0.779581	-0.256123	no	0.36718	-0.142958	0.573381	-0.19954	0	23.456	85673000	43	33.1	4	4	4	2	3	2	3	3	4
Q96E22	Q96E22	Dehydrodolichyl diphosphate syntase complex subunit NUS1	NUS1	19.2765	19.9693	19.4284	19.4324	19.9694	20.0181	18.7127	18.9852	19.0297	18.7457	17.2921	19.3557	no	no	0.779001	1.09357	no	0.982664	1.34213	no	0.289932	0.444653	no	no	no	0.368991	0.248557	no	1.30798	-0.648918	0.838488	-0.200181	0	8.7983	25208000	7	11.9	2	2	2	2	1	2	2	2	2
Q9Y6I9;A0A087WTU3;C9JXQ7;C9JHH5;C9J7N0;C9JL43;C9JUC3	Q9Y6I9;A0A087WTU3;C9JXQ7;C9JHH5	Testis-expressed sequence 264 protein	TEX264	23.3316	23.0568	23.0106	22.7531	22.8717	22.5638	23.1139	23.0519	23.2381	23.5933	23.3008	23.2032	no	no	0.6869	-0.23278	no	1.90196	-0.636253	no	0.828155	-0.23113	no	no	no	1.39898	-0.403472	no	0.00473438	0.00165049	0.701858	-0.200911	0	38.669	345760000	58	31	7	7	7	7	7	7	6	6	7
E9PJK1;E9PRJ8;H0YDL9;H0YDJ9;E9PIF1;A6NMH8;P60033;E9PM31;H0YEE2	E9PJK1;E9PRJ8;H0YDL9;H0YDJ9;E9PIF1;A6NMH8;P60033	Tetraspanin;CD81 antigen	CD81	23.2263	23.375	23.2995	22.894	23.3285	23.2591	22.9175	23.1521	23.0377	23.0823	23.375	23.3594	no	no	0.0960233	0.0280094	no	0.271335	-0.111721	no	0.947925	-0.236507	no	no	no	0.421119	-0.13973	no	1.52319	-0.264516	0.972156	-0.202123	0	84.384	388720000	47	35.8	3	3	3	3	3	3	3	3	2
P26572;D6RA48;D6RBS3;D6RAK2;D6R9U2;D6RD15;D6RB69;D6RHZ8;D6RF69	P26572	Alpha-1,3-mannosyl-glycoprotein 2-beta-N-acetylglucosaminyltransferase	MGAT1	19.4642	19.6638	19.8048	19.4197	19.3239	19.5829	19.476	19.2753	19.5718	19.797	20.5309	20.4207	no	no	1.14351	-0.6053	no	1.54604	-0.807391	no	1.52595	-0.808484	no	no	no	0.745609	-0.202092	no	0.702778	-0.203184	0.724193	-0.202638	0	4.9872	36139000	6	9	3	3	3	3	3	3	3	3	3
A0A0A0MTB8;Q8NI36	A0A0A0MTB8;Q8NI36	WD repeat-containing protein 36	WDR36	23.1271	23.2432	23.0454	22.5984	23.1118	23.13	22.792	23.005	22.9762	23.0342	23.3017	23.2331	no	no	0.199612	-0.0511309	no	0.56213	-0.242957	no	1.19518	-0.26531	no	no	no	0.450038	-0.191827	no	1.14449	-0.214179	0.797263	-0.203003	0	35.828	359530000	94	21	14	14	14	13	13	13	13	13	14
E7EM50;D6RFE8;E7EWV1;Q5H8A4-5;Q5H8A4-6;Q5H8A4-4;Q5H8A4-2;Q5H8A4;D6R9J9;Q5H8A4-3	E7EM50;D6RFE8;E7EWV1;Q5H8A4-5;Q5H8A4-6;Q5H8A4-4;Q5H8A4-2;Q5H8A4;D6R9J9;Q5H8A4-3	GPI ethanolamine phosphate transferase 2	PIGG	18.7259	18.9615	18.7357	18.8353	18.7167	17.0969	18.6305	18.9275	19.4185	19.0261	18.9868	19.5978	no	no	0.86933	-0.395887	no	0.764211	-0.98726	no	0.28091	-0.211398	no	no	no	0.449684	-0.591373	no	0.310846	0.184489	0.380265	-0.203442	0.0018975	3.7423	16878000	6	5.4	2	2	2	1	2	2	2	2	1
A0A0C4DGE4;F8W9Y0;A0A0J9YW33;Q13277-2;Q13277-3;Q13277	A0A0C4DGE4;F8W9Y0;A0A0J9YW33;Q13277-2;Q13277-3;Q13277	Syntaxin-3	STX3	25.2106	25.2885	25.0012	25.0655	25.2052	25.0685	24.8154	24.7747	24.8393	25.3632	25.3031	25.1937	no	no	0.53322	-0.119884	no	1.20496	-0.173574	no	3.07132	-0.476866	no	no	no	0.214129	-0.0536893	no	1.81535	-0.356981	1.01474	-0.205335	0	119.28	1415800000	136	36.8	10	10	10	10	10	10	10	10	10
Q8N490-4;Q8N490-3;Q8N490	Q8N490-4;Q8N490-3;Q8N490	Probable hydrolase PNKD	PNKD	19.288	19.5343	17.8425	17.6708	19.177	19.1758	19.2995	19.1842	17.583	19.467	19.1948	19.026	no	no	0.248617	-0.341012	no	0.462725	-0.55471	no	0.402484	-0.540313	no	no	no	0.10581	-0.213699	no	0.0929454	-0.199301	0.0993779	-0.2065	0.0019072	3.8157	20476000	3	14.2	2	2	2	1	2	1	1	2	2
O14672;O14672-2;H0YK87;C9J9B4;H3BS53	O14672	Disintegrin and metalloproteinase domain-containing protein 10	ADAM10	23.1479	23.1074	23.1193	22.7402	23.0422	22.9133	23.0553	22.9894	22.764	23.1026	23.4476	23.2392	no	no	0.614277	-0.138241	no	1.2843	-0.364548	no	1.15081	-0.326871	no	no	no	1.20454	-0.226308	no	0.993832	-0.18863	1.09919	-0.207469	0	56.154	354370000	71	17.5	10	10	10	8	10	10	9	7	10
Q9Y4E5-4;D6RAS1	Q9Y4E5-4	Zinc finger protein 451	ZNF451	27.4237	27.2197	27.5681	27.9833	27.7622	27.7519	26.5281	26.4196	26.7251	18.0115	16.7514	18.008	yes	yes	4.65494	9.81355	yes	4.74995	10.2422	yes	4.50971	8.96728	no	no	no	1.56341	0.428611	no	2.48171	-0.846271	2.02256	-0.20883	0	323.31	5593700000	361	54	25	25	25	23	23	24	23	22	25
Q8N0U8;Q8N0U8-2	Q8N0U8;Q8N0U8-2	Vitamin K epoxide reductase complex subunit 1-like protein 1	VKORC1L1	21.5786	21.8879	21.562	21.5088	21.6703	21.5597	21.3902	21.3201	21.3524	21.8506	22.5926	22.3382	no	no	1.13494	-0.584319	no	1.42205	-0.680861	no	1.84409	-0.906258	no	no	no	0.344092	-0.0965424	no	1.39169	-0.321939	0.867892	-0.209241	0	9.1479	140550000	13	21	4	4	4	3	3	3	3	4	4
CON__P15636	CON__P15636			34.8912	34.7236	33.6793	34.762	34.3763	33.6346	34.4397	34.0094	34.1002	35.6491	34.5366	33.5442	no	no	0.0709441	-0.145204	no	0.174682	-0.318985	no	0.250865	-0.393545	no	no	no	0.126554	-0.173781	no	0.244619	-0.248341	0.185586	-0.211061	0	323.31	820960000000	3243	30	21	21	21	20	20	21	19	20	21
Q9UJX5;Q9UJX5-3;Q9UJX5-2;D6RAP6;D6RFM7	Q9UJX5;Q9UJX5-3;Q9UJX5-2	Anaphase-promoting complex subunit 4	ANAPC4	22.3307	22.8253	22.8594	22.0014	22.3204	22.3026	22.7399	22.5299	22.8648	22.0128	22.8006	22.5396	no	no	0.313507	0.220791	no	0.40602	-0.242907	no	0.445274	0.260497	no	no	no	1.09144	-0.463699	no	0.0706041	0.0397059	0.581024	-0.211996	0	52.663	250430000	87	15	8	8	8	7	7	8	6	7	7
E7ESC6;Q9UIA9;H0YBE1;E5RIW1	E7ESC6;Q9UIA9	Exportin-7	XPO7	20.039	19.8238	20.0965	19.8583	19.6014	19.6687	19.9665	19.3923	20.1563	20.0426	19.9525	20.0181	no	no	0.0722159	-0.0179799	no	1.65056	-0.294933	no	0.290284	-0.166	no	no	no	1.151	-0.276953	no	0.238716	-0.14802	0.694856	-0.212487	0	7.7682	38966000	12	4.3	4	4	4	4	3	4	3	3	4
P09382	P09382	Galectin-1	LGALS1	21.1311	21.2292	20.7282	21.3591	21.4435	20.952	21.0887	21.7144	18.3361	18.5867	20.9329	20.7119	no	no	0.552362	0.952351	no	0.70183	1.17439	no	0.0837493	0.302598	no	no	no	0.441976	0.222035	no	0.244766	-0.649752	0.343371	-0.213859	0	4.9073	78220000	3	20.7	3	3	3	3	3	3	3	3	3
Q96KC8	Q96KC8	DnaJ homolog subfamily C member 1	DNAJC1	20.3968	20.4013	20.5129	19.9542	20.119	20.2198	20.3959	20.3124	20.3361	20.2795	20.5881	20.8722	no	no	0.336673	-0.142948	no	1.20665	-0.482276	no	0.599837	-0.231747	no	no	no	1.76906	-0.339329	no	0.913566	-0.0887998	1.34131	-0.214064	0	7.1278	55946000	14	5.8	3	3	3	3	3	3	3	3	3
O95169-3;O95169;E9PQ68;O95169-2;K9J7I2;E9PIZ8	O95169-3;O95169;E9PQ68;O95169-2	NADH dehydrogenase [ubiquinone] 1 beta subcomplex subunit 8, mitochondrial	NDUFB8	23.1253	23.3886	22.8798	22.8059	22.8922	22.8069	22.9589	22.8227	23.2159	23.2071	23.2936	23.3492	no	no	0.425479	-0.152091	no	3.05878	-0.44832	no	1.09104	-0.284169	no	no	no	0.924714	-0.296229	no	0.285307	-0.132078	0.605011	-0.214154	0	34.006	389550000	56	40.6	5	5	5	4	4	5	4	3	5
B5MCF9;O00541-2;O00541;B3KXD6;H7BYY8;H7C267	B5MCF9;O00541-2;O00541;B3KXD6	Pescadillo homolog	PES1	24.1316	23.9146	23.7085	23.5826	23.6675	23.7547	23.9271	23.8497	23.4413	24.0837	24.1527	24.1592	no	no	0.791948	-0.21358	no	2.95691	-0.463568	no	1.20857	-0.392504	no	no	no	0.883046	-0.249987	no	0.388753	-0.178923	0.635899	-0.214455	0	53.678	610620000	105	21	13	13	13	12	13	12	13	13	13
A0A0A0MR02;P45880-2;P45880;P45880-1;Q5JSD2;Q5JSD1	A0A0A0MR02;P45880-2;P45880;P45880-1	Voltage-dependent anion-selective channel protein 2	VDAC2	21.9534	21.9664	21.8567	21.9193	21.915	21.5576	21.7003	21.7829	21.3867	21.7309	22.1437	21.9503	no	no	0.0442349	-0.0160866	no	0.355254	-0.144336	no	0.873366	-0.318316	no	no	no	0.44136	-0.128249	no	1.1321	-0.302229	0.786729	-0.215239	0	17.479	147890000	32	22.3	5	5	5	5	5	5	5	4	4
P38435-2;P38435	P38435-2;P38435	Vitamin K-dependent gamma-carboxylase	GGCX	17.547	19.743	19.1636	18.6667	18.2978	19.2224	18.2902	18.0369	19.0962	19.7553	20.2796	20.3373	no	no	0.891994	-1.30623	no	1.88956	-1.39511	no	1.95532	-1.64964	no	no	no	0.0426798	-0.0888844	no	0.178622	-0.343414	0.110651	-0.216149	0	6.5276	20481000	11	4.6	3	3	3	1	2	3	0	1	1
P51571;A6NLM8	P51571;A6NLM8	Translocon-associated protein subunit delta	SSR4	23.8436	24.03	23.8853	23.3636	23.7222	23.6393	23.4816	23.6454	24.364	23.9463	23.6072	24.1104	no	no	0.0698181	0.031662	no	0.786407	-0.312913	no	0.0649725	-0.0576363	no	no	no	1.31976	-0.344575	no	0.117382	-0.0892982	0.718573	-0.216937	0	19.443	590140000	84	29.5	5	5	5	5	5	5	5	5	5
Q07812-5;Q07812-8;Q07812;Q07812-2;Q07812-7;K4JQN1;Q07812-4	Q07812-5;Q07812-8;Q07812;Q07812-2;Q07812-7	Apoptosis regulator BAX	BAX	23.5158	23.5781	23.5774	23.3769	23.3059	23.3313	23.4305	23.1048	23.4907	23.4203	23.7919	23.7086	no	no	0.29457	-0.0832081	no	1.23991	-0.302266	no	0.842076	-0.298318	no	no	no	2.7678	-0.219058	no	0.81905	-0.21511	1.79343	-0.217084	0	89.185	508170000	67	36	4	4	4	4	4	4	4	4	4
A0A0D9SF54;A0A0D9SGF6;Q13813-3;Q13813;Q13813-2	A0A0D9SF54;A0A0D9SGF6;Q13813-3;Q13813;Q13813-2	Spectrin alpha chain, non-erythrocytic 1	SPTAN1	20.3225	20.2699	19.8567	20.2444	19.9615	19.5701	19.8369	20.0074	19.9668	19.6085	20.0487	19.6322	no	no	0.876816	0.386552	no	0.267903	0.162223	no	0.499991	0.173903	no	no	no	0.38591	-0.224328	no	0.611603	-0.212649	0.498756	-0.218489	0	7.0983	40062000	9	2.3	4	4	4	4	4	4	4	4	4
Q9H9B1;Q9H9B1-3;Q9H9B1-4;A0A0D9SFX4;A0A0D9SEQ1;A0A0D9SEP2;A0A0D9SFS4;A0A0D9SER3;A0A0D9SFG7;A0A0C4DGF8;A0A0G2JRR0;A0A0G2JRN8;A0A0G2JIS2;A2ABF8;A0A0G2JIR1;A2ABF9;A0A0G2JK64;Q96KQ7-2;Q96KQ7	Q9H9B1;Q9H9B1-3;Q9H9B1-4;A0A0D9SFX4;A0A0D9SEQ1	Histone-lysine N-methyltransferase EHMT1	EHMT1	21.7795	21.487	22.2368	21.423	21.3634	20.9803	21.6814	21.9516	22.2954	19.0252	18.9641	18.6587	yes	yes	3.55916	2.95177	yes	3.7267	2.37287	yes	3.90172	3.09345	no	no	no	1.05206	-0.578907	no	0.193084	0.141677	0.62257	-0.218615	0	18.401	108610000	21	6	8	8	8	7	8	7	6	5	6
M0R3F1;A0A0A0MRA5;B7Z4B8;Q9BUJ2-4;Q9BUJ2-2;Q9BUJ2;Q9BUJ2-3;M0QYZ0;M0QYM5;M0QYI8	M0R3F1;A0A0A0MRA5;B7Z4B8;Q9BUJ2-4;Q9BUJ2-2;Q9BUJ2;Q9BUJ2-3;M0QYZ0	Heterogeneous nuclear ribonucleoprotein U-like protein 1	HNRNPUL1	19.8668	20.6053	21.8513	18.3677	20.6629	21.1655	20.6118	21.6048	20.9189	18.1623	16.6355	17.3419	yes	yes	2.01918	3.39453	yes	1.3006	2.68544	yes	2.63974	3.66522	no	no	no	0.274144	-0.709094	no	0.156073	0.270688	0.215108	-0.219203	0	12.118	74023000	10	12	6	6	6	5	4	6	3	4	4
Q71RG4-2;Q71RG4;K7EKW3;E7ESS3;Q71RG4-3	Q71RG4-2;Q71RG4;K7EKW3;E7ESS3;Q71RG4-3	Transmembrane and ubiquitin-like domain-containing protein 2	TMUB2	21.683	21.847	21.7423	21.4962	21.811	21.6371	21.4963	21.6397	21.1464	22.0095	21.9592	22.6455	no	no	0.924779	-0.44731	no	1.09555	-0.556633	no	1.36961	-0.7773	no	no	no	0.458489	-0.109323	no	1.00428	-0.32999	0.731386	-0.219656	0	52.733	151660000	21	25.9	4	4	4	3	3	4	4	2	4
P11279;P11279-2	P11279;P11279-2	Lysosome-associated membrane glycoprotein 1	LAMP1	26.4621	26.6244	26.4701	26.2783	26.3876	26.3832	26.2721	26.1981	26.2743	26.4833	26.7327	26.607	no	no	0.424755	-0.0888456	no	1.48689	-0.257957	no	2.03649	-0.359509	no	no	no	1.24546	-0.169112	no	2.00881	-0.270664	1.62713	-0.219888	0	126.72	3577600000	146	18.9	10	10	10	8	8	10	8	8	8
Q6DD88;F5H6I7;F5GWF8	Q6DD88;F5H6I7	Atlastin-3	ATL3	26.438	26.2859	26.4861	26.0133	26.176	26.2196	26.1413	26.031	26.5114	26.5432	26.3386	26.5682	no	no	0.3519	-0.0800254	no	1.64797	-0.347055	no	0.719072	-0.255462	no	no	no	1.4273	-0.267029	no	0.485144	-0.175437	0.956221	-0.221233	0	323.31	3288600000	274	53.8	21	21	21	20	20	19	17	18	20
P63010-3;P63010;P63010-2;A0A087X253;A0A087WU93;A0A087WZQ6;A0A087WYD1;K7EN71;K7ERB2	P63010-3;P63010;P63010-2;A0A087X253;A0A087WU93;A0A087WZQ6;A0A087WYD1	AP-2 complex subunit beta	AP2B1	21.7518	21.141	21.3828	21.1056	21.2515	21.5657	21.085	21.0196	21.1958	21.3028	21.0632	21.1745	no	no	0.571894	0.245038	no	0.346732	0.127435	no	0.39143	-0.0800088	no	no	no	0.202986	-0.117603	no	0.81373	-0.325047	0.508358	-0.221325	0	24.739	104030000	16	9.5	7	7	2	2	1	1	2	2	2
Q9UIW2;Q9HCM2-4;P51805;Q9HCM2	Q9UIW2;Q9HCM2-4;P51805;Q9HCM2	Plexin-A1;Plexin-A4;Plexin-A3	PLXNA1;PLXNA4;PLXNA3	19.0559	19.0385	18.9241	19.4005	18.9497	18.5225	18.7917	18.8276	18.2104	18.7289	18.9278	19.0528	no	no	0.427595	0.103038	no	0.0703985	0.0544186	no	0.592578	-0.293203	no	no	no	0.0659667	-0.048619	no	0.905266	-0.39624	0.485616	-0.22243	0.004893	3.3657	16936000	4	1.4	2	2	2	2	2	2	1	2	2
Q9UHQ4;B7Z2L0;C9JTE9;H7C5E2;Q9UHQ4-2;H0Y7N8;C9IYK6;F8WB99;C9JGJ9	Q9UHQ4;B7Z2L0;C9JTE9;H7C5E2;Q9UHQ4-2;H0Y7N8;C9IYK6	B-cell receptor-associated protein 29	BCAP29	22.8228	23.0447	22.7328	22.609	22.6141	22.6759	22.5879	22.4263	22.9465	22.594	22.8903	22.7793	no	no	0.37072	0.112223	no	0.612697	-0.121575	no	0.223664	-0.10099	no	no	no	1.15557	-0.233798	no	0.522026	-0.213214	0.838796	-0.223506	0	31.466	270480000	39	26.6	6	6	6	5	6	6	4	5	5
O96005;O96005-3;O96005-4;K7EQQ1;K7ERL5;K7EJ16	O96005;O96005-3;O96005-4	Cleft lip and palate transmembrane protein 1	CLPTM1	24.4404	24.0443	23.8351	23.7981	23.9809	23.6424	23.8966	23.8919	24.0846	24.1711	24.5248	24.2598	no	no	0.439521	-0.21196	no	1.61993	-0.51142	no	1.36213	-0.360842	no	no	no	0.670382	-0.299459	no	0.324358	-0.148882	0.49737	-0.224171	0	43.135	706230000	64	16	9	9	9	9	8	9	8	8	8
O95140;O95140-2;Q5JXC5	O95140;O95140-2	Mitofusin-2	MFN2	24.3863	24.2485	24.2544	23.9632	23.8455	23.9441	24.1418	24.3457	24.1917	24.4149	24.2657	24.3429	no	no	0.290743	-0.0447642	no	2.77286	-0.423566	no	0.697628	-0.114753	no	no	no	2.54925	-0.378801	no	0.38754	-0.0699889	1.46839	-0.224395	0	79.264	757920000	97	29.2	21	21	19	17	18	18	18	18	17
C9J2P9;Q75N03-2;Q75N03;C9K074	C9J2P9;Q75N03-2;Q75N03	E3 ubiquitin-protein ligase Hakai	CBLL1	23.8351	23.8066	23.201	23.4868	23.087	23.0085	23.8886	23.4977	23.3695	23.9603	23.7883	23.6942	no	no	0.380419	-0.200065	no	1.68362	-0.620185	no	0.585656	-0.229014	no	no	no	0.759644	-0.42012	no	0.0379028	-0.0289491	0.398773	-0.224534	0	32.076	459110000	82	28.8	8	8	8	8	8	8	8	7	7
P21964-2;P21964;E7EMS6;E7EUU8;F8WBW9;H7BZ45	P21964-2;P21964;E7EMS6;E7EUU8	Catechol O-methyltransferase	COMT	25.374	25.752	25.6531	25.2532	25.415	25.5365	25.2621	25.2364	25.5049	25.7242	25.9987	26.0444	no	no	1.02409	-0.329432	no	1.80204	-0.520878	no	1.95501	-0.587954	no	no	no	0.614921	-0.191446	no	0.846158	-0.258522	0.73054	-0.224984	0	323.31	2082600000	230	84.2	15	15	15	13	13	14	13	14	14
Q9Y4B6-3;Q9Y4B6-2;Q9Y4B6	Q9Y4B6-3;Q9Y4B6-2;Q9Y4B6	Protein VPRBP	VPRBP	19.4228	19.6019	20.4963	19.6481	19.569	19.6617	19.7719	19.41	19.6272	19.6846	20.3228	20.7486	no	no	0.381374	-0.411652	no	0.942498	-0.625718	no	0.928638	-0.648932	no	no	no	0.255207	-0.214066	no	0.273197	-0.237279	0.264202	-0.225672	0	9.3505	41951000	15	5.1	5	5	5	3	4	5	2	3	4
J3KQ48;Q9Y3E5	J3KQ48;Q9Y3E5	Peptidyl-tRNA hydrolase 2, mitochondrial	PTRH2	23.0135	22.871	23.2683	22.4298	22.7145	22.8529	22.9208	22.7288	23.2988	23.3465	23.6403	23.3828	no	no	1.28097	-0.405615	no	2.15549	-0.790841	no	1.16464	-0.47378	no	no	no	1.06291	-0.385226	no	0.122143	-0.0681655	0.592526	-0.226696	0	71.283	351770000	66	47.2	5	5	5	4	3	5	4	5	5
P16615;P16615-5;P16615-2;P16615-3;P16615-4;H7C5W9;O14983-2;O14983;O14983-3;Q93084-4;Q93084-2;Q93084-3;Q93084-7;Q93084;Q93084-6;Q93084-5;J3QSY6;H3BVB2;H3BTW4	P16615;P16615-5;P16615-2;P16615-3;P16615-4;H7C5W9	Sarcoplasmic/endoplasmic reticulum calcium ATPase 2	ATP2A2	26.4934	26.4352	26.0755	26.0455	26.1933	26.2497	26.1081	25.9597	26.0871	26.9141	26.7724	26.7424	no	no	1.55126	-0.474937	no	2.88179	-0.646806	no	3.37549	-0.75801	no	no	no	0.52412	-0.171869	no	0.955452	-0.283072	0.739786	-0.22747	0	308.02	3479600000	311	33	32	32	32	29	28	28	28	30	29
A0A087X1N2;Q03701;C9J9W7	A0A087X1N2;Q03701	CCAAT/enhancer-binding protein zeta	CEBPZ	24.794	24.7312	24.389	24.2297	24.6655	24.5599	24.3675	24.412	24.2283	24.5184	24.7937	24.7449	no	no	0.113848	-0.0476144	no	0.570955	-0.200612	no	1.58578	-0.349753	no	no	no	0.349201	-0.152998	no	1.03209	-0.302139	0.690643	-0.227568	0	323.31	980730000	136	25.2	19	19	19	18	18	17	19	19	18
Q9P0L0;Q9P0L0-2;J3QKM9	Q9P0L0;Q9P0L0-2	Vesicle-associated membrane protein-associated protein A	VAPA	26.5086	26.7493	26.8088	26.3286	26.3	26.5212	26.1923	26.458	26.9636	26.9286	26.9367	26.9594	no	no	1.28448	-0.252666	no	2.87109	-0.558321	no	0.826293	-0.403631	no	no	no	1.24665	-0.305655	no	0.244299	-0.150965	0.745474	-0.22831	0	258.25	4188500000	215	50.6	12	12	11	11	11	10	10	10	10
A0A087WZA9;A0A024R4K9;A0A087X266;Q9BXJ8-2;Q9BXJ8	A0A087WZA9;A0A024R4K9;A0A087X266;Q9BXJ8-2;Q9BXJ8	Transmembrane protein 120A	TMEM120A;TMPIT	20.8482	21.01	20.9134	20.6266	20.7285	20.8033	20.474	20.6578	20.8787	20.8457	21.8579	21.8008	no	no	0.805377	-0.577611	no	1.10671	-0.782005	no	1.12171	-0.831305	no	no	no	1.37317	-0.204394	no	0.94117	-0.253693	1.15717	-0.229044	0	5.8964	85425000	23	12.1	2	2	2	2	2	2	2	2	2
Q6P1X5;H0YC37;E5RI28;H0YB55	Q6P1X5	Transcription initiation factor TFIID subunit 2	TAF2	26.1384	26.1324	26.2888	25.5087	25.5987	25.4958	26.1191	26.7907	26.2317	26.2554	26.2347	26.26	no	no	0.542021	-0.0634861	no	4.55645	-0.715633	no	0.248488	0.130424	no	no	no	3.3756	-0.652147	no	0.381056	0.193911	1.87833	-0.229118	0	323.31	2862200000	290	30.9	31	31	26	21	21	23	22	22	22
Q9Y673;Q9Y673-2	Q9Y673;Q9Y673-2	Dolichyl-phosphate beta-glucosyltransferase	ALG5	22.1139	21.9333	22.1334	21.7252	21.8556	21.8607	21.7995	21.643	22.1004	22.2798	22.2508	22.4522	no	no	1.3932	-0.267385	no	2.58241	-0.513768	no	1.49873	-0.480005	no	no	no	1.47212	-0.246382	no	0.646608	-0.212619	1.05936	-0.229501	0	20.819	174460000	52	21	5	5	5	4	5	5	5	5	5
A0A087WUI2;P22626-2;P22626	A0A087WUI2;P22626-2;P22626	Heterogeneous nuclear ribonucleoproteins A2/B1	HNRNPA2B1	19.9474	20.1702	19.7595	19.6689	19.821	19.6128	19.5448	20.2717	19.4524	18.6158	18.3754	18.6912	yes	yes	3.10848	1.39825	yes	3.25468	1.14013	yes	1.90872	1.19552	no	no	no	0.898294	-0.258118	no	0.287235	-0.202738	0.592764	-0.230428	0	11.832	31351000	9	10	2	2	2	2	2	2	2	2	2
F5H423;P84077;P61204;F5H0C7;C9J1Z8;P84085;P61204-2;F5H1V1;F5H6T5;F8WDB3	F5H423;P84077;P61204;F5H0C7;C9J1Z8;P84085;P61204-2	ADP-ribosylation factor 1;ADP-ribosylation factor 3;ADP-ribosylation factor 5	ARF1;ARF3;ARF5	20.5075	20.9357	22.0546	20.1523	20.3471	20.7598	21.3631	21.081	21.9064	20.6381	20.7613	21.4027	no	no	0.16883	0.231866	no	0.800171	-0.514312	no	0.693729	0.516108	no	no	no	0.686121	-0.746178	no	0.211601	0.284241	0.448861	-0.230968	0	18.745	97218000	29	26.2	4	2	2	2	2	2	2	2	2
Q9NYF8-2;Q9NYF8;E9PK91;Q9NYF8-3;E9PK09;E9PQN2;E9PKI6;Q9NYF8-4;E9PJA7;H0YF00;H0YF14;H0YF63	Q9NYF8-2;Q9NYF8;E9PK91;Q9NYF8-3;E9PK09;E9PQN2;E9PKI6;Q9NYF8-4	Bcl-2-associated transcription factor 1	BCLAF1	25.3464	26.2111	26.9664	26.05	25.3429	25.3513	26.2537	26.1491	26.4977	17.0123	18.7098	19.3036	yes	yes	3.15121	7.83275	yes	3.24681	7.23948	yes	3.48071	7.95828	no	no	no	0.494406	-0.593271	no	0.0934886	0.125524	0.293947	-0.233873	0	292.82	2336000000	213	27.1	21	21	20	19	19	19	19	18	17
Q9NRG9;F8VZ44;H3BU82;Q9NRG9-2;F8VUB6	Q9NRG9;F8VZ44;H3BU82;Q9NRG9-2	Aladin	AAAS	23.3851	23.3479	23.3133	22.8817	22.765	22.9248	23.2933	23.4072	23.4169	23.5023	23.5574	23.5445	no	no	2.65757	-0.185995	no	3.74622	-0.677584	no	1.70863	-0.162277	no	no	no	3.15423	-0.491589	no	0.204688	0.0237185	1.67946	-0.233935	0	89.464	419740000	76	22.2	9	9	9	8	9	9	8	8	7
Q09161;X6R941;F2Z2T1	Q09161	Nuclear cap-binding protein subunit 1	NCBP1	23.8845	23.8282	24.3483	23.5943	23.6936	23.8765	23.8995	23.6767	23.9753	24.0725	24.1009	24.2332	no	no	0.267857	-0.115238	no	1.89733	-0.414071	no	1.30432	-0.285049	no	no	no	0.743969	-0.298833	no	0.380384	-0.169812	0.562176	-0.234323	0	61.507	619740000	90	20.3	12	12	12	9	10	12	12	12	12
H0YCK3;P55265-5;P55265-3;P55265-2;P55265;P55265-4	H0YCK3;P55265-5;P55265-3;P55265-2;P55265;P55265-4	Double-stranded RNA-specific adenosine deaminase	ADAR	21.6211	21.4047	23.7452	21.0956	20.8877	21.3796	22.7483	23.4944	22.5253	18.5355	17.6722	18.9957	yes	yes	1.99285	3.85588	yes	2.559	2.71983	yes	3.12863	4.52156	no	no	no	0.679058	-1.13604	no	0.343647	0.665681	0.511352	-0.23518	0	73.23	200990000	27	10.5	9	9	9	7	8	9	5	7	8
P16403	P16403	Histone H1.2	HIST1H1C	23.6947	24.1129	25.0725	23.7543	23.9032	23.5877	24.793	24.1338	24.1687	23.7248	24.2546	24.2712	no	no	0.178989	0.209834	no	0.766676	-0.335148	no	0.431267	0.281636	no	no	no	0.581365	-0.544982	no	0.0536996	0.0718021	0.317532	-0.23659	0	22.853	753200000	42	23.9	6	6	1	0	0	1	0	1	0
P05423;E5RHT4;E7EQ68	P05423	DNA-directed RNA polymerase III subunit RPC4	POLR3D	23.9367	24.0833	24.5241	23.4545	23.5043	23.5048	24.3262	24.2701	24.607	20.1552	19.1118	18.1772	yes	yes	2.96249	5.03334	yes	2.79225	4.33983	yes	3.08228	5.25306	no	no	no	1.76005	-0.693509	no	0.46326	0.219718	1.11165	-0.236895	0	45.512	565630000	90	34.2	11	11	11	9	10	11	9	7	10
Q6ZXV5-2;Q6ZXV5	Q6ZXV5-2;Q6ZXV5	Transmembrane and TPR repeat-containing protein 3	TMTC3	21.1257	21.5748	21.3481	20.9725	21.3221	21.6057	21.0528	20.83	20.8925	21.1249	21.9807	21.9564	no	no	0.472681	-0.337786	no	0.50464	-0.387246	no	1.23842	-0.762191	no	no	no	0.0776286	-0.0494601	no	1.36161	-0.424405	0.719617	-0.236932	0	20.13	106540000	32	13.2	7	7	7	7	5	7	7	6	6
Q7Z434;Q7Z434-4;Q7Z434-5;Q7Z434-2	Q7Z434;Q7Z434-4	Mitochondrial antiviral-signaling protein	MAVS	21.0982	20.8513	20.786	20.9004	20.8047	20.6422	20.4563	20.5484	20.6885	20.9553	21.1827	20.8656	no	no	0.26671	-0.0893981	no	0.840682	-0.218781	no	1.70559	-0.436796	no	no	no	0.460443	-0.129382	no	1.3896	-0.347398	0.925024	-0.23839	0	12.063	74244000	10	13.5	5	5	5	2	2	3	3	3	4
O76024;H0Y9G5	O76024;H0Y9G5	Wolframin	WFS1	24.0532	23.8598	23.4259	23.5398	23.7979	23.7317	23.2153	23.4947	23.4596	24.1042	23.8851	23.8828	no	no	0.373399	-0.17775	no	1.17924	-0.267583	no	2.11174	-0.567483	no	no	no	0.168756	-0.0898336	no	0.884699	-0.389733	0.526727	-0.239783	0	18.277	448330000	55	12	8	8	8	7	7	6	6	6	7
Q9H972-2;Q9H972;G3V396;G3V4W6;G3V2P0;J3KPV9;G5E9D9;A0A0C4DFZ6	Q9H972-2;Q9H972;G3V396;G3V4W6;G3V2P0;J3KPV9	Uncharacterized protein C14orf93	C14orf93	19.9884	20.065	21.3335	19.9012	19.8806	20.0231	20.1913	20.8391	20.4991	16.3767	17.8467	17.7146	yes	yes	2.09913	3.14965	yes	2.29046	2.62228	yes	2.49541	3.19718	no	no	no	0.529652	-0.527367	no	0.0338364	0.0475279	0.281744	-0.239919	0	6.487	43408000	13	7.4	3	3	3	3	2	2	3	3	2
Q8TC12;Q8TC12-2;G3V2G6;G3V234;H0YJ46;Q8TC12-3;H0YIZ8	Q8TC12;Q8TC12-2;G3V2G6;G3V234;H0YJ46;Q8TC12-3	Retinol dehydrogenase 11	RDH11	25.6597	25.5814	25.6394	25.49	25.6822	25.1707	25.3213	25.3225	25.3232	25.9438	25.8253	25.8615	no	no	2.39179	-0.250012	no	1.31173	-0.429184	no	4.02964	-0.554526	no	no	no	0.521294	-0.179172	no	3.69298	-0.304514	2.10714	-0.241843	0	192.09	1952600000	170	48.7	13	13	8	8	8	7	7	7	8
A0A0D9SFS3;E9PDF2;E9PCR7;Q02218-2;Q02218;E9PFG7;Q02218-3;Q9ULD0;C9J4G7;Q9ULD0-3;Q9ULD0-2	A0A0D9SFS3;E9PDF2;E9PCR7;Q02218-2;Q02218;E9PFG7;Q02218-3;Q9ULD0	2-oxoglutarate dehydrogenase, mitochondrial;2-oxoglutarate dehydrogenase-like, mitochondrial	OGDH;OGDHL	20.568	20.1486	20.0657	20.0277	20.0982	19.8375	20.0777	20.2507	19.8186	19.8025	20.1135	20.0128	no	no	0.721071	0.284487	no	0.0323371	0.0115242	no	0.177734	0.0727456	no	no	no	0.717695	-0.272963	no	0.457002	-0.211742	0.587348	-0.242352	0	5.8305	44293000	15	4.3	3	3	3	3	3	3	3	3	3
Q12846;Q12846-2;C9JFM5;A0A087WWW0;H3BMK2	Q12846;Q12846-2;C9JFM5	Syntaxin-4	STX4	24.4491	24.2219	24.0569	24.0488	24.1241	23.9875	24.0172	23.9276	23.8948	24.506	24.3403	24.0558	no	no	0.122016	-0.0580743	no	0.835619	-0.247275	no	1.21953	-0.354202	no	no	no	0.718813	-0.189201	no	1.16589	-0.296127	0.942353	-0.242664	0	88.231	709680000	98	50.2	11	11	11	11	9	10	9	10	10
P39023;H7C422;F8WCR1;H7C3M2;G5E9G0;B5MCW2;Q92901	P39023;H7C422;F8WCR1;H7C3M2;G5E9G0	60S ribosomal protein L3	RPL3	22.7563	22.541	23.1349	21.885	22.0591	22.405	22.8833	22.882	23.2928	21.8402	22.1148	22.4208	no	no	1.32918	0.685502	no	0.0129418	-0.00888443	no	1.8398	0.894136	no	no	no	1.3996	-0.694387	no	0.399552	0.208633	0.899577	-0.242877	0	43.205	270800000	46	18.6	8	8	8	6	6	8	6	7	7
O75533;B4DGZ4;H7C341;O75533-2;F8WC19	O75533	Splicing factor 3B subunit 1	SF3B1	26.1777	26.0213	26.2047	25.6751	25.9253	26.1187	25.883	25.9267	25.8188	25.684	25.7384	25.7696	no	no	2.53306	0.40391	no	0.601476	0.175734	no	1.65399	0.14553	no	no	no	0.745154	-0.228176	no	1.77942	-0.25838	1.26229	-0.243278	0	323.31	2564400000	351	35.7	36	36	36	33	32	34	30	31	35
H0YDQ1;H0YDD3;Q9BVK2-2;Q9BVK2;H0YD42;H0YCV0	H0YDQ1;H0YDD3;Q9BVK2-2;Q9BVK2;H0YD42;H0YCV0	Probable dolichyl pyrophosphate Glc1Man9GlcNAc2 alpha-1,3-glucosyltransferase	ALG8	21.673	21.7049	21.4622	21.2031	21.4581	21.4287	21.4011	21.4628	21.2652	21.5303	21.9357	21.6579	no	no	0.266565	-0.0946045	no	1.12351	-0.344639	no	1.17092	-0.33159	no	no	no	1.06006	-0.250034	no	1.16149	-0.236986	1.11078	-0.24351	0	4.9679	114480000	20	34.5	2	2	2	2	2	2	2	2	2
Q9BT22-2;Q9BT22;K7EID2	Q9BT22-2;Q9BT22;K7EID2	Chitobiosyldiphosphodolichol beta-mannosyltransferase	ALG1	21.0554	21.2634	21.4519	20.7701	20.7502	21.1009	21.1418	20.6051	21.6919	20.9177	21.3462	21.2448	no	no	0.193981	0.0873146	no	0.793546	-0.295874	no	0.0229221	-0.0232836	no	no	no	1.11654	-0.383189	no	0.120815	-0.110598	0.618679	-0.246894	0	13.846	86698000	18	12.7	4	4	4	3	3	4	2	3	2
Q9H9B4;D6RFI0;D6RDG7;S4R2X2	Q9H9B4;D6RFI0	Sideroflexin-1	SFXN1	21.8749	21.799	21.4951	21.5426	21.6828	21.8768	21.3353	21.32	21.0902	22.1513	21.8497	22.1786	no	no	1.00852	-0.336885	no	1.17937	-0.359104	no	2.45079	-0.811363	no	no	no	0.0504855	-0.0222181	no	1.55469	-0.474477	0.802589	-0.248348	0	10.539	126150000	18	17.7	5	5	5	5	5	5	4	4	3
Q13029-2;Q13029;Q13029-5;Q13029-3	Q13029-2;Q13029;Q13029-5;Q13029-3	PR domain zinc finger protein 2	PRDM2	22.3107	22.9122	23.9155	21.9946	22.0448	22.4532	22.718	23.8175	23.7458	18.8676	18.3435	18.4953	yes	yes	3.08779	4.47733	yes	4.14214	3.59541	yes	3.63166	4.85833	no	no	no	0.83466	-0.881924	no	0.258018	0.381001	0.546339	-0.250461	0	37.052	292820000	40	9.5	13	13	13	9	11	13	9	10	10
P07355;P07355-2;H0YKS4;H0YMD0;H0YMU9;H0YN42;H0YMM1;H0YM50;A6NMY6;H0YKZ7;H0YLV6;H0YMT9;H0YKX9;H0YMW4;H0YKL9;H0YNP5;H0YKV8;H0YN52;H0YMD9;H0YNA0;H0YN28;H0YL33;H0YLE2;H0YNB8;H0YKN4	P07355;P07355-2;H0YKS4;H0YMD0;H0YMU9;H0YN42;H0YMM1;H0YM50;A6NMY6;H0YKZ7;H0YLV6;H0YMT9;H0YKX9;H0YMW4	Annexin A2;Annexin;Putative annexin A2-like protein	ANXA2;ANXA2P2	22.9463	22.797	21.7986	22.3259	22.641	22.5332	22.0168	22.4338	21.6195	21.7297	21.6367	21.5593	no	no	1.12777	0.872034	no	2.91704	0.858089	no	0.727047	0.381437	no	no	no	0.0123824	-0.0139446	no	0.497889	-0.490597	0.255136	-0.252271	0	32.787	200250000	64	33.9	9	9	9	8	8	7	8	7	7
A0A087WWP7;A0A087X1P0;P23470-2;P23470	A0A087WWP7;A0A087X1P0;P23470-2;P23470	Protein-tyrosine-phosphatase;Receptor-type tyrosine-protein phosphatase gamma	PTPRG	20.4671	20.3427	20.6796	20.4711	20.2234	20.2936	20.3164	20.2412	19.9162	20.2952	20.6125	20.7995	no	no	0.153249	-0.0726134	no	0.659573	-0.239721	no	1.00643	-0.411144	no	no	no	0.60982	-0.167107	no	1.00963	-0.338531	0.809726	-0.252819	0	6.4845	57344000	11	2.4	3	3	3	3	3	3	2	3	3
P98172	P98172	Ephrin-B1	EFNB1	21.771	22.0496	21.883	21.6158	21.7693	22.1074	21.0745	21.7711	21.5412	21.92	21.7286	22.0209	no	no	0.0325478	0.0113703	no	0.128338	-0.0589803	no	0.897696	-0.42756	no	no	no	0.158682	-0.0703506	no	0.931235	-0.438931	0.544958	-0.254641	0	13.333	148860000	34	30.3	6	6	6	5	6	5	6	5	6
C9J5X1;P08069;H0YMJ5;H3BSZ8;P06213-2;P06213	C9J5X1;P08069	Tyrosine-protein kinase receptor;Insulin-like growth factor 1 receptor;Insulin-like growth factor 1 receptor alpha chain;Insulin-like growth factor 1 receptor beta chain	IGF1R	22.2966	22.4722	22.2618	21.6779	21.927	21.6108	22.3696	22.4383	22.4974	22.5427	22.699	22.5284	no	no	1.3549	-0.246464	no	2.81413	-0.851465	no	1.10441	-0.154919	no	no	no	2.18837	-0.605001	no	0.539896	0.0915445	1.36413	-0.256728	0	26.267	196580000	56	9.4	12	12	12	11	10	10	8	9	8
Q5JTH9;Q5JTH9-2;Q5JTH9-3;A0A087X1U8;H7C1M8;A0A087X0G0;A0A087WYW2	Q5JTH9;Q5JTH9-2;Q5JTH9-3	RRP12-like protein	RRP12	27.4088	27.2511	27.7058	27.0107	27.1387	27.2029	27.3097	27.218	27.3108	27.5993	27.5116	27.6004	no	no	0.350386	-0.115202	no	2.68475	-0.452995	no	2.61996	-0.290948	no	no	no	1.09697	-0.337793	no	0.57138	-0.175746	0.834174	-0.256769	0	323.31	6809900000	579	45.6	45	45	45	42	42	44	43	42	43
Q92609;Q92609-2;C9JNM0;C9JED7;F2Z3C3;C9K0P2;C9J397;C9JWX0;C9JW04;C9JDR8;C9J3F6	Q92609;Q92609-2	TBC1 domain family member 5	TBC1D5	19.887	19.9627	19.8119	19.6462	19.7039	19.9746	19.618	19.0839	19.7483	19.9082	19.9057	19.7614	no	no	0.166218	0.0287507	no	0.302517	-0.0835018	no	0.832274	-0.375033	no	no	no	0.436568	-0.112253	no	0.90653	-0.403784	0.671549	-0.258018	0	6.1639	35282000	9	7.2	4	4	4	4	3	3	3	2	3
C9JPM4;P18085;C9JAK5;U3KQF2	C9JPM4;P18085;C9JAK5	ADP-ribosylation factor 4	ARF4	21.0321	21.2112	22.2335	20.8519	20.8337	21.121	21.46	20.9653	22.1719	17.2829	21.0953	21.5064	no	no	0.475831	1.53074	no	0.292543	0.973999	no	0.492936	1.57088	no	no	no	0.653202	-0.556739	no	0.0262573	0.0401408	0.33973	-0.258299	0	17.937	105300000	19	51.2	5	5	3	3	3	3	1	2	1
H3BPE1;H3BQK9;Q9UPN3;Q9UPN3-4;Q9UPN3-3;Q9UPN3-2;E9PLY5;E9PNZ4;H0Y390;Q9UPN3-5;E9PLY0	H3BPE1;H3BQK9;Q9UPN3;Q9UPN3-4;Q9UPN3-3;Q9UPN3-2;E9PLY5;E9PNZ4;H0Y390;Q9UPN3-5	Microtubule-actin cross-linking factor 1, isoforms 1/2/3/5	MACF1	23.9062	23.3281	23.1473	23.598	23.2577	23.2795	23.1264	22.9028	23.0459	20.487	18.4109	19.0478	yes	yes	2.49542	4.1453	yes	2.54243	4.06314	yes	2.41291	3.70977	no	no	no	0.117788	-0.0821635	no	0.850061	-0.435537	0.483924	-0.25885	0	5.8453	494710000	20	0.5	4	3	3	3	2	2	2	2	3
Q53GQ0;E9PI21;Q53GQ0-2	Q53GQ0	Very-long-chain 3-oxoacyl-CoA reductase	HSD17B12	22.6963	23.1041	23.0036	22.6718	22.8494	22.8231	22.4643	22.4727	22.7706	23.0033	22.9362	22.9773	no	no	0.109397	-0.0375741	no	1.50366	-0.19079	no	1.7663	-0.403049	no	no	no	0.496979	-0.153216	no	1.08254	-0.365475	0.789761	-0.259345	0	23.695	294210000	45	26.3	7	7	7	7	7	7	7	7	7
P12757-5;P12757;P12757-3	P12757-5;P12757;P12757-3	Ski-like protein	SKIL	19.5133	19.8333	19.9419	19.4814	19.5892	19.6775	19.0342	19.7625	19.4753	18.751	18.8376	18.7534	no	no	2.76193	0.982192	no	3.64703	0.802045	no	1.40303	0.643339	no	no	no	0.569841	-0.180148	no	0.613888	-0.338854	0.591864	-0.259501	0	7.5324	25892000	7	6.3	3	3	3	3	3	3	3	3	3
C9JTT8;Q68DU7;H7C1N3;O15155-2;O15155	C9JTT8;Q68DU7;H7C1N3;O15155-2;O15155	BET1 homolog	BET1;DKFZp781C0425	21.3968	21.1877	21.1757	20.9244	21.0363	20.6018	21.071	21.6278	20.7019	21.6488	21.3994	21.2901	no	no	0.683884	-0.192689	no	1.61271	-0.591911	no	0.467521	-0.312512	no	no	no	1.25976	-0.399222	no	0.161662	-0.119823	0.710711	-0.259522	0.004896	3.3732	92070000	31	11.2	1	1	1	1	1	1	1	1	1
Q6AHZ1;Q6AHZ1-2;A0A087WWK1	Q6AHZ1;Q6AHZ1-2	Zinc finger protein 518A	ZNF518A	24.6204	24.219	25.7194	23.9689	24.2809	24.2729	24.9482	25.2128	24.8691	19.575	19.7312	21.2973	yes	yes	2.55278	4.65173	yes	2.68269	3.97306	yes	2.99656	4.80885	no	no	no	0.669163	-0.678672	no	0.124909	0.157119	0.397036	-0.260777	0	153.74	898940000	117	20.6	26	26	26	25	24	25	22	23	21
Q99613;B5ME19;Q99613-2;H3BPE3;H3BPE4;H3BTY8	Q99613;B5ME19;Q99613-2	Eukaryotic translation initiation factor 3 subunit C;Eukaryotic translation initiation factor 3 subunit C-like protein	EIF3C;EIF3CL	23.8785	23.8491	23.4833	23.3442	23.4639	23.5586	23.3784	23.2259	23.8862	23.8082	23.7706	23.8965	no	no	0.265877	-0.0881545	no	2.15768	-0.369561	no	0.741703	-0.328304	no	no	no	0.930005	-0.281406	no	0.434628	-0.240149	0.682316	-0.260778	0	131.61	537510000	111	19.6	15	15	15	11	12	13	11	11	13
P30530-2;P30530;M0R0W6;H7C3L9;A0A087WZQ5;E9PHX8;Q12866	P30530-2;P30530;M0R0W6	Tyrosine-protein kinase receptor UFO;Receptor protein-tyrosine kinase	AXL	22.4336	22.1885	22.5416	22.723	22.9282	22.7313	21.4217	21.3965	21.5514	22.4897	22.4252	22.9338	no	no	0.526058	-0.228367	no	0.440315	0.177912	no	2.64694	-1.15974	no	no	no	1.51275	0.406279	no	2.89911	-0.931372	2.20593	-0.262546	0	33.665	225470000	44	12.9	10	10	10	9	10	10	8	9	10
Q86T03;Q86T03-2;G3V5T5;H0YJ90	Q86T03;Q86T03-2;G3V5T5;H0YJ90	Type 1 phosphatidylinositol 4,5-bisphosphate 4-phosphatase	TMEM55B	18.3219	19.0649	18.9493	18.9218	17.9323	19.1329	17.7535	18.5116	18.8375	19.1582	19.3014	20.051	no	no	0.940532	-0.724822	no	0.845133	-0.841208	no	1.25756	-1.136	no	no	no	0.0954069	-0.116386	no	0.447118	-0.411176	0.271262	-0.263781	0.0018963	3.7363	23184000	6	7.9	2	2	2	1	2	2	2	1	2
Q8NBX0	Q8NBX0	Saccharopine dehydrogenase-like oxidoreductase	SCCPDH	26.476	26.2764	26.3678	26.0276	26.12	26.0026	26.276	26.1518	26.077	26.4056	26.3504	26.4337	no	no	0.136475	-0.0231565	no	2.87998	-0.346471	no	1.65251	-0.228259	no	no	no	2.05267	-0.323314	no	1.1787	-0.205102	1.61569	-0.264208	0	323.31	3207900000	236	50.3	17	17	17	17	16	17	15	15	16
O60725	O60725	Protein-S-isoprenylcysteine O-methyltransferase	ICMT	20.3908	20.3028	20.4458	20.1127	20.0823	19.8444	20.2989	20.1631	20.1819	20.3615	20.3344	20.3716	no	no	0.216409	0.0239697	no	1.79462	-0.342696	no	1.48891	-0.141171	no	no	no	1.74892	-0.366666	no	1.30109	-0.16514	1.525	-0.265903	0.00065574	4.2581	51784000	7	9.9	2	2	2	2	2	2	2	2	2
Q92973-2;Q92973;Q92973-3;E7EW37;S4R398;O14787-2;A0A075B780;O14787;K7ENW1;K7ESC1;K7ELC3	Q92973-2;Q92973;Q92973-3	Transportin-1	TNPO1	24.646	24.9605	24.7818	24.3899	24.4054	24.5527	24.5922	24.3403	24.9003	24.7068	24.916	24.8714	no	no	0.115472	-0.0353057	no	2.01633	-0.382086	no	0.562719	-0.220529	no	no	no	1.52731	-0.34678	no	0.42576	-0.185223	0.976533	-0.266002	0	136.76	1052800000	127	28.1	20	20	20	20	19	18	18	18	17
Q9BX67;Q9BX67-2	Q9BX67;Q9BX67-2	Junctional adhesion molecule C	JAM3	21.7233	17.0871	21.7538	21.2773	21.4262	21.2384	18.6626	17.7461	19.1819	21.8702	18.3692	21.5171	no	no	0.073028	-0.397406	no	0.260459	0.728462	no	0.798483	-2.05529	no	no	no	0.293931	1.12587	no	0.443292	-1.65788	0.368612	-0.266006	0	10.236	94971000	8	16.1	4	4	4	4	3	3	3	3	4
Q8N2K0;Q8N2K0-2;Q8N2K0-3;I3L380;I3L294;Q5T712;I3L1V0;I3L440	Q8N2K0;Q8N2K0-2;Q8N2K0-3	Monoacylglycerol lipase ABHD12	ABHD12	22.3475	22.8419	22.8292	22.1142	22.7732	22.4679	22.17	22.059	22.8543	22.1949	22.6924	22.868	no	no	0.123902	0.0877768	no	0.183275	-0.13334	no	0.281801	-0.224015	no	no	no	0.369365	-0.221117	no	0.451808	-0.311792	0.410587	-0.266454	0	33.06	257530000	39	27.4	8	8	8	6	6	7	6	8	8
Q96HY6;A0A0A0MRX2;Q96HY6-2	Q96HY6;A0A0A0MRX2;Q96HY6-2	DDRGK domain-containing protein 1	DDRGK1	23.1834	23.4154	23.154	22.7334	23.4265	23.0708	22.3879	23.3287	22.9517	22.8529	23.453	23.2411	no	no	0.129802	0.06862	no	0.147297	-0.105436	no	0.378475	-0.292934	no	no	no	0.331134	-0.174056	no	0.561853	-0.361554	0.446493	-0.267805	0	42.619	368660000	41	25.2	6	6	6	6	4	6	5	6	6
X6R5E5;Q8NBM4;Q8NBM4-5;A0A087WXT1;Q5JUH4;Q8NBM4-4;Q8NBM4-3;Q8NBM4-2	X6R5E5;Q8NBM4;Q8NBM4-5	Ubiquitin-associated domain-containing protein 2	UBAC2	19.7956	19.8141	19.8379	19.6342	19.5155	19.4993	19.7342	19.622	19.2796	19.9937	19.7103	20.4168	no	no	0.473175	-0.224445	no	1.10048	-0.490589	no	0.938586	-0.494987	no	no	no	2.41433	-0.266143	no	0.920606	-0.270542	1.66747	-0.268343	0	4.9865	35623000	4	15.2	3	3	3	3	2	3	2	3	3
C9JFV4;Q8IZL8;E7EV54;I3L445;I3L1P4;I3L4M7;I3L4P1	C9JFV4;Q8IZL8;E7EV54	Proline-, glutamic acid- and leucine-rich protein 1	PELP1	24.4955	24.1204	24.6283	23.9471	24.0773	24.2463	24.2028	23.9403	24.4596	24.801	24.5919	24.7125	no	no	0.81122	-0.287039	no	2.35316	-0.611556	no	1.44007	-0.500878	no	no	no	0.8622	-0.324516	no	0.427897	-0.213839	0.645049	-0.269177	0	155.77	862100000	142	13.7	15	15	15	15	13	14	13	12	13
CON__P02666	CON__P02666			23.5026	24.3236	24.041	24.2966	22.1458	23.9048	24.5976	23.0551	24.1115	25.7449	26.7975	23.0311	no	no	0.465637	-1.23541	no	0.598581	-1.7421	no	0.451599	-1.26978	no	no	no	0.291233	-0.50669	no	0.0222738	-0.0343653	0.156753	-0.270528	0	71.502	917750000	28	15.8	2	2	2	2	2	2	2	2	2
Q99536;Q99536-3;K7ERT7;Q99536-2;K7ENX2;K7EM19;K7EJM4;K7ESA3	Q99536;Q99536-3;K7ERT7;Q99536-2	Synaptic vesicle membrane protein VAT-1 homolog	VAT1	25.506	25.9709	25.5466	25.5053	25.4254	25.7982	25.2675	24.8708	25.5553	25.4735	25.9612	25.9607	no	no	0.219306	-0.123976	no	0.488362	-0.222188	no	1.03886	-0.567275	no	no	no	0.202691	-0.0982119	no	0.828845	-0.443298	0.515768	-0.270755	0	48.349	1709200000	45	29	8	8	8	7	7	8	7	7	8
C9JRP1;A0A0A0MST8;E9PFN4;Q9Y6M7-11;Q9Y6M7-14;Q9Y6M7-10;Q9Y6M7-2;Q9Y6M7-9;Q9Y6M7-6;Q9Y6M7-13;Q9Y6M7-12;Q9Y6M7;Q9Y6M7-8;Q9Y6M7-7;Q9Y6M7-4;Q9Y6M7-3;H7C3C4;Q9Y6M7-5	C9JRP1;A0A0A0MST8;E9PFN4;Q9Y6M7-11;Q9Y6M7-14;Q9Y6M7-10;Q9Y6M7-2;Q9Y6M7-9;Q9Y6M7-6;Q9Y6M7-13;Q9Y6M7-12;Q9Y6M7;Q9Y6M7-8;Q9Y6M7-7;Q9Y6M7-4;Q9Y6M7-3	Anion exchange protein;Sodium bicarbonate cotransporter 3	SLC4A7	23.2226	23.3898	23.1236	22.9079	23.0274	23.0016	23.1759	22.6756	23.0573	23.5198	23.2263	23.0552	no	no	0.0476196	-0.021733	no	0.960561	-0.288086	no	0.664399	-0.297488	no	no	no	1.44369	-0.266353	no	0.745624	-0.275755	1.09466	-0.271054	0	7.0109	342880000	11	3.8	4	4	4	4	3	3	4	4	4
Q5C9Z4	Q5C9Z4	Nucleolar MIF4G domain-containing protein 1	NOM1	23.68	23.27	23.6569	23.0779	23.0366	22.9197	23.2269	23.6247	23.6977	23.7095	23.6995	23.8459	no	no	0.697662	-0.216016	no	3.42089	-0.740238	no	0.697346	-0.235205	no	no	no	1.68624	-0.524221	no	0.0327569	-0.0191886	0.859496	-0.271705	0	62.625	484340000	100	20	14	14	14	12	12	13	11	13	13
H0YH87;F8WB06;F8VQP2;V9GY86;Q99700-2;Q99700-4;Q99700;Q99700-5;F8VRK6;F8W0B5;F8VVY6;F8WB05	H0YH87;F8WB06;F8VQP2;V9GY86;Q99700-2;Q99700-4;Q99700;Q99700-5;F8VRK6	Ataxin-2	ATXN2	22.1103	22.8889	22.4824	22.3382	22.0635	22.291	22.2171	22.0349	22.3862	22.4091	22.8315	22.7135	no	no	0.241025	-0.157502	no	1.29839	-0.420431	no	1.27302	-0.438626	no	no	no	0.474458	-0.262929	no	0.497508	-0.281124	0.485983	-0.272027	0	30.496	224280000	45	12.6	9	9	9	8	8	9	7	7	9
H0YD75;Q9UBE8	H0YD75;Q9UBE8	Mitogen-activated protein kinase;Serine/threonine-protein kinase NLK	NLK	25.3656	25.5192	25.5186	25.7077	25.5584	26.0106	24.5442	24.5754	24.7684	25.5713	25.6905	25.6252	no	no	1.22881	-0.161219	no	0.400165	0.129902	no	3.66804	-0.99967	no	no	no	0.956509	0.291121	no	3.19331	-0.838451	2.07491	-0.273665	0	323.31	1859500000	192	56	21	21	21	17	19	19	18	20	21
Q8NC54	Q8NC54	Keratinocyte-associated transmembrane protein 2	KCT2	22.2414	22.3532	22.6433	22.3556	22.1069	22.34	21.8538	21.7135	22.4597	22.5142	22.607	22.9569	no	no	0.709163	-0.280043	no	1.27095	-0.425207	no	1.20918	-0.683665	no	no	no	0.430362	-0.145164	no	0.71372	-0.403622	0.572041	-0.274393	0	8.0463	206430000	15	12.8	4	4	4	4	4	4	4	4	3
Q14151;Q14151-2;K7EQU4;K7ERX3	Q14151	Scaffold attachment factor B2	SAFB2	28.7689	29.063	29.841	28.3837	28.2261	28.0985	29.3577	29.802	29.8233	26.7641	26.6911	26.3843	yes	yes	2.80917	2.61115	yes	3.46828	1.62297	yes	4.04267	3.04782	no	no	no	1.39508	-0.988175	no	0.545279	0.436672	0.970181	-0.275751	0	323.31	20011000000	703	52	56	56	45	39	40	43	40	40	42
Q7Z417;Q7Z417-2	Q7Z417	Nuclear fragile X mental retardation-interacting protein 2	NUFIP2	31.8307	32.0725	31.7643	31.8804	31.6012	31.6257	31.6177	31.306	31.6325	32.1905	32.1755	32.0164	no	no	1.02689	-0.238334	no	1.80671	-0.425056	no	2.14574	-0.608749	no	no	no	0.652687	-0.186722	no	1.22697	-0.370415	0.93983	-0.278568	0	323.31	152790000000	758	55	36	36	36	33	34	33	35	33	34
O75054;O75054-2	O75054;O75054-2	Immunoglobulin superfamily member 3	IGSF3	20.6923	20.6653	20.6273	20.0015	20.5658	20.3663	20.5476	20.4822	20.3344	20.6903	20.7617	20.5491	no	no	0.0277734	-0.00539716	no	0.942253	-0.355778	no	1.12454	-0.212266	no	no	no	0.987998	-0.350381	no	1.459	-0.206868	1.2235	-0.278625	0	8.383	60477000	5	3.8	4	4	4	4	4	4	3	4	4
Q5JWT2;Q9ULK4-4;Q9ULK4-5;Q9ULK4-3;Q9ULK4;Q9ULK4-2;Q9ULK4-6	Q5JWT2;Q9ULK4-4;Q9ULK4-5;Q9ULK4-3;Q9ULK4;Q9ULK4-2	Mediator of RNA polymerase II transcription subunit 23	MED23	22.2358	22.066	22.5056	21.8426	22.0442	21.915	21.9527	21.9439	22.2437	22.5531	22.4988	22.6453	no	no	1.03212	-0.296597	no	3.01205	-0.631786	no	2.07341	-0.51899	no	no	no	1.11864	-0.335189	no	0.618808	-0.222393	0.868722	-0.278791	0	48.983	212760000	26	7.8	9	9	9	7	6	9	7	8	8
O94973;O94973-2;A0A0G2JS82;O94973-3;A0A0G2JQM1;E9PR62;A0A0G2JRF9;A0A0G2JQA4;A0A0G2JRS3;E9PNC4;A0A0G2JS17;A0A0G2JQT9;H0YEG0;H0YDE9;E9PQP4	O94973;O94973-2;A0A0G2JS82;O94973-3;A0A0G2JQM1	AP-2 complex subunit alpha-2	AP2A2	23.134	23.3754	23.2891	22.4958	22.7423	22.915	23.0767	23.317	23.3671	23.1795	23.4634	23.4334	no	no	0.333449	-0.0925598	no	1.8758	-0.641066	no	0.342578	-0.105146	no	no	no	1.75571	-0.548506	no	0.037407	-0.0125866	0.896561	-0.280546	0	42.239	386880000	101	35.4	23	15	15	11	12	12	9	11	13
Q5QNZ2;P24539	Q5QNZ2;P24539	ATP synthase F(0) complex subunit B1, mitochondrial	ATP5F1	21.0915	20.7671	20.9116	20.5245	20.9291	20.8702	20.3699	20.8843	20.2773	21.1039	20.6986	20.9394	no	no	0.0208925	0.00943311	no	0.332956	-0.139368	no	0.841861	-0.403487	no	no	no	0.400502	-0.148801	no	0.914488	-0.41292	0.657495	-0.280861	0	10.788	72977000	15	14.9	3	3	3	3	3	3	3	3	3
Q10589-2;Q10589	Q10589-2;Q10589	Bone marrow stromal antigen 2	BST2	20.6604	20.5478	20.5657	20.6055	20.4135	21.3889	19.7634	19.7514	19.9367	20.1166	20.4001	20.2111	no	no	1.74066	0.348729	no	0.839002	0.560025	no	1.844	-0.425405	no	no	no	0.283546	0.211296	no	3.43629	-0.774134	1.85992	-0.281419	0	5.8784	57770000	8	14.9	2	2	2	2	2	2	2	2	2
P41252;J3KR24;A0A0A0MSX9;Q5TCD1;Q5TCC6	P41252;J3KR24;A0A0A0MSX9	Isoleucine--tRNA ligase, cytoplasmic	IARS	24.6433	24.94	25.2232	24.09	24.0184	24.3597	25.1151	24.8311	25.5096	24.8735	25.0718	25.222	no	no	0.242781	-0.120237	no	2.46608	-0.899715	no	0.163667	0.0961723	no	no	no	1.77643	-0.779478	no	0.347481	0.21641	1.06196	-0.281534	0	153.28	1266300000	242	34.7	34	34	34	28	29	34	25	32	29
Q5JRA6;Q5JRA6-2;A0A0A0MRH6;Q5JRA6-4;Q5JRA6-3	Q5JRA6;Q5JRA6-2;A0A0A0MRH6;Q5JRA6-4	Melanoma inhibitory activity protein 3	MIA3	23.3593	23.5962	23.6321	22.9495	23.3102	23.2491	23.3822	23.3206	23.2704	23.2264	23.4658	23.6306	no	no	0.239524	0.0882778	no	0.772375	-0.271335	no	0.406133	-0.116522	no	no	no	1.20278	-0.359613	no	1.05189	-0.2048	1.12734	-0.282207	0	49.619	441710000	99	11.7	17	17	17	16	16	16	15	15	15
O75027;O75027-2;B4DGL8;A0A087WW65;O75027-3;E9PJR8;E9PNQ5	O75027;O75027-2;B4DGL8;A0A087WW65;O75027-3	ATP-binding cassette sub-family B member 7, mitochondrial	ABCB7	25.1746	25.2685	25.2208	24.7051	25.0269	25.1008	24.9912	24.8844	24.912	25.176	25.4776	25.399	no	no	0.617147	-0.129548	no	1.26061	-0.406602	no	1.93242	-0.421686	no	no	no	1.0457	-0.277054	no	2.65063	-0.292138	1.84816	-0.284596	0	185.75	1448000000	188	30.3	19	19	19	16	17	18	17	18	18
Q9ULM3;H0Y6M6	Q9ULM3	YEATS domain-containing protein 2	YEATS2	22.6697	22.9121	23.6944	22.4722	22.3919	21.9576	23.0492	23.4911	23.4725	18.082	16.9933	21.5115	yes	yes	1.4113	4.22979	no	1.17028	3.41162	yes	1.51119	4.47528	no	no	no	1.10533	-0.818171	no	0.29104	0.245497	0.698183	-0.286337	0	56.277	275440000	57	14.4	15	15	15	13	14	15	12	13	13
Q9NSE4	Q9NSE4	Isoleucine--tRNA ligase, mitochondrial	IARS2	20.6282	20.7565	21.0728	20.1456	20.4897	20.521	20.9125	20.9281	20.1911	20.744	21.0863	21.3701	no	no	0.480052	-0.247656	no	1.45588	-0.681382	no	0.571795	-0.38958	no	no	no	1.14164	-0.433727	no	0.197208	-0.141924	0.669422	-0.287825	0	7.9478	73120000	10	5.6	4	4	4	4	4	4	4	4	4
Q9H8E8;A0A075B6H4;Q9H8E8-2	Q9H8E8;A0A075B6H4;Q9H8E8-2	Cysteine-rich protein 2-binding protein	CSRP2BP	20.812	21.0016	22.9091	20.7081	20.7131	20.7177	21.118	22.0084	22.4528	18.9605	19.7932	19.6148	yes	yes	1.38074	2.11806	yes	2.1145	1.2568	yes	2.17011	2.40357	no	no	no	0.572173	-0.861261	no	0.135705	0.285505	0.353939	-0.287878	0	20.638	110100000	25	12.7	9	9	9	7	6	9	7	7	7
Q15149;Q15149-7;Q15149-8;Q15149-9;Q15149-5;Q15149-6;Q15149-3;Q15149-2;E9PMV1;E9PKG0;H0YDN1;E9PIA2;E9PQ28;P58107	Q15149;Q15149-7;Q15149-8;Q15149-9;Q15149-5;Q15149-6;Q15149-3;Q15149-2	Plectin	PLEC	28.3353	28.1312	28.1695	27.7863	27.9817	28.1093	27.8657	27.9699	27.8254	28.0446	28.1707	28.1021	no	no	0.66447	0.106211	no	0.659126	-0.146658	no	1.74802	-0.218798	no	no	no	1.05246	-0.252869	no	1.89019	-0.325009	1.47132	-0.288939	0	323.31	11110000000	1796	49.4	199	199	3	3	3	3	3	3	3
A0A087WT44;P30519-2;P30519;I3L159;I3L1F5;I3L1Y2;I3L276;I3L4P8;I3L463	A0A087WT44;P30519-2;P30519;I3L159;I3L1F5;I3L1Y2	Heme oxygenase 2	HMOX2	22.0654	22.3961	22.4039	22.1488	22.0209	22.1281	21.8808	22.0016	21.8155	22.1494	22.4297	22.7039	no	no	0.28818	-0.139201	no	0.930705	-0.328367	no	1.45122	-0.528326	no	no	no	0.731997	-0.189165	no	1.45522	-0.389125	1.09361	-0.289145	0	42.213	191620000	47	19.7	6	6	6	6	6	6	6	5	5
Q15021;E7EN77;F5H431;F5GZK7	Q15021;E7EN77	Condensin complex subunit 1	NCAPD2	20.3287	20.7197	20.8936	19.7628	20.2228	20.587	20.7693	20.2877	20.5062	20.4976	20.6728	21.1911	no	no	0.201938	-0.139795	no	0.877	-0.596275	no	0.4584	-0.266047	no	no	no	0.716693	-0.456481	no	0.22719	-0.126252	0.471942	-0.291366	0	9.0318	63473000	6	4.9	5	5	5	4	5	5	4	4	3
P05556;P05556-2;P05556-5;P05556-4;P05556-3;E7EQW5;C9JPK5;Q5T3E6;E9PLR6;H7C4N8;E7ERX5;C9JJP8;Q5T3E5;E9PQJ2;C9JNE0	P05556;P05556-2;P05556-5;P05556-4;P05556-3	Integrin beta-1	ITGB1	28.3982	28.377	28.4006	28.3301	28.6016	28.4681	27.7877	27.732	27.6765	28.3522	28.5141	28.2391	no	no	0.105309	0.0234152	no	0.366589	0.098114	no	2.74983	-0.636419	no	no	no	0.401654	0.0746988	no	4.43437	-0.659834	2.41801	-0.292568	0	323.31	12932000000	430	42.4	30	30	24	20	23	23	22	24	20
Q9H1C4	Q9H1C4	Protein unc-93 homolog B1	UNC93B1	19.2045	19.1825	19.0182	18.9101	19.3059	18.743	18.8031	19.1088	18.1738	18.2447	19.3446	19.048	no	no	0.313474	0.25598	no	0.104894	0.107286	no	0.161096	-0.183828	no	no	no	0.348664	-0.148694	no	0.714077	-0.439807	0.53137	-0.29425	0.0072202	3.2026	19732000	6	4.5	2	2	2	2	2	2	2	2	2
Q6ZRP7;A0A087X176;H0Y430	Q6ZRP7;A0A087X176;H0Y430	Sulfhydryl oxidase 2;Sulfhydryl oxidase	QSOX2	24.6609	24.7867	24.775	24.3647	24.5545	24.3341	24.4149	24.4064	24.6034	24.9747	24.8047	24.882	no	no	1.0839	-0.146285	no	2.28589	-0.469369	no	2.15381	-0.412244	no	no	no	1.81063	-0.323084	no	1.60728	-0.265958	1.70895	-0.294521	0	106.84	1018600000	163	34.1	18	18	18	16	16	18	16	14	16
Q9HCU5;B5MC98;H7C2N7;F8WCS5;H7C0W3	Q9HCU5;B5MC98	Prolactin regulatory element-binding protein	PREB	23.8941	23.9381	23.6414	23.4324	23.5508	23.5999	23.478	23.5398	23.5771	23.9965	24.1665	24.1359	no	no	1.21683	-0.275091	no	2.86267	-0.571967	no	3.16491	-0.567987	no	no	no	1.32391	-0.296877	no	1.40877	-0.292897	1.36634	-0.294887	0	157.17	546550000	133	44.8	10	10	10	9	10	9	10	10	9
Q9H1A4;H0Y564;F8WAS1	Q9H1A4;H0Y564	Anaphase-promoting complex subunit 1	ANAPC1	22.0412	22.154	22.5166	21.5152	21.7293	21.614	22.3939	21.935	22.46	22.5871	22.6339	22.7578	no	no	1.30041	-0.422318	no	3.6924	-1.0401	no	1.07919	-0.396622	no	no	no	1.77619	-0.617781	no	0.039945	0.0256964	0.908067	-0.296042	0	43.324	195780000	32	7.8	11	11	11	6	9	9	8	8	10
Q7Z2K6;E7ER77;A0A0C4DGF0;Q7Z2K6-2	Q7Z2K6;E7ER77;A0A0C4DGF0;Q7Z2K6-2	Endoplasmic reticulum metallopeptidase 1	ERMP1	20.0103	20.2992	20.0415	18.4484	20.115	19.8644	20.0773	20.1802	20.2337	17.8433	20.5174	20.5539	no	no	0.205015	0.478806	no	0.0539385	-0.162265	no	0.229089	0.525562	no	no	no	0.536764	-0.641071	no	0.172874	0.0467561	0.354819	-0.297158	0	6.7696	45816000	8	7.1	4	4	4	3	3	4	2	3	3
Q13129	Q13129	Zinc finger protein Rlf	RLF	24.8305	24.9256	25.4154	24.2917	24.2302	24.1323	24.9383	25.4751	25.4921	22.8319	22.7102	22.8984	yes	yes	3.53652	2.24363	yes	4.38909	1.40455	yes	3.70711	2.48831	no	no	no	1.96087	-0.839079	no	0.403937	0.244673	1.1824	-0.297203	0	104.03	1093800000	202	22.8	36	36	36	28	28	36	26	30	29
Q5TDG9;Q5TDH4;Q9Y2G8;Q9Y2G8-2	Q5TDG9;Q5TDH4;Q9Y2G8	DnaJ homolog subfamily C member 16	DNAJC16	20.8752	20.6657	20.6984	20.1648	20.4756	20.7455	19.9	20.421	20.987	20.8942	20.8111	20.686	no	no	0.222638	-0.0506897	no	0.874892	-0.335156	no	0.492434	-0.361121	no	no	no	0.723394	-0.284466	no	0.411497	-0.310431	0.567446	-0.297449	0	11.165	66675000	21	13.3	5	5	5	4	5	5	4	4	5
P26006;P26006-1;D6R9X8;H0YA49;H0YA32;K7EMU3	P26006;P26006-1	Integrin alpha-3;Integrin alpha-3 heavy chain;Integrin alpha-3 light chain	ITGA3	24.9683	24.9855	24.8981	25.2823	25.1562	25.4408	24.0616	24.0218	23.9549	25.0195	25.1673	24.8919	no	no	0.377992	-0.0755838	no	1.09589	0.266852	no	3.53872	-1.01348	no	no	no	1.7765	0.342436	no	4.66351	-0.937895	3.22001	-0.29773	0	271.91	1503000000	170	17.8	17	17	17	15	15	16	15	14	16
Q9H553;A0A0A0MTE0;Q9H553-2	Q9H553;A0A0A0MTE0;Q9H553-2	Alpha-1,3/1,6-mannosyltransferase ALG2	ALG2	19.2557	19.2199	19.0095	18.8911	18.8911	18.727	18.5392	19.0465	19.089	19.1964	19.3068	19.9499	no	no	0.582071	-0.322662	no	1.26066	-0.647985	no	0.943578	-0.592862	no	no	no	1.58424	-0.325322	no	0.63214	-0.270199	1.10819	-0.297761	0.00065488	4.2531	22985000	5	10.3	2	2	2	2	2	2	2	2	2
Q8ND82;Q9UJJ2;H0YN90;Q6N043-6;Q6N043-4	Q8ND82;Q9UJJ2	Zinc finger protein 280C	ZNF280C	24.9791	24.5812	25.2905	24.5903	24.4988	24.4212	24.4627	24.9699	24.9694	22.2098	21.8998	21.7438	yes	yes	3.58018	2.99912	yes	4.20873	2.5523	yes	3.70779	2.84953	no	no	no	0.993096	-0.446822	no	0.21918	-0.149595	0.606138	-0.298208	0	67.93	915230000	99	23.6	14	14	12	12	12	12	12	12	12
Q86UL3;E5RIA1;E5RHA6	Q86UL3;E5RIA1;E5RHA6	Glycerol-3-phosphate acyltransferase 4	AGPAT6	21.9506	21.9163	21.8994	21.544	21.5864	21.3805	21.8408	21.6802	21.7089	22.0691	22.4235	22.2908	no	no	1.50154	-0.339078	no	2.47938	-0.757503	no	1.97194	-0.517882	no	no	no	2.5347	-0.418425	no	1.58782	-0.178804	2.06126	-0.298614	0	25.404	146360000	37	16.7	6	5	5	5	5	4	5	4	5
E9PHI4;O94901-5;O94901-8;O94901;O94901-9;H0Y742;O94901-6;H0Y6N5;H7C2K3;O94901-2;O94901-7;O94901-3;C9JK55;H7C3X3;H7C019	E9PHI4;O94901-5;O94901-8;O94901;O94901-9;H0Y742;O94901-6;H0Y6N5	SUN domain-containing protein 1	SUN1	23.0486	23.1378	23.2084	22.6668	22.9594	22.9321	22.7521	22.8385	22.8434	22.8365	23.14	22.9999	no	no	0.634104	0.139477	no	0.471581	-0.139388	no	0.911578	-0.180784	no	no	no	1.25677	-0.278866	no	2.36565	-0.320262	1.81121	-0.299564	0	101.68	321880000	121	19.7	11	11	11	11	11	11	10	10	10
O95159;E9PQ47;E9PNY1;E9PQA5;E9PMQ3;E9PJX1;E9PJ47;H0YCU8	O95159;E9PQ47;E9PNY1;E9PQA5;E9PMQ3	Zinc finger protein-like 1	ZFPL1	23.2677	23.7121	23.4509	23.379	23.5838	23.4371	23.112	22.8975	22.6506	23.8229	23.6633	23.5612	no	no	0.616574	-0.205563	no	1.03917	-0.215809	no	2.18108	-0.795746	no	no	no	0.0240289	-0.0102463	no	1.4755	-0.590183	0.749765	-0.300215	0	20.956	428960000	61	23.2	6	6	6	5	6	6	6	6	6
O95782-2;O95782;M0R2D9	O95782-2;O95782	AP-2 complex subunit alpha-1	AP2A1	26.1372	26.3764	26.4222	25.8144	26.0015	26.1868	25.9501	26.0002	26.1104	26.0765	26.4485	26.3682	no	no	0.0333984	0.0141875	no	0.886726	-0.29684	no	1.06423	-0.277486	no	no	no	1.05001	-0.311028	no	1.35951	-0.291673	1.20476	-0.30135	0	319.4	3005400000	352	46.1	34	34	26	24	25	25	24	23	23
Q14974;J3KTM9;Q14974-2;J3QR48;J3QKQ5;J3QRG4;J3KS06	Q14974;J3KTM9;Q14974-2	Importin subunit beta-1	KPNB1	25.7041	25.7449	25.7482	25.5125	25.5099	25.591	25.3969	24.9948	25.5809	25.7422	25.824	25.8778	no	no	0.917517	-0.0823129	no	2.36259	-0.276882	no	1.29536	-0.490493	no	no	no	2.52684	-0.194569	no	1.1055	-0.40818	1.81617	-0.301374	0	320.39	2076200000	220	36.2	25	25	25	22	21	22	22	22	24
Q9NUU6	Q9NUU6	Inactive ubiquitin thioesterase FAM105A	FAM105A	21.9163	22.0008	21.996	21.4311	21.946	21.8187	21.7676	21.4299	21.6239	22.1549	22.0142	22.1489	no	no	1.18604	-0.134967	no	1.08894	-0.374037	no	2.00347	-0.498871	no	no	no	0.692471	-0.23907	no	1.63547	-0.363904	1.16397	-0.301487	0	59.552	148810000	24	15.4	4	4	4	4	4	4	4	3	3
Q9NYY8;Q9NYY8-2	Q9NYY8;Q9NYY8-2	FAST kinase domain-containing protein 2	FASTKD2	26.1239	26.1476	26.1191	25.5828	25.8821	25.8853	25.8689	25.7614	25.988	26.1095	26.2403	26.3169	no	no	0.684308	-0.0920461	no	1.69849	-0.438838	no	1.76313	-0.34947	no	no	no	1.58173	-0.346792	no	1.75499	-0.257424	1.66836	-0.302108	0	274.09	2628000000	344	45.4	28	28	28	26	28	25	28	25	27
Q5T5X7	Q5T5X7	BEN domain-containing protein 3	BEND3	24.2028	24.55	25.942	23.7319	23.7803	23.9628	24.7173	25.6598	25.7215	19.523	17.8428	18.4344	yes	yes	3.0166	6.29821	yes	3.33432	5.2249	yes	3.48247	6.76615	no	no	no	0.936291	-1.0733	no	0.306044	0.46795	0.621168	-0.302676	0	323.31	1051000000	202	47.8	29	29	29	23	27	29	25	22	27
Q8IYH5-4;Q8IYH5-2;Q8IYH5;Q8IYH5-3	Q8IYH5-4;Q8IYH5-2;Q8IYH5;Q8IYH5-3	ZZ-type zinc finger-containing protein 3	ZZZ3	20.6006	20.9391	21.5249	20.3871	20.2082	20.1048	21.32	21.186	21.096	19.2052	18.5961	18.9724	yes	yes	2.53667	2.09694	yes	2.5853	1.30881	yes	3.56439	2.27608	no	no	no	1.30782	-0.788129	no	0.256459	0.179142	0.782139	-0.304493	0	12.849	61088000	25	8.6	4	4	4	3	4	4	4	4	4
Q96AG4;I3L223	Q96AG4	Leucine-rich repeat-containing protein 59	LRRC59	27.766	28.0355	27.9231	27.3387	27.6315	27.7543	27.6204	27.5557	27.7214	27.9275	28.1567	28.3047	no	no	0.755452	-0.221434	no	1.54873	-0.554832	no	1.84494	-0.497168	no	no	no	1.07369	-0.333399	no	1.39992	-0.275735	1.23681	-0.304567	0	323.31	9518600000	266	51.8	15	15	15	15	14	15	15	15	15
B4E1G1;Q9BUN8-2;Q9BUN8;E5RGY0	B4E1G1;Q9BUN8-2;Q9BUN8;E5RGY0	Derlin-1	DERL1	25.2064	25.1317	24.561	24.5104	25.0165	24.7439	24.3657	24.4687	24.8464	25.3167	25.4487	25.0268	no	no	0.551755	-0.297702	no	1.23946	-0.50709	no	1.66789	-0.70377	no	no	no	0.345971	-0.209387	no	0.743009	-0.406068	0.54449	-0.307728	0	20.012	1197900000	61	29.1	5	5	5	5	4	4	4	4	4
X5CMH5;A0A087WYD6;Q03519;A0A0G2JLV0;E7ENX8;Q03519-2	X5CMH5;A0A087WYD6;Q03519;A0A0G2JLV0;E7ENX8;Q03519-2	Antigen peptide transporter 2	TAP2	25.2633	25.0235	25.2603	24.9384	25.0825	25.1121	24.7819	24.4565	24.8681	25.4202	25.2517	25.3159	no	no	0.719435	-0.146891	no	1.76236	-0.284931	no	2.0181	-0.62712	no	no	no	0.651107	-0.13804	no	1.49796	-0.480228	1.07453	-0.309134	0	123.68	1423700000	176	32.4	17	17	16	15	14	16	15	15	15
A0A0B4J2E5;Q15269;A0A096LPI6;C9J544	A0A0B4J2E5;Q15269	Periodic tryptophan protein 2 homolog	PWP2	22.5907	22.4082	22.2846	21.9376	22.1968	22.3319	22.0199	22.2969	21.926	22.3923	22.5252	22.5087	no	no	0.184685	-0.0475648	no	1.2219	-0.319971	no	1.5305	-0.394476	no	no	no	0.868734	-0.272406	no	1.14503	-0.346911	1.00688	-0.309659	0	27.579	207310000	49	13.4	11	11	11	9	9	10	10	10	11
Q9Y3T9	Q9Y3T9	Nucleolar complex protein 2 homolog	NOC2L	27.8706	27.5608	27.8975	27.2613	27.3604	27.3872	27.6212	27.582	27.5869	28.1376	27.8168	27.8575	no	no	0.472216	-0.161005	no	2.294	-0.60102	no	1.54535	-0.340614	no	no	no	1.73368	-0.440015	no	0.759818	-0.179609	1.24675	-0.309812	0	323.31	8476600000	432	29.6	24	24	24	22	23	23	23	21	24
Q969M3;Q969M3-3;E5RGR9;E5RHH4;Q969M3-2	Q969M3;Q969M3-3;E5RGR9;E5RHH4;Q969M3-2	Protein YIPF5;Protein YIPF	YIPF5	23.7867	23.2506	22.9598	22.8773	23.0346	23.0238	22.9609	22.7627	23.4679	23.44	23.4466	23.6297	no	no	0.278282	-0.173062	no	2.5557	-0.52685	no	0.94334	-0.44162	no	no	no	0.645969	-0.353788	no	0.347514	-0.268558	0.496742	-0.311173	0	12.032	383460000	31	8.2	2	2	2	2	2	2	2	2	2
CON__P00761	CON__P00761			31.4587	30.7312	30.6273	31.1587	30.298	30.4947	30.5175	29.9271	31.3706	32.2	30.883	29.769	no	no	0.0050528	-0.011563	no	0.149264	-0.300214	no	0.158399	-0.345624	no	no	no	0.320704	-0.288651	no	0.270891	-0.334061	0.295797	-0.311356	0	323.31	65592000000	131	49.8	8	8	8	7	7	8	7	7	7
Q14008-2;Q14008;Q14008-3;H0YDX5;E9PQH5;H0YCF6;H0YEK7	Q14008-2;Q14008;Q14008-3	Cytoskeleton-associated protein 5	CKAP5	21.5679	21.7196	22.2664	21.2775	21.3461	21.435	21.7206	21.5597	21.8963	21.7054	22.1326	22.2159	no	no	0.249528	-0.166652	no	1.80749	-0.665112	no	0.720749	-0.292447	no	no	no	1.07996	-0.49846	no	0.208716	-0.125795	0.644337	-0.312128	0	29.272	146630000	45	9.9	15	15	15	12	13	14	10	13	13
Q08380	Q08380	Galectin-3-binding protein	LGALS3BP	20.2956	20.3988	20.2216	20.1206	20.1817	20.7613	19.5766	19.6207	19.6941	20.0915	20.2868	20.4388	no	no	0.105382	0.0330073	no	0.132982	0.0821915	no	2.42243	-0.641885	no	no	no	0.0826267	0.0491842	no	3.39949	-0.674892	1.74106	-0.312854	0	7.3646	48561000	11	6.8	3	3	3	2	3	3	3	3	3
Q9P0U3-2;Q9P0U3;F8VRZ8	Q9P0U3-2;Q9P0U3	Sentrin-specific protease 1	SENP1	22.678	22.1605	22.4068	21.9809	22.1158	22.2874	22.3256	22.1304	21.7612	22.6661	22.6654	22.7398	no	no	0.843759	-0.275305	no	2.43966	-0.562398	no	1.67863	-0.618015	no	no	no	0.75975	-0.287093	no	0.700824	-0.34271	0.730287	-0.314902	0	20.431	209860000	68	14.6	8	8	8	8	8	8	6	7	7
Q86XI2;Q86XI2-2;F8WE06;H0Y6U5	Q86XI2;Q86XI2-2;F8WE06;H0Y6U5	Condensin-2 complex subunit G2	NCAPG2	19.9879	20.1283	20.8262	19.6998	20.2693	20.5214	19.9209	19.5633	20.0041	19.9577	20.0262	20.8538	no	no	0.0302845	0.0348555	no	0.111223	-0.115729	no	0.637747	-0.44982	no	no	no	0.158954	-0.150585	no	0.762699	-0.484676	0.460826	-0.31763	0	8.732	52526000	15	4.9	4	4	4	3	4	4	3	4	4
Q8N6S5	Q8N6S5	ADP-ribosylation factor-like protein 6-interacting protein 6	ARL6IP6	19.6125	19.6893	18.9247	19.0428	19.1354	19.1915	19.4084	19.0239	18.7353	19.7052	19.8396	19.415	no	no	0.374812	-0.244461	no	1.7917	-0.530043	no	1.21147	-0.597457	no	no	no	0.506101	-0.285582	no	0.49405	-0.352996	0.500075	-0.319289	0.00068166	4.8037	23956000	5	11.1	2	2	2	2	2	2	2	2	2
A0A087WWS1;Q96FV9;R4GMN4;Q96FV9-2;R4GN58;A0A087WY84;J3KRD7;J3QQZ3;J3KT14	A0A087WWS1;Q96FV9;R4GMN4;Q96FV9-2	THO complex subunit 1	THOC1	21.2098	21.254	22.6588	20.5306	20.776	21.0878	21.0757	22.2567	22.5932	19.283	19.6266	20.2655	yes	yes	1.6293	1.98253	yes	1.50445	1.07312	yes	1.84449	2.2502	no	no	no	0.840077	-0.909418	no	0.150818	0.267665	0.495447	-0.320877	0	18.279	118090000	25	14.2	8	8	8	5	6	8	5	4	4
Q13501-2;Q13501;E7EMC7;C9JRJ8;E9PFW8	Q13501-2;Q13501;E7EMC7	Sequestosome-1	SQSTM1	21.2471	21.1108	21.4706	20.8987	20.9428	20.5336	21.1298	21.0373	21.1858	18.7117	17.3954	18.6895	yes	yes	2.59451	3.01067	yes	2.29157	2.52615	yes	2.54476	2.8521	no	no	no	1.35746	-0.484517	no	0.629264	-0.158563	0.993362	-0.32154	0	9.8903	66584000	21	13.2	3	3	3	3	3	3	3	3	3
Q14108;Q14108-2;D6RDG0	Q14108;Q14108-2	Lysosome membrane protein 2	SCARB2	26.1448	26.1784	26.0144	26.0236	25.9095	26.0911	25.8363	25.4619	25.4219	26.282	26.3871	26.3042	no	no	1.63091	-0.211933	no	2.15969	-0.316378	no	2.28224	-0.751071	no	no	no	0.647769	-0.104445	no	1.72636	-0.539138	1.18706	-0.321792	0	323.31	2605000000	189	42.3	15	15	15	13	13	14	14	14	15
F8WF48;Q99442;F8WCJ7	F8WF48;Q99442;F8WCJ7	Translocation protein SEC62	SEC62	24.2128	24.055	23.8408	23.6982	23.893	23.59	23.5866	23.6024	23.9124	24.1519	24.0419	23.9967	no	no	0.0823098	-0.0272948	no	1.55098	-0.336426	no	1.45735	-0.363019	no	no	no	1.04025	-0.309132	no	1.04268	-0.335724	1.04146	-0.322428	0	19.146	611640000	49	57.6	7	7	7	6	6	7	7	6	7
A0A087WZ62;Q9H6U8;Q9H6U8-3;H0YCW6;Q9H6U8-2;Q9H6U8-4;A0A087WX16;A0A087WTZ3;A0A087WVC0;A0A087WZY8	A0A087WZ62;Q9H6U8;Q9H6U8-3;H0YCW6;Q9H6U8-2;Q9H6U8-4	Alpha-1,2-mannosyltransferase ALG9	ALG9	21.0291	21.1137	20.6535	20.5715	20.7821	20.6929	20.7816	20.6565	20.1656	20.8938	21.523	21.3619	no	no	0.624677	-0.327442	no	1.3602	-0.577364	no	1.2767	-0.725024	no	no	no	0.744666	-0.249922	no	0.779157	-0.397582	0.761912	-0.323752	0	7.7837	75919000	13	6.5	4	4	4	4	4	3	3	3	4
Q96BZ9;Q96BZ9-3	Q96BZ9;Q96BZ9-3	TBC1 domain family member 20	TBC1D20	21.7474	21.3732	21.7987	21.1112	21.2978	21.1704	21.6041	21.3229	21.388	21.8279	21.7081	21.6798	no	no	0.280953	-0.0988096	no	2.8031	-0.545434	no	1.44803	-0.300251	no	no	no	1.43302	-0.446624	no	0.563368	-0.201441	0.998194	-0.324033	0	18.94	117330000	31	15.4	4	4	4	3	4	4	3	2	4
Q9Y6C9	Q9Y6C9	Mitochondrial carrier homolog 2	MTCH2	27.3851	27.3437	27.3529	26.9089	27.0555	27.1549	27.0478	26.9859	27.062	27.3958	27.3685	27.4555	no	no	0.739216	-0.0460822	no	2.07299	-0.366886	no	3.37861	-0.374738	no	no	no	1.93937	-0.320803	no	3.61265	-0.328656	2.77601	-0.32473	0	323.31	6047700000	286	50.8	14	14	5	4	5	4	5	4	5
P46977;P46977-2;A0A0C4DH80;E9PN73;E9PI32;H0YET6	P46977;P46977-2	Dolichyl-diphosphooligosaccharide--protein glycosyltransferase subunit STT3A	STT3A	25.7479	25.9054	25.3411	25.2738	25.4294	25.5842	25.27	25.3444	25.1363	25.9998	26.2204	25.8964	no	no	0.902451	-0.374048	no	2.01647	-0.60972	no	2.65004	-0.788631	no	no	no	0.547106	-0.235672	no	1.09015	-0.414583	0.818629	-0.325128	0	170	2018000000	180	19.1	16	16	16	15	16	15	15	14	15
O60831;A6NP52;A6NM71	O60831;A6NP52	PRA1 family protein 2	PRAF2	22.5533	22.5687	22.254	22.5257	22.5193	22.7391	21.5771	21.834	21.5889	23.2388	22.7797	22.9007	no	no	1.39934	-0.51438	no	1.14626	-0.378323	no	2.90259	-1.30638	no	no	no	0.470296	0.136057	no	2.40751	-0.792002	1.4389	-0.327973	0	15.399	233880000	27	28.1	5	5	5	4	5	4	5	3	5
P49069	P49069	Calcium signal-modulating cyclophilin ligand	CAMLG	19.8271	20.2772	20.4242	19.7618	19.7784	19.8389	19.9572	19.9879	19.7614	19.9875	20.078	20.3345	no	no	0.0723693	0.0428448	no	1.48034	-0.340296	no	0.85374	-0.231191	no	no	no	0.991887	-0.383141	no	0.640375	-0.274036	0.816131	-0.328588	0	5.4835	42665000	2	11.8	2	2	2	1	2	2	2	2	2
Q16537-2;Q16537;Q16537-3;H0YJZ3;Q15173-2;Q15173	Q16537-2;Q16537;Q16537-3	Serine/threonine-protein phosphatase 2A 56 kDa regulatory subunit epsilon isoform	PPP2R5E	22.5454	22.9137	23.1467	22.2922	22.6159	22.7732	22.5397	22.1628	22.8511	23.0275	23.0224	23.1095	no	no	0.447645	-0.184547	no	1.5692	-0.492678	no	1.25031	-0.535267	no	no	no	0.614466	-0.308132	no	0.591261	-0.35072	0.602863	-0.329426	0	66.291	292620000	86	26.4	10	10	8	8	8	8	7	6	6
Q9Y2U8	Q9Y2U8	Inner nuclear membrane protein Man1	LEMD3	23.2246	23.3572	23.4529	22.6953	22.9836	22.9435	23.1328	23.1525	23.1791	23.5165	23.5784	23.6646	no	no	1.42543	-0.241639	no	2.69034	-0.712395	no	3.18132	-0.431722	no	no	no	1.86682	-0.470756	no	1.31805	-0.190083	1.59244	-0.33042	0	54.002	398660000	101	22.7	15	15	15	14	13	14	13	12	13
P78316;E9PFK5;P78316-2	P78316;E9PFK5;P78316-2	Nucleolar protein 14	NOP14	26.0347	25.7728	26.129	25.6129	25.6312	25.6441	25.6696	25.5194	25.8064	26.2274	25.9874	26.0878	no	no	0.406763	-0.121998	no	2.59259	-0.471419	no	1.80181	-0.435689	no	no	no	1.51084	-0.349421	no	1.09271	-0.313691	1.30178	-0.331556	0	252.25	2393500000	328	35.6	25	25	25	23	21	23	24	21	23
P84095	P84095	Rho-related GTP-binding protein RhoG	RHOG	22.7462	22.4761	23.0361	22.0848	22.5888	22.8397	22.1902	22.2433	22.5788	22.8256	22.9008	22.8718	no	no	0.279384	-0.113337	no	0.744113	-0.361644	no	1.89012	-0.528648	no	no	no	0.37983	-0.248307	no	0.961044	-0.415311	0.670437	-0.331809	0	60.59	257960000	55	35.6	5	5	5	4	5	5	4	3	4
O95202;O95202-2;O95202-3	O95202	LETM1 and EF-hand domain-containing protein 1, mitochondrial	LETM1	26.0511	26.1412	26.3305	25.6528	25.8623	25.8671	25.8126	25.978	25.8818	26.1208	26.2726	26.2142	no	no	0.109481	-0.0282981	no	2.09483	-0.408489	no	2.05655	-0.311752	no	no	no	1.60549	-0.380191	no	1.38774	-0.283454	1.49662	-0.331823	0	323.31	2820800000	323	46.5	25	25	25	23	24	25	23	20	23
F5GY88;A0A0B4J1W0;O75448-2;O75448;B4DDR8;F5H5K2;H0YEG1;B9TX62;E9PFL1	F5GY88;A0A0B4J1W0;O75448-2;O75448;B4DDR8;F5H5K2	Mediator of RNA polymerase II transcription subunit 24	MED24	19.7523	20.0132	20.3095	19.2835	19.6577	19.8998	19.6439	19.546	20.1169	19.807	20.4332	20.3668	no	no	0.278958	-0.177323	no	1.03326	-0.588644	no	0.749587	-0.433371	no	no	no	0.787864	-0.411321	no	0.463647	-0.256048	0.625756	-0.333685	0	16.773	42136000	38	6	4	4	4	3	3	4	2	3	3
Q9BYX2-4;Q9BYX2-3;Q9BYX2-2;Q9BYX2;Q9BYX2-6;Q9BYX2-5	Q9BYX2-4;Q9BYX2-3;Q9BYX2-2;Q9BYX2	TBC1 domain family member 2A	TBC1D2	19.9933	17.926	18.9671	18.3543	17.4365	17.4472	19.6864	19.2519	19.5923	18.7137	18.9122	17.7131	no	no	0.297867	0.515809	no	0.66122	-0.70034	no	1.26741	1.06389	no	no	no	0.842841	-1.21615	no	0.376179	0.54808	0.60951	-0.334035	0.00067935	4.7497	9422700	3	5.6	3	3	3	0	0	0	0	1	1
Q6IN85-2;Q6IN85;G3V5Z3;Q6IN85-4;H0YIY8;Q6IN85-5;G3V5A2;H0YJN6	Q6IN85-2;Q6IN85;G3V5Z3;Q6IN85-4;H0YIY8;Q6IN85-5	Serine/threonine-protein phosphatase 4 regulatory subunit 3A	SMEK1	20.8169	21.6353	21.8029	21.0425	21.5747	21.5186	20.7433	20.6885	20.9347	21.0605	21.8063	21.8709	no	no	0.149647	-0.160838	no	0.257409	-0.200635	no	1.36474	-0.790397	no	no	no	0.0388017	-0.0397962	no	0.938799	-0.629559	0.4888	-0.334677	0	17.534	115270000	33	13.9	9	9	7	5	5	6	5	5	6
Q9GJ45;P10314;P30459	Q9GJ45;P10314;P30459	HLA class I histocompatibility antigen, A-32 alpha chain;HLA class I histocompatibility antigen, A-74 alpha chain	HLA-A	20.4243	20.7305	20.3109	20.6123	20.5988	20.8462	20.1922	18.1077	20.5638	20.2728	20.4317	20.7644	no	no	0.00181141	-0.00106303	no	0.520228	0.196168	no	0.485651	-0.868363	no	no	no	0.592126	0.197231	no	0.487436	-0.8673	0.539781	-0.335035	0	11.472	61575000	16	48.8	12	4	0	0	0	0	0	0	0
O60568;H7C2S8;H7C2V1	O60568;H7C2S8;H7C2V1	Procollagen-lysine,2-oxoglutarate 5-dioxygenase 3	PLOD3	20.9598	20.859	20.5724	20.5917	20.5434	20.8444	20.3043	20.2826	20.2042	20.5446	20.5692	20.7808	no	no	0.527236	0.165516	no	0.0836878	0.0283012	no	1.98146	-0.367834	no	no	no	0.388255	-0.137215	no	1.9476	-0.53335	1.16793	-0.335282	0	17.175	64746000	24	11.5	6	6	6	6	6	6	5	5	5
Q9H7H0-2;Q9H7H0;Q9H7H0-3;G3V4P2;H0YJW1;G3V3X6;G3V353;G3V4H5	Q9H7H0-2;Q9H7H0;Q9H7H0-3	Methyltransferase-like protein 17, mitochondrial	METTL17	20.9706	20.3929	20.2698	19.9095	20.2386	19.7955	20.5467	20.3408	20.4181	20.3787	20.5949	20.6795	no	no	0.00929366	-0.00660261	no	1.62587	-0.569799	no	0.464272	-0.1158	no	no	no	1.0432	-0.563196	no	0.185941	-0.109197	0.614569	-0.336197	0	6.4025	52399000	11	8.1	3	3	3	3	3	2	2	2	2
Q99720;Q5T1J1;Q99720-5;Q99720-2;Q99720-4;Q99720-3	Q99720;Q5T1J1;Q99720-5;Q99720-2	Sigma non-opioid intracellular receptor 1	SIGMAR1	20.2996	20.6334	20.933	20.0386	20.2643	20.1246	19.631	20.3142	21.3261	17.5668	21.2489	20.9977	no	no	0.222162	0.684196	no	0.0596179	0.204693	no	0.13987	0.485969	no	no	no	1.1599	-0.479503	no	0.139626	-0.198228	0.649761	-0.338865	0	10.42	65476000	14	16.1	3	3	3	3	3	3	3	3	3
Q12907;D6RBV2;D6RIU4;D6RDX1;D6RBH1	Q12907;D6RBV2;D6RIU4;D6RDX1	Vesicular integral-membrane protein VIP36	LMAN2	25.6761	25.8153	25.5272	25.2876	25.4572	25.1485	25.4239	25.3045	25.3804	25.8763	25.8169	25.6386	no	no	0.403395	-0.104385	no	1.86163	-0.479465	no	2.16485	-0.407668	no	no	no	1.43012	-0.37508	no	1.54877	-0.303284	1.48945	-0.339182	0	127.43	1856700000	181	43.3	16	16	16	16	15	15	14	15	14
Q9BVV7;J3QRI1	Q9BVV7	Mitochondrial import inner membrane translocase subunit Tim21	TIMM21	23.976	23.699	23.6619	23.2458	23.6117	23.368	23.358	23.4648	23.5889	23.9202	23.7685	23.7224	no	no	0.0751711	-0.024751	no	1.48806	-0.39522	no	1.68904	-0.333173	no	no	no	1.19092	-0.370469	no	1.21323	-0.308422	1.20207	-0.339445	0	26.721	509190000	50	27.4	8	8	8	8	8	6	7	8	8
Q9ULF5;Q9ULF5-2;E7ENT5;E7EV45	Q9ULF5	Zinc transporter ZIP10	SLC39A10	28.5322	28.558	28.1019	28.0934	28.1755	28.2539	27.5933	28.2615	27.9696	28.8808	28.64	28.561	no	no	0.774302	-0.296527	no	2.08433	-0.519644	no	1.59731	-0.752457	no	no	no	0.650742	-0.223117	no	0.871375	-0.455929	0.761058	-0.339523	0	323.31	12977000000	398	31.9	23	23	23	22	21	23	22	20	23
Q96JJ7;Q96JJ7-2;B4DIE3;H3BPB3;H3BT89;H3BVI1;H3BRY0	Q96JJ7;Q96JJ7-2	Protein disulfide-isomerase TMX3	TMX3	24.6659	24.5497	24.811	24.0432	24.0696	24.1273	24.5897	24.5195	24.6659	24.9326	24.7732	24.8036	no	no	0.829029	-0.160926	no	3.79639	-0.756449	no	1.7143	-0.244751	no	no	no	2.769	-0.595524	no	0.411367	-0.0838254	1.59018	-0.339675	0	97.412	988590000	148	43.8	17	17	17	14	16	16	14	15	16
O15083;H7C4G9;X6RM00;G8JLD3;X6RLX0;Q8IUD2-4;Q8IUD2-2;Q8IUD2-3;Q8IUD2;K7EPP6;A0A0U1RQM4;Q8IUD2-5;K7EPD6;A0A0U1RQN0	O15083;H7C4G9	ERC protein 2	ERC2	25.5024	25.6552	25.391	24.812	24.8373	24.9577	25.4241	25.8165	25.2086	26.2796	26.1802	26.0669	no	no	2.59188	-0.659351	no	4.17015	-1.30656	no	1.67294	-0.692502	no	no	no	2.72503	-0.647205	no	0.0592639	-0.0331516	1.39215	-0.340178	0	173.54	1925300000	266	39.3	36	36	36	34	33	33	31	30	32
Q15043-2;Q15043-3;Q15043;E5RIP4;E5RFZ8;E5RGA7;E5RJ40;E5RJG5;E5RFT1	Q15043-2;Q15043-3;Q15043;E5RIP4;E5RFZ8;E5RGA7;E5RJ40;E5RJG5	Zinc transporter ZIP14	SLC39A14	22.2785	22.8756	22.349	21.9578	22.6218	22.3477	21.857	22.1023	22.0741	22.7077	22.9564	23.0454	no	no	0.875676	-0.402135	no	1.28067	-0.594095	no	2.6598	-0.892017	no	no	no	0.287721	-0.191961	no	1.13091	-0.489883	0.709316	-0.340922	0	323.31	230840000	64	11.2	4	4	4	4	4	3	4	4	4
P13073;H3BPG0;H3BN72;H3BNV9;Q86WV2;H3BNI5	P13073;H3BPG0;H3BN72;H3BNV9;Q86WV2	Cytochrome c oxidase subunit 4 isoform 1, mitochondrial	COX4I1	24.3687	24.3299	23.9199	23.7928	23.8714	23.9681	23.7945	23.6976	24.0617	24.1573	24.283	24.2356	no	no	0.0441266	-0.0191542	no	2.2911	-0.34786	no	1.50608	-0.374036	no	no	no	1.0132	-0.328705	no	0.920039	-0.354882	0.96662	-0.341794	0	26.81	679520000	70	39.1	6	6	6	6	6	5	5	5	5
M0QXA7;O95785-3;B9EGQ5;O95785-4;O95785;O95785-2	M0QXA7;O95785-3;B9EGQ5;O95785-4;O95785;O95785-2	Protein Wiz	WIZ	24.0998	23.8996	24.9509	23.7438	23.7575	23.4988	24.071	24.4537	24.324	17.6902	17.3127	18.5068	yes	yes	3.76769	6.48021	yes	4.05951	5.8301	yes	4.19635	6.44631	no	no	no	0.91115	-0.650109	no	0.0335435	-0.0338974	0.472347	-0.342003	0	70.455	583090000	110	25.9	18	18	18	14	15	17	16	16	17
Q9Y4E5;E9PH99;Q9Y4E5-2;D6RIA1;D6RAV4	Q9Y4E5;E9PH99;Q9Y4E5-2	Zinc finger protein 451	ZNF451	28.5001	28.1041	28.5802	27.7833	27.4969	27.034	28.5458	28.8691	28.5822	21.5549	20.6853	21.7551	yes	yes	4.40091	7.063	yes	3.99368	6.10631	yes	4.54385	7.33391	no	no	no	1.65584	-0.956682	no	0.687939	0.27091	1.17189	-0.342886	0	323.31	9687400000	659	58.3	52	52	52	51	50	51	49	51	49
Q4KMP7;H3BSE1;Q4KMP7-2	Q4KMP7	TBC1 domain family member 10B	TBC1D10B	21.7639	21.5674	21.8182	21.2725	21.0437	21.1928	21.4297	21.4409	21.8603	22.0148	21.9105	22.1489	no	no	1.39815	-0.308274	no	3.05247	-0.855045	no	1.3295	-0.447775	no	no	no	2.24122	-0.546771	no	0.361701	-0.139501	1.30146	-0.343136	0	10.36	129760000	23	7.8	5	5	5	4	5	5	5	5	5
Q5SWX8-4;Q5SWX8;Q5SWX8-3;Q5SWX8-2	Q5SWX8-4;Q5SWX8;Q5SWX8-3;Q5SWX8-2	Protein odr-4 homolog	ODR4	21.5096	21.5809	21.5493	21.12	21.3393	21.2634	21.1106	21.1487	21.2335	21.8982	21.5682	21.6836	no	no	0.794322	-0.170061	no	1.82687	-0.475736	no	2.22932	-0.55237	no	no	no	1.97435	-0.305675	no	3.10176	-0.382309	2.53805	-0.343992	0	24.897	112670000	14	18.5	6	6	6	4	4	4	4	4	5
Q8WWC4;H7C0V0	Q8WWC4;H7C0V0	Uncharacterized protein C2orf47, mitochondrial	C2orf47	22.844	23.0963	23.0551	22.6086	22.7744	22.911	22.5519	22.7413	22.339	22.8894	22.9018	23.2354	no	no	0.0253687	-0.0104262	no	0.787542	-0.244244	no	1.33959	-0.464852	no	no	no	0.93227	-0.233818	no	1.50142	-0.454426	1.21684	-0.344122	0	35.886	311600000	52	30.6	8	8	8	6	7	8	6	7	8
Q13433;Q13433-2;K7EQ91	Q13433	Zinc transporter ZIP6	SLC39A6	29.2601	29.0826	28.8515	28.6686	28.6772	28.811	28.3653	29.0496	28.7497	29.2872	29.3426	29.3019	no	no	0.964012	-0.245834	no	3.57007	-0.591608	no	1.3831	-0.589042	no	no	no	1.27771	-0.345774	no	0.675718	-0.343208	0.976713	-0.344491	0	323.31	20292000000	265	26.4	15	15	15	15	14	15	15	15	15
Q9UFM8;Q9Y639-3;Q9Y639-1;Q9Y639-4;Q9Y639-5;Q9Y639;H3BU51	Q9UFM8;Q9Y639-3;Q9Y639-1;Q9Y639-4;Q9Y639-5;Q9Y639;H3BU51	Neuroplastin	DKFZp566H1924;NPTN	25.4177	25.1566	25.1184	25.1351	25.0779	24.9262	24.5786	24.7123	24.8845	25.3478	25.2983	25.2501	no	no	0.277716	-0.0678361	no	1.6772	-0.252332	no	2.4567	-0.573601	no	no	no	0.751336	-0.184496	no	1.76196	-0.505765	1.25665	-0.34513	0	58.578	1409100000	80	19.8	6	6	6	6	5	6	5	6	6
P49756;P49756-2;P49756-3;E9PQU5;H0YE46;E9PSE8;P49756-4	P49756;P49756-2;P49756-3	RNA-binding protein 25	RBM25	26.8395	27.2026	28.4949	26.26	26.1506	26.2709	27.8761	28.3386	28.1007	23.7587	19.4641	16.7729	yes	yes	1.63742	7.51376	yes	1.4247	6.22862	yes	1.78386	8.10657	no	no	no	1.19898	-1.28514	no	0.497955	0.592808	0.84847	-0.346168	0	323.31	6332600000	271	42.2	35	35	35	30	31	35	24	22	29
H0YNA7;Q8TCT8	H0YNA7;Q8TCT8	Signal peptide peptidase-like 2A	SPPL2A	20.0449	20.319	20.0185	19.7877	20.3266	19.769	19.7553	19.8454	19.197	20.4655	20.6497	20.1887	no	no	0.86676	-0.307192	no	0.979053	-0.473516	no	1.57905	-0.835416	no	no	no	0.331807	-0.166325	no	1.10693	-0.528224	0.719367	-0.347274	0.0006592	4.317	42690000	21	15.3	2	2	2	2	2	2	2	2	2
Q6P2Q9;I3L0J9;I3L3Z8	Q6P2Q9	Pre-mRNA-processing-splicing factor 8	PRPF8	26.2106	26.3716	26.5522	25.8734	26.0706	26.1828	26.0255	25.9867	26.0425	26.2358	26.3879	26.3335	no	no	0.211476	0.0590197	no	1.28797	-0.276812	no	2.49921	-0.300862	no	no	no	1.17987	-0.335832	no	1.64198	-0.359882	1.41092	-0.347857	0	323.31	3071500000	449	35.9	67	67	67	60	62	64	61	61	59
P57088;D6RAA6;H0Y8N0	P57088;D6RAA6	Transmembrane protein 33	TMEM33	25.4518	25.1858	25.0718	24.9458	25.0737	24.7199	24.6994	24.7755	25.1139	25.6497	25.4296	25.1987	no	no	0.477945	-0.189521	no	1.43443	-0.512869	no	1.43735	-0.563095	no	no	no	0.991807	-0.323348	no	1.03188	-0.373575	1.01184	-0.348461	0	200.62	1425300000	104	27.1	8	8	8	8	8	8	8	7	8
E7EVJ5;Q96F07-2;Q96F07;H7C229;E7EW33;A0A087WVE1;A0A087WTQ3;A0A087WWZ1	E7EVJ5;Q96F07-2;Q96F07;H7C229;E7EW33	Cytoplasmic FMR1-interacting protein 2	CYFIP2	20.6734	20.9059	21.3193	20.278	20.3574	20.6848	20.8805	20.5326	20.9618	20.8189	21.439	21.1454	no	no	0.257063	-0.168247	no	1.47599	-0.694419	no	0.703611	-0.342812	no	no	no	1.09363	-0.526172	no	0.309338	-0.174566	0.701484	-0.350369	0	12.186	88528000	32	15.2	15	5	5	4	5	5	4	4	5
E7EQ34;O14653-3;O14653;O14653-2;I3L1K7;I3L4Z6;I3L0K1;I3L3V4	E7EQ34;O14653-3;O14653;O14653-2;I3L1K7;I3L4Z6;I3L0K1;I3L3V4	Golgi SNAP receptor complex member 2	GOSR2	22.2588	21.957	21.6796	21.7496	21.5387	21.9475	21.6478	21.6926	21.1111	22.0211	22.5923	22.3958	no	no	0.717031	-0.371289	no	1.34877	-0.591187	no	1.5633	-0.852601	no	no	no	0.464454	-0.219898	no	0.895034	-0.481312	0.679744	-0.350605	0	41.669	163460000	36	26.7	4	4	4	4	4	4	4	4	4
Q9UBM7;E9PM00;E9PJ54;E9PRL8;E9PQ71;E9PIP9;H0YE57;E9PLZ2	Q9UBM7;E9PM00;E9PJ54	7-dehydrocholesterol reductase	DHCR7	25.235	25.1398	24.6158	24.3893	24.6457	24.5274	24.7325	24.8039	24.7747	25.7212	25.6601	25.2302	no	no	1.02783	-0.540304	no	2.39268	-1.01638	no	2.1005	-0.766808	no	no	no	1.08514	-0.476072	no	0.512904	-0.226503	0.799024	-0.351288	0	33.915	1242700000	108	18.5	8	8	8	7	8	7	7	7	6
Q9H8H0;J3QR28;J3QLQ6;Q9H8H0-2;J3QKV1	Q9H8H0	Nucleolar protein 11	NOL11	25.8133	25.6526	25.859	25.2869	25.5075	25.5732	25.3928	25.4328	25.3382	25.8424	25.8071	25.984	no	no	0.550386	-0.102865	no	1.83986	-0.421942	no	2.89447	-0.489894	no	no	no	1.39271	-0.319078	no	2.31947	-0.38703	1.85609	-0.353054	0	200.7	2051800000	302	50.5	30	30	30	27	27	26	27	27	27
A0A087WUV9;Q9NV66;Q9NV66-2;A0A087X1V1;A0A087WZB2;Q6NUM6	A0A087WUV9;Q9NV66;Q9NV66-2	S-adenosyl-L-methionine-dependent tRNA 4-demethylwyosine synthase	TYW1	20.1684	20.0658	20.5082	19.9701	19.8542	19.7793	20.0411	20.0781	19.6379	20.0661	20.2255	20.2914	no	no	0.13064	0.0531394	no	1.70201	-0.32649	no	0.816817	-0.275297	no	no	no	1.23162	-0.379629	no	0.779324	-0.328437	1.00547	-0.354033	0	5.7492	44204000	6	5.8	3	3	3	3	3	3	3	3	3
C9J8D4;Q13724-2;Q13724	C9J8D4;Q13724-2;Q13724	Mannosyl-oligosaccharide glucosidase	MOGS	21.139	21.2186	21.9513	20.9106	21.2959	21.3622	20.8848	21.1469	20.8742	21.353	21.3061	21.7564	no	no	0.0409353	-0.0355358	no	0.634352	-0.282332	no	1.39315	-0.503252	no	no	no	0.347752	-0.246796	no	0.789432	-0.467716	0.568592	-0.357256	0	24.175	100190000	14	12.6	4	4	4	4	4	4	4	4	4
O14980;C9JKM9;C9J673;C9IZS4;C9JQ02;C9JV99;C9IYM2;F8WF71;C9JF49;H7BZC5	O14980	Exportin-1	XPO1	25.4188	25.7667	25.9757	25.1639	25.2834	25.5227	25.2704	25.1946	25.7411	25.7552	25.9265	25.8406	no	no	0.286048	-0.120348	no	1.94597	-0.517419	no	1.15925	-0.438734	no	no	no	0.959915	-0.397071	no	0.605003	-0.318386	0.782459	-0.357728	0	323.31	2069300000	248	42.4	33	33	33	30	31	32	31	31	32
O14828;O14828-2	O14828;O14828-2	Secretory carrier-associated membrane protein 3	SCAMP3	22.6176	22.7304	22.7651	22.0406	22.4331	22.1685	22.5299	22.5433	22.3625	22.5789	23.087	22.9527	no	no	0.459244	-0.168493	no	1.58433	-0.658801	no	1.13947	-0.394304	no	no	no	1.77762	-0.490308	no	1.43374	-0.22581	1.60568	-0.358059	0	152.87	249530000	75	28	7	7	7	7	7	7	6	6	6
Q9NYV4-2;Q9NYV4;J3QSD7;Q9NYV4-3;Q9BVE2;A0A087X209;Q14004-2;Q14004	Q9NYV4-2;Q9NYV4;J3QSD7;Q9NYV4-3	Cyclin-dependent kinase 12	CDK12	21.3867	20.9248	21.3241	20.7227	20.1918	20.8164	21.0149	21.4076	20.9656	20.6972	20.7613	21.0102	no	no	1.05432	0.388961	no	0.495308	-0.245939	no	0.839946	0.306491	no	no	no	1.23043	-0.6349	no	0.153094	-0.0824693	0.691764	-0.358685	0	14.595	85204000	26	7.3	7	7	7	6	7	7	6	6	6
Q13637;O14966;P57729	Q13637	Ras-related protein Rab-32	RAB32	22.1419	22.2456	22.2512	21.7796	21.9311	21.9198	21.7772	22.0442	21.6691	22.3497	22.3641	22.3783	no	no	1.84414	-0.151133	no	3.2263	-0.487183	no	2.05557	-0.533868	no	no	no	2.29424	-0.33605	no	1.51223	-0.382734	1.90323	-0.359392	0	13.254	171940000	34	27.6	5	5	5	5	5	5	5	5	5
P54709;P54709-2;C9JA36;C9JXZ1;H7C4L9;H7C547;F8WBY4;C9J6S2	P54709;P54709-2	Sodium/potassium-transporting ATPase subunit beta-3	ATP1B3	25.7799	25.8888	25.739	25.1572	25.4988	25.3728	25.4959	25.4768	25.652	25.9789	26.0251	25.9371	no	no	1.58652	-0.177794	no	2.46125	-0.637424	no	2.702	-0.438789	no	no	no	1.86503	-0.45963	no	1.66639	-0.260995	1.76571	-0.360313	0	323.31	2223600000	154	55.2	14	14	14	12	11	11	12	11	12
B5MD23;O75954	B5MD23;O75954	Tetraspanin;Tetraspanin-9	TSPAN9	20.3199	21.1433	20.4128	20.005	20.3413	20.3373	20.2363	20.3075	20.3588	17.0864	20.7085	20.7263	no	no	0.379379	1.11824	no	0.232793	0.720786	no	0.261304	0.793787	no	no	no	0.632351	-0.397458	no	0.545931	-0.324457	0.589141	-0.360957	0	6.8937	57715000	15	9.6	2	2	2	2	2	2	2	2	2
Q8WU76-2;Q8WU76;A0A087WUD7	Q8WU76-2;Q8WU76	Sec1 family domain-containing protein 2	SCFD2	20.0469	20.586	20.8908	19.6151	20.3248	20.5586	20.217	19.998	20.1646	18.7219	20.4981	20.3945	no	no	0.435331	0.636365	no	0.173964	0.294656	no	0.165873	0.255025	no	no	no	0.382152	-0.341709	no	0.678387	-0.38134	0.530269	-0.361524	0	10.463	52154000	8	9.2	5	5	5	5	5	4	4	5	5
O43707;O43707-2;F5GXS2;O43707-3;H7C144;K7EJH8;K7EP19;M0QZQ3;C9JY79;Q9H254-2;Q9H254-4;Q9H254	O43707;O43707-2	Alpha-actinin-4	ACTN4	25.6603	25.5534	25.9177	25.2232	25.2892	25.6824	25.0942	25.2012	25.5827	25.2005	25.4211	25.5288	no	no	1.05982	0.327017	no	0.0287695	0.0147966	no	0.19715	-0.0907472	no	no	no	0.804073	-0.312221	no	1.07019	-0.417765	0.937129	-0.364993	0	235.12	1886700000	314	53.2	39	39	23	21	19	22	20	19	22
Q14739;C9JXK0;C9JES9	Q14739;C9JXK0	Lamin-B receptor	LBR	26.1395	26.1791	25.5806	25.1252	25.3391	25.0373	26.0763	25.9773	26.0455	26.3107	26.421	25.9983	no	no	0.527526	-0.276914	no	2.64482	-1.07611	no	0.742895	-0.210313	no	no	no	1.70074	-0.799201	no	0.124685	0.0666008	0.912713	-0.3663	0	155.47	2315200000	210	23.9	15	15	15	14	15	15	12	14	13
Q9UL25	Q9UL25	Ras-related protein Rab-21	RAB21	20.2113	20.1868	20.098	20.0526	20.0371	18.3637	20.1722	20.2092	19.9572	20.4277	20.1927	20.3474	no	no	0.954816	-0.157219	no	0.673928	-0.838128	no	0.938215	-0.209746	no	no	no	0.534697	-0.680909	no	0.241543	-0.0525271	0.38812	-0.366718	0	6.4643	43666000	5	15.6	3	3	3	3	3	3	3	3	2
Q7L576;Q7L576-2;A0A0G2JR96;A0A0G2JQT1;Q7L576-3;H0YL50;A0A087WZL7;A0A0G2JRX2;A0A087WU52;A0A0G2JRV9;A0A087WWL1;A0A0G2JQH3;A0A087WVZ5	Q7L576;Q7L576-2;A0A0G2JR96;A0A0G2JQT1;Q7L576-3	Cytoplasmic FMR1-interacting protein 1	CYFIP1	24.3146	24.5622	24.8779	23.9526	24.0299	24.1755	24.4206	24.1149	24.6148	24.4869	24.7288	24.6808	no	no	0.0943202	-0.0472679	no	2.37683	-0.579503	no	0.694212	-0.248735	no	no	no	1.41162	-0.532235	no	0.388589	-0.201468	0.900105	-0.366851	0	78.787	910330000	182	20.7	22	22	12	12	8	10	9	8	10
Q04721;Q9UM47;P46531	Q04721	Neurogenic locus notch homolog protein 2;Notch 2 extracellular truncation;Notch 2 intracellular domain	NOTCH2	21.4426	21.6314	21.276	21.1103	21.2426	21.0714	21.1288	20.9284	21.01	21.6916	21.5519	21.7328	no	no	0.832051	-0.208776	no	2.62734	-0.517387	no	2.87102	-0.636384	no	no	no	1.25945	-0.308612	no	1.65191	-0.427608	1.45568	-0.36811	0	10.676	100050000	17	2.4	5	5	5	5	5	4	4	4	4
A0A087WU53;Q9H0U3;Q9H0U3-2	A0A087WU53;Q9H0U3;Q9H0U3-2	Magnesium transporter protein 1	MAGT1	24.6732	24.4903	24.184	24.3888	24.0668	24.2748	23.9798	23.8616	23.9012	24.8122	24.6791	24.3844	no	no	0.389365	-0.176063	no	1.13861	-0.381769	no	2.25181	-0.711025	no	no	no	0.529557	-0.205706	no	1.65919	-0.534962	1.09437	-0.370334	0	37.285	808470000	126	18.8	7	7	7	7	7	7	7	7	7
Q9NXF1-2;Q9NXF1;A0A0A0MSR3	Q9NXF1-2;Q9NXF1	Testis-expressed sequence 10 protein	TEX10	23.9492	23.8577	24.5115	23.625	23.7398	23.9051	23.6411	23.6823	23.8176	24.2258	24.2043	24.1726	no	no	0.175242	-0.0947456	no	2.23573	-0.444273	no	3.03167	-0.487221	no	no	no	0.727488	-0.349527	no	0.864095	-0.392476	0.795791	-0.371002	0	106.82	656350000	188	26	19	19	19	17	17	18	17	17	17
F8W7Q4;Q96A26;E9PH05	F8W7Q4;Q96A26;E9PH05	Protein FAM162A	FAM162A	22.2158	22.3423	22.2174	22.0546	21.8584	22.371	21.5608	21.6503	21.8052	22.9118	22.5543	22.3349	no	no	0.921601	-0.341816	no	1.05665	-0.505676	no	2.15062	-0.928243	no	no	no	0.455475	-0.16386	no	2.67896	-0.586427	1.56722	-0.375143	0	12.912	181330000	22	38.2	4	4	4	4	4	4	4	4	4
Q9Y2A7;Q9Y2A7-2;F8W050;P55160	Q9Y2A7;Q9Y2A7-2	Nck-associated protein 1	NCKAP1	25.3993	25.281	25.6588	24.9994	24.7261	24.9539	25.3465	24.9233	25.4719	25.684	25.4218	25.5334	no	no	0.30126	-0.100048	no	2.3426	-0.653261	no	0.753179	-0.299182	no	no	no	1.77477	-0.553212	no	0.425112	-0.199134	1.09994	-0.376173	0	121.03	1622900000	231	30.9	32	32	32	31	29	29	29	27	30
Q96IX5	Q96IX5	Up-regulated during skeletal muscle growth protein 5	USMG5	21.8015	22.1888	21.8257	21.4916	21.5719	21.6046	21.7739	21.4676	21.4605	21.798	22.3269	21.924	no	no	0.141854	-0.0776316	no	1.32216	-0.460296	no	1.11101	-0.448942	no	no	no	1.37717	-0.382664	no	1.07485	-0.37131	1.22601	-0.376987	0	22.232	143840000	13	44.8	3	3	3	3	3	3	3	3	3
Q8TBA6-2;Q8TBA6;H0YK03	Q8TBA6-2;Q8TBA6	Golgin subfamily A member 5	GOLGA5	20.9594	21.1162	20.7579	20.5476	20.549	20.6895	20.6646	20.4237	20.5303	21.247	20.9134	21.3156	no	no	0.591141	-0.214115	no	1.87726	-0.563295	no	1.91391	-0.61912	no	no	no	1.4266	-0.34918	no	1.4999	-0.405005	1.46325	-0.377093	0	7.9658	73620000	8	8.1	4	4	4	4	3	4	3	3	3
Q9BVK6	Q9BVK6	Transmembrane emp24 domain-containing protein 9	TMED9	23.4764	23.7058	23.4013	23.3797	23.1518	23.7393	22.9013	22.6992	23.0181	23.6888	23.7048	23.724	no	no	0.90145	-0.178037	no	0.757497	-0.282283	no	3.05308	-0.83304	no	no	no	0.207941	-0.104246	no	2.12986	-0.655003	1.1689	-0.379624	0	42.962	452110000	61	23	5	5	5	4	5	5	4	4	5
Q9C0J8;Q9C0J8-3;C9J8B4;B9A053;Q9C0J8-2	Q9C0J8	pre-mRNA 3 end processing protein WDR33	WDR33	23.3969	22.8688	22.9474	22.3924	22.3955	22.3877	22.9631	22.888	23.1147	23.0049	22.9153	22.6725	no	no	0.465462	0.206796	no	2.04903	-0.47235	no	0.447146	0.124357	no	no	no	1.83814	-0.679146	no	0.176216	-0.0824394	1.00718	-0.380793	0	26.2	295840000	52	9	10	10	10	9	8	10	10	8	10
Q9NQX7-2;Q9NQX7-3;Q9NQX7;C9JG41;B8ZZM6;F5H4I5;E7EUS6	Q9NQX7-2;Q9NQX7-3;Q9NQX7;C9JG41;B8ZZM6;F5H4I5;E7EUS6	Integral membrane protein 2C;CT-BRI3	ITM2C	20.4014	20.7811	20.8212	20.2496	20.6441	20.3002	20.149	20.2674	20.0982	20.4559	20.5129	20.7008	no	no	0.295184	0.111333	no	0.47676	-0.158593	no	1.90073	-0.385012	no	no	no	0.67175	-0.269926	no	1.59384	-0.496346	1.13279	-0.383136	0	7.6971	58086000	12	25.5	4	4	4	4	4	4	3	3	3
O60885;O60885-2;O60885-3;M0QZD9;M0R0H4;M0QYW0;A0A0G2JHN8;H0Y6K2;A0A0G2JK44;P25440-4;P25440-3;P25440;P25440-2	O60885;O60885-2;O60885-3	Bromodomain-containing protein 4	BRD4	22.8034	22.7846	22.7065	22.5159	22.4694	22.4663	22.4484	22.2216	22.1682	22.4158	22.9608	22.6305	no	no	0.233135	0.0957591	no	0.508991	-0.185176	no	1.0143	-0.389666	no	no	no	2.94397	-0.280935	no	2.22728	-0.485425	2.58563	-0.38318	0	40.745	237750000	40	10.5	11	11	11	9	9	9	10	8	9
Q13445;K7EIN4;K7EQ63	Q13445	Transmembrane emp24 domain-containing protein 1	TMED1	20.929	20.8771	20.9874	20.6028	20.7303	20.6112	20.6659	20.336	20.3397	20.9269	20.9878	20.9394	no	no	0.213004	-0.0202332	no	2.59128	-0.303297	no	1.98097	-0.504169	no	no	no	2.25516	-0.283064	no	1.88063	-0.483936	2.06789	-0.3835	0	23.858	70934000	30	16.7	3	3	3	3	3	3	3	3	3
S4R329;H0YK61;H0YNK0;H0YNK8;Q5J8M3-3;Q5J8M3-2;Q5J8M3;H0YLP8;H0YMH5;H0YN63	S4R329;H0YK61;H0YNK0;H0YNK8;Q5J8M3-3;Q5J8M3-2;Q5J8M3;H0YLP8;H0YMH5	ER membrane protein complex subunit 4	EMC4	22.7101	22.6323	22.6157	22.1929	22.2496	22.4567	22.0655	22.1589	22.4883	22.7427	22.7618	23.0487	no	no	0.896453	-0.198327	no	1.90782	-0.551297	no	1.71408	-0.613506	no	no	no	1.84203	-0.352969	no	1.46501	-0.415179	1.65352	-0.384074	0	19.369	229560000	29	77.8	4	4	4	4	4	4	4	4	3
I3L2C7;P57678;I3L399;I3L4A4	I3L2C7;P57678	Gem-associated protein 4	GEMIN4	22.146	22.2028	22.8277	21.5785	21.5165	21.7386	22.4552	21.9048	22.8543	22.4347	22.5781	22.8288	no	no	0.376732	-0.221681	no	2.78247	-1.00264	no	0.282226	-0.209065	no	no	no	1.57312	-0.780958	no	0.0118521	0.0126158	0.792485	-0.384171	0	18.514	213450000	22	12.6	9	9	9	8	7	7	6	6	8
P56589;Q7Z6V3	P56589;Q7Z6V3	Peroxisomal biogenesis factor 3	PEX3	22.9703	22.6616	22.6096	22.0006	22.1937	22.3075	22.5257	22.4821	22.6573	22.8984	22.8323	23.044	no	no	0.620439	-0.177736	no	2.64387	-0.757668	no	1.97354	-0.369849	no	no	no	1.80364	-0.579932	no	0.705528	-0.192113	1.25458	-0.386023	0	22.442	253080000	58	22	7	7	7	6	6	6	6	6	6
B3KY94;O14735-3;O14735;H3BUR9	B3KY94;O14735-3;O14735	CDP-diacylglycerol--inositol 3-phosphatidyltransferase	CDIPT	20.2621	20.4163	20.726	19.2543	19.9804	20.2722	20.2088	19.9651	20.8012	20.8241	21.1689	21.1111	no	no	1.51263	-0.566587	no	1.69531	-1.1991	no	1.23361	-0.709682	no	no	no	0.888036	-0.632509	no	0.193815	-0.143094	0.540926	-0.387802	0	7.3552	58794000	30	14.3	3	3	3	2	3	3	3	3	2
Q9Y2D9;D6RF85;D6RDG5;Q9UFB7-2;Q9UFB7	Q9Y2D9;D6RF85	Zinc finger protein 652	ZNF652	20.8648	21.3569	18.5852	18.1023	19.2356	17.3293	21.477	21.8482	21.2931	21.6231	21.1107	21.3291	no	no	0.554937	-1.08532	no	2.26329	-3.13188	no	0.348103	0.185137	no	no	no	0.940692	-2.04656	no	0.662202	1.27046	0.801447	-0.38805	0	10.25	74829000	10	9.9	5	5	5	5	3	2	2	0	1
Q9UNX4;Q6PDA5	Q9UNX4	WD repeat-containing protein 3	WDR3	24.0737	24.3309	24.3894	23.6085	24.0647	24.0299	23.8209	23.9009	23.8315	24.3042	24.409	24.4134	no	no	0.463889	-0.110857	no	1.4597	-0.47448	no	3.56228	-0.524463	no	no	no	0.969057	-0.363623	no	1.83889	-0.413606	1.40397	-0.388615	0	92.692	699040000	138	33.9	26	26	26	24	23	22	20	22	24
Q9NRK6	Q9NRK6	ATP-binding cassette sub-family B member 10, mitochondrial	ABCB10	21.3686	21.6254	21.5956	20.6721	21.4152	21.335	21.1911	21.1479	21.0853	21.3876	21.908	21.8223	no	no	0.415525	-0.176107	no	0.92576	-0.565224	no	1.58122	-0.564559	no	no	no	0.713945	-0.389117	no	1.95869	-0.388453	1.33632	-0.388785	0	19.158	108010000	18	12.5	8	7	7	6	7	7	5	6	6
B4E2Q0;P98194-2;P98194-4;P98194;P98194-3;P98194-5;P98194-9;P98194-6;P98194-7;H0Y9V7;P98194-8;H0Y8X9;H0Y9S7;D6RGE9;D6REJ1;D6RHV9	B4E2Q0;P98194-2;P98194-4;P98194;P98194-3;P98194-5;P98194-9;P98194-6;P98194-7;H0Y9V7;P98194-8;H0Y8X9;H0Y9S7	Calcium-transporting ATPase;Calcium-transporting ATPase type 2C member 1	ATP2C1	21.4557	21.4917	21.007	20.6404	21.3928	20.1797	21.4751	20.8411	21.0463	21.5056	21.2148	20.9838	no	no	0.142428	0.0833791	no	0.575815	-0.497122	no	0.180521	-0.113944	no	no	no	0.683138	-0.580501	no	0.334546	-0.197323	0.508842	-0.388912	0	8.1231	89676000	7	5.6	4	4	4	3	4	3	2	2	4
J3KNF8;H3BUX2;O43169;D6RFH4;J3QR91	J3KNF8;H3BUX2;O43169;D6RFH4	Cytochrome b5 type B	CYB5B	24.4757	24.6458	24.4438	24.0017	24.3707	24.0628	24.2886	23.9261	24.1431	24.6295	24.7537	24.6223	no	no	0.902822	-0.146758	no	1.89627	-0.523488	no	2.07369	-0.549222	no	no	no	1.35191	-0.37673	no	1.51715	-0.402465	1.43453	-0.389597	0	199.05	829140000	103	63.3	6	6	6	6	6	6	6	6	6
P61026;A0A087WWB9	P61026	Ras-related protein Rab-10	RAB10	25.537	25.4549	25.5093	25.0368	25.0153	25.1071	25.1526	25.0944	25.2492	25.6287	25.669	25.6028	no	no	1.9022	-0.133115	no	4.17344	-0.580442	no	3.17086	-0.468106	no	no	no	3.58207	-0.447327	no	2.54985	-0.334991	3.06596	-0.391159	0	38.305	1710500000	116	46	10	10	8	8	7	8	7	8	8
P20264;P20265-3;P20265-2;P20265;P49335;Q03052;U3KQH6;Q01860-2;Q06416;Q01860	P20264;P20265-3;P20265-2;P20265	POU domain, class 3, transcription factor 3;POU domain, class 3, transcription factor 2	POU3F3;POU3F2	24.6125	24.1078	23.9738	23.9255	23.9858	24.107	23.6233	24.2505	23.1487	24.5454	24.3537	24.0307	no	no	0.11633	-0.0786139	no	0.888361	-0.303849	no	0.836327	-0.635762	no	no	no	0.486066	-0.225235	no	0.677356	-0.557148	0.581711	-0.391191	0	95.263	698380000	62	21	7	7	7	7	7	7	5	5	6
J3QLB2;Q8N1S5-2;Q8N1S5;J3KRX2;J3QS49;J3QRN3;J3QLA9;A0A0J9YXZ0;A0A0J9YXE3;J3KTP1;J3QQP1;A0A0J9YXX3;J3KS66	J3QLB2;Q8N1S5-2;Q8N1S5;J3KRX2;J3QS49;J3QRN3;J3QLA9	Zinc transporter ZIP11	SLC39A11	20.4411	20.6845	20.2948	18.974	19.9848	20.3642	20.3804	20.2175	20.5706	20.6269	20.9608	21.1129	no	no	1.09603	-0.426748	no	1.20524	-1.12588	no	1.35547	-0.510719	no	no	no	0.746068	-0.699135	no	0.213446	-0.0839717	0.479757	-0.391553	0	9.9222	58585000	22	24.7	4	4	4	2	2	3	1	2	3
P50402;Q5HY57;F8WEQ1	P50402;Q5HY57	Emerin	EMD	26.7892	26.3369	26.3042	26.0911	26.109	25.9319	26.0757	25.9995	26.3027	26.8962	26.5276	26.554	no	no	0.392125	-0.182508	no	2.02573	-0.615292	no	1.62918	-0.533322	no	no	no	1.22255	-0.432783	no	0.904061	-0.350814	1.06331	-0.391798	0	153.12	3293500000	172	37.4	12	12	12	10	10	11	11	9	11
Q5BJD5;E9PJ42;Q5BJD5-3;Q5BJD5-2	Q5BJD5;E9PJ42;Q5BJD5-3;Q5BJD5-2	Transmembrane protein 41B	TMEM41B	22.4947	23.7638	22.8138	22.4197	22.7335	22.5729	22.474	22.6251	22.9635	22.7439	23.407	22.691	no	no	0.0597188	0.0767587	no	0.683298	-0.371964	no	0.404817	-0.259763	no	no	no	0.500434	-0.448722	no	0.341511	-0.336522	0.420973	-0.392622	0	69.763	297060000	44	13.1	2	2	2	2	2	2	2	2	2
M0QXU7;O43615	M0QXU7;O43615	Mitochondrial import inner membrane translocase subunit TIM44	TIMM44	18.9672	18.9468	19.077	16.557	18.5395	18.5839	19.413	19.205	19.3268	18.8441	19.1768	19.2802	no	no	0.306034	-0.103392	no	0.820688	-1.20692	no	0.672873	0.214542	no	no	no	0.757771	-1.10353	no	1.9243	0.317935	1.34104	-0.392796	0.00067613	4.7198	20782000	6	9.5	2	2	2	2	2	2	1	1	2
Q9NVA1;Q9NVA1-2;F6UTR7;B1AKV3;Q9NVA1-5;Q9NVA1-4;B1AKV4;B1AKV6;Q9NVA1-3;B1AKV2;F8WCR2;H7BZM2	Q9NVA1;Q9NVA1-2;F6UTR7;B1AKV3;Q9NVA1-5;Q9NVA1-4;B1AKV4;B1AKV6;Q9NVA1-3	Ubiquinol-cytochrome-c reductase complex assembly factor 1	UQCC1	24.5129	24.4557	24.6309	24.0621	24.0955	24.1051	24.107	23.965	24.4977	24.3479	24.6437	24.6366	no	no	0.0292992	-0.00960477	no	2.00861	-0.455177	no	0.880302	-0.352868	no	no	no	2.95385	-0.445573	no	0.960122	-0.343264	1.95699	-0.394418	0	29.736	892970000	90	27.4	9	9	9	8	8	9	9	8	9
O60264;A0A0A0MRP6;B7ZLQ5;P28370-2;P28370	O60264	SWI/SNF-related matrix-associated actin-dependent regulator of chromatin subfamily A member 5	SMARCA5	20.2655	20.3484	21.5331	20.1418	19.9575	20.1139	20.409	21.1534	20.144	19.0902	18.0648	19.8115	no	no	1.24452	1.72683	no	0.995171	1.08224	no	1.25687	1.57997	no	no	no	0.712283	-0.644591	no	0.103903	-0.146853	0.408093	-0.395722	0	12.497	54730000	10	7.8	7	7	7	7	5	6	4	3	5
Q9NSY1;H0Y9P1;Q9NSY1-2;Q9NSY1-3;K4DI97	Q9NSY1;H0Y9P1;Q9NSY1-2;Q9NSY1-3	BMP-2-inducible protein kinase	BMP2K	22.9176	22.996	22.7512	22.239	22.4803	22.3488	22.6531	23.0062	22.2118	22.9108	23.1112	23.1839	no	no	0.761134	-0.180373	no	2.57238	-0.712626	no	0.847243	-0.444938	no	no	no	2.2164	-0.532253	no	0.476614	-0.264565	1.3465	-0.398409	0	46.689	276550000	72	13.4	12	12	12	12	10	11	12	12	10
Q5SRE5;Q5SRE5-2;H7C4K7	Q5SRE5;Q5SRE5-2	Nucleoporin NUP188 homolog	NUP188	23.4232	23.41	23.8749	22.9057	23.1569	23.482	23.1238	23.0507	23.2994	23.6804	23.6799	23.7227	no	no	0.336004	-0.124937	no	1.42538	-0.512794	no	2.69114	-0.536355	no	no	no	0.791528	-0.387857	no	1.14012	-0.411418	0.965824	-0.399638	0	86.391	462440000	77	14.5	19	19	19	17	16	19	15	17	16
Q8TEM1;Q8TEM1-2	Q8TEM1	Nuclear pore membrane glycoprotein 210	NUP210	23.3688	23.2311	23.2457	22.7838	22.9901	22.9587	22.8506	22.7925	22.9085	23.2254	23.162	23.19	no	no	0.87957	0.0894324	no	1.86976	-0.281556	no	3.06518	-0.341904	no	no	no	2.05656	-0.370989	no	2.84456	-0.431337	2.45056	-0.401163	0	47.888	342440000	85	10	15	15	15	14	13	13	12	13	13
Q9H3K2;Q9Y6G2	Q9H3K2	Growth hormone-inducible transmembrane protein	GHITM	25.5054	25.1772	25.2245	24.6809	24.6323	24.7518	25.0495	24.9494	25.3369	25.4659	25.2592	25.4283	no	no	0.273049	-0.0821012	no	3.18355	-0.696134	no	0.963948	-0.272543	no	no	no	2.32347	-0.614033	no	0.543392	-0.190442	1.43343	-0.402237	0	323.31	1559100000	147	21.4	7	7	7	7	7	7	6	7	7
A0A0G2JJD3;O95870;O95870-2;A0A0G2JI89;F2Z3H2;F2Z3G6	A0A0G2JJD3;O95870;O95870-2	Abhydrolase domain-containing protein 16A	ABHD16A	23.1135	22.9824	23.1236	22.9964	22.9197	22.8492	22.3696	22.3467	22.5421	23.3072	23.1535	23.1659	no	no	0.946918	-0.135694	no	1.93604	-0.287128	no	3.25018	-0.789366	no	no	no	1.14432	-0.151435	no	2.98498	-0.653673	2.06465	-0.402554	0	51.859	317100000	68	20.1	11	11	11	10	8	11	10	10	11
O75844	O75844	CAAX prenyl protease 1 homolog	ZMPSTE24	25.8111	25.9165	25.6509	24.9784	25.2004	25.2335	25.6981	25.7036	25.5236	26.0491	26.3603	26.0001	no	no	1.18189	-0.343664	no	2.70994	-0.999072	no	1.75057	-0.494741	no	no	no	2.38154	-0.655408	no	0.709476	-0.151077	1.54551	-0.403242	0	323.31	2168900000	186	33.5	14	14	14	14	13	14	13	13	13
P60228;E5RGA2;H0YBR5;E5RHS5;E5RIT4;H0YAW4;E5RIP5;E5RJ25;E5RII3;H0YBP5	P60228;E5RGA2	Eukaryotic translation initiation factor 3 subunit E	EIF3E	26.0255	26.2545	26.16	25.734	25.6212	25.8115	25.6161	25.4737	26.195	26.1271	26.1456	26.1905	no	no	0.0381829	-0.0077699	no	2.75126	-0.432185	no	0.822131	-0.392817	no	no	no	2.0983	-0.424415	no	0.769796	-0.385047	1.43405	-0.404731	0	323.31	2725800000	294	55.5	22	22	22	21	21	21	20	20	22
Q9Y4W6;K7EP56;B7Z651;A0A0U1RQN6;E9PHW9;I6L894;Q01484-5;Q01484-2;Q01484	Q9Y4W6	AFG3-like protein 2	AFG3L2	26.6978	26.7863	26.7758	26.1048	26.3788	26.213	26.5239	26.3963	26.4652	26.8253	26.9402	26.7989	no	no	0.918593	-0.101494	no	2.62684	-0.622605	no	2.63564	-0.392999	no	no	no	2.45598	-0.521111	no	2.48868	-0.291505	2.47233	-0.406308	0	323.31	3967500000	398	42.9	33	33	33	30	31	32	29	29	30
Q9NRW1;P20340-2;P20340;C9JB90;F5H3K7;C9J0I2;C9JU14;F5GX61;J3KR73;P20340-3;P20340-4;Q9NRW1-2;Q14964	Q9NRW1;P20340-2;P20340;C9JB90;F5H3K7;C9J0I2;C9JU14;F5GX61;J3KR73;P20340-3;P20340-4;Q9NRW1-2;Q14964	Ras-related protein Rab-6B;Ras-related protein Rab-6A;Ras-related protein Rab-39A	RAB6B;RAB6A;RAB39A	23.543	23.5191	23.5655	23.0557	23.1767	23.1122	23.1184	23.0411	23.2947	23.3276	23.8412	23.6683	no	no	0.174848	-0.0698744	no	1.48783	-0.497525	no	1.28262	-0.460939	no	no	no	3.47491	-0.42765	no	2.16498	-0.391064	2.81995	-0.409357	0	20.489	469590000	40	10.6	2	2	2	2	2	2	2	2	2
P04843;B7Z4L4;F8WF32	P04843;B7Z4L4	Dolichyl-diphosphooligosaccharide--protein glycosyltransferase subunit 1	RPN1	29.9258	30.0454	30.1724	29.5197	29.7797	29.8024	29.5847	29.522	29.6177	30.01	30.1216	30.1973	no	no	0.277033	-0.0617816	no	1.74415	-0.409046	no	3.02424	-0.53484	no	no	no	1.40375	-0.347264	no	2.45851	-0.473058	1.93113	-0.410161	0	323.31	39203000000	843	69	43	43	43	43	43	43	42	41	42
Q13308-4;Q13308;Q13308-6;Q13308-5;Q13308-2;Q13308-3;Q86X91;H7C5L0;F8WDG7;C9JQR6;H0Y8F1	Q13308-4;Q13308;Q13308-6;Q13308-5;Q13308-2;Q13308-3;Q86X91	Inactive tyrosine-protein kinase 7	PTK7	22.0728	22.0106	22.3721	21.7601	21.7336	22.0501	21.7643	21.5359	21.6019	22.0141	22.3885	22.1768	no	no	0.0948692	-0.0412985	no	1.09352	-0.34517	no	1.92234	-0.559093	no	no	no	0.942952	-0.303871	no	1.77955	-0.517794	1.36125	-0.410833	0	28.028	164450000	43	9.9	7	7	7	6	6	7	6	6	6
P20645;F5GX30;H0YGT2;H0YGE9;H0YF90;F5GXE0;F5GXU0;F5H883	P20645;F5GX30;H0YGT2	Cation-dependent mannose-6-phosphate receptor	M6PR	25.0232	25.3911	25.0805	24.9326	24.9227	25.1812	24.5657	24.3519	24.5652	25.3371	25.2162	25.365	no	no	0.501059	-0.141143	no	1.42323	-0.293912	no	3.18161	-0.811806	no	no	no	0.464536	-0.152769	no	2.11955	-0.670663	1.29205	-0.411716	0	162.96	1373400000	104	33.2	8	8	8	7	8	8	8	8	7
Q8NFZ8	Q8NFZ8	Cell adhesion molecule 4	CADM4	24.5632	24.7511	24.7156	24.3137	24.3806	24.2386	24.3175	24.2797	24.0576	24.5109	24.5994	24.571	no	no	0.853494	0.116191	no	2.16592	-0.249441	no	1.79891	-0.342154	no	no	no	2.17682	-0.365632	no	2.00138	-0.458345	2.0891	-0.411989	0	184.56	872040000	136	31.2	9	9	9	8	9	9	8	9	9
E9PL01;A0A087WUC6;E9PI68;Q15005;E9PRB9;H0YE04	E9PL01;A0A087WUC6;E9PI68;Q15005	Signal peptidase complex subunit 2	SPCS2	26.0809	25.883	26.1308	25.6815	25.8567	25.6565	25.5145	25.1094	25.8964	26.0654	25.9921	26.3979	no	no	0.340577	-0.120229	no	1.40057	-0.420195	no	1.16985	-0.645	no	no	no	1.41844	-0.299966	no	1.02896	-0.524771	1.2237	-0.412368	0	323.31	2720200000	151	59.9	8	8	8	8	8	8	8	8	8
P08754;P63096;P63096-2;P09471-2;P11488;P09471;P19087;A8MTJ3;A0A087WTB6;A2A2R6;Q5JWD1;H0Y7E8;H3BTM2;A0A087WZE5;C9JPP4;P38405-3;P38405;P38405-2	P08754;P63096	Guanine nucleotide-binding protein G(k) subunit alpha;Guanine nucleotide-binding protein G(i) subunit alpha-1	GNAI3;GNAI1	24.3696	24.3653	24.0343	24.0682	24.0743	23.8608	23.8039	23.8443	23.4047	24.5736	24.347	24.3358	no	no	0.527774	-0.162373	no	1.79081	-0.417667	no	1.99317	-0.734476	no	no	no	0.906874	-0.255294	no	1.48174	-0.572103	1.19431	-0.413699	0	34.783	693610000	91	35	10	10	5	5	5	5	4	4	5
Q9BSJ8;Q9BSJ8-2;F8VZB1	Q9BSJ8;Q9BSJ8-2	Extended synaptotagmin-1	ESYT1	26.4974	26.6056	26.487	26.0331	26.2613	26.3238	26.0738	25.9822	26.022	26.6113	26.7117	26.6623	no	no	1.29487	-0.131826	no	2.09532	-0.45574	no	4.06891	-0.635808	no	no	no	1.55221	-0.323914	no	3.39466	-0.503982	2.47344	-0.413948	0	323.31	3402100000	484	39.4	35	35	35	31	31	35	31	32	31
Q5T8U5;O15260-2;O15260;O15260-3;B7Z1G8	Q5T8U5;O15260-2;O15260;O15260-3	Surfeit locus protein 4	SURF4	23.3429	23.6632	23.1938	22.6646	23.2886	23.1095	22.8436	22.8324	23.177	23.016	23.8457	23.6093	no	no	0.116162	-0.090428	no	0.692568	-0.469496	no	0.928635	-0.539366	no	no	no	0.752363	-0.379068	no	1.18068	-0.448938	0.96652	-0.414003	0	161.7	592830000	67	36.6	6	6	6	6	6	6	4	5	6
Q96S52-2;Q96S52	Q96S52-2;Q96S52	GPI transamidase component PIG-S	PIGS	24.4941	24.7991	24.6839	24.3844	24.8386	24.9103	23.9476	23.4741	23.9141	25.129	24.9688	24.829	no	no	1.19841	-0.316568	no	0.641735	-0.26451	no	2.61737	-1.19703	no	no	no	0.099829	0.0520579	no	2.1212	-0.880458	1.11051	-0.4142	0	244.18	943570000	60	20.3	7	7	7	6	6	6	6	6	7
Q5VW52;Q9HCL2	Q5VW52;Q9HCL2	Glycerol-3-phosphate acyltransferase 1, mitochondrial	GPAM	19.5999	19.5669	20.1241	19.1502	19.4571	19.4149	19.4145	19.3085	19.3462	19.6034	19.7866	20.0978	no	no	0.102019	-0.0655848	no	1.31955	-0.488537	no	1.48424	-0.472847	no	no	no	0.969018	-0.422953	no	1.04463	-0.407262	1.00682	-0.415107	0	6.1042	32774000	7	5.1	3	3	3	3	3	3	3	2	3
A0A0C4DGS1;P39656-3;P39656;P39656-2;U3KQ84	A0A0C4DGS1;P39656-3;P39656;P39656-2	Dolichyl-diphosphooligosaccharide--protein glycosyltransferase 48 kDa subunit	DDOST	26.8541	27.1538	27.1084	26.5478	26.764	26.8314	26.5145	26.4685	26.6022	27.0138	27.1382	27.2976	no	no	0.374852	-0.1111	no	1.67075	-0.435532	no	2.61889	-0.62152	no	no	no	1.20488	-0.324432	no	2.13941	-0.51042	1.67214	-0.417426	0	323.31	4798100000	248	50.8	15	15	15	15	14	15	15	14	14
Q8N1F7;H3BVG0;Q8N1F7-2;H3BM93;H3BRI8;H3BPA9;H3BV11;H3BNN5;H3BP95;H3BMX0;H3BVE2;H3BRD9;H3BV15;H3BNG7	Q8N1F7;H3BVG0;Q8N1F7-2	Nuclear pore complex protein Nup93	NUP93	27.0807	27.0241	27.1777	26.6512	26.774	26.8508	26.6129	26.4661	26.7	27.0604	27.1842	27.1978	no	no	0.354135	-0.053318	no	2.22906	-0.388823	no	2.62209	-0.554482	no	no	no	1.98866	-0.335505	no	2.44695	-0.501163	2.2178	-0.418334	0	323.31	5059900000	522	61.4	44	44	44	42	41	41	41	42	42
H0YNG3;P67812-4;P67812;P67812-3;P67812-2;H0YNX5;H0YKT4;H0YNA5;P0C7V7	H0YNG3;P67812-4;P67812;P67812-3;P67812-2;H0YNX5;H0YKT4	Signal peptidase complex catalytic subunit SEC11;Signal peptidase complex catalytic subunit SEC11A	SEC11A	26.3578	25.9085	26.2442	25.7774	25.7363	25.9336	25.8938	25.3898	25.767	26.3358	26.1521	26.3168	no	no	0.266715	-0.0980581	no	2.24515	-0.452442	no	1.64464	-0.584683	no	no	no	1.1286	-0.354384	no	1.12883	-0.486625	1.12872	-0.420505	0	75.923	2703900000	127	38.7	9	9	9	9	8	8	8	7	7
Q6NW34-2;Q6NW34;E9PFF8;F8WDL7;F8WBQ8	Q6NW34-2;Q6NW34;E9PFF8	Uncharacterized protein C3orf17	C3orf17	23.7221	23.423	23.7717	23.8765	23.953	23.8166	22.6534	22.6373	22.3693	23.7049	23.9213	23.8284	no	no	0.644208	-0.179236	no	0.359363	0.0638421	no	3.46436	-1.26485	no	no	no	0.983693	0.243078	no	2.79587	-1.08561	1.88978	-0.421268	0	79.358	498700000	96	35.8	14	14	14	9	9	12	12	11	14
A0A087WYW6;Q96A33-2;Q96A33	A0A087WYW6;Q96A33-2;Q96A33	Coiled-coil domain-containing protein 47	CCDC47	22.1323	21.9009	21.8098	21.498	21.8289	21.6421	21.2792	21.4493	21.4518	21.8908	22.0817	22.1143	no	no	0.274879	-0.0812524	no	1.45997	-0.372587	no	2.67113	-0.635478	no	no	no	1.00806	-0.291335	no	2.11372	-0.554226	1.56089	-0.42278	0	10.581	143830000	32	27.9	4	4	4	4	4	4	4	4	4
Q9UKM7;H0YGV7;H0YG20	Q9UKM7;H0YGV7;H0YG20	Endoplasmic reticulum mannosyl-oligosaccharide 1,2-alpha-mannosidase;alpha-1,2-Mannosidase	MAN1B1	20.234	20.5255	20.6985	19.7699	20.2177	20.1176	20.3911	19.8766	20.0014	20.5503	20.8519	20.7875	no	no	0.677006	-0.243906	no	1.87817	-0.694821	no	1.62558	-0.640196	no	no	no	1.10559	-0.450915	no	0.897782	-0.39629	1.00168	-0.423603	0	11.211	58856000	19	9.6	4	4	4	2	2	4	2	2	4
P30481	P30481	HLA class I histocompatibility antigen, B-44 alpha chain	HLA-B	24.6085	24.6104	24.5239	24.2751	24.3584	24.4276	24.0512	23.6942	24.1355	24.5631	24.5312	24.4123	no	no	0.660267	0.0787258	no	1.09761	-0.148516	no	1.71696	-0.54191	no	no	no	1.90738	-0.227242	no	1.96251	-0.620635	1.93494	-0.423938	0	101.44	844630000	105	45.9	12	9	3	3	3	3	3	3	3
O95292;E5RK64;O95292-2	O95292	Vesicle-associated membrane protein-associated protein B/C	VAPB	25.0084	25.192	25.0357	24.782	24.8459	24.678	24.6732	24.7096	24.2385	24.9686	25.2484	25.1977	no	no	0.225082	-0.0595175	no	1.69369	-0.369565	no	1.57762	-0.597783	no	no	no	1.83505	-0.310048	no	1.53485	-0.538266	1.68495	-0.424157	0	55.291	1314900000	108	47.7	11	10	10	9	7	9	7	8	8
Q86SK9-2;Q86SK9	Q86SK9-2;Q86SK9	Stearoyl-CoA desaturase 5	SCD5	18.5385	20.0331	20.2933	20.0683	19.9424	20.149	18.804	17.6373	18.5806	16.7654	20.0043	20.3049	no	no	0.180477	0.596802	no	0.380892	1.02839	no	0.225088	-0.68423	no	no	no	0.321903	0.431583	no	0.915688	-1.28103	0.618795	-0.424724	0	5.8315	36344000	7	12.1	3	3	3	2	3	2	2	3	3
Q53GS7;Q53GS7-2	Q53GS7;Q53GS7-2	Nucleoporin GLE1	GLE1	21.4294	21.413	21.2389	21.1436	21.2059	21.0092	20.8921	20.7856	20.5706	21.3085	21.6107	21.5739	no	no	0.535756	-0.137312	no	1.56102	-0.378185	no	2.2953	-0.748269	no	no	no	1.33878	-0.240873	no	2.25375	-0.610957	1.79627	-0.425915	0	11.733	99353000	21	11.6	6	6	6	5	6	6	4	6	6
Q09666	Q09666	Neuroblast differentiation-associated protein AHNAK	AHNAK	22.9713	23.0684	23.4946	22.7449	22.7552	23.0648	22.4822	22.7136	22.7521	21.8023	22.046	21.994	yes	yes	2.64831	1.23065	no	2.67365	0.907537	no	2.47685	0.701841	no	no	no	0.775671	-0.323116	no	1.3614	-0.528812	1.06854	-0.425964	0	41.367	290230000	50	10	16	16	16	14	14	15	14	12	12
Q96N66;Q96N66-3;Q96N66-2;H7C2M4;C9J4E9;A0A0G2JNX6;A9C4B8;M0R1Z5	Q96N66;Q96N66-3;Q96N66-2	Lysophospholipid acyltransferase 7	MBOAT7	25.0636	25.2228	24.9963	25.0739	24.9762	25.0557	24.2863	24.3327	24.2821	25.4789	25.4729	25.2984	no	no	1.6439	-0.322482	no	2.34293	-0.381442	no	4.27011	-1.11636	no	no	no	0.330002	-0.0589606	no	3.48484	-0.793881	1.90742	-0.426421	0	92.558	1284100000	115	19.1	9	9	9	8	7	9	8	9	9
G3XAN4;Q15629-2;Q15629	G3XAN4;Q15629-2;Q15629	Translocating chain-associated membrane protein 1	TRAM1	23.9968	23.6664	22.9715	23.2241	22.9417	23.3058	23.175	22.8555	23.1978	24.4124	23.8274	23.7095	no	no	0.516595	-0.438172	no	1.55961	-0.8259	no	1.68872	-0.906998	no	no	no	0.530947	-0.387728	no	0.659968	-0.468826	0.595458	-0.428277	0	125.57	438730000	56	11.5	3	3	3	3	3	3	3	3	3
P05026-2;P05026;V9GYR2	P05026-2;P05026;V9GYR2	Sodium/potassium-transporting ATPase subunit beta-1	ATP1B1	26.1438	26.04	26.3437	25.9335	26.0142	25.8635	25.5589	25.5345	25.5754	26.178	26.1121	26.2347	no	no	0.00306884	0.000900269	no	1.87707	-0.237866	no	4.10954	-0.618678	no	no	no	1.13218	-0.238766	no	2.6338	-0.619578	1.88299	-0.429172	0	90.528	2612900000	101	40.9	10	10	10	8	8	8	8	8	10
Q6UVK1	Q6UVK1	Chondroitin sulfate proteoglycan 4	CSPG4	23.2808	23.3606	23.4285	23.2499	23.5801	23.5378	22.4586	22.5238	22.2095	23.1337	23.4335	23.3479	no	no	0.201309	0.0516319	no	0.479099	0.150916	no	2.64447	-0.907728	no	no	no	0.370446	0.0992839	no	3.10119	-0.959359	1.73582	-0.430038	0	65.775	389200000	103	13.2	20	20	20	19	18	18	18	18	20
H7BXH2;E9PKF6;Q5H9R7-3;Q5H9R7-4;Q5H9R7-6;Q5H9R7-2;Q5H9R7;Q5H9R7-5;E9PQP7;E9PK08;E9PNN8;H0YEN2;H0YDW1;E9PJD8;E9PKG4	H7BXH2;E9PKF6;Q5H9R7-3;Q5H9R7-4;Q5H9R7-6;Q5H9R7-2;Q5H9R7;Q5H9R7-5;E9PQP7	Serine/threonine-protein phosphatase 6 regulatory subunit 3	PPP6R3	22.6534	22.9845	23.0872	22.328	22.1619	22.4877	22.5611	22.3084	23.0119	22.8095	22.8581	23.0516	no	no	0.00421506	0.00193596	no	2.07976	-0.580568	no	0.567642	-0.279257	no	no	no	1.64834	-0.582504	no	0.50433	-0.281193	1.07633	-0.431849	0	86.102	282910000	51	18.9	12	12	12	8	11	11	9	10	11
M0QZ43;P23327	M0QZ43;P23327	Sarcoplasmic reticulum histidine-rich calcium-binding protein	HRC	20.0158	19.9098	20.0356	20.4409	21.1711	20.8811	18.4467	19.1424	17.2478	17.5253	19.6799	19.9275	no	no	0.545732	0.942828	no	1.06047	1.7868	no	0.335098	-0.765325	no	no	no	1.75974	0.843971	no	1.43238	-1.70815	1.59606	-0.432091	0	12.375	37351000	12	12	4	4	4	2	4	2	3	4	4
Q15072;P17032;K7EP39;Q96NI8-2;Q96NI8	Q15072	Zinc finger protein OZF	ZNF146	22.909	23.005	22.7476	21.8503	22.0563	21.6196	23.3612	22.7663	23.0713	22.4489	22.8094	22.945	no	no	0.387759	0.152756	no	1.99502	-0.892376	no	0.663257	0.331832	no	no	no	2.68667	-1.04513	no	0.405046	0.179076	1.54586	-0.433028	0	21.607	260320000	59	27.7	9	8	7	7	7	7	6	6	5
M0R0N4;M0QYZ2;P53680;X6R390;P53680-2;M0QZ21	M0R0N4;M0QYZ2;P53680;X6R390;P53680-2	AP-2 complex subunit sigma	AP2S1	23.1295	23.0764	23.1087	22.5064	22.5789	22.822	22.59	22.6636	22.8692	23.3209	23.1629	23.1519	no	no	0.878561	-0.107023	no	2.19781	-0.576109	no	2.14163	-0.504281	no	no	no	2.07939	-0.469086	no	2.02317	-0.397258	2.05128	-0.433172	0	8.7706	312340000	23	17.4	3	3	3	3	2	3	3	3	3
Q15907;Q15907-2;M0R2D0	Q15907;Q15907-2	Ras-related protein Rab-11B	RAB11B	26.216	25.9304	26.1094	25.72	25.7252	25.6956	25.5441	25.6062	25.6161	26.201	26.1328	26.2644	no	no	0.551898	-0.114137	no	3.61814	-0.485775	no	3.799	-0.610578	no	no	no	1.94378	-0.371638	no	2.34408	-0.496441	2.14393	-0.434039	0	82.707	2509500000	173	64.2	13	13	2	2	2	2	2	2	2
Q5T4F4-8;Q5T4F4-2;Q5T4F4;Q5T4F4-3;Q5T4F4-6;Q5T4F4-7;Q5T4F4-5;Q5T4F4-4	Q5T4F4-8;Q5T4F4-2;Q5T4F4;Q5T4F4-3;Q5T4F4-6;Q5T4F4-7;Q5T4F4-5	Protrudin	ZFYVE27	21.7296	22.0128	21.8223	21.6762	21.6773	21.5504	21.4459	20.9526	21.2185	22.0397	22.8095	22.418	no	no	1.12434	-0.567471	no	1.59702	-0.787738	no	2.0015	-1.21675	no	no	no	1.10892	-0.220266	no	1.7677	-0.649282	1.43831	-0.434774	0	46.547	163080000	13	12.4	3	3	3	2	2	3	2	3	3
P61009	P61009	Signal peptidase complex subunit 3	SPCS3	24.448	24.2953	24.2461	23.9347	24.18	23.9881	23.7938	23.6624	23.7937	24.5028	24.2144	24.4357	no	no	0.197385	-0.0545241	no	1.42159	-0.350047	no	2.54059	-0.634328	no	no	no	1.43016	-0.295523	no	2.82398	-0.579804	2.12707	-0.437663	0	16.641	756320000	36	18.9	4	4	4	4	3	4	4	4	4
Q15125;C9J719;C9JJ78	Q15125;C9J719;C9JJ78	3-beta-hydroxysteroid-Delta(8),Delta(7)-isomerase	EBP	24.8585	25.6188	24.9745	24.5181	24.5852	24.9943	24.3972	24.9774	24.7966	25.4145	24.7223	25.1843	no	no	0.0478285	0.0435588	no	0.742194	-0.407845	no	0.651459	-0.383315	no	no	no	0.741063	-0.451403	no	0.662165	-0.426874	0.701614	-0.439139	0	143.35	1251500000	37	12.2	2	2	2	2	2	2	2	2	2
Q9Y2H6-2;Q9Y2H6;G5E9X3;A0A087X1M6;H7C507	Q9Y2H6-2;Q9Y2H6;G5E9X3	Fibronectin type-III domain-containing protein 3A	FNDC3A	22.9439	23.1869	23.0122	22.5767	22.4779	22.7548	22.6879	22.4352	22.692	22.9381	23.1546	23.134	no	no	0.100177	-0.0279077	no	1.94531	-0.472434	no	1.89803	-0.470542	no	no	no	1.8253	-0.444526	no	1.78038	-0.442635	1.80284	-0.44358	0	39.234	300720000	68	11.8	10	10	10	7	10	10	10	10	10
Q9HA77;F5H579	Q9HA77;F5H579	Probable cysteine--tRNA ligase, mitochondrial	CARS2	19.0469	19.8321	20.1757	19.4262	19.3941	19.5606	18.2019	19.5814	19.2773	17.7282	20.0483	20.3419	no	no	0.12845	0.312097	no	0.0357436	0.0874494	no	0.140964	-0.352665	no	no	no	0.265552	-0.224648	no	0.549366	-0.664762	0.407459	-0.444705	0.000668	4.5125	32889000	4	6.2	2	2	2	1	2	2	2	2	2
P51648;P51648-2;J3QRD1;I3L1M4;J3KTD9;I3L2W1;J3QS00;J3QKK9;K7EN73;J3KTG1;E9PJV0;C9JGJ2;I3L0X1;C9JKT2;C9JMC5;I3L3I9;A8MYB8;E9PNN6;P48448;P43353-2;P30838;P43353	P51648;P51648-2;J3QRD1	Fatty aldehyde dehydrogenase	ALDH3A2	22.2027	22.3675	22.583	21.6312	22.0781	22.0484	22.0003	22.0073	21.8698	22.1254	22.6323	22.6946	no	no	0.179476	-0.0997047	no	1.15063	-0.564898	no	1.32346	-0.525008	no	no	no	1.20456	-0.465193	no	1.63457	-0.425303	1.41956	-0.445248	0	28.239	194740000	22	26.4	10	10	10	9	9	9	9	9	9
Q6ZNB6;Q6ZNB6-2	Q6ZNB6;Q6ZNB6-2	NF-X1-type zinc finger protein NFXL1	NFXL1	21.0815	21.2724	21.6186	20.656	20.8533	20.7631	20.9347	20.8615	21.2046	19.1861	21.2572	21.5801	no	no	0.35233	0.649671	no	0.0374224	0.0830072	no	0.161663	0.325782	no	no	no	1.55961	-0.566664	no	0.792732	-0.323889	1.17617	-0.445277	0	11.403	92836000	21	12.1	6	6	6	3	5	6	3	4	4
Q7L8L6	Q7L8L6	FAST kinase domain-containing protein 5	FASTKD5	25.3953	25.3435	25.555	24.8248	24.9762	24.9534	25.1166	25.0151	25.0262	25.4425	25.4375	25.5236	no	no	0.203052	-0.0365721	no	3.25709	-0.549731	no	3.20915	-0.415232	no	no	no	2.53424	-0.513159	no	2.21878	-0.37866	2.37651	-0.44591	0	245.99	1575100000	174	37.4	20	20	20	16	17	19	17	18	18
A0A0C4DFN1;Q8IWA4;Q8IWA4-3;Q8IWA4-2;H7C5H5;C9JXQ1;C9JQT7	A0A0C4DFN1;Q8IWA4;Q8IWA4-3;Q8IWA4-2;H7C5H5	Mitofusin-1	MFN1	23.2298	23.5266	23.4294	22.6751	22.9551	22.983	22.8974	23.0874	23.0934	22.9511	23.383	23.1847	no	no	0.661134	0.222367	no	0.88512	-0.301836	no	0.450042	-0.146833	no	no	no	1.78726	-0.524203	no	1.56523	-0.3692	1.67625	-0.446701	0	98.41	379150000	88	27.7	17	15	15	12	14	13	12	13	14
Q9NUQ9;E5RI16;A0A087X178;Q9NUQ9-2;E5RJE1;E5RIR8;E5RJL8;E5RFS4;E5RHU5;E5RGI7;E5RK61;Q9H0Q0	Q9NUQ9;E5RI16	Protein FAM49B	FAM49B	22.3006	22.4649	22.8463	21.9922	22.3577	22.6795	21.6764	21.6734	22.1604	22.6482	22.6957	22.9149	no	no	0.522827	-0.215643	no	0.888771	-0.40978	no	2.14034	-0.916203	no	no	no	0.309363	-0.194137	no	1.42547	-0.70056	0.867415	-0.447349	0	69.509	230080000	81	36.7	9	9	9	5	6	7	7	6	7
R4GMN1;Q8NHP6;Q8NHP6-2;R4GMW5	R4GMN1;Q8NHP6;Q8NHP6-2	Motile sperm domain-containing protein 2	MOSPD2	21.4537	21.5481	21.3429	20.5925	21.145	21.2671	20.9555	21.1531	20.8701	21.5736	21.7693	21.6627	no	no	1.26158	-0.220315	no	1.44162	-0.667077	no	2.58358	-0.675646	no	no	no	0.969712	-0.446761	no	1.94397	-0.455331	1.45684	-0.451046	0	15.61	107120000	48	16.7	6	6	6	6	6	6	4	6	6
Q9BY48;Q8TAD4;H0Y957	Q9BY48;Q8TAD4	Zinc transporter 5	SLC30A5	20.83	21.3119	20.9605	20.4897	20.7546	20.7699	20.732	20.5744	20.1759	21.2026	21.5612	21.4848	no	no	0.992361	-0.382081	no	2.19947	-0.744819	no	2.01589	-0.922152	no	no	no	0.999551	-0.362738	no	1.15808	-0.540071	1.07881	-0.451404	0	9.1147	78108000	20	10.3	3	3	3	3	3	3	3	3	3
Q15758;M0QXM4;Q15758-3;Q15758-2;M0QX44	Q15758;M0QXM4;Q15758-3;Q15758-2	Neutral amino acid transporter B(0);Amino acid transporter	SLC1A5	23.1666	23.5619	23.0178	21.7228	22.1533	22.2024	23.4108	23.5163	23.7723	23.8339	23.9272	23.7181	no	no	1.53777	-0.577677	no	3.40825	-1.80027	no	0.989112	-0.259934	no	no	no	2.27098	-1.22259	no	0.749856	0.317743	1.51042	-0.452426	0	36.724	386280000	48	12.8	5	5	5	4	4	4	4	4	4
P16260	P16260	Graves disease carrier protein	SLC25A16	19.3759	19.3949	19.6289	19.2083	19.1256	19.1312	18.921	19.2355	18.4608	18.2331	19.0353	19.4775	no	no	0.670255	0.551291	no	0.26176	0.239766	no	0.033807	-0.0428346	no	no	no	1.65758	-0.311525	no	1.16787	-0.594126	1.41273	-0.452825	0.0019157	3.872	24613000	3	5.4	2	2	2	2	2	2	2	2	2
Q92759;A0A0G2JHJ2;Q92759-2	Q92759;A0A0G2JHJ2	General transcription factor IIH subunit 4	GTF2H4	23.0686	22.9271	23.3789	22.5531	22.4553	22.9594	22.5813	22.5625	22.9153	22.8622	23.0841	23.244	no	no	0.130228	0.0614452	no	1.00664	-0.407483	no	1.11276	-0.377064	no	no	no	1.08059	-0.468929	no	1.17224	-0.438509	1.12641	-0.453719	0	165.11	336150000	89	27.9	8	8	8	6	8	8	7	8	8
H7C4X9;Q9ULU4-3;Q9ULU4-6;Q9ULU4-23;Q9ULU4-21;Q9ULU4-14;Q9ULU4-12;Q9ULU4-16;Q9ULU4-9;Q9ULU4-5;Q9ULU4-20;Q9ULU4;Q9ULU4-13;Q9ULU4-10;Q9ULU4-11;Q9ULU4-7;Q9ULU4-19;A0A087WYS3;A0A087WVZ6;Q9ULU4-17;Q9ULU4-8;Q9ULU4-22;A0A0A0MTK7;Q9ULU4-15;Q9ULU4-18;A0A087WV57;Q9ULU4-2	H7C4X9;Q9ULU4-3;Q9ULU4-6;Q9ULU4-23;Q9ULU4-21;Q9ULU4-14;Q9ULU4-12;Q9ULU4-16;Q9ULU4-9;Q9ULU4-5;Q9ULU4-20;Q9ULU4;Q9ULU4-13;Q9ULU4-10;Q9ULU4-11;Q9ULU4-7;Q9ULU4-19;A0A087WYS3;A0A087WVZ6;Q9ULU4-17;Q9ULU4-8;Q9ULU4-22;A0A0A0MTK7;Q9ULU4-15;Q9ULU4-18;A0A087WV57	Protein kinase C-binding protein 1	ZMYND8	22.2528	22.8137	24.0794	22.0168	22.3089	22.5219	21.9107	23.2601	23.55	17.8062	17.5584	17.1555	yes	yes	3.1955	5.54193	yes	4.42761	4.77583	yes	3.25181	5.40026	no	no	no	0.614539	-0.766104	no	0.0668041	-0.141669	0.340671	-0.453887	0	31.293	263160000	43	15.1	13	13	5	2	4	5	3	3	5
Q14165;F5H1S8;H0YG07;F5GX14	Q14165;F5H1S8	Malectin	MLEC	25.8121	25.8199	25.8167	25.5111	25.6988	25.7532	25.0718	24.9807	25.1534	25.8512	25.8072	25.8234	no	no	0.351483	-0.0110448	no	1.09225	-0.172918	no	3.90707	-0.758649	no	no	no	1.03644	-0.161873	no	3.93519	-0.747604	2.48582	-0.454739	0	280.38	2023500000	210	51.4	17	17	17	17	17	17	17	16	16
O14647-2;O14647;A0A0D9SF92	O14647-2;O14647	Chromodomain-helicase-DNA-binding protein 2	CHD2	21.4229	21.5738	21.9726	21.0467	21.1865	21.1071	21.4344	21.3148	21.1203	21.3201	22.1619	21.7092	no	no	0.0897284	-0.0739714	no	1.17638	-0.616948	no	0.781703	-0.440521	no	no	no	1.48887	-0.542976	no	0.911161	-0.366549	1.20001	-0.454763	0	13.118	111530000	20	7.7	11	7	7	7	7	7	6	7	5
Q10471;Q10471-2;F8VUJ3;Q8N4A0-2;Q8N4A0	Q10471	Polypeptide N-acetylgalactosaminyltransferase 2;Polypeptide N-acetylgalactosaminyltransferase 2 soluble form	GALNT2	25.2894	25.3041	25.0593	24.906	24.9347	24.9597	24.6126	24.5974	24.5541	25.2257	25.2373	25.3697	no	no	0.260126	-0.0599066	no	2.67368	-0.344081	no	3.81581	-0.689497	no	no	no	1.61105	-0.284175	no	2.82687	-0.62959	2.21896	-0.456882	0	205.98	1366400000	219	44.1	22	22	22	22	22	21	22	21	21
Q9BV23;A0A087X2C5;C9JNE7;C9J010	Q9BV23;A0A087X2C5	Monoacylglycerol lipase ABHD6	ABHD6	22.1045	22.2617	22.299	21.926	22.0079	22.3487	21.2909	21.3874	21.6207	22.3565	22.3251	22.4013	no	no	1.02855	-0.13921	no	0.950791	-0.26673	no	3.11845	-0.927952	no	no	no	0.375371	-0.12752	no	2.63134	-0.788742	1.50335	-0.458131	0	23.672	175400000	53	24	7	7	7	6	6	7	6	7	6
P42167;G5E972;P42167-2;P42167-3;P42166;H0YJH7	P42167;G5E972;P42167-2;P42167-3;P42166;H0YJH7	Lamina-associated polypeptide 2, isoforms beta/gamma;Thymopoietin;Thymopentin;Lamina-associated polypeptide 2, isoform alpha;Thymopoietin;Thymopentin	TMPO	26.3346	26.3708	26.2346	25.8933	26.063	25.9526	25.8497	25.8206	25.5496	26.4963	26.4863	26.4017	no	no	1.36727	-0.148082	no	2.97218	-0.491786	no	2.70596	-0.721477	no	no	no	2.22959	-0.343704	no	2.27933	-0.573395	2.25446	-0.458549	0	268.13	2874800000	298	52	21	21	21	20	19	21	19	20	20
P55060-3;P55060;P55060-4;P55060-2	P55060-3;P55060;P55060-4	Exportin-2	CSE1L	26.863	27.0948	27.3158	26.4324	26.4626	26.8571	26.7372	26.2584	27.0461	27.331	27.1808	27.2773	no	no	0.551737	-0.171844	no	2.03935	-0.67899	no	1.1737	-0.582422	no	no	no	1.25796	-0.507146	no	0.710834	-0.410577	0.984398	-0.458861	0	323.31	5117500000	355	48.7	36	36	36	33	30	34	31	32	32
O15091-4;O15091-2;O15091;A0A0A0MTQ0;O15091-3	O15091-4;O15091-2;O15091;A0A0A0MTQ0;O15091-3	Mitochondrial ribonuclease P protein 3	KIAA0391	18.9721	19.1638	19.356	18.3731	18.9211	18.8252	18.8843	18.8074	18.4112	18.9037	19.3634	19.2787	no	no	0.0337422	-0.0179303	no	1.01332	-0.475458	no	1.11116	-0.480935	no	no	no	1.06425	-0.457528	no	1.18472	-0.463004	1.12449	-0.460266	0.0025189	3.708	20185000	8	5.1	2	2	2	1	2	2	2	2	2
Q9NT99;M0R2G0	Q9NT99;M0R2G0	Leucine-rich repeat-containing protein 4B	LRRC4B	20.0308	20.4476	20.4359	19.3634	19.7989	20.0036	19.7736	20.1599	19.9607	20.4185	20.3076	20.7587	no	no	0.42035	-0.190173	no	1.534	-0.773002	no	1.4065	-0.5302	no	no	no	1.17477	-0.582829	no	0.897503	-0.340027	1.03613	-0.461428	0	6.7227	48756000	26	5.9	3	3	3	3	3	3	3	3	3
E7EWP0;H0Y886;O43674-2;O43674	E7EWP0;H0Y886;O43674-2;O43674	NADH dehydrogenase [ubiquinone] 1 beta subcomplex subunit 5, mitochondrial	NDUFB5	21.9952	21.6639	21.7261	20.9809	21.2632	21.4492	21.0936	21.2415	21.9716	21.9124	21.9372	22.0118	no	no	0.680921	-0.158727	no	2.1814	-0.722715	no	0.884313	-0.518244	no	no	no	1.53155	-0.563988	no	0.54887	-0.359517	1.04021	-0.461753	0	7.6509	127140000	18	22.6	4	4	4	3	4	4	3	3	2
Q8N2G8-3;Q8N2G8;K7ESN3;Q8N2G8-2	Q8N2G8-3;Q8N2G8;K7ESN3;Q8N2G8-2	GH3 domain-containing protein	GHDC	21.1219	20.9809	21.0677	20.8866	20.7146	20.6693	20.6203	20.1334	20.5408	21.3426	21.0242	21.2014	no	no	0.586797	-0.132549	no	1.7243	-0.432596	no	1.8943	-0.757852	no	no	no	1.73813	-0.300048	no	1.79267	-0.625303	1.7654	-0.462675	0	13.539	79443000	14	16.7	7	7	7	4	4	7	4	6	6
P53985;Q5T8R3;Q5T8R5;P53985-2;Q5T8R4	P53985	Monocarboxylate transporter 1	SLC16A1	25.4473	25.3822	24.8501	24.6206	24.4981	24.5687	24.8085	24.5608	25.5222	25.4963	25.1424	25.1626	no	no	0.0637509	-0.0405509	no	2.37511	-0.704635	no	0.41613	-0.30326	no	no	no	1.58446	-0.664084	no	0.311185	-0.262709	0.947824	-0.463396	0	74.919	1305400000	49	8.4	5	5	5	5	5	5	4	5	5
Q9HDC9;H0Y512;Q9HDC9-2	Q9HDC9;H0Y512;Q9HDC9-2	Adipocyte plasma membrane-associated protein	APMAP	23.0023	23.0452	23.3244	22.4736	22.541	22.7536	22.8023	22.7801	22.6071	23.1676	23.264	23.2377	no	no	0.399374	-0.0991166	no	2.68419	-0.633704	no	2.71568	-0.493267	no	no	no	1.81477	-0.534587	no	1.53635	-0.39415	1.67556	-0.464369	0	40.232	310350000	59	26.7	8	8	8	7	7	7	7	7	7
Q69YN4-3;Q69YN4;Q69YN4-2;Q69YN4-4;H0YBN5;H0YB68	Q69YN4-3;Q69YN4;Q69YN4-2;Q69YN4-4	Protein virilizer homolog	KIAA1429	20.5855	20.4807	21.1219	19.9654	20.0066	19.9659	20.2609	20.2628	21.1249	20.5845	20.4466	20.6122	no	no	0.370729	0.181632	no	3.36831	-0.568425	no	0.00200882	0.00179799	no	no	no	1.70682	-0.750058	no	0.197863	-0.179834	0.952341	-0.464946	0	11.665	59890000	21	4.6	6	6	6	5	5	6	6	5	6
[truncated: 413 more rows]
[truncated: 7 more columns]
