# Supplementary material for: The poly-SUMO2/3 protease SENP6 enables assembly of the constitutive centromere-associated network by group deSUMOylation
Source: Nat Commun. 2019 Sep 4;10:3987. doi: 10.1038/s41467-019-11773-x (PMC6726658; doi:10.1038/s41467-019-11773-x)
Supplement: Supplementary file 5 — Supplementary Data 2 [file 41467_2019_11773_MOESM5_ESM.xlsx]

## Sheet: Sheet1
Identifiers				SENP6 shRNA1 vs. nontargeting		SENP6 shRNA2 vs. nontargeting
Protein IDs	Majority protein IDs	Protein names	Gene names	-log10 p-value	log2 difference	-log10 p-value	log2 difference
O15062	O15062	Zinc finger and BTB domain-containing protein 5	ZBTB5	4.32613	9.8926	3.86385	8.02197
Q99728-2;Q99728;Q99728-3;F6MDI1;A0A087X2H0;C9IYG1;A0A087WZ19;A0A087X0C6;Q99728-4;C9J6M1;F8WCG2	Q99728-2;Q99728;Q99728-3	BRCA1-associated RING domain protein 1	BARD1	3.20002	8.69968	3.0711	7.36916
P38398;P38398-7;P38398-4;P38398-8;Q5YLB2;A0A0U1RRA9;E7EWN5;E9PH68;P38398-6;P38398-5;P38398-3;E7EUM2;Q3B891;B7ZA85;A0A0A0MSN1;H0Y8B8;K7EPC7;H0Y8D8;C9IZW4;E7EQW4;E7ENB7;C6YB45;H0Y850;H0Y881;E9PC22;P38398-2;G1UI37	P38398;P38398-7;P38398-4;P38398-8;Q5YLB2;A0A0U1RRA9	Breast cancer type 1 susceptibility protein	BRCA1	5.27463	7.93336	4.9397	6.79241
Q71F23;Q71F23-3;Q09GN1;Q71F23-2;D6R9S4	Q71F23;Q71F23-3;Q09GN1;Q71F23-2	Centromere protein U	CENPU;MLF1IP	3.39616	7.01055	3.36823	6.62607
Q1ED39;H3BPL4;H3BNU8;H3BMC9	Q1ED39	Lysine-rich nucleolar protein 1	KNOP1	3.98924	6.99883	3.56328	5.16925
Q96RU2-2;Q96RU2;B4E3L3;G3V1N5;Q96RU2-3;H0YG96;F5GZ74;H0YFX3;F5H2G4;H0YFT9;H0YFA0;F5H6Q3;H0YFD7	Q96RU2-2;Q96RU2;B4E3L3;G3V1N5;Q96RU2-3	Ubiquitin carboxyl-terminal hydrolase 28;Ubiquitin carboxyl-terminal hydrolase	USP28	5.54823	6.86096	5.08395	6.92855
Q9ULW0;Q9ULW0-2	Q9ULW0;Q9ULW0-2	Targeting protein for Xklp2	TPX2	3.35326	6.66303	3.28359	6.03044
Q96JP5;A0A0A6YYC7;Q96JP5-2;H3BTR0;H0YCH4;Q9BU19-3;Q9BU19-2;Q9BU19;Q9BU19-5;Q96CK0	Q96JP5;A0A0A6YYC7;Q96JP5-2;H3BTR0	E3 ubiquitin-protein ligase ZFP91	ZFP91;ZFP91-CNTF	3.83807	6.49243	3.1637	6.03933
Q9H0H5;F8VRD2;F8VWY4;H0YIK5;F8VWX0;F8W0L1;F8VZ66;F8VV37;F8VV47;F8W1E5;F8VVE5;F8VUW9;F8VV39;F8VQZ5;F8VS54;F8W1T4;F8VYH6;F8VRL2;F8VVY0;F8VXH1;F8VQF5;F8VZ41	Q9H0H5;F8VRD2	Rac GTPase-activating protein 1	RACGAP1	4.23161	6.37982	4.25327	5.46574
P07992;P07992-3;K7EP14;P07992-4;P07992-2;K7ES46;K7ER89;K7ER60;K7EK97;K7EMT9;K7EJW9	P07992;P07992-3;K7EP14;P07992-4;P07992-2;K7ES46;K7ER89;K7ER60	DNA excision repair protein ERCC-1	ERCC1	3.2244	6.32106	3.34328	6.50538
Q5JTV1;Q9UKD1	Q5JTV1;Q9UKD1	Glucocorticoid modulatory element-binding protein 2	GMEB2	3.49876	6.26312	3.66102	6.65293
Q96QE3;A0A075B754;Q96QE3-2	Q96QE3;A0A075B754;Q96QE3-2	ATPase family AAA domain-containing protein 5	ATAD5	3.66445	6.03023	3.54674	5.26646
Q7Z4V5-2;Q7Z4V5;Q7Z4V5-4;Q7Z4V5-3;K7EPS6;M0R0J3;A0A087WX58;K7ERA4;A0A024R216;Q9Y3E1;H3BPQ6;P51858;O75475-3;O75475-2;O75475	Q7Z4V5-2;Q7Z4V5;Q7Z4V5-4;Q7Z4V5-3;K7EPS6	Hepatoma-derived growth factor-related protein 2	HDGFRP2	2.51128	5.97902	2.42687	5.68561
Q14676-2;Q14676;Q14676-3;Q14676-4;A2AB05;A2AB06;A2AB07;A0A087X0R2	Q14676-2;Q14676;Q14676-3;Q14676-4	Mediator of DNA damage checkpoint protein 1	MDC1	3.96062	5.55273	4.01656	5.72799
Q8N680	Q8N680	Zinc finger and BTB domain-containing protein 2	ZBTB2	3.36593	5.52201	2.23711	2.85046
P07199	P07199	Major centromere autoantigen B	CENPB	3.34908	5.50353	3.16579	5.63549
D6REL5;Q6UWZ7;A0A087WWJ9;A0A087WZ78;A0A087WXK1	D6REL5;Q6UWZ7;A0A087WWJ9	BRCA1-A complex subunit Abraxas	FAM175A	3.27294	5.17943	2.96274	4.12283
Q9Y692-2;Q9Y692	Q9Y692-2;Q9Y692	Glucocorticoid modulatory element-binding protein 1	GMEB1	3.61661	5.13822	3.69901	6.19857
Q6NZI2;Q6NZI2-2;Q6NZI2-3	Q6NZI2;Q6NZI2-2	Polymerase I and transcript release factor	PTRF	4.65199	5.07869	3.53531	2.8839
Q9NXX6;Q9NXX6-2;Q8N140	Q9NXX6;Q9NXX6-2	Non-structural maintenance of chromosomes element 4 homolog A	NSMCE4A	2.35543	5.03859	1.95576	3.82775
Q03188;H0Y8J2;Q03188-2;H0Y9W1	Q03188;H0Y8J2;Q03188-2	Centromere protein C	CENPC	3.35036	4.99822	3.08784	4.96607
Q7Z333;Q7Z333-4;Q7Z333-3;X6RI79;Q86YA3-7	Q7Z333;Q7Z333-4;Q7Z333-3	Probable helicase senataxin	SETX	4.16256	4.87637	4.54747	5.92531
Q5TEC3;Q6NX45	Q5TEC3	Zinc finger protein 697	ZNF697	2.61796	4.87158	1.90696	2.80733
Q8IY81;J3KS36;J3QSE2	Q8IY81	pre-rRNA processing protein FTSJ3	FTSJ3	3.27332	4.76279	3.0547	4.11082
Q9H2G4;J3KST2;J3KS33	Q9H2G4	Testis-specific Y-encoded-like protein 2	TSPYL2	4.75127	4.75784	3.20801	3.23793
Q9Y330	Q9Y330	Zinc finger and BTB domain-containing protein 12	ZBTB12	3.29549	4.69002	3.67555	3.50402
Q9BWF3;E9PB51;Q9BQ04;Q9BWF3-4;D6R9K7;J3QRR5;Q9BWF3-3;Q9BWF3-2;E9PLB0;E9PM61;U3KQD5;Q96PK6-5	Q9BWF3;E9PB51;Q9BQ04;Q9BWF3-4;D6R9K7;J3QRR5;Q9BWF3-3;Q9BWF3-2;E9PLB0;E9PM61;U3KQD5	RNA-binding protein 4;RNA-binding protein 4B	RBM4;RBM4B	4.17136	4.68797	3.82726	4.86259
Q9HCK1;N0DVX5	Q9HCK1;N0DVX5	DBF4-type zinc finger-containing protein 2	ZDBF2	2.99314	4.66926	2.39961	2.90812
Q7L2Z9	Q7L2Z9	Centromere protein Q	CENPQ	4.41544	4.63015	5.10111	4.08497
Q5QJE6;J3KP30;E9PRB3	Q5QJE6;J3KP30	Deoxynucleotidyltransferase terminal-interacting protein 2	DNTTIP2	3.34052	4.59734	3.48435	4.61767
Q9NS91;F8WE49;F8WAZ7;C9J0Q4;F8WFA6	Q9NS91;F8WE49	E3 ubiquitin-protein ligase RAD18	RAD18	1.88543	4.44786	1.79693	4.01873
Q02241;H7BYN4;Q02241-2;H0YKQ5;H0YMJ4	Q02241;H7BYN4;Q02241-2	Kinesin-like protein KIF23;Kinesin-like protein	KIF23	4.05454	4.44424	2.22686	3.2385
Q5SQL3;J3KP92;Q86Z02-2;Q86Z02;Q86Z02-4;Q86Z02-3;H7BXX9;Q9H2X6-2;Q9H2X6-3;Q9H2X6;Q9H422-2;Q9H422;H3BLW0	Q5SQL3;J3KP92;Q86Z02-2;Q86Z02;Q86Z02-4;Q86Z02-3	Homeodomain-interacting protein kinase 1	HIPK1	1.78974	4.40879	1.45974	3.37574
Q12888;Q12888-3;Q12888-2;A6NNK5;C9JXV0;H7BZY0;H7C3N7;M0R142;H7C495;H7C151	Q12888;Q12888-3;Q12888-2;A6NNK5	Tumor suppressor p53-binding protein 1	TP53BP1	2.24087	4.38829	2.51357	5.30359
Q6VMQ6-2;Q6VMQ6-5;Q6VMQ6;Q6VMQ6-4;F5GYR7;F5H592;A8MV73	Q6VMQ6-2;Q6VMQ6-5;Q6VMQ6;Q6VMQ6-4;F5GYR7	Activating transcription factor 7-interacting protein 1	ATF7IP	2.80677	4.36315	1.75251	2.19564
Q9ULD2-2;Q9ULD2;Q9ULD2-7;Q9ULD2-6;Q9ULD2-3;Q9ULD2-4;Q9ULD2-5;H0YC63	Q9ULD2-2;Q9ULD2;Q9ULD2-7;Q9ULD2-6;Q9ULD2-3	Microtubule-associated tumor suppressor 1	MTUS1	2.67125	4.35583	2.20247	3.40333
A0A087WTW5;Q9UKL3;A0A096LP21	A0A087WTW5;Q9UKL3;A0A096LP21	CASP8-associated protein 2	CASP8AP2	2.15643	4.34544	1.98993	4.06688
Q9NZZ3;Q9NZZ3-2	Q9NZZ3;Q9NZZ3-2	Charged multivesicular body protein 5	CHMP5	3.18131	4.34433	3.1941	4.25962
O75152;E9PQ61;E9PBY7	O75152;E9PQ61;E9PBY7	Zinc finger CCCH domain-containing protein 11A	ZC3H11A	3.39682	4.33007	3.52413	4.18787
Q8NI77	Q8NI77	Kinesin-like protein KIF18A	KIF18A	4.40101	4.30989	4.70524	3.18424
Q9H444;Q96CF2	Q9H444	Charged multivesicular body protein 4b	CHMP4B	3.80954	4.23436	5.18613	5.61091
Q6P0N0;G5E9K5;Q6P0N0-2;H7C1S6;H0YJM1;C9J2Q8	Q6P0N0	Mis18-binding protein 1	MIS18BP1	4.8566	4.22969	4.4435	2.32215
A0A0A0MR57;Q6ZNA1;M0QYS4	A0A0A0MR57;Q6ZNA1	Zinc finger protein 836	ZNF836	1.39503	4.2142	1.69464	3.67302
G8JLG1;Q14683;H0Y7K8;V9GY57	G8JLG1;Q14683	Structural maintenance of chromosomes protein;Structural maintenance of chromosomes protein 1A	SMC1A	2.76561	4.18757	2.87099	5.33356
Q5T670;Q7L590-2;Q7L590	Q5T670;Q7L590-2;Q7L590	Protein MCM10 homolog	MCM10	3.02864	4.18239	2.5692	3.10775
Q16666-3;Q16666-2;Q16666;Q16666-6;A0A0A0MRB1;H3BM18;X6RHM1;H3BR88;H3BVE6;X6RHR0;Q6K0P9-6;Q6K0P9-5;Q6K0P9-4;Q6K0P9-3;Q6K0P9-2;Q6K0P9;H3BR65	Q16666-3;Q16666-2;Q16666;Q16666-6	Gamma-interferon-inducible protein 16	IFI16	4.84093	4.15098	4.67955	2.49036
H3BTR4;Q96BT3;H3BUW2;Q96BT3-2	H3BTR4;Q96BT3	Centromere protein T	CENPT	3.76764	4.14565	3.89234	3.80782
Q13352;Q13352-5;Q13352-2;Q13352-4;Q13352-3	Q13352;Q13352-5;Q13352-2	Centromere protein R	ITGB3BP	2.69049	4.14135	2.53848	3.60045
Q15776;Q15776-2;C9J6L6;P52740-2;P52740;Q9P0L1;O14709;Q6AZW8;P19878-2;P19878-4;P19878-3;P19878;Q8TF47	Q15776	Zinc finger protein with KRAB and SCAN domains 8	ZKSCAN8	3.49425	4.09927	3.46743	4.16147
Q9HBE1-4;Q9HBE1-2;Q9HBE1-3;Q9HBE1;B1ARF3	Q9HBE1-4;Q9HBE1-2;Q9HBE1-3;Q9HBE1	POZ-, AT hook-, and zinc finger-containing protein 1	PATZ1	4.24518	4.08473	4.38425	3.69593
Q6P6C2;Q6P6C2-1;Q6P6C2-3;K7ER58	Q6P6C2;Q6P6C2-1;Q6P6C2-3	RNA demethylase ALKBH5	ALKBH5	3.81094	4.03656	3.43214	3.31676
G8JL98;Q13569;B4E127;F5H0I7;H0YH18;F5H539	G8JL98;Q13569;B4E127;F5H0I7	G/T mismatch-specific thymine DNA glycosylase	TDG	3.38389	4.03274	3.40278	4.15504
H0YDE3;Q96NY9;H0YDU2;E9PRI1;H0YDK3;E9PL60;E9PII7	H0YDE3;Q96NY9;H0YDU2;E9PRI1;H0YDK3	Crossover junction endonuclease MUS81	MUS81	2.68076	4.028	2.60304	3.77329
P23497;P23497-3;P23497-5;P23497-2;E9PHV6;P23497-6;P23497-7;C9JBL0;H7C4B4	P23497;P23497-3;P23497-5;P23497-2;E9PHV6;P23497-6;P23497-7;C9JBL0	Nuclear autoantigen Sp-100	SP100	2.53692	4.01048	1.64882	2.19044
Q13105;Q13105-2;Q13105-3;H0Y6X2;H7C1K8;M0R1N2;E7ETH6	Q13105;Q13105-2;Q13105-3	Zinc finger and BTB domain-containing protein 17	ZBTB17	1.93915	4.00727	1.37922	2.56986
A0A087WZR3;H9KVA9;A0A0D9SF50;P46736-2;P46736-3;P46736;P46736-4;X6RJS7;P46736-5	A0A087WZR3;H9KVA9;A0A0D9SF50;P46736-2;P46736-3;P46736;P46736-4;X6RJS7;P46736-5	Lys-63-specific deubiquitinase BRCC36	BRCC3	4.11534	4.00546	3.71793	3.23957
Q96RL1;Q96RL1-3;Q96RL1-2;Q96RL1-4;D6RC40;D6RCQ3;Q96RL1-5;D6R9M3;D6RDZ5	Q96RL1;Q96RL1-3;Q96RL1-2	BRCA1-A complex subunit RAP80	UIMC1	4.67823	3.98363	4.5352	3.10078
Q9H2Y7;H3BNX5	Q9H2Y7	Zinc finger protein 106	ZNF106	2.49012	3.95512	1.603	2.24927
Q9H4L7;Q9H4L7-2;Q9H4L7-3;D6RAY8	Q9H4L7;Q9H4L7-2;Q9H4L7-3	SWI/SNF-related matrix-associated actin-dependent regulator of chromatin subfamily A containing DEAD/H box 1	SMARCAD1	1.81354	3.88698	2.12464	4.72946
Q9BSI4-2;Q9BSI4;H0YKG7;H0YKA6;H0YL20;Q9BSI4-3;H0YLC9	Q9BSI4-2;Q9BSI4;H0YKG7	TERF1-interacting nuclear factor 2	TINF2	2.72492	3.88481	2.72448	3.95307
Q6NZY4;Q6NZY4-2;F5H6J5;F5GX80	Q6NZY4;Q6NZY4-2	Zinc finger CCHC domain-containing protein 8	ZCCHC8	2.41838	3.88082	1.80684	2.83347
Q9UID6;J3KR68;J3KR59;C9J3R1;C9IZP0	Q9UID6;J3KR68	Zinc finger protein 639	ZNF639	3.59977	3.87903	2.78494	2.37828
P23497-4;H0Y4R8	P23497-4	Nuclear autoantigen Sp-100	SP100	3.36194	3.84924	3.01819	3.36459
B3KVZ3;Q9H3R5;H0Y9E6;D6RBJ6	B3KVZ3;Q9H3R5;H0Y9E6	Centromere protein H	CENPH	2.27584	3.78587	2.35772	3.67048
Q92889;Q92889-2;I3NI48	Q92889	DNA repair endonuclease XPF	ERCC4	3.17244	3.78399	2.69055	3.72183
E9PSI1;E9PQI5;E9PQ80;Q9BY43;Q9BY43-2;H0YI89;E9PJC4;E9PQY7;E9PS99;E9PL78;E9PJM1;E9PMQ9;O15321-2;O15321	E9PSI1;E9PQI5;E9PQ80;Q9BY43;Q9BY43-2	Charged multivesicular body protein 4a	CHMP4A	4.40587	3.7056	4.343	4.94828
I3L1I3;Q8WV22;H3BSL0;H3BR73;H3BV05	I3L1I3;Q8WV22;H3BSL0;H3BR73	Non-structural maintenance of chromosomes element 1 homolog	NSMCE1	3.06808	3.61926	2.44074	2.43853
O75446	O75446	Histone deacetylase complex subunit SAP30	SAP30	2.34874	3.58543	1.77142	2.43519
Q96IT1;Q96IT1-2;A0A0C4DGR5	Q96IT1;Q96IT1-2;A0A0C4DGR5	Zinc finger protein 496	ZNF496	4.20459	3.57293	4.36953	2.92963
F6R0L0;Q8NDZ2;Q8NDZ2-3;Q8NDZ2-4	F6R0L0;Q8NDZ2;Q8NDZ2-3	SUMO-interacting motif-containing protein 1	SIMC1	3.05511	3.53943	2.66482	2.77624
P61956-2;P61956	P61956-2;P61956	Small ubiquitin-related modifier 2	SUMO2	3.32118	3.50299	2.53439	3.33924
G3V529;Q9GZR7;Q9GZR7-2;A0A087WXU8;F5GYL3	G3V529;Q9GZR7;Q9GZR7-2;A0A087WXU8;F5GYL3	ATP-dependent RNA helicase DDX24	DDX24	3.97117	3.48761	2.48246	1.42464
Q9UER7-3;Q9UER7;Q9UER7-5;Q9UER7-4;Q9UER7-2;Q4VX54;Q5STR5	Q9UER7-3;Q9UER7;Q9UER7-5;Q9UER7-4;Q9UER7-2	Death domain-associated protein 6	DAXX	5.15758	3.47374	4.7028	3.6747
Q8NCF5;H3BSZ7;Q8NCF5-3;Q8NCF5-2	Q8NCF5;H3BSZ7;Q8NCF5-3;Q8NCF5-2	NFATC2-interacting protein	NFATC2IP	4.74775	3.45713	4.54216	3.09877
G3V1M0;Q9Y5A6;G3V0F4;C9JHD9	G3V1M0;Q9Y5A6;G3V0F4	Zinc finger and SCAN domain-containing protein 21	ZSCAN21	2.06791	3.44716	1.80525	3.05217
Q14191	Q14191	Werner syndrome ATP-dependent helicase	WRN	2.23271	3.38562	2.18972	3.25212
Q96AY2;Q96AY2-2;H0Y9Z4;F8W714	Q96AY2;Q96AY2-2	Crossover junction endonuclease EME1	EME1	4.08312	3.3686	4.1184	3.20674
Q8N2W9	Q8N2W9	E3 SUMO-protein ligase PIAS4	PIAS4	3.25105	3.33953	3.33455	3.47812
E7EWM3;A0A087X127;Q8NF64-3;Q8NF64-2;Q8NF64;F6WR09;Q9ULJ6-2	E7EWM3;A0A087X127;Q8NF64-3;Q8NF64-2;Q8NF64	Zinc finger MIZ domain-containing protein 2	ZMIZ2	1.62097	3.33008	1.71481	3.60004
P17028;P17028-2;K7EPL1;K7EQP8;K7EPZ8	P17028;P17028-2	Zinc finger protein 24	ZNF24	3.14709	3.32489	4.82349	3.80537
E5RFJ1;Q96MF7;E5RIM1;A0A087WTZ8;E5RHW9;H0YB96	E5RFJ1;Q96MF7	E3 SUMO-protein ligase NSE2	NSMCE2	4.52374	3.28506	4.66997	2.52459
Q969J2;Q9BRR0	Q969J2	Zinc finger protein with KRAB and SCAN domains 4	ZKSCAN4	1.84994	3.25827	1.70282	2.899
Q96LW9;Q96LW9-2;C9J423;C9JHB1;C9JAI0;C9J6S7;C9JIC2;C9IYT1;C9JPM5;C9JUE1	Q96LW9;Q96LW9-2;C9J423	Zinc finger and SCAN domain-containing protein 31	ZSCAN31	4.09817	3.21658	4.06426	2.92764
Q96MG7	Q96MG7	Melanoma-associated antigen G1	NDNL2	2.18863	3.20946	1.71025	2.32704
H3BQM0;Q8NDF8-5;Q8NDF8;Q8NDF8-3;Q8NDF8-2;Q8NDF8-4;E9PC61;A0A0X1KG68;Q5XG87-2;Q5XG87	H3BQM0;Q8NDF8-5;Q8NDF8;Q8NDF8-3;Q8NDF8-2	Non-canonical poly(A) RNA polymerase PAPD5	PAPD5	3.31801	3.20798	2.87857	2.45977
Q9H5J0;E9PPE9	Q9H5J0	Zinc finger and BTB domain-containing protein 3	ZBTB3	1.78019	3.15223	1.73134	2.9987
Q5BIX2;Q96B23;A0A087WVF1;K7EQH1	Q5BIX2;Q96B23;A0A087WVF1	Uncharacterized protein C18orf25	ARKL1;C18orf25	2.20343	3.1473	2.3638	3.47521
Q9NYP9	Q9NYP9	Protein Mis18-alpha	MIS18A	4.39318	3.09869	3.06491	1.40701
H3BUJ7;Q66K89;H3BSL4;H3BN24	H3BUJ7;Q66K89;H3BSL4;H3BN24	Transcription factor E4F1	E4F1	2.97355	3.09598	2.86911	3.12604
Q96PZ2;E9PR18;E9PNQ0	Q96PZ2	Protein FAM111A	FAM111A	3.55982	3.06109	2.71369	2.00982
Q8IY18	Q8IY18	Structural maintenance of chromosomes protein 5	SMC5	4.15275	3.05352	3.39412	1.98008
F8WEC7;Q8WTR7;Q96SK3-2	F8WEC7;Q8WTR7	Zinc finger protein 473	ZNF473	4.14151	3.05129	4.19077	2.71059
Q96K58;Q96K58-2;C9JCJ0;C9JG35	Q96K58;Q96K58-2	Zinc finger protein 668	ZNF668	3.13229	3.049	1.70408	1.96288
Q8IX33;Q8WUU4	Q8IX33;Q8WUU4	Zinc finger protein 296	ZNF296	2.39623	3.04693	3.34365	5.73221
H7BY22;Q8NCP5-3;Q8NCP5-4;Q8NCP5-2;Q8NCP5;H0YEM9;A0A087WV65;H0YCZ0;A0A0A0MTE9	H7BY22;Q8NCP5-3;Q8NCP5-4;Q8NCP5-2;Q8NCP5;H0YEM9;A0A087WV65	Zinc finger and BTB domain-containing protein 44	ZBTB44	2.18559	2.9859	1.31527	1.70627
P20700;E9PBF6;A0A0D9SFE5;A0A0D9SFY5	P20700;E9PBF6;A0A0D9SFE5	Lamin-B1	LMNB1	3.76379	2.91941	2.53763	1.77335
A0A0A0MSU3;A0A087X112;Q9H9A7	A0A0A0MSU3;A0A087X112;Q9H9A7	RecQ-mediated genome instability protein 1	RMI1	1.32024	2.90649	1.5025	3.57623
Q13868-3;Q13868;A3KFL2;A3KFL1;A3KFL5;Q13868-2	Q13868-3;Q13868;A3KFL2;A3KFL1;A3KFL5;Q13868-2	Exosome complex component RRP4	EXOSC2	3.63503	2.89016	4.32787	2.25985
Q9UBT2;Q9UBT2-2;K7EPL2;K7ESK7;U3KQ93;U3KQ55;K7ES38	Q9UBT2;Q9UBT2-2	SUMO-activating enzyme subunit 2	UBA2	4.55615	2.87867	3.2357	2.92472
P78332;E9PGM9;P78332-2;F8WCA5;P78332-3;C9JSL1;F8WF63;C9J250;C9JII0;A0A0A0MR66;P98175-4;P98175-3;P98175-2;P98175	P78332;E9PGM9;P78332-2;F8WCA5	RNA-binding protein 6	RBM6	2.5896	2.82999	2.6647	3.12836
Q14149;H0YHQ4;H0YIR5	Q14149	MORC family CW-type zinc finger protein 3	MORC3	3.63161	2.82849	2.32397	2.36033
P54132;H0YNU5;H0YLV8	P54132;H0YNU5	Bloom syndrome protein	BLM	3.64207	2.79198	3.5812	2.70976
A0A087WV66;P46013;P46013-2	A0A087WV66;P46013;P46013-2	Antigen KI-67	MKI67	3.23961	2.79086	3.86443	2.81476
Q6IPU0;A0A087WTF1;X6R9C8;Q6IPU0-2	Q6IPU0;A0A087WTF1	Centromere protein P	CENPP	3.78032	2.7833	1.53583	2.06474
Q03933-2;Q03933;V9GZ44	Q03933-2;Q03933	Heat shock factor protein 2	HSF2	2.56813	2.77314	2.07867	1.99043
Q6ZNA4;Q6ZNA4-3;Q6ZNA4-2;Q6ZNA4-4;H0YKS2;H0YKK5;H0YLK9	Q6ZNA4;Q6ZNA4-3;Q6ZNA4-2;Q6ZNA4-4	E3 ubiquitin-protein ligase Arkadia	RNF111	4.24196	2.70525	3.15587	1.19806
Q96SB8;Q96SB8-2;C9JMN1;A0A0A0MRY1;C9JEF0;A0A087WWI9	Q96SB8;Q96SB8-2;C9JMN1	Structural maintenance of chromosomes protein 6	SMC6	6.05044	2.67183	5.00847	1.56307
P29590-8;P29590-3	P29590-8;P29590-3	Protein PML	PML	3.20858	2.65741	2.24906	2.20469
P17029;E9PC66;B3KRF7;C9JRM9	P17029;E9PC66;B3KRF7	Zinc finger protein with KRAB and SCAN domains 1	ZKSCAN1	4.0851	2.64119	3.79036	2.37829
Q8N1W2;H0YLZ7;Q8N895;H0YLC4	Q8N1W2;H0YLZ7	Zinc finger protein 710	ZNF710	3.25121	2.63597	2.63056	1.7312
Q8N3Z6;X6R4A7;Q8N3Z6-2	Q8N3Z6	Zinc finger CCHC domain-containing protein 7	ZCCHC7	3.50089	2.61945	3.57561	2.02852
O75928-2;O75928;A0A087WUY7;O75928-3;B4DGW0;A0A0A0MS92;K7ER97;K7EJT4;K7EMP6;K7EQX5;U3KQV1	O75928-2;O75928;A0A087WUY7;O75928-3	E3 SUMO-protein ligase PIAS2	PIAS2	3.44889	2.56408	3.10249	2.13706
Q96H22-4;Q96H22;Q96H22-3;Q96H22-5;H3BMD5;H3BRU7;H3BMC7;Q96H22-2	Q96H22-4;Q96H22;Q96H22-3;Q96H22-5	Centromere protein N	CENPN	1.57535	2.56166	1.3173	2.07392
Q01780;Q01780-2;K7EJ37	Q01780;Q01780-2	Exosome component 10	EXOSC10	3.17065	2.55148	2.35733	2.18861
E9PHH8;Q9Y6X2;E7ESB4	E9PHH8;Q9Y6X2	E3 SUMO-protein ligase PIAS3	PIAS3	3.95678	2.54041	2.83619	1.53899
Q14781	Q14781	Chromobox protein homolog 2	CBX2	2.18279	2.52349	1.51916	1.35626
O14978;B4DI05;I3L0N0;I3NI39;I3L393;I3L2X3;I3L4C4;I3L538	O14978	Zinc finger protein 263	ZNF263	2.86076	2.50702	2.0874	1.49403
P62805	P62805	Histone H4	HIST1H4A	4.57525	2.4921	4.37004	3.18468
Q96NC0;R4GMX9;R4GNG8	Q96NC0;R4GMX9;R4GNG8	Zinc finger matrin-type protein 2	ZMAT2	3.03995	2.48053	3.89845	3.04959
Q06265;Q06265-2;D6R905;D6RIY6;D6RA17;Q06265-3;Q06265-4;D6RAP4;H0Y9L5	Q06265;Q06265-2;D6R905;D6RIY6;D6RA17;Q06265-3;Q06265-4	Exosome complex component RRP45	EXOSC9	3.42224	2.47958	2.98793	2.11152
Q5VYV7;H0YD23	Q5VYV7	Protein SLX4IP	SLX4IP	3.72348	2.47806	3.90605	2.55703
Q63HK3;Q63HK3-2;H3BQ35;K7EPZ1;K7EM64;O60304-2;O60304	Q63HK3;Q63HK3-2	Zinc finger protein with KRAB and SCAN domains 2	ZKSCAN2	3.83003	2.46458	4.01358	2.34343
P52746	P52746	Zinc finger protein 142	ZNF142	3.43615	2.45043	3.86385	3.09481
H3BNT4;Q99547;H3BSB3;H3BU96;H3BNK8	H3BNT4;Q99547;H3BSB3	M-phase phosphoprotein 6	MPHOSPH6	3.6148	2.43013	3.92569	1.96081
Q9BU64-2;Q9BU64	Q9BU64-2;Q9BU64	Centromere protein O	CENPO	1.66737	2.38448	1.30114	1.7924
H7C2Q8;Q99848	H7C2Q8;Q99848	Probable rRNA-processing protein EBP2	EBNA1BP2	1.46538	2.38375	2.17976	3.92255
Q8IX21;Q8IX21-2;B1AL16	Q8IX21;Q8IX21-2;B1AL16	Protein FAM178A	FAM178A	2.67827	2.35271	1.36779	1.38258
H7C3G7;Q2TBE0-2;Q2TBE0;H0YE03;Q2TBE0-3	H7C3G7;Q2TBE0-2;Q2TBE0;H0YE03;Q2TBE0-3	CWF19-like protein 2	CWF19L2	2.36645	2.32065	2.3379	2.53329
P02545-2;Q3BDU5;Q5TCI8	P02545-2;Q3BDU5;Q5TCI8	Prelamin-A/C;Lamin-A/C	LMNA	2.69839	2.27929	1.81322	1.53496
A0A087WVT1;Q96MX3	A0A087WVT1;Q96MX3	Zinc finger protein 48	ZNF48	1.48001	2.26011	1.64529	2.38938
P17066;P48741	P17066;P48741	Heat shock 70 kDa protein 6;Putative heat shock 70 kDa protein 7	HSPA6;HSPA7	1.67503	2.23895	1.78848	2.46258
A0A087WX29;Q13148;K7EJM5;K7EN94;B1AKP7;G3V162;A0A087X260;A0A087WYY0;A0A087WXQ5;A0A087WV68;Q13148-4	A0A087WX29;Q13148;K7EJM5;K7EN94;B1AKP7;G3V162;A0A087X260;A0A087WYY0	TAR DNA-binding protein 43	TARDBP	1.88037	2.23304	1.98715	2.43483
K7EK07;P84243;K7EMV3;B4DEB1;K7ES00;Q71DI3;P68431;Q16695	K7EK07;P84243;K7EMV3;B4DEB1;K7ES00;Q71DI3;P68431;Q16695	Histone H3;Histone H3.3;Histone H3.2;Histone H3.1;Histone H3.1t	H3F3B;H3F3A;HIST2H3A;HIST1H3A;HIST3H3	3.0489	2.23071	3.61841	2.92472
P02545;P02545-6;P02545-3;P02545-5;P02545-4;H0YAB0;A0A0C4DGC5	P02545;P02545-6;P02545-3;P02545-5;P02545-4	Prelamin-A/C;Lamin-A/C	LMNA	4.8906	2.21147	4.44488	1.5946
B8ZZN6;P63165;B8ZZJ0;B9A032;B8ZZ67;P63165-2	B8ZZN6;P63165;B8ZZJ0;B9A032	Small ubiquitin-related modifier 1	SUMO1	3.20296	2.20978	3.78843	2.60705
M0QZI7;Q9HCG1;M0QXU9	M0QZI7;Q9HCG1;M0QXU9	Zinc finger protein 160	ZNF160	2.24137	2.19624	2.41084	2.25727
O60934;E5RGU1;A0A0C4DG07;E5RGR7;E2QRP0;E5RGN7;A0A087X1V5	O60934;E5RGU1;A0A0C4DG07	Nibrin	NBN	2.00469	2.1932	2.1502	2.68669
Q96C00;A0A087X1K1;A0A087X1Z5	Q96C00	Zinc finger and BTB domain-containing protein 9	ZBTB9	2.74374	2.18884	2.69038	1.74278
J3QS39;J3QTR3;F5H6Q2;F5GYU3;F5H2Z3;F5H265;B4DV12;F5H388;F5H747;F5GXK7;J3QKN0;Q5PY61;Q96C32;P62987;P62979;P0CG47;P0CG48;M0R1V7;M0R1M6;M0R2S1;J3QSA3;F5GZ39	J3QS39;J3QTR3;F5H6Q2;F5GYU3;F5H2Z3;F5H265;B4DV12;F5H388;F5H747;F5GXK7;J3QKN0;Q5PY61;Q96C32;P62987;P62979;P0CG47;P0CG48;M0R1V7;M0R1M6;M0R2S1	Ubiquitin-60S ribosomal protein L40;Ubiquitin;60S ribosomal protein L40;Ubiquitin-40S ribosomal protein S27a;Ubiquitin;40S ribosomal protein S27a;Polyubiquitin-B;Ubiquitin;Polyubiquitin-C;Ubiquitin	UBB;RPS27A;UBC;UBA52	2.77977	2.07197	2.81664	1.52691
Q9NWF9-1;Q9NWF9;Q9NWF9-3;F8W6D1;C9JIV3;F8WDI8;Q6NUR6	Q9NWF9-1;Q9NWF9;Q9NWF9-3	E3 ubiquitin-protein ligase RNF216	RNF216	3.29851	2.06895	3.45625	1.95955
I6L8A6;Q99708;Q99708-2;Q99708-3;F6Q6H0;J3QLW6;J3QL00;J3QSH7;J3KSA4;J3QL93;V9GZ40;J3QLH2	I6L8A6;Q99708;Q99708-2;Q99708-3;F6Q6H0	DNA endonuclease RBBP8	RBBP8	2.13911	2.05941	3.33643	2.78109
Q9NTW7;Q9NTW7-3;Q9NTW7-2;H0Y669;A2A2N5	Q9NTW7;Q9NTW7-3;Q9NTW7-2	Zinc finger protein 64 homolog, isoforms 3 and 4	ZFP64	1.56629	2.04041	1.45194	1.69077
Q8NB50-3;Q8NB50;Q8NB50-2;D6RCF6;D6R9C0;D6RBG3	Q8NB50-3;Q8NB50;Q8NB50-2	Zinc finger protein 62 homolog	ZFP62	2.42526	2.01818	2.36574	2.10816
Q8IY92;Q8IY92-2	Q8IY92;Q8IY92-2	Structure-specific endonuclease subunit SLX4	SLX4	3.20823	1.99893	3.63376	2.31766
H0YH25;Q9UJ78-1;Q9UJ78;Q9UJ78-5;Q9UJ78-2;Q9UJ78-3	H0YH25;Q9UJ78-1;Q9UJ78;Q9UJ78-5	Zinc finger MYM-type protein 5	ZMYM5	2.81687	1.9119	2.03745	1.39964
Q8IYD8;Q8IYD8-2;Q8IYD8-3;H0YJS3;H0YJ45;H0YJ14	Q8IYD8;Q8IYD8-2;Q8IYD8-3	Fanconi anemia group M protein	FANCM	1.65001	1.90532	1.35861	1.57306
Q8N5C6;Q8N5C6-2	Q8N5C6	S1 RNA-binding domain-containing protein 1	SRBD1	1.58013	1.90351	2.01204	2.67882
P49959;P49959-3;F8W7U8;P49959-2;F5GXT0;F5H742;F5H256	P49959;P49959-3;F8W7U8;P49959-2;F5GXT0	Double-strand break repair protein MRE11A	MRE11A	3.31399	1.86863	3.12108	2.38382
P13682	P13682	Zinc finger protein 35	ZNF35	2.95434	1.86065	2.70018	1.34567
Q9NS56;Q9NS56-2	Q9NS56;Q9NS56-2	E3 ubiquitin-protein ligase Topors	TOPORS	2.42177	1.8509	3.22357	1.62301
D6RJF0;D6RHD3;Q9BS16;D6RBN6;D6RAX0;D6RC76	D6RJF0;D6RHD3;Q9BS16;D6RBN6;D6RAX0;D6RC76	Centromere protein K	CENPK	2.28496	1.83514	1.65347	1.33764
P28698-2;P28698	P28698-2;P28698	Myeloid zinc finger 1	MZF1	2.85122	1.81637	1.994	1.10968
O75444-1;H3BP11;O75444	O75444-1;H3BP11;O75444	Transcription factor Maf	MAF	2.27398	1.75646	2.26349	1.35426
P42285;H0YAC4;H0Y8U3;D6REC7	P42285	Superkiller viralicidic activity 2-like 2	SKIV2L2	2.72381	1.75015	2.18023	1.41842
O75367-3;O75367;O75367-2;B4DJC3;D6RCF2	O75367-3;O75367;O75367-2;B4DJC3	Core histone macro-H2A.1;Histone H2A	H2AFY	1.81512	1.72209	1.84793	2.11476
C9J6C5;Q9BYG3;C9J808	C9J6C5;Q9BYG3;C9J808	MKI67 FHA domain-interacting nucleolar phosphoprotein	NIFK	4.1883	1.7024	3.74437	1.48404
M0R050;Q9NQT4	M0R050;Q9NQT4	Exosome complex component RRP46	EXOSC5	2.23645	1.64841	2.77895	1.61647
Q96JB3-2;Q96JB3	Q96JB3-2;Q96JB3	Hypermethylated in cancer 2 protein	HIC2	1.30776	1.56228	1.95097	2.56349
Q16777;Q6FI13;A0A0U1RR32;A0A0U1RRH7;Q99878;Q96KK5;Q9BTM1;Q93077;Q7L7L0;P20671;P0C0S8;P04908;H0YFX9;Q96QV6;P16104;Q9BTM1-2	Q16777;Q6FI13;A0A0U1RR32;A0A0U1RRH7;Q99878;Q96KK5;Q9BTM1;Q93077;Q7L7L0;P20671;P0C0S8;P04908;H0YFX9;Q96QV6;P16104;Q9BTM1-2	Histone H2A type 2-C;Histone H2A type 2-A;Histone H2A type 1-J;Histone H2A type 1-H;Histone H2A.J;Histone H2A type 1-C;Histone H2A type 3;Histone H2A type 1-D;Histone H2A type 1;Histone H2A type 1-B/E;Histone H2A;Histone H2A type 1-A;Histone H2AX	HIST2H2AC;HIST2H2AA3;HIST1H2AJ;HIST1H2AH;H2AFJ;HIST1H2AC;HIST3H2A;HIST1H2AD;HIST1H2AG;HIST1H2AB;HIST1H2AA;H2AFX	2.23783	1.55335	1.92034	2.04572
P29590	P29590	Protein PML	PML	2.10405	1.52955	2.74882	1.91252
J3KP33;A0A087WZU8;A0A0U1RQC9;P04637-5;P04637-6;P04637-2;P04637-3;P04637-4;P04637;A0A087WXZ1;A0A087WT22;E7ESS1;A0A087X1Q1;P04637-8;P04637-9;P04637-7;E7EQX7;E9PCY9;S4R334;E9PFT5;E7EMR6	J3KP33;A0A087WZU8;A0A0U1RQC9;P04637-5;P04637-6;P04637-2;P04637-3;P04637-4;P04637;A0A087WXZ1;A0A087WT22;E7ESS1;A0A087X1Q1;P04637-8;P04637-9;P04637-7;E7EQX7	Cellular tumor antigen p53	TP53	3.00176	1.4961	3.54845	2.56439
E7EQ57;Q03112-3;E7EUL6;Q03112-5;Q03112;A0A0C3SFZ7;Q03112-6;Q03112-4;H0YA13;D6RFY3;D6RDW0;Q9HAZ2-4;Q9HAZ2-2;Q9HAZ2-3;Q9HAZ2;C9JU02;H9KVD4;Q13465	E7EQ57;Q03112-3;E7EUL6;Q03112-5;Q03112;A0A0C3SFZ7;Q03112-6;Q03112-4;H0YA13;D6RFY3;D6RDW0;Q9HAZ2-4;Q9HAZ2-2;Q9HAZ2-3;Q9HAZ2	MDS1 and EVI1 complex locus protein EVI1;PR domain zinc finger protein 16	MECOM;PRDM16	3.63097	1.48059	1.92793	1.03723
E7EU96;Q5U5J2;Q8NEV1;P68400;P68400-2;A0A087WY74	E7EU96;Q5U5J2;Q8NEV1;P68400;P68400-2	Casein kinase II subunit alpha 3;Casein kinase II subunit alpha	CSNK2A1;CSNK2A3	2.83935	1.47509	2.72944	1.40481
Q5VUA4-2;Q5VUA4	Q5VUA4-2;Q5VUA4	Zinc finger protein 318	ZNF318	2.64631	1.40386	2.72782	1.40891
O75925;O75925-2;O75925-3;H3BSI8;H3BS65	O75925;O75925-2	E3 SUMO-protein ligase PIAS1	PIAS1	2.23685	1.39289	2.04592	1.24536
Q9Y5J1;J3QR85;J3KSR7;F6VJE8;J3QLD6;J3QRG0	Q9Y5J1	U3 small nucleolar RNA-associated protein 18 homolog	UTP18	2.44324	1.39204	2.82274	2.18795
Q5UIP0-2;Q5UIP0;H7BZN3;H7C2B5	Q5UIP0-2;Q5UIP0	Telomere-associated protein RIF1	RIF1	2.67361	1.38122	3.78192	2.14858
H0Y760;Q9Y4B4	H0Y760;Q9Y4B4	Helicase ARIP4	RAD54L2	1.63466	1.36891	1.43037	1.21968
Q15554;H3BR06;H3BTA7;U3KQ35;Q15554-4;J3KSZ6;J3KSJ9;H3BR37;V9GYM1	Q15554;H3BR06;H3BTA7;U3KQ35;Q15554-4	Telomeric repeat-binding factor 2	TERF2	3.51322	1.36609	4.4791	1.57835
P09874;Q5VX84;Q5VX85	P09874	Poly [ADP-ribose] polymerase 1	PARP1	2.99297	1.3176	3.43269	1.45693
Q9NYW8;C9JVC3;O43830;Q9BY31	Q9NYW8	RB-associated KRAB zinc finger protein	RBAK	2.89295	1.30151	3.84843	1.91944
Q96SI1-2;Q96SI1;V9GYY8;K7EM48;K7EN63	Q96SI1-2;Q96SI1;V9GYY8	BTB/POZ domain-containing protein KCTD15	KCTD15	3.06677	1.29962	2.52008	1.72323
Q8N7W2;Q8N7W2-2;Q8N7W2-3;A0A0A0MSS7	Q8N7W2;Q8N7W2-2;Q8N7W2-3	BEN domain-containing protein 7	BEND7	3.79304	1.28726	4.30755	2.08313
M0R202;Q9NWS9;A0A0B4J2G2;A0A087WUM8;M0R034;A0A0A0MR84	M0R202;Q9NWS9;A0A0B4J2G2;A0A087WUM8	Zinc finger protein 446	ZNF446	2.11413	1.25129	2.45842	1.65997
B2R4S9;U3KQK0;Q99880;Q99879;Q99877;Q93079;Q5QNW6;P62807;P58876;P57053;O60814;Q5QNW6-2;Q96A08	B2R4S9;U3KQK0;Q99880;Q99879;Q99877;Q93079;Q5QNW6;P62807;P58876;P57053;O60814;Q5QNW6-2;Q96A08	Histone H2B;Histone H2B type 1-L;Histone H2B type 1-M;Histone H2B type 1-N;Histone H2B type 1-H;Histone H2B type 2-F;Histone H2B type 1-C/E/F/G/I;Histone H2B type 1-D;Histone H2B type F-S;Histone H2B type 1-K;Histone H2B type 1-A	HIST1H2BI;HIST1H2BN;HIST1H2BL;HIST1H2BM;HIST1H2BH;HIST2H2BF;HIST1H2BC;HIST1H2BD;H2BFS;HIST1H2BK;HIST1H2BA	2.72956	1.1264	2.08882	1.38681
Q96FJ2;P63167	Q96FJ2;P63167	Dynein light chain 2, cytoplasmic;Dynein light chain 1, cytoplasmic	DYNLL2;DYNLL1	2.81932	1.0544	2.17284	1.27599
P0CI26;P0CI25;E9PK69;A6NDI0;Q8IWZ4	P0CI26;P0CI25;E9PK69;A6NDI0;Q8IWZ4	Tripartite motif-containing protein 49C;Tripartite motif-containing protein 49;Putative tripartite motif-containing protein 49B;Tripartite motif-containing protein 48	TRIM49C;TRIM49;TRIM49B;TRIM48	1.57378	1.04241	1.9832	3.06167
Q96JM2;Q96JM2-3;H3BLX4;Q96JM2-2;H0Y6H9	Q96JM2;Q96JM2-3;H3BLX4;Q96JM2-2	Zinc finger protein 462	ZNF462	1.35539	1.02039	1.90681	1.00645
P17014-4;P17014-5;P17014;P17014-3;P17014-2	P17014-4;P17014-5;P17014;P17014-3;P17014-2	Zinc finger protein 12	ZNF12	2.89013	1.02003	2.90708	1.64552
Q13185;C9JMM0;B8ZZ43;S4R2Y4	Q13185	Chromobox protein homolog 3	CBX3	1.78127	1.01093	2.3388	1.07806
