# Supplementary material for: The poly-SUMO2/3 protease SENP6 enables assembly of the constitutive centromere-associated network by group deSUMOylation
Source: Nat Commun. 2019 Sep 4;10:3987. doi: 10.1038/s41467-019-11773-x (PMC6726658; doi:10.1038/s41467-019-11773-x)
Supplement: Supplementary file 6 — Supplementary Data 3 [file 41467_2019_11773_MOESM6_ESM.xlsx]

## Sheet: sheet1
Identifiers				label free quantification (LFQ) intensity non-targeting siRNA pool (NTP)								LFQ intensity SENP6 targeting pool (siSENP6)								LOW: NTP vs siSENP6			HiGH: NTP vs. siSENP6			NTP: High vs. Low			siSENP6: High vs Low			Combined: siSENP6 vs. NTP			Peptides	Razor + unique peptides	Unique peptides	Sequence coverage [%]	Unique + razor sequence coverage [%]	Unique sequence coverage [%]	Mol. weight [kDa]	Q-value	Score	Intensity	MS/MS Count	Identification type NTP High BR1	Identification type NTP High BR2	Identification type NTP High BR3	Identification type NTP High BR4
Protein IDs	Majority protein IDs	Protein names	Gene names	LFQ intensity NTP High				LFQ intensity NTP Low				LFQ intensity SP6 High				LFQ intensity SP6 Low				Significant?	p-value (-log10)	Difference	Significant?	p-value (-log10)	Difference	Significant?	p-value (-log10)	Difference	Significant?	p-value (-log10)	Difference	Significant?	p-value (-log10)	Difference												NTP High
B7Z2R7;Q5T8D3-2;Q5T8D3-3;Q5T8D3;Q5T8D3-4;X6RDD7;Q5T8E0;A0A087X0B8;K7EM05;Q8NC06;Q8NC06-2;Q8NC06-3	B7Z2R7;Q5T8D3-2;Q5T8D3-3;Q5T8D3;Q5T8D3-4;X6RDD7;Q5T8E0	Acyl-CoA-binding domain-containing protein 5	ACBD5	23.6939	25.3458	23.1166	23.8397	25.701	26.183	25.426	25.5327	22.9254	23.1106	23.2486	22.6989	25.809	22.4085	24.5562	23.4071		1.16231	1.66548		1.06262	1.00314		1.83708	-1.71166		0.682596	-1.04932	+	1.48631	-1.33431	8	8	8	19.5	19.5	19.5	58.792	0	44.382	531530000	13	By matching	By MS/MS	By MS/MS	By matching
Q99943	Q99943	1-acyl-sn-glycerol-3-phosphate acyltransferase alpha	AGPAT1	23.0138	23.1472	22.6714	23.4452	23.3849	23.749	22.996	23.4823	23.3464	22.8824	22.4889	23.3389	22.1918	22.055	23.3299	22.3434		-4.34294e-08	0		0.0760101	0.0552373		-4.34294e-08	0		0.736807	0.534124	+	1.30243	-0.489125	2	2	2	14.8	14.8	14.8	31.716	0.00092208	3.3933	37385000	4	By MS/MS	By MS/MS
P30049	P30049	ATP synthase subunit delta, mitochondrial	ATP5D	27.8604	27.8385	26.0741	29.455	28.5997	29.5222	23.1705	28.7959	22.4824	23.3157	28.9033	24.8092	27.9481	28.2069	23.9916	22.3016		0.406618	1.91001		0.943461	2.92934		0.0624424	0.284908		0.135641	-0.73442		1.17674	-2.41967	2	2	2	13.7	13.7	13.7	17.49	0.00027685	7.2145	4602000000	19	By MS/MS	By MS/MS	By MS/MS	By MS/MS
Q9C037-3;Q9C037-2;Q9C037;H7C0Q6	Q9C037-3;Q9C037-2;Q9C037;H7C0Q6	E3 ubiquitin-protein ligase TRIM4	TRIM4	29.4884	24.0279	23.7742	22.1498	28.9521	29.1337	28.8866	29.9304	22.8358	23.3669	22.4353	24.4425	28.9167	29.0687	23.4602	22.7787		0.940611	3.16965		0.42704	1.58994		1.44982	-4.36566		0.785831	-2.78596		0.888825	-2.3798	4	4	4	18.4	18.4	18.4	34.193	0.00027824	7.3327	7039800000	10	By MS/MS	By MS/MS	By matching	By matching
J3KS15;Q14197;J3QRF8	J3KS15;Q14197	Peptidyl-tRNA hydrolase ICT1, mitochondrial	ICT1	27.2734	27.4923	26.2606	27.555	27.8213	28.4972	26.7387	28.5494	22.8163	21.88	28.2077	22.1755	26.8309	27.5048	28.3247	27.2267		0.35081	0.429853		1.16474	3.37547		0.710843	-0.756326		1.28933	-3.70195		1.0624	-1.90266	9	9	9	44.3	44.3	44.3	21.905	0	55.289	2976600000	40	By MS/MS	By MS/MS	By matching	By MS/MS
P54886;P54886-2	P54886;P54886-2	Delta-1-pyrroline-5-carboxylate synthase;Glutamate 5-kinase;Gamma-glutamyl phosphate reductase	ALDH18A1	31.9383	31.6241	31.3	31.0244	31.8808	31.6983	31.7517	31.9916	29.8889	30.4529	31.2919	31.2062	31.0679	31.9877	31.2544	31.4948		0.919549	0.379389		1.01561	0.761726		0.865595	-0.358902		0.982165	-0.741239	+	1.36686	-0.570558	40	40	40	54.6	54.6	54.6	87.301	0	323.31	48594000000	521	By MS/MS	By MS/MS	By MS/MS	By MS/MS
Q6WKZ4;Q6WKZ4-3;E7EX40;Q6WKZ4-5;Q6WKZ4-1;Q6WKZ4-2;Q7L804;Q7L804-2	Q6WKZ4;Q6WKZ4-3	Rab11 family-interacting protein 1	RAB11FIP1	26.5241	27.1883	27.3354	28.0525	28.0315	27.8866	27.9344	26.9801	27.3273	27.2737	22.979	22.3002	27.438	26.2105	28.5723	23.5995		0.528802	1.2531		0.82983	2.30502		0.497766	-0.433085		0.374868	-1.485		1.22247	-1.77906	7	7	7	8.3	8.3	8.3	137.17	0	19.424	1518400000	17	By matching	By MS/MS	By MS/MS	By MS/MS
Q86SJ2	Q86SJ2	Amphoterin-induced protein 2	AMIGO2	25.8365	26.0598	25.6821	26.5068	25.3812	25.9731	26.4867	26.0716	24.1279	24.8231	26.0323	24.1528	25.2243	26.1251	25.6551	25.3215		0.616515	0.396624	+	1.37502	1.2373		0.0522461	0.0431442		0.809826	-0.797529	+	1.75334	-0.81696	5	5	5	11.3	11.3	11.3	57.933	0	15.264	875620000	28	By MS/MS	By MS/MS	By MS/MS	By MS/MS
Q8IUF8;Q8IUF8-4;Q8IUF8-3;Q8IUF8-2;D6RCB6;H0Y9L8	Q8IUF8;Q8IUF8-4;Q8IUF8-3	Bifunctional lysine-specific demethylase and histidyl-hydroxylase MINA	MINA	25.8575	26.5615	26.7832	26.3741	27.2405	27.2401	28.1614	27.5356	23.0821	22.0391	26.1712	22.5018	27.9397	27.8181	26.3858	26.5171		0.348732	0.379197	+	1.67034	2.94551		2.10766	-1.15033		1.96724	-3.71665		1.09099	-1.66236	12	12	12	27.7	27.7	27.7	52.8	0	72.859	2259900000	47	By MS/MS	By MS/MS	By MS/MS	By MS/MS
Q86V81;E9PB61	Q86V81;E9PB61	THO complex subunit 4	ALYREF	29.6299	30.0953	29.5836	30.0973	31.0426	31.2921	31.4212	31.3752	28.5694	28.0848	30.6875	27.5208	30.8418	30.5122	30.7667	30.852		2.45991	0.539618		0.7997	1.13594		3.88936	-1.43124		1.57104	-2.02756		0.778466	-0.837777	13	13	13	53.3	53.3	53.3	26.888	0	323.31	31030000000	285	By MS/MS	By MS/MS	By MS/MS	By MS/MS
B1ALK7;Q14155-1;Q14155-5;E7EUY6;Q14155-6;Q14155-2;Q14155-3;Q14155;E9PDQ5	B1ALK7;Q14155-1;Q14155-5;E7EUY6;Q14155-6;Q14155-2;Q14155-3;Q14155;E9PDQ5	Rho guanine nucleotide exchange factor 7	ARHGEF7	23.0482	23.2146	23.1344	23.7569	22.9147	23.2788	24.1531	23.0965	22.9654	22.3279	22.4485	21.4884	23.337	22.5239	22.509	22.8326		0.834506	0.56015		-4.34294e-08	0		0.0821872	-0.0722303		-4.34294e-08	0	+	2.17837	-0.770571	4	4	4	8.9	8.9	8.9	79.831	0.00026116	5.8142	141450000	2	By matching	By matching	By MS/MS
Q9UGM6;Q9UGM6-2	Q9UGM6	Tryptophan--tRNA ligase, mitochondrial	WARS2	29.0722	29.5127	28.7547	29.3206	29.8734	30.3214	28.8522	29.5158	23.1379	27.8931	29.5751	23.2638	29.1075	29.4695	30.3534	29.5264		0.0221902	0.0264993		1.00239	3.19756		0.649861	-0.475684		1.1563	-3.64675		0.835753	-1.61203	9	9	9	38.9	38.9	38.9	40.146	0	100.47	11201000000	27	By matching	By MS/MS	By matching	By MS/MS
Q7L311;A0A0K0K1A8;A0A0B4J1X4;Q5H9E0;Q5H9E1	Q7L311	Armadillo repeat-containing X-linked protein 2	ARMCX2	26.5035	26.2957	26.1748	25.9364	25.7782	25.9976	26.0587	26.5024	25.3686	23.3711	24.5278	26.3172	26.1458	25.6985	25.4017	23.8433		0.765899	0.811896		1.08798	1.33143		0.314541	0.143389		0.183492	-0.37614	+	1.80942	-1.07166	10	10	10	24.1	24.1	24.1	65.683	0	79.627	868180000	38	By MS/MS	By MS/MS	By MS/MS	By MS/MS
P56181-2	P56181-2			26.951	27.0782	27.1389	25.6988	27.3292	27.1107	26.7032	28.0278	23.1513	22.5863	26.0306	22.7361	26.9765	26.73	27.1141	27.9487		0.0958314	0.100412	+	1.89954	3.09063		0.622837	-0.575999		2.23742	-3.56622		1.15295	-1.59552	9	9	9	26.4	26.4	26.4	50.983	0	41.111	1935200000	49	By MS/MS	By MS/MS	By MS/MS	By MS/MS
Q5QPA5;Q9NVS2;Q9NVS2-2;Q9NVS2-3	Q5QPA5;Q9NVS2;Q9NVS2-2;Q9NVS2-3	28S ribosomal protein S18a, mitochondrial	MRPS18A	26.6432	26.9911	26.2197	26.9801	27.6484	28.4122	25.7006	27.6953	22.4333	23.7815	27.1724	22.6656	26.4615	26.8152	28.5182	25.9323		0.213799	0.432334		1.29205	2.69534		0.490554	-0.655604		1.25949	-2.91861		1.06026	-1.56384	7	7	7	24	24	24	29.613	0	20.264	2256000000	34	By matching	By MS/MS	By matching	By MS/MS
Q9NT62;F8WDI0;Q9NT62-2	Q9NT62;F8WDI0;Q9NT62-2	Ubiquitin-like-conjugating enzyme ATG3	ATG3	24.4939	22.8414	23.1578	24.3564	24.3028	23.063	24.9407	22.8964	23.2577	22.3461	22.1919	23.199	22.8709	24.1106	22.6645	23.0261		0.489343	0.632692		-4.34294e-08	0		0.0478387	-0.0883212		-4.34294e-08	0	+	1.32379	-0.798215	2	2	2	8.9	8.9	8.9	35.864	0.00025641	5.3536	156430000	4	By matching	By matching	By MS/MS
O75947;O75947-2;F5H608	O75947;O75947-2	ATP synthase subunit d, mitochondrial	ATP5H	28.7669	28.8029	25.1766	29.5615	30.4343	31.9001	27.5835	29.9687	24.3025	26.162	30.0906	23.7763	28.9736	28.8669	31.5917	26.1548		0.31903	1.07489		0.530949	1.99416		0.689469	-1.89465		0.766556	-2.81392		0.638759	-1.53452	11	11	11	74.5	74.5	74.5	18.491	0	130.75	15630000000	139	By MS/MS	By MS/MS	By MS/MS	By MS/MS
Q9Y676;A0A0G2JIC6	Q9Y676;A0A0G2JIC6	28S ribosomal protein S18b, mitochondrial	MRPS18B	27.1922	27.2534	24.1035	27.587	27.9364	28.1735	26.9821	28.6523	22.2642	22.827	27.938	23.0578	27.7841	27.8697	27.8138	26.1331		0.435192	0.535906		0.807726	2.51227		0.782166	-1.40204		1.29941	-3.3784		0.795375	-1.52409	11	11	11	53.1	53.1	53.1	29.395	0	143.81	2889400000	47	By MS/MS	By MS/MS	By MS/MS	By MS/MS
P20674;H3BNX8;H3BRM5;H3BV69;H3BRI0	P20674;H3BNX8;H3BRM5;H3BV69	Cytochrome c oxidase subunit 5A, mitochondrial	COX5A	29.2457	29.3071	28.0903	30.3057	30.6328	32.0106	30.7065	31.277	23.1315	27.6523	30.5524	25.4338	30.2598	29.96	32.1797	30.3145		0.342263	0.47823		0.761284	2.54469		1.87332	-1.91952		1.27197	-3.98598		0.666694	-1.51146	9	9	9	53.3	53.3	53.3	16.762	0	257.36	24596000000	108	By MS/MS	By MS/MS	By MS/MS	By MS/MS
Q8N2F6-4;Q8N2F6-2;Q8N2F6-3;Q8N2F6;Q8N2F6-6;Q8N2F6-5;A0A0J9YWR7;A0A0J9YXE4;H7C2M7;H7BXQ8;C9J5N7;A0A0J9YXV5;A0A0J9YY38	Q8N2F6-4;Q8N2F6-2;Q8N2F6-3;Q8N2F6;Q8N2F6-6;Q8N2F6-5;A0A0J9YWR7;A0A0J9YXE4;H7C2M7	Armadillo repeat-containing protein 10	ARMC10	26.1653	26.8606	23.1923	26.8545	26.9743	27.9968	26.6524	26.8185	23.4089	22.9173	27.5179	22.6964	26.669	26.3272	27.7286	22.2434		0.505159	1.36844		0.525317	1.63306		0.705756	-1.34233		0.432552	-1.60695		0.849256	-1.50075	10	10	10	56.2	56.2	56.2	27.389	0	225.07	1818100000	50	By MS/MS	By MS/MS		By MS/MS
P62857	P62857	40S ribosomal protein S28	RPS28	27.2188	27.6318	27.9354	28.3162	27.7067	28.9314	28.8234	28.0828	25.7586	27.5439	27.7712	23.6083	28.1513	28.4977	28.3481	23.0085		0.456495	1.38467		0.803755	1.60505		0.809836	-0.610531		0.199532	-0.830914		1.0727	-1.49486	4	4	4	40.6	40.6	40.6	7.8409	0	19.447	4367200000	36	By MS/MS	By MS/MS	By MS/MS	By MS/MS
Q06HB9;A0A0K0K196;F5H586;H0Y6W5;B1APH0;Q6ZN30-2;Q6ZN30	Q06HB9;A0A0K0K196;F5H586;H0Y6W5;B1APH0;Q6ZN30-2;Q6ZN30	Zinc finger protein basonuclin-2	BNC2	22.7896	22.9579	23.2425	24.3672	24.3962	24.181	23.2186	23.6807	21.8302	21.9003	23.2666	21.7066	23.6158	23.8329	22.6082	22.3128		-4.34294e-08	0		1.20323	1.1634		-4.34294e-08	0		0.887177	-0.916495	+	1.66941	-0.970067	1	1	1	4.9	4.9	4.9	27.831	0.0086384	1.9833	7649900	1		By matching
Q9NRX2;E9PKV2	Q9NRX2;E9PKV2	39S ribosomal protein L17, mitochondrial	MRPL17	27.3532	27.666	24.6543	27.8622	28.357	29.0968	26.5701	28.3281	22.1338	26.447	28.0362	21.8095	27.5146	27.5407	28.994	25.4799		0.334812	0.705729		0.627621	2.27731		0.620481	-1.20409		0.804252	-2.77568		0.734547	-1.49152	10	10	10	51.4	51.4	51.4	20.05	0	65.782	3440000000	82	By MS/MS	By MS/MS	By MS/MS	By MS/MS
P12074;H0YIV9	P12074;H0YIV9	Cytochrome c oxidase subunit 6A1, mitochondrial	COX6A1	25.5395	25.7352	22.4868	27.4807	27.2347	29.3368	28.3308	28.5496	23.2462	23.0742	27.9752	21.6198	28.1873	26.8294	29.1138	22.8		0.513823	1.63035		0.327884	1.33168		1.45725	-3.05246		0.678077	-2.75379		0.560823	-1.48102	2	2	2	43.1	43.1	43.1	12.155	0	23.795	3598400000	25	By matching	By matching		By MS/MS
A0A0B4J220;E9PLD3;E9PRG8	A0A0B4J220		C11orf98	26.4611	26.2137	26.557	26.824	27.4269	27.4503	28.0813	27.19	24.0348	22.8014	27.0594	23.7342	27.1465	26.4658	28.032	23.043		0.57869	1.3653		1.19206	2.1065		2.37547	-1.02316		0.58007	-1.76436	+	1.38377	-1.7359	6	6	6	47.2	47.2	47.2	14.234	0	26.192	1943300000	34	By MS/MS	By matching	By MS/MS	By MS/MS
P84090;G3V279	P84090	Enhancer of rudimentary homolog	ERH	29.4369	27.9799	28.541	29.4063	30.6923	30.9029	30.6431	30.4205	21.5278	26.9498	29.5855	26.6919	29.4745	30.0518	31.7338	30.1875		0.250652	0.302767		0.758147	2.6523		2.592	-1.82364		1.26153	-4.17318		0.625767	-1.47753	9	9	9	92.3	92.3	92.3	12.259	0	231.03	16856000000	53	By MS/MS	By MS/MS	By MS/MS	By MS/MS
O75937;S4R3J5	O75937	DnaJ homolog subfamily C member 8	DNAJC8	27.3549	27.3378	27.5884	26.7722	27.4499	27.891	28.3384	28.2396	24.0773	25.3319	27.066	22.536	28.1944	27.282	27.9153	26.8829		0.528493	0.411078	+	1.3755	2.51051		1.44804	-0.716393		1.50735	-2.81583		1.18581	-1.46079	11	11	11	45.1	45.1	45.1	29.841	0	125.77	2900200000	59	By MS/MS	By MS/MS	By MS/MS	By MS/MS
V9GYS0;O60830;O60830-2;V9GYU0	V9GYS0;O60830;O60830-2	Mitochondrial import inner membrane translocase subunit Tim17-B	TIMM17B	23.2626	24.4408	26.8908	27.8633	27.2179	27.861	28.0097	27.0984	22.7484	26.934	23.5539	23.4427	26.9408	26.5818	28.2282	22.5898		0.548746	1.46163		0.458476	1.44459		0.898987	-1.9324		0.586322	-1.91536		0.761693	-1.45311	4	4	4	30.7	30.7	30.7	20.437	0	59.85	2138200000	22	By MS/MS	By MS/MS	By MS/MS	By MS/MS
O75934	O75934	Pre-mRNA-splicing factor SPF27	BCAS2	28.6464	28.4592	28.1053	28.5637	29.3594	29.9563	30.1377	29.5803	25.3831	26.6391	29.2228	23.1799	29.1663	28.7185	29.9574	28.9186		0.886179	0.568234		0.941084	2.33743		3.0811	-1.31477		1.26781	-3.08397		0.922554	-1.45283	16	16	16	77.8	77.8	77.8	26.131	0	323.31	8659400000	111	By MS/MS	By MS/MS	By MS/MS	By MS/MS
O00311	O00311	Cell division cycle 7-related protein kinase	CDC7	23.2607	22.8671	23.4038	23.192	23.4148	22.7803	24.1234	23.6091	22.4623	22.7214	22.7319	22.4222	22.9045	23.0361	22.3152	23.6677		0.604008	0.501056	+	2.26901	0.59647		0.450661	-0.300988		0.657759	-0.396402	+	1.64162	-0.548763	2	2	2	4	4	4	63.887	0.00026295	5.9529	73976000	4		By matching	By matching	By matching
Q00535;Q00535-2	Q00535;Q00535-2	Cyclin-dependent-like kinase 5	CDK5	22.3045	24.8462	24.4562	24.493	24.0498	23.8357	22.3401	23.4027	24.1075	23.4527	22.6329	22.2471	22.6814	21.724	22.749	22.56		1.14288	0.978507		0.606335	0.91494		0.390018	0.617899		0.687186	0.681466	+	1.35791	-0.946723	3	2	2	8.2	5.5	5.5	33.304	0.0020013	2.8947	61429000	7	By MS/MS	By matching	By matching	By matching
Q96SK2-3;Q96SK2-2;Q96SK2;C9JYX1;Q96SK2-4;C9J5K4	Q96SK2-3;Q96SK2-2;Q96SK2	Transmembrane protein 209	TMEM209	27.4692	26.315	26.3663	25.8966	26.3529	26.1575	26.9571	26.9833	23.3188	25.3082	22.8049	26.8958	26.7922	25.8895	22.9206	27.0397		0.439111	0.952205		0.992432	1.92983		0.0928405	-0.100927		0.346898	-1.07855		1.2898	-1.44102	8	8	8	23.7	23.7	23.7	58.194	0	160.88	1396300000	48	By MS/MS	By MS/MS	By MS/MS	By MS/MS
Q9P031;F8VNY5	Q9P031;F8VNY5	Thyroid transcription factor 1-associated protein 26	CCDC59	26.4412	26.1391	26.6913	25.9047	26.7877	26.9199	27.127	26.5137	23.1699	23.453	22.8651	22.5734	26.8317	26.2406	28.0475	27.8862		0.405784	-0.414416	+	4.85328	3.27871		1.34969	-0.543029		3.97336	-4.23616		0.954466	-1.43215	9	9	9	40.2	40.2	40.2	28.669	0	65.119	1579700000	17	By matching	By MS/MS	By MS/MS	By MS/MS
Q9Y2R0;K7EPV0	Q9Y2R0;K7EPV0	Cytochrome c oxidase assembly factor 3 homolog, mitochondrial	COA3	26.5979	26.4426	26.0982	27.9943	26.4468	27.3752	26.0004	26.1001	23.229	26.2599	27.4828	25.1078	25.7224	22.9947	28.9124	22.014		0.445534	1.56975		0.5992	1.26336		0.234465	0.302612		0.127488	0.609004		0.895453	-1.41656	8	8	8	49.1	49.1	49.1	11.731	0	20.37	1741100000	22	By MS/MS	By MS/MS	By MS/MS	By MS/MS
D6RIE3;D6RGV5;H0UI06;P14406;D6R9C3	D6RIE3;D6RGV5;H0UI06;P14406	Cytochrome c oxidase subunit 7A2, mitochondrial	COX7A2	28.4811	28.8484	27.4229	29.2001	28.4824	29.1472	28.5457	28.687	24.3355	28.0358	29.7899	21.4464	27.5848	27.682	30.0742	28.5874		0.149535	0.233519		0.649065	2.58623		0.220953	-0.227464		0.62803	-2.58018		0.699741	-1.40988	3	3	3	27.5	27.5	27.5	10.264	0	10.495	6249400000	21	By MS/MS	By MS/MS	By MS/MS	By MS/MS
Q5TB30-2;Q5TB30	Q5TB30-2;Q5TB30	DEP domain-containing protein 1A	DEPDC1	25.8358	27.7112	23.7505	27.8319	27.6159	28.5272	28.1743	27.8195	23.4333	23.7814	22.8091	21.6029	27.8744	28.5196	29.8317	28.193		0.561679	-0.570466	+	1.70153	3.37568		0.905824	-1.75186		3.93825	-5.69801		0.551442	-1.40261	2	2	2	6.1	6.1	6.1	61.492	0.0024379	2.8564	3971700000	14	By matching	By matching	By MS/MS	By MS/MS
P82932	P82932	28S ribosomal protein S6, mitochondrial	MRPS6	26.4106	26.2921	24.4921	27.8466	27.3957	28.1345	26.7935	26.5075	22.5621	25.2442	27.5491	23.3538	26.3733	26.7534	28.5112	22.5053		0.389983	1.17199		0.567134	1.58308		0.572191	-0.947433		0.346289	-1.35852		0.813146	-1.37754	9	9	9	73.6	73.6	73.6	14.226	0	26.393	1905900000	40	By matching	By MS/MS	By matching	By MS/MS
Q8IVT2	Q8IVT2	Mitotic interactor and substrate of PLK1	MISP	24.5468	26.7326	27.4984	26.6675	24.4154	27.2779	28.0174	28.7888	25.0391	23.7167	26.6212	23.3809	26.9687	26.1704	27.7551	23.2832		0.338501	1.08051		0.866119	1.67186		0.275862	-0.763573		0.508426	-1.35492		0.923471	-1.37618	16	16	16	39.3	39.3	39.3	75.356	0	83.043	1924800000	48		By MS/MS	By MS/MS	By MS/MS
Q9UJX3-2;Q9UJX3;H0YIW2;H0YIX7	Q9UJX3-2;Q9UJX3	Anaphase-promoting complex subunit 7	ANAPC7	27.7374	27.626	27.3357	27.0875	28.057	27.8854	28.0468	28.1768	26.3502	26.2224	27.5039	26.8708	27.6362	27.4496	27.5462	27.8026		2.39201	0.43286		1.13907	0.709789		2.02524	-0.594883		1.56064	-0.871812	+	1.38509	-0.571324	16	16	16	33.3	33.3	33.3	60.002	0	133.8	3189400000	82	By MS/MS	By MS/MS	By MS/MS	By MS/MS
Q8IYU8;A0A0A0MTD5	Q8IYU8	Calcium uptake protein 2, mitochondrial	MICU2	26.0566	26.1206	25.9711	26.2318	26.6352	27.0395	26.666	26.6235	22.3974	22.5679	27.0788	26.243	26.3936	25.386	26.8029	23.5256		0.821704	1.21402		0.587868	1.52322		2.8869	-0.646046		0.278669	-0.955242		1.1611	-1.36862	10	10	10	32.9	32.9	32.9	49.666	0	107.23	1257600000	32	By MS/MS	By MS/MS	By MS/MS	By MS/MS
Q92674;Q92674-2	Q92674;Q92674-2	Centromere protein I	CENPI	26.0141	24.7449	24.9217	23.1933	24.658	24.9303	25.2678	24.8506	23.6546	23.1962	23.4916	24.7123	24.3545	23.8149	21.8338	24.3432		1.15009	1.34009		0.692894	0.95485		0.131821	-0.20815		0.0947291	0.177086	+	1.7779	-1.14747	4	4	4	8.3	8.3	8.3	86.719	0	10.641	354480000	12	By MS/MS	By MS/MS	By MS/MS	By matching
P55081	P55081	Microfibrillar-associated protein 1	MFAP1	23.4916	26.2888	26.6538	25.3171	28.0996	27.3422	27.8425	28.1272	23.2544	22.8731	22.987	23.0632	27.8582	27.2768	26.8745	28.2315		0.358869	0.292607	+	1.81826	2.39337		1.78841	-2.41506		5.1677	-4.51582		0.666512	-1.34299	10	10	10	26.4	26.4	26.4	51.958	0	71.978	2367000000	37	By matching	By MS/MS	By MS/MS	By matching
P55957;P55957-2;B2ZP78;P55957-4;P55957-3	P55957;P55957-2;B2ZP78;P55957-4;P55957-3	BH3-interacting domain death agonist;BH3-interacting domain death agonist p15;BH3-interacting domain death agonist p13;BH3-interacting domain death agonist p11	BID	24.5957	23.2144	22.0997	23.5391	23.5786	23.5478	23.3605	23.5906	22.7825	24.128	23.5414	21.9912	22.0441	21.6555	22.9929	22.3124	+	2.3512	1.26814		-4.34294e-08	0		0.112805	-0.157167		-4.34294e-08	0		1.16768	-0.759774	2	2	2	22.1	22.1	22.1	21.994	0.00024522	4.5273	36866000	1	By matching			By matching
Q32NC0-2;Q32NC0	Q32NC0-2;Q32NC0	UPF0711 protein C18orf21	C18orf21	22.6228	24.9481	23.9121	22.2604	23.0954	24.1702	23.8827	24.3963	22.2252	23.4178	22.5634	24.0523	23.6058	22.8549	22.7977	22.7375		1.35564	0.887174		-4.34294e-08	0		-4.34294e-08	0		0.0499054	0.0656819		0.891328	-0.629187	2	2	2	12.9	12.9	12.9	14.527	0.0017921	3.0036	58058000	4	By matching		By matching
P51970	P51970	NADH dehydrogenase [ubiquinone] 1 alpha subcomplex subunit 8	NDUFA8	27.3228	26.7489	25.824	27.8721	28.5868	29.1334	27.809	28.0668	22.6838	24.4769	27.9345	24.9832	27.4446	26.6302	29.091	27.4969		0.581481	0.733343		0.816114	1.92237		1.48672	-1.45704		1.15162	-2.64606		0.873099	-1.32785	10	10	10	73.3	73.3	73.3	20.105	0	141.69	3436000000	56	By MS/MS	By MS/MS	By MS/MS	By MS/MS
Q8TAE8	Q8TAE8	Growth arrest and DNA damage-inducible proteins-interacting protein 1	GADD45GIP1	25.4748	26.9294	25.0319	26.4179	27.1594	28.1305	25.4943	28.0251	22.6678	22.6686	27.247	23.002	26.115	27.3937	27.6462	25.3271		0.297759	0.581817		0.86704	2.06716		0.828277	-1.23884		1.1464	-2.72419		0.812616	-1.32449	8	8	8	38.3	38.3	38.3	25.384	0	58.323	1934700000	53	By MS/MS	By MS/MS	By matching	By MS/MS
Q7Z7H5-3;Q7Z7H5;Q7Z7H5-2;F8W7F7	Q7Z7H5-3;Q7Z7H5;Q7Z7H5-2;F8W7F7	Transmembrane emp24 domain-containing protein 4	TMED4	24.9232	26.5976	25.3784	26.7661	24.9485	27.5638	25.2227	27.1839	21.8569	25.4117	26.318	23.315	26.088	26.2235	26.9853	21.8176		0.295224	0.951092		0.751369	1.69091		0.14811	-0.313399		0.28316	-1.05322		0.868915	-1.321	6	5	5	34.9	25.8	25.8	20.781	0	83.574	1153900000	19	By MS/MS	By MS/MS	By matching	By MS/MS
E7EQZ4;Q16637-4;Q16637-2;Q16637-3;Q16637;B4DP61;H0YBZ9;A0A0G2JRX5;A0A0G2JRY6	E7EQZ4;Q16637-4;Q16637-2;Q16637-3;Q16637;B4DP61	Survival motor neuron protein	SMN1;SMN2	24.0153	25.6717	25.8981	25.4897	26.3362	26.1602	26.3938	26.0093	22.9174	22.915	22.4141	23.0735	25.4718	26.3895	26.3722	25.9195		0.340076	0.186615	+	2.78892	2.43872		1.15331	-0.95614		4.75355	-3.20825		1.14199	-1.31267	4	4	4	16	16	16	31.689	0	19.279	1006600000	15	By matching	By MS/MS	By MS/MS	By matching
P78310;P78310-7;P78310-2;P78310-6;P78310-5;P78310-4;P78310-3	P78310;P78310-7;P78310-2;P78310-6;P78310-5	Coxsackievirus and adenovirus receptor	CXADR	26.739	27.5071	22.8324	26.6231	27.8409	28.0722	23.8118	27.8283	21.7066	21.7823	27.1876	22.3146	26.7526	26.5124	27.7055	26.8115		0.0183189	-0.0572181		0.786576	2.67763		0.270572	-0.96286		1.4762	-3.69771		0.549614	-1.31021	11	11	11	41.4	41.4	41.4	40.029	0	63.084	1929400000	36	By MS/MS	By MS/MS	By matching	By MS/MS
Q9NS91;F8WE49;C9J0Q4;H7C3I2	Q9NS91;F8WE49	E3 ubiquitin-protein ligase RAD18	RAD18	25.3108	23.4183	25.3976	22.8826	25.6951	25.292	25.5599	25.702	21.699	23.3903	23.7073	21.6718	25.4529	23.8832	23.408	25.5666		0.896991	0.984578		0.998032	1.63525		1.03818	-1.30995		1.35916	-1.96062		1.2078	-1.30991	9	9	9	22	22	22	56.222	0	17.544	474630000	14	By matching	By matching	By MS/MS	By matching
Q96GM5;Q96GM5-2;F8VRQ4;F8VUB0;F8VZ70;H0YHV1;F8VW95	Q96GM5;Q96GM5-2;F8VRQ4;F8VUB0	SWI/SNF-related matrix-associated actin-dependent regulator of chromatin subfamily D member 1	SMARCD1	26.3685	27.1742	27.3178	26.4654	27.1809	26.8382	26.5327	28.1275	21.7647	25.3355	26.8102	22.4891	27.1846	27.0594	27.1736	27.7397		0.117744	-0.119493		1.1866	2.73158		0.343833	-0.338372		1.42804	-3.18944		0.841197	-1.30604	14	11	10	32.4	27.4	26	58.232	0	95.522	1991100000	43	By MS/MS	By MS/MS	By MS/MS	By MS/MS
H3BPC4;H3BQQ9;B0QYN7;P63279	H3BPC4;H3BQQ9;B0QYN7;P63279	SUMO-conjugating enzyme UBC9	UBE2I	26.5205	26.8503	26.295	26.6861	27.4947	28.6699	28.1262	27.7567	22.218	25.2485	26.8933	23.7902	27.2773	27.4975	28.0045	27.1155		0.843284	0.538192		1.0563	2.0505		2.63946	-1.42391		1.55391	-2.93622		0.91251	-1.29434	4	4	4	51.4	51.4	51.4	7.8891	0	14.915	2543700000	22	By MS/MS	By MS/MS	By MS/MS	By MS/MS
P61586;Q5JR07;C9JNR4;C9JX21;Q5JR05;Q5JR06;E9PN11;U3KQA9;U3KQV3;E9PLA2;C9JRM1	P61586;Q5JR07;C9JNR4;C9JX21;Q5JR05	Transforming protein RhoA	RHOA;RHOC	26.5254	27.0015	25.5826	27.9631	27.5551	28.9292	26.5598	28.1573	23.9816	26.084	28.6179	23.2175	26.6849	27.7385	29.0706	22.5495		0.375498	1.2895		0.44248	1.29289		0.714547	-1.03221		0.223926	-1.0356		0.699206	-1.29119	10	10	4	44	44	21.2	21.768	0	98.49	3630900000	58	By MS/MS	By MS/MS	By matching	By MS/MS
O15504;C9JYA1;O15504-3;O15504-2;B4DT96	O15504;C9JYA1;O15504-3;O15504-2	Nucleoporin-like protein 2	NUPL2	25.7351	26.1025	26.064	25.4632	27.2445	26.8724	26.991	26.8525	21.5535	24.1769	25.5348	23.1721	26.7071	26.0849	26.4641	27.3043		0.611999	0.349994	+	1.40146	2.23187		3.21652	-1.14892		1.86826	-3.0308		0.988395	-1.29093	6	6	6	24.6	24.6	24.6	44.871	0	167.21	1303700000	38	By MS/MS	By MS/MS	By MS/MS	By MS/MS
F8W7Q4;Q96A26;E9PH05	F8W7Q4;Q96A26;E9PH05	Protein FAM162A	FAM162A	28.1269	27.227	26.8175	27.644	28.3209	28.3257	26.6656	26.8589	22.6081	26.1977	28.036	22.7016	27.4344	26.7141	28.5535	27.4447		0.00344155	0.00608969		0.957971	2.568		0.0590701	-0.0889263		0.97463	-2.65084		0.81293	-1.28705	9	9	9	38.2	38.2	38.2	16.515	0	101.87	2823400000	38	By MS/MS	By MS/MS	By MS/MS	By MS/MS
F6X2W2;Q7Z3B1-2;Q7Z3B1	F6X2W2;Q7Z3B1-2;Q7Z3B1	Neuronal growth regulator 1	NEGR1	22.8863	23.6675	25.3258	22.7014	21.9961	25.9051	26.4953	26.5108	23.7131	23.692	21.9926	23.1552	22.2995	26.2123	22.2071	21.9661		0.665144	2.05557		0.293808	0.507028		0.603372	-1.58159		0.0101657	-0.0330458		0.850348	-1.2813	2	2	2	11.7	11.7	11.7	32.85	0.00027211	6.7844	589400000	7	By MS/MS	By MS/MS	By MS/MS	By matching
Q96BK5;E5RJG9;E5RGR1;Q9BT81-2;A0A0A6YYK5;Q96BK5-2	Q96BK5	PIN2/TERF1-interacting telomerase inhibitor 1	PINX1	26.2615	25.7062	27.2362	26.0932	27.0679	25.8116	27.6623	26.9754	22.5403	22.5614	25.826	22.9214	27.2257	26.8675	26.8667	27.773		0.285964	-0.303916	+	1.80641	2.862		0.50242	-0.555034		2.40133	-3.72095		0.824251	-1.27904	9	9	9	33.2	33.2	33.2	37.034	0	39.244	1601400000	30	By MS/MS	By matching	By MS/MS	By MS/MS
P62304;A6NHK2	P62304;A6NHK2	Small nuclear ribonucleoprotein E	SNRPE	29.1041	28.838	28.1786	28.9214	28.7431	29.9537	29.6767	28.0345	28.1279	27.3251	29.6813	22.9101	28.0322	27.6974	29.7764	27.731		0.558496	0.792773		0.556397	1.74943		0.294961	-0.341479		0.36671	-1.29814		0.891424	-1.2711	4	4	4	42.4	42.4	42.4	10.803	0	25.178	11446000000	48	By MS/MS	By MS/MS	By MS/MS	By MS/MS
A0A0C4DGS9;Q9Y6K0	A0A0C4DGS9;Q9Y6K0	Choline/ethanolaminephosphotransferase 1	CEPT1	23.4791	23.8451	23.1116	23.5284	23.5359	23.7162	23.9251	23.965	22.8485	22.8359	22.9148	23.9858	23.0702	23.1368	23.3925	23.1964		-4.34294e-08	0		0.494838	0.344801		-4.34294e-08	0		0.0648831	-0.0527081	+	1.83232	-0.465689	2	2	2	9.6	9.6	9.6	31.293	0	11.249	64495000	9	By MS/MS	By MS/MS	By MS/MS	By matching
G3V4W0;B4DY08;B2R5W2;P07910-2;P07910-4;G3V2D6;P07910-3;G3V251;G3V5V7;G3V5X6;G3V3K6;B4DSU6;G3V4M8;G3V2H6;B3KT61;Q86SE5;Q86SE5-3;E5RG71;E5RJ39;Q86SE5-2	G3V4W0;B4DY08;B2R5W2;P07910-2;P07910-4;G3V2D6;P07910-3;G3V251;G3V5V7	Heterogeneous nuclear ribonucleoproteins C1/C2	HNRNPC	26.5285	26.148	25.3492	23.0297	26.0106	25.9958	27.5385	25.7361	25.4037	24.3835	25.6608	23.0705	22.7934	26.0109	26.771	22.0833		0.762829	1.9056		0.266296	0.634211		0.556227	-1.05641		0.0583905	0.214987		0.937827	-1.26991	32	3	0	74.8	9.2	0	28.916	0	77.045	2623400000	112	By MS/MS	By MS/MS	By MS/MS	By MS/MS
H0YJH7	H0YJH7		TMPO	23.3972	22.9843	23.2422	23.8392	23.3621	24.457	22.7315	22.1174	23.4037	22.4083	22.9181	23.0445	16.4973	22.2273	22.7216	22.7943		0.624402	2.10687		-4.34294e-08	0		-4.34294e-08	0		0.573236	1.88351		0.818081	-1.26448	14	1	1	65.8	4.2	4.2	26.866	0.0024197	2.7899	5899300	1	By matching	By matching	By matching	By matching
Q8NE01;Q8NE01-2;Q8NE01-3	Q8NE01;Q8NE01-2;Q8NE01-3	Metal transporter CNNM3	CNNM3	24.4006	24.4863	23.23	24.5777	24.3765	25.9009	24.2931	25.1009	22.7333	21.888	23.2507	24.6536	23.1874	24.8804	22.3196	24.3566		0.908497	1.23182		0.780463	1.04224		0.74481	-0.744173		0.281487	-0.554599	+	1.50511	-1.13703	7	7	6	10.7	10.7	9.6	76.118	0	11.327	314350000	8	By MS/MS	By MS/MS	By matching	By MS/MS
E9PGQ0;Q96H78	E9PGQ0;Q96H78	Solute carrier family 25 member 44	SLC25A44	22.9119	23.1899	23.0154	30.7054	23.6292	24.0241	23.5373	22.7615	23.8571	23.8081	23.0442	20.4198	23.3268	23.8543	22.2073	23.2124		-4.34294e-08	0		0.472899	2.17336		0.321457	1.4676		-4.34294e-08	0		0.618507	-1.2556	2	2	2	8.7	8.7	8.7	36.316	0.008438	1.9881	1395400000	1	By matching			By MS/MS
O95139;A0A087WZX2;O95139-2	O95139;A0A087WZX2	NADH dehydrogenase [ubiquinone] 1 beta subcomplex subunit 6	NDUFB6	25.9895	25.4637	25.9935	25.8527	26.9418	28.2618	25.5232	26.877	23.1284	21.7115	25.9324	22.9967	26.611	25.8351	28.6102	26.0909		0.047426	0.114135	+	1.4215	2.3826		0.960892	-1.0761		1.65893	-3.34456		0.755618	-1.24837	4	4	4	37.5	37.5	37.5	15.489	0	17.341	1704600000	23	By matching	By MS/MS	By MS/MS	By MS/MS
M0R2A0;Q5UCC4-2;Q5UCC4	M0R2A0;Q5UCC4-2;Q5UCC4	ER membrane protein complex subunit 10	EMC10	25.2175	25.0669	25.5221	26.0143	26.102	26.2571	26.4194	26.301	22.6069	22.461	25.9909	22.855	25.0503	26.0751	26.1355	25.7816		1.02048	0.509255		1.20204	1.97674		2.00589	-0.814716		1.39126	-2.28221		1.18774	-1.243	4	4	4	10	10	10	38.975	0	71.247	800630000	25	By matching	By MS/MS	By MS/MS	By MS/MS
H7C5B5;H7C5D3;H7C4U4;Q0P5T2;Q5SQH8-2;Q5SQH8-3;Q5SQH8;Q5SQH8-4	H7C5B5;H7C5D3;H7C4U4;Q0P5T2;Q5SQH8-2;Q5SQH8-3;Q5SQH8;Q5SQH8-4	Uncharacterized protein C6orf136	C6orf136	24.1866	22.9677	22.787	22.5086	23.9293	24.2429	23.3901	22.7699	22.3931	23.4544	23.9922	22.9548	22.7466	21.8145	22.2873	23.0445	+	1.41322	1.10987		-4.34294e-08	0		-4.34294e-08	0		0.83383	0.72543		0.795529	-0.511856	1	1	1	42.9	42.9	42.9	3.6132	0.0024208	2.7928	10358000	1
O43181;H0Y9M8	O43181	NADH dehydrogenase [ubiquinone] iron-sulfur protein 4, mitochondrial	NDUFS4	25.5433	25.9278	25.3682	25.8128	25.9104	26.5414	26.4037	26.7475	23.1894	24.4351	26.4697	22.7753	25.8622	25.8447	26.8913	22.9696		0.543012	1.00878		0.867376	1.44565		1.82378	-0.73772		0.444707	-1.17459		1.18009	-1.22721	5	5	5	31.4	31.4	31.4	20.108	0	8.7685	1012900000	18	By matching	By MS/MS	By MS/MS	By MS/MS
E9PPW7;O00217;E9PN51;F8W9K7;E9PKH6;H0YDT4	E9PPW7;O00217;E9PN51;F8W9K7;E9PKH6	NADH dehydrogenase [ubiquinone] iron-sulfur protein 8, mitochondrial	NDUFS8	27.8084	28.1444	27.03	28.1278	28.8384	29.7503	28.6395	28.7514	22.045	26.3872	28.7971	25.9972	28.5137	27.9725	29.0032	28.5919		0.693987	0.474559		0.667193	1.97103		1.80429	-1.21722		0.985251	-2.71369		0.730425	-1.2228	7	7	7	37.5	37.5	37.5	20.656	0	75.421	6182700000	62	By MS/MS	By MS/MS	By MS/MS	By MS/MS
P53582;H0Y955;H0Y903	P53582;H0Y955	Methionine aminopeptidase 1	METAP1	27.0586	27.2988	28.3306	26.8788	28.4138	28.8675	27.9954	28.7797	23.4159	27.1105	27.7772	22.8599	27.4723	28.2766	28.8654	28.118		0.421365	0.331017		0.805834	2.10084		1.59072	-1.12241		1.18166	-2.89224		0.752887	-1.21593	10	10	10	38.1	38.1	38.1	43.215	0	38.787	4207000000	41	By MS/MS	By MS/MS	By MS/MS	By MS/MS
Q9NYL9;H0YKU1;H0YNJ8;H0YNU8	Q9NYL9;H0YKU1;H0YNJ8	Tropomodulin-3	TMOD3	26.505	27.0108	26.3352	25.975	27.9864	28.8352	27.8555	28.2048	22.9472	24.3533	28.0695	22.8937	27.0152	26.8723	28.8458	27.9878		0.481779	0.540204		0.753025	1.89056		2.9262	-1.764		1.27057	-3.11435		0.686155	-1.21538	10	10	9	42.3	42.3	40.1	39.594	0	193.5	3033500000	66	By MS/MS	By MS/MS	By MS/MS	By MS/MS
P62306;A0A0B4J254;F8W0W6	P62306;A0A0B4J254;F8W0W6	Small nuclear ribonucleoprotein F	SNRPF	26.6854	25.626	25.0928	26.8829	26.9007	26.1019	27.334	22.8451	23.3703	22.8705	26.5217	25.6823	25.638	23.3441	27.1014	23.2606		0.289815	0.959405		0.727538	1.46058		0.0912921	0.276317		0.062	-0.224861		0.834295	-1.20999	3	3	3	39.5	39.5	39.5	9.7251	0	27.303	1696100000	36	By MS/MS	By MS/MS	By MS/MS	By MS/MS
O14949	O14949	Cytochrome b-c1 complex subunit 8	UQCRQ	28.0804	26.6317	27.1936	28.2273	27.658	27.6789	27.7592	28.1776	26.1197	26.4138	28.8573	26.1041	25.907	21.4338	29.6635	27.234		0.45735	1.75883		0.375168	0.659509		0.301812	-0.285159		0.170455	0.814161		0.707103	-1.20917	5	5	5	46.3	46.3	46.3	9.9062	0	26.849	3285200000	34	By MS/MS	By MS/MS	By MS/MS	By MS/MS
Q8N5K1;I3L1N9;D6RCF4	Q8N5K1;I3L1N9;D6RCF4	CDGSH iron-sulfur domain-containing protein 2	CISD2	26.2497	27.1741	25.3178	27.3347	26.4475	28.088	26.1175	27.2768	22.1324	26.1121	27.1633	22.83	26.1582	26.5996	27.9114	25.4716		0.272564	0.447279		0.730173	1.95961		0.302911	-0.463427		0.72561	-1.97576		0.832271	-1.20344	6	6	6	42.2	42.2	42.2	15.278	0	33.475	1791800000	40	By MS/MS	By MS/MS	By MS/MS	By MS/MS
Q16718;A0A087X1G1;H7BYD0;Q16718-2;F8WAS3;A0A087WXR5;C9IZN5	Q16718;A0A087X1G1;H7BYD0;Q16718-2;F8WAS3	NADH dehydrogenase [ubiquinone] 1 alpha subcomplex subunit 5	NDUFA5	27.5487	27.986	25.8179	28.1851	28.9919	29.6215	28.4333	28.7801	22.8386	26.0551	29.0391	25.2614	28.0267	27.3957	29.4345	27.7279		0.781589	0.810493		0.527839	1.58586		1.41842	-1.57229		0.873373	-2.34765		0.722866	-1.19817	9	9	9	73.3	73.3	73.3	13.459	0	194.83	5006300000	68	By MS/MS	By MS/MS	By MS/MS	By MS/MS
P05387;H0YDD8;P05386-2	P05387	60S acidic ribosomal protein P2	RPLP2	28.6199	28.9308	28.999	30.0638	29.966	31.9543	31.1855	31.4541	27.2697	28.8976	30.0619	22.1692	31.1253	30.2764	32.0711	29.7293		0.202563	0.339458		0.538151	2.05376		2.03292	-1.9866		1.05838	-3.7009		0.483943	-1.19661	11	11	10	95.7	95.7	80.9	11.665	0	323.31	25251000000	136	By MS/MS	By MS/MS	By MS/MS	By MS/MS
P46199;H7C213	P46199	Translation initiation factor IF-2, mitochondrial	MTIF2	26.4046	26.6335	25.8045	26.1934	26.6345	27.0933	26.15	27.1855	25.9951	22.5876	26.6491	21.9074	26.4574	26.692	26.2192	26.0254		0.7335	0.417284		0.816963	1.97421		0.860615	-0.506775		0.865043	-2.0637		0.961291	-1.19575	9	9	9	18.4	18.4	18.4	81.316	0	37.291	1365200000	41	By MS/MS	By MS/MS	By MS/MS	By MS/MS
Q92665	Q92665	28S ribosomal protein S31, mitochondrial	MRPS31	28.2338	28.7701	27.238	28.3215	29.0896	29.529	28.3217	29.5426	23.4562	26.8229	28.991	24.6158	28.6972	29.1123	29.5957	28.2109		0.20962	0.216676		0.861175	2.16936		1.19601	-0.979879		1.23024	-2.93256		0.73997	-1.19302	19	19	19	49.6	49.6	49.6	45.318	0	238.89	6994900000	130	By MS/MS	By MS/MS	By MS/MS	By MS/MS
Q9Y3B2;B1AMU3;R4GMQ7;B1AMU7;B1AMU4;R4GNH9	Q9Y3B2;B1AMU3;R4GMQ7;B1AMU7;B1AMU4;R4GNH9	Exosome complex component CSL4	EXOSC1	26.8149	26.2383	27.1668	26.6143	26.9302	27.1449	27.9139	26.8893	23.0528	25.5995	27.2397	22.9788	26.9226	26.0375	27.6538	26.7171		0.419189	0.386816		0.965004	1.9909		0.832065	-0.510997		0.998161	-2.11508		1.01741	-1.18886	6	6	6	36.9	36.9	36.9	21.452	0	28.06	1791600000	51	By MS/MS	By MS/MS	By MS/MS	By MS/MS
Q8WUQ7;Q8WUQ7-2;K7ENY9;K7EIU6;K7EMQ0	Q8WUQ7;Q8WUQ7-2;K7ENY9	Cactin	CACTIN	24.8377	23.6088	22.8994	22.1354	25.1536	24.8683	25.3138	24.883	25.0198	23.3505	24.6971	22.443	24.9028	24.5671	24.3742	24.7248		1.41294	0.412469		0.249068	-0.507283		1.55326	-1.68438		0.590721	-0.764626		0.0318618	0.0474072	4	4	4	9	9	9	88.701	0	20.774	341780000	19	By MS/MS	By MS/MS	By MS/MS	By matching
O43678;O43678-2	O43678;O43678-2	NADH dehydrogenase [ubiquinone] 1 alpha subcomplex subunit 2	NDUFA2	26.4161	26.7035	25.3854	27.0213	26.9317	27.8258	27.0307	27.2975	22.1498	25.919	27.9465	22.9637	26.4553	26.3089	27.4432	25.9458		0.999086	0.733109		0.549419	1.63682		1.14612	-0.889859		0.618692	-1.79357		0.842597	-1.18496	4	4	4	42.4	42.4	42.4	10.921	0	50.192	1696500000	29	By MS/MS	By MS/MS	By MS/MS	By MS/MS
Q6RFH5;Q6RFH5-2;E9PS41;H0YFP2;F5GYL6;F5H0Q8	Q6RFH5;Q6RFH5-2;E9PS41	WD repeat-containing protein 74	WDR74	27.543	27.7979	29.057	27.7017	29.0369	28.7046	29.3232	29.2513	25.8597	26.5956	28.0538	23.3785	28.7934	28.6101	28.7768	28.9028		1.05568	0.308228		1.0215	2.05299		1.5139	-1.05411		1.53965	-2.79888		0.868549	-1.18061	15	15	15	54.5	54.5	54.5	42.441	0	199.91	5907800000	106	By MS/MS	By MS/MS	By MS/MS	By MS/MS
Q5T3I0;A0A0A0MRK1;Q5T3I0-3;E9PAV9;F8W895;E9PPY4;F2Z3C6;Q5T3I0-2	Q5T3I0;A0A0A0MRK1;Q5T3I0-3;E9PAV9;F8W895;E9PPY4;F2Z3C6	G patch domain-containing protein 4	GPATCH4	27.022	26.4841	27.6944	26.3585	27.6026	26.7498	27.5071	27.8702	26.4515	22.2048	26.1947	23.5114	27.4513	27.5611	26.4026	28.0887		0.046215	0.0564981		1.11128	2.29915		0.675469	-0.542681		1.3579	-2.78533		0.843977	-1.17782	10	10	10	33	33	33	50.381	0	102.86	2254100000	52	By MS/MS	By MS/MS	By MS/MS	By matching
Q05682-5;E7EX44;Q05682-3;E9PGZ1;Q05682-4;Q05682-6;Q05682-2;Q05682;C9J813;C9JEK3;REV__H0YEF9;REV__H0YHK3;REV__O75334-6;REV__O75334-5;REV__O75334-2;REV__O75334-4;REV__G3V200;REV__O75334-3;REV__O75334	Q05682-5;E7EX44;Q05682-3;E9PGZ1;Q05682-4;Q05682-6;Q05682-2;Q05682;C9J813	Caldesmon	CALD1	27.6063	29.3797	30.008	28.7316	27.9664	29.4657	30.0102	29.6941	28.0516	27.095	29.6956	23.3976	29.631	28.9604	29.5813	27.0715		0.257826	0.47303		0.62309	1.87147		0.204289	-0.352676		0.558706	-1.75112		0.757456	-1.17225	35	35	34	57.1	57.1	57.1	61.212	0	301.45	8976400000	156	By MS/MS	By MS/MS	By MS/MS	By MS/MS
P02545-2;Q3BDU5;Q5TCI8;H0YAB0	P02545-2;Q3BDU5;Q5TCI8	Prelamin-A/C;Lamin-A/C	LMNA	23.841	23.0992	23.6018	25.5772	26.2818	27.5438	27.0914	26.2318	23.0083	23.0364	21.0308	23.4224	23.2547	26.3128	27.4848	26.4118		0.42429	0.921209		0.940027	1.4053		2.34127	-2.75744		1.65542	-3.24153		0.589382	-1.16325	76	1	1	85.5	4.5	4.5	65.134	0	29.304	1041000000	14	By matching	By matching	By matching	By MS/MS
K7EK00;Q96ND0;K7EPG9;K7ERQ2	K7EK00;Q96ND0	Protein FAM210A	FAM210A	25.6788	25.8704	23.8026	26.0729	22.6027	25.5032	22.2226	25.013	23.6286	22.5476	22.0547	22.8785	23.8608	22.7625	26.5603	23.2588		0.0839277	-0.275238	+	2.22715	2.5788		0.762871	1.52078		0.714833	-1.33325		0.866593	-1.15178	6	6	6	30.6	30.6	30.6	30.292	0	21.305	563500000	9	By MS/MS	By MS/MS	By matching	By MS/MS
E9PJ95;Q9P000-2;Q9P000	E9PJ95;Q9P000-2;Q9P000	COMM domain-containing protein 9	COMMD9	22.4528	23.9256	23.6582	22.67	23.2351	25.0831	23.3598	23.0803	22.9389	21.5107	22.8378	22.309	22.2818	23.421	21.2823	22.9098		0.94509	1.21585		-4.34294e-08	0		-4.34294e-08	0		0.0461701	-0.0746393	+	1.63498	-0.99671	1	1	1	8.6	8.6	8.6	20.687	0.00028877	8.2195	34465000	1				By matching
O43823;M0QYL4	O43823	A-kinase anchor protein 8	AKAP8	27.9761	26.158	27.5094	27.4177	26.3156	26.0098	26.8092	26.3741	27.45	25.8355	21.6825	27.2374	25.1269	26.05	26.2149	25.8024		1.02902	0.578617		0.577039	1.71393		1.09634	0.888117		0.0646344	-0.247198		0.93997	-1.14627	12	12	12	20.4	20.4	20.4	76.107	0	95.614	1635500000	23	By MS/MS	By MS/MS	By MS/MS	By MS/MS
P26583;D6R9A6	P26583;D6R9A6	High mobility group protein B2	HMGB2	26.3538	27.0856	26.531	28.0738	27.0612	28.1997	27.4359	28.0578	21.9937	25.2438	26.5876	22.4162	28.5175	27.6667	28.7055	28.5493		0.966954	-0.671102	+	1.33925	2.95071		0.699865	-0.6776		2.04348	-4.29941		0.563292	-1.13981	11	9	9	41.6	31.6	31.6	24.033	0	67.119	3398800000	39	By matching	By MS/MS	By MS/MS	By MS/MS
C9JUH3;A0A0A0MT72;Q9BSQ5-3;Q9BSQ5-4;Q9BSQ5;Q9BSQ5-2	C9JUH3;A0A0A0MT72;Q9BSQ5-3;Q9BSQ5-4;Q9BSQ5;Q9BSQ5-2	Cerebral cavernous malformations 2 protein	CCM2	23.119	23.1677	24.402	23.1121	23.2618	22.9001	23.0023	22.6615	23.8025	23.6979	22.854	22.3331	22.7919	21.9893	22.3943	21.8478		1.52999	0.700615		-4.34294e-08	0		-4.34294e-08	0		1.17275	0.916024		0.843359	-0.489479	1	1	1	4.9	4.9	4.9	38.818	0.0009187	3.373	19758000	1
Q9Y6D9;Q9Y6D9-3;C9JTA2;C9K086;C9JPS1;C9JP81;C9JIR0;C9JJ38;C9J9H5;C9JX80;C9JKI7	Q9Y6D9;Q9Y6D9-3	Mitotic spindle assembly checkpoint protein MAD1	MAD1L1	26.8733	27.1704	27.1031	26.906	26.5875	27.0026	27.5342	27.5762	22.8538	26.642	26.3991	22.9901	26.9686	27.8473	26.9842	26.9963		0.0256434	-0.023963		1.15284	2.29195		0.271249	-0.161938		1.23294	-2.47785		0.912884	-1.13399	14	14	14	24.5	24.5	24.5	83.066	0	64.283	2081600000	38	By MS/MS	By MS/MS	By MS/MS	By MS/MS
Q7Z2W9;F5H7V8;Q7Z2W9-2;H3BUY0	Q7Z2W9;F5H7V8;Q7Z2W9-2	39S ribosomal protein L21, mitochondrial	MRPL21	23.1145	26.881	26.0884	27.8624	27.0652	27.2609	25.9039	25.8522	22.6237	22.4653	26.8159	25.232	25.9328	25.9198	26.7294	25.2938		0.537909	0.5516		0.536088	1.7024		0.192778	-0.53395		0.756651	-1.68475		0.756019	-1.127	6	6	6	34.6	34.6	34.6	22.814	0	17.226	1313800000	26	By MS/MS	By MS/MS	By matching	By MS/MS
P82909;D6R941	P82909	28S ribosomal protein S36, mitochondrial	MRPS36	23.1234	25.6766	24.938	24.0402	22.5982	26.2767	23.5097	25.4131	24.0679	23.0999	21.8003	22.9416	23.4861	22.6863	26.2091	22.2713		0.264042	0.786212		1.0529	1.46711		0.00160213	-0.00485992		0.28534	-0.685759		0.938879	-1.12666	4	4	4	53.4	53.4	53.4	11.466	0	26.064	373740000	7	By matching	By MS/MS	By matching	By matching
O75531	O75531	Barrier-to-autointegration factor;Barrier-to-autointegration factor, N-terminally processed	BANF1	27.7807	27.1306	26.5058	28.3108	29.1273	30.2518	29.3127	28.8007	24.8347	25.4119	28.8436	24.8158	28.6991	27.6001	29.9978	28.021		0.618398	0.79363		0.673666	1.45548		2.08682	-1.94112		1.25498	-2.60298		0.705702	-1.12456	10	10	10	69.7	69.7	69.7	10.058	0	118.17	9948700000	117	By MS/MS	By MS/MS	By MS/MS	By MS/MS
Q03188;H0Y8J2;Q03188-2	Q03188;H0Y8J2;Q03188-2	Centromere protein C	CENPC	25.1237	24.6715	24.9106	25.1316	25.6213	24.6514	24.8413	24.4828	22.7901	23.1659	24.7806	25.5878	22.7015	21.8368	21.369	24.7601	+	1.51821	2.23235		0.622377	0.878234		0.0790168	0.060123		0.683304	1.41424	+	1.87292	-1.55529	8	8	8	10.6	10.6	10.6	106.83	0	13.179	372960000	14	By MS/MS	By MS/MS	By matching	By MS/MS
Q5VV42-2;Q5VV42	Q5VV42-2;Q5VV42	Threonylcarbamoyladenosine tRNA methylthiotransferase	CDKAL1	25.9095	26.2657	24.5964	25.0707	26.2091	27.2304	25.9956	26.0502	22.0092	24.8233	25.4233	25.0088	25.8765	26.5319	25.4208	23.2653		0.696876	1.09773		0.628451	1.14442		0.974028	-0.910768		0.400183	-0.957461		1.10513	-1.12108	8	8	8	21.7	21.7	21.7	54.666	0	32.218	959120000	21	By MS/MS	By MS/MS	By matching	By MS/MS
H7C1M5;Q9H147;F2Z2A4;H7C1J2;H0Y501	H7C1M5;Q9H147;F2Z2A4;H7C1J2	Deoxynucleotidyltransferase terminal-interacting protein 1	DNTTIP1	24.6885	26.371	24.7243	24.9204	26.7338	27.1227	26.5761	26.8566	22.9964	22.8455	24.9761	22.1723	26.8478	26.5858	26.6453	25.9563		0.673744	0.313511	+	1.42613	1.92846		2.11782	-1.64624		2.67432	-3.26118		0.769911	-1.12098	7	7	7	36.8	36.8	36.8	31.664	0	36.449	1158400000	39	By MS/MS	By MS/MS	By MS/MS	By MS/MS
H7C270;H7C1Z7;Q9GZU7-3;Q9GZU7-2;Q9GZU7	H7C270;H7C1Z7;Q9GZU7-3;Q9GZU7-2;Q9GZU7	Carboxy-terminal domain RNA polymerase II polypeptide A small phosphatase 1	CTDSP1	22.846	22.9929	23.6231	23.1245	24.0085	24.9925	23.2421	22.1741	23.2525	23.4111	21.7406	22.4444	22.5862	22.0109	22.9902	21.1544		1.02152	1.41885		-4.34294e-08	0		-4.34294e-08	0		0.420961	0.526697	+	1.40823	-0.926648	1	1	1	6.3	6.3	6.3	28.395	0.00048614	4.3317	66669000	10	By MS/MS	By matching		By MS/MS
M0R3B2;A0A075B6F9;Q9Y314;M0R1K2;A0A075B797;M0QX85;M0R1T7	M0R3B2;A0A075B6F9;Q9Y314;M0R1K2;A0A075B797;M0QX85	Nitric oxide synthase-interacting protein	NOSIP	23.2366	25.4049	25.4672	25.3131	25.4929	25.8798	26.7414	25.851	22.7603	22.6503	26.046	22.8369	26.1918	26.2648	22.3958	25.3126		0.451038	0.950023		0.617279	1.28206		0.965932	-1.13581		0.558045	-1.46784		0.838158	-1.11604	4	4	4	23.2	23.2	23.2	26.804	0	15.786	717600000	21	By MS/MS	By MS/MS	By MS/MS	By MS/MS
Q9H9J2	Q9H9J2	39S ribosomal protein L44, mitochondrial	MRPL44	27.6688	28.5483	26.1941	28.4796	28.626	29.8379	27.6868	29.5167	22.3163	26.8261	29.2328	24.9188	28.6409	28.8756	29.2245	27.644		0.216914	0.320611		0.568368	1.89918		0.814934	-1.19415		0.940328	-2.77272		0.572473	-1.1099	13	13	13	36.1	36.1	36.1	37.535	0	90.001	6232400000	126	By MS/MS	By MS/MS	By MS/MS	By MS/MS
Q8WW12;Q8WW12-2;Q8WW12-3	Q8WW12;Q8WW12-2	PEST proteolytic signal-containing nuclear protein	PCNP	23.8041	25.7434	26.5683	25.9918	25.9834	26.1064	26.2413	25.9707	23.5663	25.8056	23.0706	23.1915	26.6425	26.627	26.8219	21.8355		0.19165	0.593703		0.940042	1.61843		0.400024	-0.548515		0.528581	-1.57324		0.771675	-1.10607	3	3	3	24.7	24.7	24.7	18.925	0	21.033	972940000	23	By matching	By MS/MS	By MS/MS	By MS/MS
K7ENI6;K7ERE1;Q8N2U0	K7ENI6;K7ERE1;Q8N2U0	Transmembrane protein 256	TMEM256	26.5279	26.1752	22.8206	26.2865	25.4095	26.2416	25.1319	22.9136	22.713	22.3028	26.3442	25.9629	22.8022	22.9832	26.9662	22.6047		0.373094	1.08506		0.350343	1.12182		0.18249	0.528419		0.123628	0.491656		0.641462	-1.10344	2	2	2	87.8	87.8	87.8	3.9694	0.00027886	7.3869	755960000	18	By MS/MS	By MS/MS	By matching	By MS/MS
A0A075B746;P82921	A0A075B746;P82921	28S ribosomal protein S21, mitochondrial	MRPS21	25.8431	25.815	24.314	26.0416	25.9505	26.6113	24.8011	26.0387	23.7595	22.5933	26.502	23.8962	25.1116	22.3819	27.6735	24.7189		0.325193	0.878937		0.696337	1.31568		0.258047	-0.346997		0.232188	-0.783736		0.857549	-1.09731	3	3	3	32.2	32.2	32.2	10.688	0	15.204	837070000	24	By MS/MS	By MS/MS	By MS/MS	By MS/MS
Q96EU6-2;Q96EU6;U3KPZ9	Q96EU6-2;Q96EU6	Ribosomal RNA processing protein 36 homolog	RRP36	25.8146	25.971	26.1887	26.6064	27.1233	27.0632	27.6096	27.9198	22.7308	24.9698	26.7675	23.6577	26.9005	26.4474	27.1705	26.9027		1.19228	0.573692		0.919071	1.61374		2.52698	-1.28378		1.40025	-2.32383		0.921184	-1.09372	8	8	7	29.6	29.6	29.6	29.129	0	40.962	1709000000	36	By MS/MS	By MS/MS	By MS/MS	By MS/MS
B5MD17;J3KS05;P83916;K7ELA4;C9JWS9	B5MD17;J3KS05;P83916;K7ELA4;C9JWS9	Chromobox protein homolog 1	CBX1	26.9191	27.2343	27.1315	27.4244	28.4783	27.7984	27.154	26.746	22.6476	23.8316	26.8237	23.2658	27.7397	27.7056	28.7727	29.367		0.752698	-0.852077	+	1.76153	3.03514		0.411877	-0.36683		2.24768	-4.25405		0.568471	-1.09153	8	7	7	51.2	41.7	41.7	19.325	0	128.76	3073000000	28	By MS/MS	By MS/MS	By matching	By MS/MS
Q9UI09;F8VRD8;Q9UI09-2;H0YID5;F8VXI1;H0YIT1	Q9UI09;F8VRD8	NADH dehydrogenase [ubiquinone] 1 alpha subcomplex subunit 12	NDUFA12	27.3981	28.0816	26.7145	27.7537	28.0686	29.0153	27.8803	28.3226	22.9673	25.8076	28.7477	25.4267	27.8598	27.2301	28.8753	27.6003		0.447517	0.430304		0.695549	1.74965		1.1386	-0.834729		0.879554	-2.15407		0.786318	-1.08998	11	11	11	82.8	82.8	82.8	17.114	0	95.599	4496600000	88	By MS/MS	By MS/MS	By MS/MS	By MS/MS
Q9UNK0;K7EQB1;I3L305	Q9UNK0;K7EQB1	Syntaxin-8	STX8	25.0434	26.4906	24.0638	25.6211	26.2179	27.4385	25.6602	26.4898	22.9367	22.6566	26.3435	22.3469	25.9074	26.5073	26.6316	24.9906		0.362653	0.442376		0.813266	1.73382		0.925174	-1.14687		1.28959	-2.43831		0.774086	-1.0881	6	6	6	33.1	33.1	33.1	26.906	0	44.685	1039400000	32	By matching	By MS/MS	By MS/MS	By MS/MS
J3KMZ8;Q92785;Q92785-2;E9PN04	J3KMZ8;Q92785;Q92785-2;E9PN04	Zinc finger protein ubi-d4	DPF2	26.693	27.4589	27.2757	26.862	27.7226	28.6317	28.0425	28.9872	22.8906	25.1095	28.1301	25.2236	27.9443	27.6808	27.9706	28.0206		0.733911	0.441912		0.789357	1.73393		2.04416	-1.27362		1.26274	-2.56564		0.769342	-1.08792	8	8	8	25.4	25.4	25.4	45.78	0	64.385	3442600000	59	By MS/MS	By MS/MS	By MS/MS	By MS/MS
Q96CT7	Q96CT7	Coiled-coil domain-containing protein 124	CCDC124	24.4404	25.0407	24.8686	24.9609	25.2779	25.9256	26.2218	25.9621	23.2254	22.639	25.3928	22.8897	25.3406	23.0831	26.1218	25.3231		0.608188	0.879698		1.03643	1.29096		2.25684	-1.01917		0.77822	-1.43043		1.17132	-1.08533	3	3	3	16.1	16.1	16.1	25.835	0	49.853	581290000	27		By MS/MS	By MS/MS	By MS/MS
Q9Y3A5;A0A087X020;F8WE72	Q9Y3A5;A0A087X020;F8WE72	Ribosome maturation protein SBDS	SBDS	25.2256	21.748	25.493	25.5731	25.9947	23.1002	25.2146	25.4346	24.5159	21.1147	25.0811	22.419	25.509	23.7667	24.1525	22.5476		0.487777	0.94209		0.416434	1.22724		0.14465	-0.426115		0.264595	-0.711266		0.775851	-1.08467	6	6	6	27.6	27.6	27.6	28.763	0	10.994	773280000	9	By matching	By MS/MS	By MS/MS	By MS/MS
Q6NUK1;Q6NUK1-2;J3KN42;H3BMI3	Q6NUK1;Q6NUK1-2	Calcium-binding mitochondrial carrier protein SCaMC-1	SLC25A24	29.0581	29.1621	27.7545	28.7873	29.2778	30.1444	28.7798	30.356	24.3567	27.4221	29.763	26.8603	29.3228	29.2467	29.7424	27.9394		0.488983	0.576688		0.661599	1.58995		0.996151	-0.949039		0.8347	-1.9623		0.811445	-1.08332	26	26	26	57.9	57.9	57.9	53.354	0	200.3	9422700000	174	By MS/MS	By MS/MS	By MS/MS	By MS/MS
Q8IXM3	Q8IXM3	39S ribosomal protein L41, mitochondrial	MRPL41	26.9061	27.6675	26.1178	27.8756	28.4461	29.5686	26.8108	28.2153	23.657	26.2331	28.0905	24.6299	27.5087	27.553	28.8589	26.4622		0.387906	0.664523		0.686388	1.48913		0.801811	-1.11845		0.905569	-1.94305		0.786544	-1.07682	7	7	7	65	65	65	15.383	0	54.164	4008600000	61	By MS/MS	By MS/MS	By MS/MS	By MS/MS
A6NML8;K4DI95;C9J6U3;O60879-2;O60879-3;O60879	A6NML8;K4DI95;C9J6U3;O60879-2;O60879-3;O60879	Protein diaphanous homolog 2	DIAPH2	23.843	24.0646	23.0511	24.2636	23.0419	22.7054	22.7181	23.8951	22.3533	23.9567	22.8871	22.0683	23.5283	22.5774	21.9587	22.5002		-4.34294e-08	0		1.03601	0.989229		-4.34294e-08	0		0.123952	0.175187	+	1.31073	-0.719108	5	5	5	5.6	5.6	5.6	124.85	0.00026567	6.2296	51930000	3	By matching	By matching		By matching
Q9HBM6	Q9HBM6	Transcription initiation factor TFIID subunit 9B	TAF9B	22.1976	24.6558	23.5319	23.9487	25.1079	25.7929	24.9614	25.3293	23.1663	23.418	22.9105	21.6718	24.7008	22.5109	23.4993	25.0858		1.15234	1.3487		0.574806	0.791857		1.69151	-1.71437		0.821893	-1.15753		1.09355	-1.07028	5	5	3	26.3	26.3	18.7	27.622	0	9.8331	349590000	18	By MS/MS	By MS/MS	By MS/MS
Q9HC52;C9J6K3;C9JM54	Q9HC52	Chromobox protein homolog 8	CBX8	22.7767	25.7339	23.2124	24.2589	26.2816	26.43	25.9463	26.7165	22.9456	23.502	21.6644	22.5727	26.2023	25.8261	23.5982	26.4898		0.561786	0.814481		0.875655	1.3243		1.87543	-2.34813		2.02026	-2.85794		0.646765	-1.06939	6	6	6	22.9	22.9	22.9	43.395	0	70.679	738890000	22	By MS/MS	By MS/MS
I3L0E3;Q9Y2R5;E9PE17	I3L0E3;Q9Y2R5;E9PE17	28S ribosomal protein S17, mitochondrial	hCG_1984214;MRPS17	26.9178	26.6944	23.8985	27.5358	26.5322	27.7201	23.4573	26.0172	21.3544	25.27	27.6777	23.8035	25.8422	26.4616	27.7244	22.0932		0.097451	0.401359		0.513973	1.73522		0.10021	0.329916		0.224622	-1.00395		0.504082	-1.06829	5	5	5	34.7	34.7	34.7	25.72	0	82.242	1457900000	18	By MS/MS	By MS/MS	By MS/MS	By MS/MS
P09669	P09669	Cytochrome c oxidase subunit 6C	COX6C	28.6959	28.3312	27.1474	28.5862	29.2497	29.845	27.4776	29.2453	25.7226	27.1071	28.4028	26.8466	27.7031	27.4883	29.7735	26.9904		0.564954	0.965593		0.905423	1.17039		0.57471	-0.764254		0.546502	-0.969047		1.19061	-1.06799	6	6	6	49.3	49.3	49.3	8.7813	0	15.282	6746800000	71	By MS/MS	By MS/MS	By MS/MS	By MS/MS
M0R0Y2;P54920;M0R2M1;M0R213;M0R027;M0QZM9;M0QZN5;M0R031;M0R058;M0R0I4;A0A087WZQ7;Q9H115-3;Q9H115-2;Q9H115	M0R0Y2;P54920;M0R2M1	Alpha-soluble NSF attachment protein	NAPA	25.2202	27.0386	25.0593	25.4698	27.6315	28.3788	26.6802	25.464	23.5753	25.7418	27.4088	22.1024	25.2097	26.7011	27.8957	23.7738		0.473138	1.14353		0.336793	0.989961		0.870002	-1.34161		0.345942	-1.18804		0.645969	-1.06675	7	7	7	36.3	36.3	36.3	29.163	0	25.339	1719900000	28	By MS/MS	By MS/MS	By MS/MS	By MS/MS
Q9H7L9	Q9H7L9	Sin3 histone deacetylase corepressor complex component SDS3	SUDS3	22.7205	22.9471	23.32	25.0691	24.827	24.9328	25.018	25.1075	22.0491	23.1934	22.717	22.8568	24.8874	21.824	24.9586	22.9558		0.859187	1.31488		0.667511	0.810122		1.45901	-1.45716		0.551551	-0.9524		1.1173	-1.0625	3	3	3	14	14	14	38.136	0	42.23	312420000	7			By matching	By matching
O60870;O60870-2;S4R357	O60870;O60870-2	DNA/RNA-binding protein KIN17	KIN	25.5922	25.5603	25.617	25.7403	25.3831	25.4924	25.6371	26.0643	23.0213	23.7959	25.7607	22.1037	25.8734	26.3513	25.7362	23.9475		0.113274	0.167146	+	1.33972	1.95705		0.0375802	-0.0167661		0.988011	-1.80667		1.11066	-1.0621	8	8	8	20.4	20.4	20.4	45.373	0	15.905	753710000	16	By MS/MS	By MS/MS	By MS/MS	By MS/MS
H0YK61;Q5J8M3;S4R329;H0YNK0;H0YNK8;Q5J8M3-3;Q5J8M3-2;H0YLP8;H0YMH5;H0YN63	H0YK61;Q5J8M3;S4R329;H0YNK0;H0YNK8;Q5J8M3-3;Q5J8M3-2;H0YLP8	ER membrane protein complex subunit 4	EMC4	27.1759	26.3722	26.8429	26.6411	26.6544	26.5972	26.4885	27.6276	21.8011	25.4021	26.6625	26.3369	23.4794	25.524	27.4308	23.4878		0.969061	1.86145		0.742262	1.70739		0.0979411	-0.0839157		0.0162206	0.0701423	+	1.65593	-1.78442	5	5	5	78.2	78.2	78.2	8.3403	0	16.071	1384000000	32	By MS/MS	By MS/MS	By MS/MS	By MS/MS
Q9BSF4;K7ENF5	Q9BSF4	Uncharacterized protein C19orf52	C19orf52	23.2888	24.0087	24.0464	26.7017	24.1536	23.566	24.7305	24.2115	23.2137	21.77	23.6559	21.9625	26.3297	23.4363	22.8306	23.0674		0.108655	0.249409		1.10009	1.86092		0.170212	0.346034		0.646942	-1.26548		0.958493	-1.05517	4	4	4	23.8	23.8	23.8	29.233	0	19.02	913830000	8	By MS/MS	By matching	By matching	By MS/MS
Q8NHU0;Q5HYN5;P0DMV0;P0DMU8;P0DMU7;Q5DJT8;P0DMV2;P0DMV1;P0DMU9;P0DMU6	Q8NHU0;Q5HYN5;P0DMV0;P0DMU8;P0DMU7;Q5DJT8;P0DMV2;P0DMV1;P0DMU9;P0DMU6	Cancer/testis antigen family 45 member A3;Cancer/testis antigen family 45 member A1;Cancer/testis antigen family 45 member A7;Cancer/testis antigen family 45 member A5;Cancer/testis antigen family 45 member A6;Cancer/testis antigen family 45 member A2;Cancer/testis antigen family 45 member A9;Cancer/testis antigen family 45 member A8;Cancer/testis antigen family 45 member A10;Cancer/testis antige…	CT45A3;CT45A1;CT45A7;CT45A5;CT45A6;CT45A2;CT45A9;CT45A8;CT45A10;CT45A4	26.5822	27.5208	27.2487	27.8682	27.8956	27.4908	27.9126	27.6143	26.5237	25.8728	27.2809	22.2486	27.4571	27.2733	27.6512	27.3946		1.13594	0.284285		0.786913	1.82348		0.705874	-0.423342		0.886833	-1.96254		0.884797	-1.05388	6	6	6	30.2	30.2	30.2	21.33	0	23.018	2906300000	47	By MS/MS	By MS/MS	By MS/MS	By MS/MS
Q9Y5L4;K7EIT2	Q9Y5L4	Mitochondrial import inner membrane translocase subunit Tim13	TIMM13	26.3346	25.3643	24.6228	26.8196	27.1791	26.9725	26.1587	26.1818	24.1185	24.3327	27.2028	23.1801	25.8818	23.8542	26.5997	26.0406		0.775324	1.02895		0.492173	1.07679		0.734612	-0.837706		0.362899	-0.885549		0.997635	-1.05287	3	3	3	36.8	36.8	36.8	10.5	0.00029248	8.4925	1076200000	22	By MS/MS	By MS/MS	By MS/MS	By MS/MS
Q9BYD2;Q5SZR1	Q9BYD2;Q5SZR1	39S ribosomal protein L9, mitochondrial	MRPL9	27.8348	28.0059	26.4822	28.3073	28.5099	29.5097	26.8923	28.6817	25.6667	26.7655	28.8066	22.7726	27.974	28.0829	29.1277	26.6364		0.239928	0.44315		0.59005	1.65473		0.497691	-0.740838		0.697947	-1.95242		0.669145	-1.04894	10	10	10	37.1	37.1	37.1	30.243	0	68.044	4646600000	71	By MS/MS	By MS/MS	By matching	By MS/MS
Q13332-6;Q13332-3;Q13332-4;Q13332-2;Q13332;G8JL96;A0A0A0MR60;Q13332-7;Q13332-5	Q13332-6;Q13332-3;Q13332-4;Q13332-2;Q13332;G8JL96;A0A0A0MR60;Q13332-7;Q13332-5	Receptor-type tyrosine-protein phosphatase S;Protein-tyrosine-phosphatase	PTPRS	24.9288	23.4272	23.4777	24.5522	23.0138	22.7651	24.7088	23.0119	22.4835	22.601	23.1408	24.6316	21.0356	22.8337	21.5518	23.219		-4.34294e-08	0		0.685286	0.882269		0.57595	0.721582		0.719434	1.05418		1.29092	-1.04857	8	5	4	6.4	4.6	3.8	212.48	0	10.69	109890000	7	By MS/MS	By matching	By matching	By matching
Q4G0J3;Q4G0J3-3;H0YA82;D6RFF0;Q4G0J3-2;D6R9Z6;D6RF22;D6RF49;D6RAF3	Q4G0J3;Q4G0J3-3;H0YA82	La-related protein 7	LARP7	26.0348	26.0188	25.8443	25.5931	26.674	26.5265	26.8247	27.3762	22.9147	25.2825	25.9522	22.9614	26.5776	26.2986	25.6746	26.8427		0.799957	0.501991		1.04233	1.59506		2.43708	-0.977573		1.33899	-2.07064		1.02295	-1.04853	9	9	9	19.1	19.1	19.1	66.898	0	26.657	1223600000	30	By MS/MS	By MS/MS	By MS/MS	By MS/MS
Q96BP2;A6NJX6	Q96BP2;A6NJX6	Coiled-coil-helix-coiled-coil-helix domain-containing protein 1	CHCHD1	22.7378	25.2934	22.8625	23.8688	25.8465	27.0864	24.1245	23.038	21.9595	21.7555	21.7065	21.1722	25.3648	24.7485	26.8788	22.8927		0.0145942	0.0526667	+	1.79724	2.04218		0.582777	-1.33324		2.12158	-3.32275		0.557533	-1.04743	2	2	2	25.4	25.4	25.4	13.475	0	23.328	629440000	10	By matching	By matching		By matching
Q96I51-3;Q96I51;Q96I51-2;A0A087WT38	Q96I51-3;Q96I51;Q96I51-2	Williams-Beuren syndrome chromosomal region 16 protein	WBSCR16	25.7414	26.0456	25.87	25.4545	26.0729	26.7642	26.4341	26.7974	22.9582	22.7006	26.1372	24.2672	25.9091	26.5389	26.0755	26.2267		0.750675	0.329597		1.16296	1.7621		1.90131	-0.739235		1.46278	-2.17173		1.03766	-1.04585	5	5	5	17.2	17.2	17.2	48.761	0	35.387	1070300000	25	By MS/MS	By MS/MS	By MS/MS	By MS/MS
Q9UHA3;H3BMQ2	Q9UHA3;H3BMQ2	Probable ribosome biogenesis protein RLP24	RSL24D1	22.997	24.8205	25.108	25.0086	25.147	24.9558	27.5464	23.9927	23.2178	24.4801	23.8662	22.7143	24.6344	22.6376	25.113	24.5718		0.591805	1.17127		0.705533	0.913939		0.461622	-0.926917		0.449267	-0.669583		1.06651	-1.04261	3	3	3	12.3	12.3	12.3	19.621	0.00025667	5.3742	539970000	9	By matching	By MS/MS	By MS/MS	By MS/MS
V9GZ56;Q9Y4Z0;U3KQK1;M0QXB0;U3KQS7	V9GZ56;Q9Y4Z0;U3KQK1	U6 snRNA-associated Sm-like protein LSm4	LSM4	25.3736	26.1024	23.2783	25.3887	27.1118	28.2712	26.2383	25.6116	22.2162	23.0895	26.459	24.2255	23.6361	25.6547	27.9112	25.8438		0.448706	1.04676		0.417364	1.03823		1.10133	-1.77245		0.671033	-1.76392		0.621689	-1.0425	3	3	3	10.1	10.1	10.1	25.733	0	10.673	2158400000	34	By MS/MS	By MS/MS	By MS/MS	By MS/MS
I3L1U7;Q9Y3D7;I3L0X9;I3L3T0;A0A0B4J298	I3L1U7;Q9Y3D7;I3L0X9;I3L3T0	Mitochondrial import inner membrane translocase subunit TIM16	PAM16	27.5997	26.6172	26.1039	27.8795	27.6408	28.3691	27.8406	26.1297	26.0367	26.5213	27.4572	22.135	26.2382	26.234	28.7245	26.5036		0.311871	0.569958		0.569443	1.51248		0.292574	-0.444967		0.477567	-1.38749		0.753755	-1.04122	6	6	1	62	62	16.3	14.013	0	163.49	2409800000	53	By MS/MS	By MS/MS	By MS/MS	By MS/MS
Q9H4G4;Q5VZR0;A0A087WUM5	Q9H4G4;Q5VZR0	Golgi-associated plant pathogenesis-related protein 1	GLIPR2	25.5563	26.3671	22.1214	26.7836	26.4957	27.7349	26.4972	26.4151	23.3305	25.7646	27.4422	23.0925	24.3982	25.2762	27.8227	22.5205		0.766778	1.78131		0.0723176	0.299666		0.691636	-1.57862		0.0218201	-0.0969758		0.559096	-1.04049	6	6	6	63.6	63.6	63.6	17.218	0	43.229	1361600000	23	By MS/MS	By MS/MS	By matching	By MS/MS
P30481;P30485;P30461;Q31611;A0A0G2JNX1;Q8MH48;Q5RJ85;A0A0G2JPQ3;P17693	P30481;P30485;P30461	HLA class I histocompatibility antigen, B-44 alpha chain;HLA class I histocompatibility antigen, B-47 alpha chain;HLA class I histocompatibility antigen, B-13 alpha chain	HLA-B	27.7722	28.5584	25.9444	28.6439	28.3935	29.477	25.2312	29.2581	24.3968	27.5177	29.6579	23.3773	26.9052	28.3805	29.6326	25.0966		0.163188	0.586235		0.421531	1.49231		0.114935	-0.360215		0.305974	-1.26629		0.499383	-1.03927	16	14	2	50.6	42.8	5.8	40.481	0	323.31	5464700000	90	By MS/MS	By MS/MS	By matching	By MS/MS
P17152	P17152	Transmembrane protein 11, mitochondrial	TMEM11	27.0115	26.7867	26.8103	27.3242	26.4725	28.0769	27.0187	27.5346	22.6429	26.0923	27.2476	27.2172	27.3698	27.3344	27.9049	22.922		0.310972	0.892925		0.493896	1.18319		0.342546	-0.292511		0.138749	-0.582772		0.706923	-1.03806	4	4	4	22.9	22.9	22.9	21.541	0	23.099	2121600000	25	By MS/MS	By MS/MS	By MS/MS	By MS/MS
X6RAL5;O00422;H7BZW6;U3KPY7;U3KQ12	X6RAL5;O00422;H7BZW6	Histone deacetylase complex subunit SAP18	SAP18	28.6164	28.4009	28.8714	29.443	29.2904	28.4193	29.2376	27.54	26.2324	26.8419	30.5471	24.3227	28.3268	27.1884	29.6335	28.4353		0.1312	0.225806		0.673928	1.84688		0.17474	0.211099		0.454419	-1.40997		0.746824	-1.03634	14	14	14	71.5	71.5	71.5	19.526	0	209.76	7513800000	134	By MS/MS	By MS/MS	By MS/MS	By MS/MS
O95926;O95926-2	O95926;O95926-2	Pre-mRNA-splicing factor SYF2	SYF2	23.4544	23.5406	22.5032	21.988	26.3971	26.4616	26.5671	23.7374	23.7371	23.0476	21.8395	23.7635	23.3856	20.701	26.602	23.2836		0.826305	2.29773		-4.34294e-08	0		2.01288	-2.91927		0.114036	-0.396152		0.576263	-1.03617	3	3	3	23.9	23.9	23.9	28.722	0	191.37	502230000	7	By MS/MS	By matching	By matching
O75964;E9PN17	O75964;E9PN17	ATP synthase subunit g, mitochondrial	ATP5L	29.3599	28.9483	26.1174	29.9439	29.2114	30.3606	27.2773	29.5613	25.2883	28.3369	30.1708	25.7845	28.2038	28.6953	30.3981	25.6149		0.310843	0.874641		0.364186	1.19726		0.186363	-0.510257		0.220917	-0.832874		0.589562	-1.03595	6	6	6	54.4	54.4	54.4	11.428	0	100.14	8816100000	93	By MS/MS	By MS/MS	By MS/MS	By MS/MS
O43854-2;O43854	O43854-2;O43854	EGF-like repeat and discoidin I-like domain-containing protein 3	EDIL3	23.1974	26.4869	23.43	26.1786	25.2805	26.8158	25.156	27.3529	22.7952	22.8311	26.163	22.597	25.769	25.8415	26.8655	22.8872		0.341154	0.81051		0.449448	1.22663		0.608629	-1.32808		0.699411	-1.7442		0.605084	-1.01857	12	12	12	30.9	30.9	30.9	52.747	0	34.904	937380000	18		By MS/MS	By matching	By matching
Q3KQU3-2;Q3KQU3-4;Q3KQU3;Q3KQU3-3	Q3KQU3-2;Q3KQU3-4;Q3KQU3	MAP7 domain-containing protein 1	MAP7D1	23.0781	25.1139	24.807	25.0977	22.7886	24.0661	25.5403	23.1349	22.6847	23.6521	21.3753	25.129	22.9788	23.4103	23.6524	22.6025		0.502346	0.721467		0.683567	1.3139		0.352015	0.64173		0.0203174	0.0492978		1.09229	-1.01768	5	5	5	6.8	6.8	6.8	88.725	0	47.629	298060000	7	By MS/MS	By MS/MS	By MS/MS	By MS/MS
P82979;H0YHG0;F8VZQ9;F8VS12	P82979;H0YHG0;F8VZQ9	SAP domain-containing ribonucleoprotein	SARNP	28.856	28.7055	30.044	29.3696	30.6473	30.0415	30.5834	31.3568	26.9384	27.8668	29.113	24.7473	30.6376	30.221	30.9458	30.9931		0.0454794	-0.0421209		1.11993	2.0774		1.88573	-1.41347		2.02977	-3.53299		0.590388	-1.01764	13	13	13	53.8	53.8	53.8	23.671	0	198.35	18373000000	102	By MS/MS	By MS/MS	By MS/MS	By MS/MS
Q9NUL7	Q9NUL7	Probable ATP-dependent RNA helicase DDX28	DDX28	26.5921	27.8905	26.1586	26.855	27.7174	28.3059	25.9723	28.323	23.1842	25.9001	27.4842	23.7636	27.0594	28.0138	28.1431	26.1268		0.125812	0.243887		0.850487	1.791		0.482116	-0.705606		1.06689	-2.25272		0.716182	-1.01744	17	17	17	46.5	46.5	46.5	59.58	0	65.545	2691700000	83	By MS/MS	By MS/MS	By MS/MS	By MS/MS
Q99595	Q99595	Mitochondrial import inner membrane translocase subunit Tim17-A	TIMM17A	25.9266	26.2311	24.745	25.9728	26.9866	26.8646	26.7217	24.8989	22.7527	26.1439	26.0436	24.6044	26.3442	25.0439	27.0007	22.2756		0.470363	1.20186		0.431576	0.832732		0.499948	-0.649092		0.0766686	-0.279963		0.804276	-1.0173	3	3	3	37.4	37.4	37.4	18.023	0	38.504	1036500000	28	By MS/MS	By MS/MS	By MS/MS	By MS/MS
C9JQV0;Q9BRJ6;H7C0T1;H7C2R9	C9JQV0;Q9BRJ6	Uncharacterized protein C7orf50	C7orf50	26.9361	26.0339	27.6942	26.8588	27.1765	27.4542	28.0456	28.2256	24.0747	25.7129	26.7633	23.4145	27.7296	27.6263	28.0001	26.9665		0.170176	0.144868		1.19152	1.88937		1.043	-0.844752		1.76389	-2.58925		0.834226	-1.01712	7	7	7	37	37	37	21.883	0	90.096	2585100000	56	By MS/MS	By MS/MS	By MS/MS	By MS/MS
D6RHD3;Q9BS16;D6RC76;D6RJF0;D6RAX0	D6RHD3;Q9BS16;D6RC76;D6RJF0	Centromere protein K	CENPK	22.3944	21.1852	22.441	22.9303	25.2403	25.7175	25.5266	24.8726	22.2983	22.9604	23.6388	23.074	23.6569	23.342	23.6498	23.813	+	3.7693	1.72383		-4.34294e-08	0		3.53278	-3.10153		1.1131	-0.622564		0.334193	-0.484347	6	6	6	34.3	34.3	34.3	28.245	0	18.374	268570000	14	By matching	By matching	By matching	By matching
Q4VXZ8;Q9NUI1-3;Q9NUI1;A0A0J9YWI0;H7C078;A0A0J9YY83;Q9NUI1-2	Q4VXZ8;Q9NUI1-3;Q9NUI1;A0A0J9YWI0	Peroxisomal 2,4-dienoyl-CoA reductase	DECR2	21.938	22.8446	22.5775	24.0331	23.7093	25.0749	22.0496	25.3952	22.9279	22.5011	22.105	22.4406	21.6972	21.4188	23.6379	22.7949		0.924862	1.67004		-4.34294e-08	0		0.660716	-1.20893		-4.34294e-08	0		1.11521	-1.01236	4	4	4	16.4	16.4	16.4	29.484	0.00026617	6.2537	268630000	6	By matching		By matching
Q8WVC0;Q8WVC0-2	Q8WVC0;Q8WVC0-2	RNA polymerase-associated protein LEO1	LEO1	25.4861	25.4954	25.9384	25.5897	26.4334	25.1907	25.8632	26.0194	22.6185	25.1078	23.4413	23.2098	25.5774	25.3955	25.6761	26.895		0.0073005	-0.0093236	+	2.01571	2.03306		0.39074	-0.249242		1.95414	-2.29163		1.08423	-1.01187	8	8	8	13.4	13.4	13.4	75.403	0	17.501	791190000	14	By matching	By MS/MS	By MS/MS	By matching
Q5T653;C9IY40	Q5T653;C9IY40	39S ribosomal protein L2, mitochondrial	MRPL2	26.7554	27.5602	22.6142	27.4279	27.4624	28.4044	26.7274	28.1168	23.4075	23.3788	27.7524	23.449	27.1149	27.2233	28.0615	26.5926		0.391055	0.429672		0.447084	1.5925		0.612605	-1.58833		1.29756	-2.75116		0.496506	-1.01109	4	4	4	22	22	22	33.3	0	143.62	2570100000	35	By MS/MS	By MS/MS	By MS/MS	By MS/MS
E7ESL0;A0A0C4DGX2;J3KQY1;Q9NWU5;Q9NWU5-2;Q9NWU5-3	E7ESL0;A0A0C4DGX2;J3KQY1;Q9NWU5;Q9NWU5-2;Q9NWU5-3	39S ribosomal protein L22, mitochondrial	MRPL22	26.4568	27.2252	25.326	27.6932	27.4954	28.1795	25.881	27.446	22.969	26.2221	28.4456	23.0078	26.1611	26.7719	28.5009	25.5592		0.257287	0.502197		0.480646	1.51416		0.348146	-0.575194		0.48954	-1.58716		0.618372	-1.00818	8	8	8	40.1	40.1	40.1	24.325	0	32.474	2261900000	44	By MS/MS	By MS/MS	By matching	By MS/MS
Q96H22-4;Q96H22;Q96H22-3;Q96H22-5;H3BMD5;H3BMC7;Q96H22-2;H3BRU7	Q96H22-4;Q96H22;Q96H22-3;Q96H22-5	Centromere protein N	CENPN	24.6125	24.5619	24.2384	21.919	24.5289	25.2157	26.1862	25.0726	23.0772	22.5675	22.6793	23.5496	22.69	23.4266	23.9541	24.5375	+	1.65192	1.59881		0.600171	0.864551		0.999418	-1.41791		0.743042	-0.683646	+	1.57846	-1.23168	6	6	6	26	26	26	37.082	0	16.412	307450000	9	By matching	By matching	By matching	By matching
P60903	P60903	Protein S100-A10	S100A10	28.1754	29.4574	28.2486	30.1961	28.4167	31.6438	30.5418	30.3468	27.4771	28.4285	30.6039	23.5059	29.6071	29.2629	31.2485	28.8297		0.237099	0.50022		0.432029	1.51554		0.714501	-1.21789		0.685694	-2.23321		0.510202	-1.00788	7	7	7	63.9	63.9	63.9	11.203	0	245.26	16095000000	113	By MS/MS	By MS/MS	By MS/MS	By MS/MS
O95363;Q5JRF7	O95363;Q5JRF7	Phenylalanine--tRNA ligase, mitochondrial	FARS2	23.346	23.0041	23.7967	23.8929	23.8954	24.3589	24.2445	23.1158	22.2973	23.4083	22.178	23.031	21.8064	23.6624	23.1947	23.3985		0.898986	0.888156		-4.34294e-08	0		0.520743	-0.393704		-4.34294e-08	0	+	1.83515	-0.834724	2	2	2	5.5	5.5	5.5	52.356	0.0093839	1.9051	41285000	0
P23193;P23193-2;E5RJ93;E5RIS7;E5RK46;E5RFI1;B7Z4S1	P23193;P23193-2;E5RJ93;E5RIS7	Transcription elongation factor A protein 1	TCEA1	25.5276	27.3975	26.0323	26.0794	25.8143	27.4168	26.5517	27.4436	24.4818	23.2859	26.9936	22.0057	27.5495	26.6454	27.2727	25.99		0.0383344	-0.0578089		0.92714	2.06749		0.437855	-0.547374		1.26852	-2.67267		0.666374	-1.00484	7	7	7	22.6	22.6	22.6	33.969	0	35.521	1681100000	21	By matching	By MS/MS	By MS/MS	By MS/MS
O75438;O75438-2	O75438	NADH dehydrogenase [ubiquinone] 1 beta subcomplex subunit 1	NDUFB1	25.0068	23.7711	22.3575	25.5882	23.9775	27.0019	26.2074	24.192	23.7783	23.093	27.0028	22.2762	22.0436	23.2293	25.9849	22.6912		0.807856	1.85744		0.0395135	0.143358		0.517668	-1.16375		0.156319	0.550335		0.611052	-1.0004	3	3	3	34.5	34.5	34.5	6.9611	0.00026667	6.3053	795240000	11	By MS/MS	By matching	By matching	By MS/MS
O15126;A0A087WXB0;A0A087WU14;O15126-2;A0A087WTX8;A0A087WZA6	O15126;A0A087WXB0;A0A087WU14;O15126-2	Secretory carrier-associated membrane protein 1	SCAMP1	23.885	26.553	24.2578	23.2948	23.2683	26.3303	22.9284	26.482	22.635	22.4989	22.9527	24.2182	23.1018	26.3399	23.4131	23.8375		0.187829	0.579179		0.881458	1.42145		0.0766354	-0.254612		0.624694	-1.09688		0.746536	-1.00031	4	4	4	21.9	21.9	21.9	37.92	0	43.331	546460000	14		By MS/MS		By MS/MS
D6RIY6;Q06265;Q06265-2;Q06265-3;Q06265-4;D6R905;D6RA17;H0Y9L5;D6RAP4	D6RIY6;Q06265;Q06265-2;Q06265-3;Q06265-4;D6R905;D6RA17	Exosome complex component RRP45	EXOSC9	22.5975	22.4344	27.4721	21.849	26.6369	22.8328	27.6861	27.5267	23.0275	24.2747	22.7476	27.0297	22.3396	23.39	21.52	26.7142		0.832424	2.67966		0.160855	-0.68158		0.730173	-2.58234		0.205706	0.778892		0.387003	-0.999038	5	5	5	15.4	15.4	15.4	46.977	0	9.4985	1419100000	15	By matching	By MS/MS	By MS/MS	By matching
O95466;O95466-2;O95466-3;K7EJE6;A0A0A0MR62;K7EK60	O95466;O95466-2;O95466-3;K7EJE6;A0A0A0MR62;K7EK60	Formin-like protein 1	FMNL1	23.3412	23.3529	23.8651	22.4302	24.088	24.1475	23.3306	23.4978	23.241	21.9143	23.1316	22.1509	22.6784	22.6121	21.8262	24.2248		-4.34294e-08	0		0.685166	0.637907		-4.34294e-08	0		0.141713	-0.225898	+	1.41372	-0.78428	2	2	2	3	3	3	121.85	0.00046871	3.6445	14453000	1				By matching
Q9Y5U9	Q9Y5U9	Immediate early response 3-interacting protein 1	IER3IP1	26.0337	25.8035	23.9412	23.6688	22.6698	25.6992	22.3447	23.5637	22.5841	22.1711	22.5768	22.1093	22.0165	23.5412	22.3734	23.0858		0.438974	0.81508	+	2.1405	2.50148		0.633314	1.29248		-4.34294e-08	0	+	2.05603	-1.65828	2	2	2	34.1	34.1	34.1	8.9687	0	53.38	365720000	10	By MS/MS	By MS/MS		By MS/MS
P47755;C9JUG7;F8W9N7;P47755-2;A0A0D9SET8	P47755;C9JUG7;F8W9N7;P47755-2;A0A0D9SET8	F-actin-capping protein subunit alpha-2	CAPZA2	25.7537	26.3382	25.7147	26.1175	26.5529	26.9519	26.7996	26.4724	23.8775	25.3399	23.2843	24.8258	26.0427	26.3281	27.1307	25.9311		0.531299	0.336064	+	1.83566	1.64912		2.06404	-0.713217		2.03843	-2.02627		1.22745	-0.992591	6	4	4	25.2	19.2	19.2	32.949	0	42.777	1141700000	32	By MS/MS	By MS/MS	By MS/MS	By MS/MS
P62873;P62873-2;B1AKQ8;F6UT28;F6X3N5;B3KVK2	P62873;P62873-2;B1AKQ8;F6UT28;F6X3N5	Guanine nucleotide-binding protein G(I)/G(S)/G(T) subunit beta-1	GNB1	28.2794	29.7879	28.1977	28.859	29.6469	30.2815	29.4408	30.1687	23.4549	27.7201	29.4913	27.1757	29.394	29.8805	30.1921	29.4164		0.236762	0.163683		0.66306	1.8205		1.41155	-1.10345		1.12481	-2.76027		0.589371	-0.992092	14	7	7	35.9	14.7	14.7	37.377	0	249.15	11010000000	48	By MS/MS	By MS/MS	By MS/MS	By MS/MS
P09661;H0YMA0;H0YKK0;H0YLR3	P09661;H0YMA0;H0YKK0	U2 small nuclear ribonucleoprotein A	SNRPA1	29.5459	30.1841	29.6639	30.1762	30.6423	31.3322	31.1734	30.9003	27.3997	28.6216	30.6905	26.0295	30.5035	30.2526	31.5893	30.5987		0.360628	0.276036		0.85513	1.70722		2.58554	-1.11954		1.31639	-2.55072		0.723251	-0.991626	23	23	23	58	58	58	28.415	0	323.31	22519000000	227	By MS/MS	By MS/MS	By MS/MS	By MS/MS
Q9UBQ5-2;Q9UBQ5;K7ES31;K7ERF1;K7EQM4;A0A087WVB9;B4DQ48;K7EK53	Q9UBQ5-2;Q9UBQ5;K7ES31;K7ERF1	Eukaryotic translation initiation factor 3 subunit K	EIF3K	25.9162	25.6196	26.1512	26.7646	26.2863	27.4649	27.6071	27.8415	22.7657	25.6536	26.7487	22.6895	26.7459	27.1532	26.9072	27.0658		0.409127	0.331911		0.770948	1.6485		1.50866	-1.18708		1.28957	-2.50367		0.700194	-0.990207	7	7	7	40.8	40.8	40.8	24.484	0	14.597	1742700000	26	By MS/MS	By MS/MS	By MS/MS	By MS/MS
Q96I25;Q5W011;Q5W010;Q5W012;H0Y6J6	Q96I25;Q5W011;Q5W010;Q5W012	Splicing factor 45	RBM17	27.222	28.5294	29.5422	27.7299	29.1009	29.3436	29.923	30.0044	25.4638	26.3898	28.574	26.2574	29.4154	29.0486	28.8985	29.4271		0.756768	0.395544		0.970103	1.58462		1.2863	-1.33711		2.00528	-2.52618		0.783289	-0.99008	19	19	19	40.1	40.1	40.1	44.961	0	223.51	8762300000	114	By MS/MS	By MS/MS	By MS/MS	By MS/MS
Q9Y6X3;V9GYS3;V9GZ52;Q9Y6X3-3;Q9Y6X3-2	Q9Y6X3;V9GYS3;V9GZ52	MAU2 chromatid cohesion factor homolog	MAU2	23.9959	23.9211	22.8229	24.2286	24.6589	24.698	24.496	25.3798	22.968	22.1061	23.9478	23.0686	22.058	22.5703	24.5921	24.9753		0.840265	1.25924		0.716159	0.719513		1.55568	-1.06604		0.26509	-0.526313		1.26237	-0.989377	3	3	3	4.9	4.9	4.9	69.081	0	10.814	275200000	18	By MS/MS	By MS/MS	By MS/MS	By MS/MS
Q6UW63	Q6UW63	KDEL motif-containing protein 1	KDELC1	22.9941	22.9705	24.3532	24.1667	23.6621	23.2736	23.0494	23.1124	22.6092	23.2297	23.3136	23.4467	22.2808	19.2437	22.8032	22.7508		0.882132	1.50476		-4.34294e-08	0		-4.34294e-08	0		0.785663	1.38019		1.11304	-0.988048	2	2	2	4.2	4.2	4.2	58.042	0.0024309	2.8358	15262000	0
Q96BP3;D6RB19;D6RHV0;F5H7P7;D6RA12;D6RDA4;Q96BP3-2;D6RD43;D6R9Q1	Q96BP3;D6RB19;D6RHV0;F5H7P7	Peptidylprolyl isomerase domain and WD repeat-containing protein 1	PPWD1	24.7098	24.2537	22.6779	23.247	24.7231	24.8215	25.2581	25.688	23.1851	22.1777	22.5508	25.0221	24.8736	24.6835	22.5655	22.4256		1.1134	1.48565		0.255009	0.488194		1.4651	-1.40058		0.170965	-0.403121		1.00573	-0.986923	5	5	5	9.9	9.9	9.9	73.574	0	10.856	358410000	8	By MS/MS	By matching	By matching	By matching
P10301	P10301	Ras-related protein R-Ras	RRAS	27.6018	27.7942	26.875	26.8901	28.6318	29.5024	27.5424	28.7429	21.6382	26.1874	28.537	26.8192	27.6524	27.5293	29.1771	28.1724		0.372315	0.472116		0.449973	1.49482		1.50865	-1.31462		0.757486	-2.33733		0.538201	-0.98347	9	9	6	47.7	47.7	33	23.48	0	89.327	4707100000	61	By MS/MS	By MS/MS	By MS/MS	By MS/MS
E9PC15;Q53H12;E9PG39;A0A0G2JLG5;A0A0G2JLD0	E9PC15;Q53H12;E9PG39;A0A0G2JLG5	Acylglycerol kinase, mitochondrial	AGK	28.8449	28.3997	27.9932	28.2069	28.9382	29.3194	28.6875	29.6465	22.5863	27.0576	29.3195	27.5874	28.8251	28.7795	28.8865	29.1326		0.489737	0.241972		0.555633	1.72345		1.52244	-0.786745		0.781493	-2.26823		0.605554	-0.982713	14	14	14	50	50	50	43.796	0	262.77	6749100000	92	By MS/MS	By MS/MS	By MS/MS	By MS/MS
P50479;P50479-2;C9J542	P50479;P50479-2	PDZ and LIM domain protein 4	PDLIM4	27.1414	27.4538	27.9823	26.7482	26.0438	28.4988	29.0986	29.5435	25.9003	26.3229	27.4114	22.0751	29.0221	28.6424	28.4927	26.7857		0.0222672	0.0604424		0.793322	1.90399		0.544324	-0.964761		1.16797	-2.80831		0.535711	-0.982215	10	10	10	43.6	43.6	43.6	35.398	0	34.386	4554000000	50	By matching	By MS/MS	By MS/MS	By matching
A8K878;P55145;H7C2D6	A8K878;P55145	Mesencephalic astrocyte-derived neurotrophic factor	MANF	27.8378	28.031	27.5329	29.3689	29.5429	30.3089	29.1306	28.0732	23.2556	27.9223	28.7848	25.5673	28.4866	28.3711	30.8019	28.7866		0.074215	0.152368		0.665728	1.81013		0.874598	-1.07127		1.03038	-2.72903		0.540195	-0.98125	13	13	13	51.4	51.4	51.4	21.143	0	78.078	8320100000	98	By MS/MS	By MS/MS	By MS/MS	By MS/MS
Q12974;E9PMY3;E9PML8;E9PJC0;E9PRR9;Q12974-2;Q12974-3;Q12974-4;E9PL34	Q12974;E9PMY3;E9PML8;E9PJC0;E9PRR9;Q12974-2;Q12974-3;Q12974-4	Protein tyrosine phosphatase type IVA 2	PTP4A2	23.5963	24.674	24.855	25.9569	23.9463	26.5691	25.1021	25.8218	23.5259	22.5401	24.89	22.73	25.1332	25.0002	25.8497	23.0314		0.310907	0.606229		0.957753	1.34904		0.341753	-0.589299		0.825494	-1.33211		0.95168	-0.977634	4	4	2	27.5	27.5	13.8	19.127	0	18.246	612840000	10	By matching	By matching	By matching	By MS/MS
Q9NS69	Q9NS69	Mitochondrial import receptor subunit TOM22 homolog	TOMM22	29.2506	29.1203	27.9933	29.6082	29.9911	30.9477	30.4068	29.707	27.5281	27.4623	29.2959	27.1166	29.6528	28.9632	30.2614	28.9278		1.00362	0.811837		0.973369	1.14239		1.55215	-1.27005		1.47258	-1.60061		1.10844	-0.977114	6	6	6	66.2	66.2	66.2	15.521	0	323.31	18154000000	207	By MS/MS	By MS/MS	By MS/MS	By MS/MS
Q5JRG1;H7BYF2;Q9BVL2-2;Q9BVL2-3;Q9BVL2	Q5JRG1;H7BYF2;Q9BVL2-2;Q9BVL2-3;Q9BVL2	Nucleoporin p58/p45	NUPL1	26.998	26.6188	27.1219	26.9138	28.206	27.0664	28.0259	27.234	23.9274	25.612	25.9572	25.6351	27.0934	26.8737	27.3759	27.9176		0.383241	0.317916	+	1.87138	1.63016		1.26004	-0.719978		2.13564	-2.03222		1.17052	-0.974039	10	10	10	22.2	22.2	22.2	49.095	0	46.464	2227500000	52	By MS/MS	By MS/MS	By MS/MS	By MS/MS
G3V1D4;Q9NUP9;J3KN23	G3V1D4;Q9NUP9	Protein lin-7 homolog C	LIN7C	27.3405	26.736	26.9685	27.6367	28.1791	28.8395	27.2755	28.6893	24.8164	26.2303	27.7229	23.3751	27.0646	27.6222	28.7808	28.2791		0.243883	0.309197		0.861247	1.63421		1.42198	-1.07544		1.26529	-2.40046		0.71986	-0.971706	9	9	6	54.9	54.9	33.5	19.186	0	22.898	3344700000	43	By MS/MS	By MS/MS	By MS/MS	By MS/MS
Q5RKV6	Q5RKV6	Exosome complex component MTR3	EXOSC6	27.3085	27.4689	28.2075	28.1211	28.9565	28.871	29.1386	29.4078	25.2742	26.2688	28.178	24.8152	28.9092	28.5679	28.875	28.8211		1.10579	0.300142		1.09844	1.64245		2.67126	-1.31695		1.91645	-2.65926		0.771521	-0.971297	10	10	10	48.9	48.9	48.9	28.235	0	102.31	5633200000	67	By MS/MS	By MS/MS	By MS/MS	By MS/MS
Q9BU64;Q9BU64-2	Q9BU64;Q9BU64-2	Centromere protein O	CENPO	22.413	22.7886	24.7968	24.3243	24.2798	24.6959	24.7771	24.2633	23.4489	22.4763	23.0608	22.7957	22.5548	23.4312	24.4697	23.3897	+	1.34056	1.04269		0.467095	0.635282		0.765898	-0.923335		-4.34294e-08	0		1.27492	-0.838987	3	3	3	14.3	14.3	14.3	33.785	0	12.642	177220000	13	By matching	By MS/MS	By MS/MS	By MS/MS
Q6IPU0;X6R9C8;Q6IPU0-2;A0A087WTF1	Q6IPU0;X6R9C8;Q6IPU0-2	Centromere protein P	CENPP	23.4015	23.0801	22.5051	24.1813	24.9095	24.4895	23.9484	24.4672	24.5548	23.9221	23.1237	22.4825	23.5676	23.2396	21.9126	21.7016	+	1.96665	1.84833		0.152899	-0.228808		1.56073	-1.16165		0.6789	0.915487		1.0256	-0.809763	3	3	3	17.7	17.7	17.7	33.165	0	9.7207	156790000	7	By matching	By MS/MS	By MS/MS	By matching
Q96IX5	Q96IX5	Up-regulated during skeletal muscle growth protein 5	USMG5	28.0851	27.1332	26.2268	28.3467	27.5342	28.1105	26.4948	27.3801	26.2861	27.7757	28.2258	22.5158	26.3658	26.9992	28.2733	25.1273		0.414176	0.688495		0.395619	1.24706		0.0401835	0.0680313		0.126634	-0.490535		0.68414	-0.967778	3	3	3	44.8	44.8	44.8	6.4575	0	84.617	2513400000	30	By MS/MS	By MS/MS	By MS/MS	By MS/MS
H0Y7A7;P62158;E7ETZ0;E7EMB3;M0QZ52;F8WBR5;G3V479;Q96HY3;G3V361;G3V226;C9J7T9;P27482;P02585	H0Y7A7;P62158;E7ETZ0;E7EMB3;M0QZ52;F8WBR5;G3V479;Q96HY3	Calmodulin	CALM2;CALM1;CALM3	26.4998	26.5491	25.4022	27.8641	29.2753	30.5166	29.6937	30.5245	22.9672	25.9862	28.6961	22.9465	28.9419	29.3088	30.5533	29.1879		0.481875	0.504558		0.433743	1.4298		2.9325	-3.42371		1.64581	-4.34895		0.339146	-0.967178	8	8	8	48.1	48.1	48.1	20.762	0	323.31	10377000000	102	By matching	By MS/MS	By matching	By MS/MS
A0A0A0MRR7;P09234;Q5TAL2	A0A0A0MRR7;P09234	U1 small nuclear ribonucleoprotein C	SNRPC	26.2661	27.256	25.3955	26.2301	27.1163	27.6148	26.5759	26.9495	25.1082	24.8711	26.6167	23.267	25.8513	26.0792	27.4248	26.4576		0.731561	0.610888		0.844735	1.32119		0.900094	-0.777199		0.995474	-1.4875		1.07996	-0.966041	3	3	3	11.7	11.7	11.7	19.687	0	87.049	1929400000	38	By MS/MS	By MS/MS	By MS/MS	By MS/MS
C9JLU1;P52434;P52434-4;P52434-3;P52434-2;P52434-5	C9JLU1;P52434;P52434-4;P52434-3;P52434-2	DNA-directed RNA polymerases I, II, and III subunit RPABC3	POLR2H	27.8601	27.0579	27.386	27.8906	28.5778	28.0432	28.4459	27.6709	23.6982	26.1257	27.7707	27.3527	27.5081	27.2912	28.2731	27.1854		0.995847	0.620012		0.67562	1.31183		1.16376	-0.635813		0.676112	-1.32763		1.03055	-0.965921	8	8	8	51.4	51.4	51.4	16.925	0	144.95	3318700000	50	By MS/MS	By MS/MS	By MS/MS	By MS/MS
Q13084;A2IDC6;Q4TT37;A2IDC7	Q13084;A2IDC6;Q4TT37;A2IDC7	39S ribosomal protein L28, mitochondrial	MRPL28	26.8963	27.9711	25.3818	27.492	27.7894	29.0581	27.1292	28.578	22.807	26.37	28.2393	23.1854	27.6634	28.5744	29.0225	26.7079		0.0791958	0.146601		0.592895	1.78488		0.856773	-1.20336		1.05159	-2.84164		0.49854	-0.96574	13	13	13	68.4	68.4	68.4	30.156	0	263.85	3969800000	108	By MS/MS	By MS/MS	By MS/MS	By MS/MS
Q13190;Q13190-2;Q13190-4;Q13190-3;E9PNU4;H7C3X5;E9PP18;E9PRW9	Q13190;Q13190-2;Q13190-4;Q13190-3;E9PNU4;H7C3X5	Syntaxin-5	STX5	25.6565	26.4379	26.0181	26.2211	26.1905	27.4324	26.4836	27.2214	23.0851	23.9855	27.0082	23.2293	26.508	26.9549	26.8129	26.3544		0.213719	0.174451		0.966867	1.75641		1.16056	-0.748579		1.34286	-2.33054		0.797329	-0.96543	10	10	10	44.8	44.8	44.8	39.672	0	297.99	1542200000	35	By MS/MS	By MS/MS	By MS/MS	By MS/MS
Q6IN84;A0A087WZC1;Q6IN84-2	Q6IN84	rRNA methyltransferase 1, mitochondrial	MRM1	23.2364	26.0792	25.001	25.7327	25.9653	26.6264	25.2669	26.8874	21.9538	23.096	23.5014	22.843	26.7057	27.088	28.2613	23.6252		0.0799536	-0.233544	+	1.63924	2.16377		0.799301	-1.17417		1.85428	-3.57149		0.504044	-0.965115	7	7	7	25.2	25.2	25.2	38.638	0	30.135	1289900000	21	By MS/MS	By matching	By MS/MS	By MS/MS
O43815;O43815-2	O43815;O43815-2	Striatin	STRN	22.7351	26.5388	23.3699	25.6549	25.558	26.5166	25.4905	26.1401	22.8867	25.5663	22.3866	23.4246	26.1759	26.444	23.1977	24.2152		0.515414	0.918098		0.384789	1.00861		0.698815	-1.35164		0.660866	-1.44215		0.656574	-0.963354	10	10	10	22.6	22.6	22.6	86.131	0	28.876	793450000	23	By MS/MS	By MS/MS	By MS/MS	By MS/MS
O60828-2;O60828;H7C053;O60828-5;O60828-4;C9JQA1;O60828-3;O60828-6;O60828-7	O60828-2;O60828;H7C053;O60828-5;O60828-4;C9JQA1;O60828-3	Polyglutamine-binding protein 1	PQBP1	22.4142	22.9346	26.258	26.4222	25.9959	26.8967	28.34	26.8092	22.398	23.8056	21.7584	22.7045	26.9718	26.5231	27.8716	26.3309		0.0506683	0.0860929		0.796903	1.84061		1.11762	-2.50319		3.61962	-4.25771		0.398435	-0.96335	6	6	6	40.2	40.2	40.2	30.401	0	42.533	1490700000	22		By matching	By matching	By MS/MS
C9JYN0;Q16563-2;Q16563	C9JYN0;Q16563-2;Q16563	Synaptophysin-like protein 1	SYPL1	24.322	27.0057	23.7201	27.1184	22.7405	27.5963	22.5978	23.7636	23.4752	23.0799	23.1909	23.2067	22.6322	27.3276	24.5192	23.7354		0.0894547	-0.379025	+	1.38271	2.30339		0.41157	1.36701		0.621887	-1.31541		0.519605	-0.962182	2	2	2	12.9	12.9	12.9	24.784	0	10.15	1257500000	10		By MS/MS	By MS/MS	By matching
P55735;A8MXL6;A0A0C4DFR6;P55735-2;P55735-3;E7ERC8	P55735;A8MXL6;A0A0C4DFR6;P55735-2;P55735-3	Protein SEC13 homolog	SEC13	25.3807	23.4665	24.5317	23.2839	26.4469	27.263	22.8863	26.5859	22.0238	23.3446	22.4153	22.159	26.0177	23.519	26.7695	25.8993		0.0721212	0.24412	+	1.58147	1.68		0.722976	-1.62981		2.15227	-3.06569		0.516056	-0.962058	3	3	3	18.6	18.6	18.6	35.54	0	115.38	955570000	18	By MS/MS	By MS/MS	By MS/MS	By MS/MS
Q13242;H0YIB4;S4R3G0	Q13242;H0YIB4;S4R3G0	Serine/arginine-rich splicing factor 9	SRSF9	29.9482	30.0299	30.1298	29.8905	30.8712	31.1058	31.4989	30.9689	26.3158	28.557	30.7085	28.0576	30.8769	30.7252	30.8826	30.6349		1.15422	0.331311		0.886816	1.58985		3.55051	-1.11161		1.39952	-2.37015		0.787913	-0.960582	18	17	17	62.9	59.7	59.7	25.542	0	69.167	24534000000	168	By MS/MS	By MS/MS	By MS/MS	By MS/MS
Q9BPW8;H7C2U6;C9JDV8;F8WCR5	Q9BPW8;H7C2U6;C9JDV8	Protein NipSnap homolog 1	NIPSNAP1	26.4502	28.103	23.6293	27.3267	28.2254	29.771	26.116	28.0523	22.9086	26.2044	27.0505	21.9615	26.9075	29.0476	28.8663	27.0615		0.025588	0.0704989		0.543708	1.8461		0.647723	-1.66386		1.34578	-3.43946		0.39285	-0.958298	14	14	14	48.2	48.2	48.2	33.31	0	215.88	4078600000	72	By MS/MS	By MS/MS	By matching	By MS/MS
O95983-2;O95983;K7EIE8;A0A087WT34;A0A087X1H1;A0A0A0MTS6;J3KSA7	O95983-2;O95983;K7EIE8	Methyl-CpG-binding domain protein 3	MBD3	26.2879	26.494	25.5715	26.5909	27.3135	27.7169	27.2704	27.6856	23.8316	24.3653	26.9694	23.7856	27.6759	25.9976	27.6232	27.0189		0.462034	0.417684		0.972237	1.49811		2.55141	-1.26053		1.47979	-2.34096		0.789604	-0.957898	10	10	9	36.3	36.3	31.7	29.014	0	78.917	2168100000	65	By MS/MS	By MS/MS	By MS/MS	By MS/MS
Q9H2W6;A0A087WT90;A0A087WT51	Q9H2W6	39S ribosomal protein L46, mitochondrial	MRPL46	26.8026	27.083	25.5896	27.0328	27.8724	28.4131	26.8785	28.2091	24.1993	25.0526	27.5976	23.2508	27.2691	27.4145	28.6207	26.8163		0.248162	0.313136		0.797958	1.60192		1.32476	-1.21628		1.3214	-2.50506		0.665122	-0.957528	9	9	9	46.2	46.2	46.2	31.705	0	90.78	2819700000	52	By MS/MS	By MS/MS	By MS/MS	By MS/MS
E9PR30;P62861	E9PR30;P62861	40S ribosomal protein S30	FAU	25.8757	25.4143	25.7773	26.8928	26.2021	27.7672	27.6547	27.5039	25.205	24.768	26.7066	21.6162	26.8315	26.6	27.4994	26.2318		0.497656	0.491315		0.599689	1.41607		1.43567	-1.29195		1.04063	-2.2167		0.662516	-0.95369	3	3	3	12.2	12.2	12.2	10.905	0.00028555	7.9556	1691500000	26	By MS/MS	By MS/MS	By MS/MS	By MS/MS
A0A087WWS1;Q96FV9;Q96FV9-2;A0A087WY84;R4GMN4;R4GN58;J3KT14;J3KRD7;J3QQZ3	A0A087WWS1;Q96FV9;Q96FV9-2	THO complex subunit 1	THOC1	27.5017	26.9691	26.8762	25.8564	27.8199	26.7547	27.2591	27.4285	21.72	23.2283	27.2745	27.4324	26.8605	26.8061	27.1715	28.3629		0.0121088	0.0152731		0.601774	1.88703		0.594488	-0.514713		0.796735	-2.38647		0.549768	-0.951151	16	16	16	28.5	28.5	28.5	75.651	0	82.432	2124600000	63	By MS/MS	By MS/MS	By MS/MS	By MS/MS
H3BUX2;J3KNF8;O43169;D6RFH4;J3QR91	H3BUX2;J3KNF8;O43169;D6RFH4	Cytochrome b5 type B	CYB5B	25.8304	28.1802	24.0101	27.9578	27.8213	29.9956	25.8865	29.1595	23.3102	25.7293	28.6241	22.7497	27.0805	28.4641	29.6755	25.6004		0.155928	0.510627		0.361972	1.3913		0.613866	-1.72115		0.80795	-2.60182		0.382767	-0.950964	6	6	6	60.7	60.7	60.7	15.716	0	193.89	4778600000	60	By MS/MS	By MS/MS	By matching	By MS/MS
Q5T9A4;Q5T9A4-3	Q5T9A4;Q5T9A4-3	ATPase family AAA domain-containing protein 3B	ATAD3B	25.9546	25.3292	26.0462	25.4715	25.6321	26.0134	26.7997	25.6812	23.1749	22.6575	25.1482	26.1063	26.0121	25.376	25.5495	25.3014		0.738072	0.471836		0.863367	1.42862		0.463654	-0.331224		0.766319	-1.28801		1.16128	-0.95023	28	7	4	39	11.1	5.9	72.572	0	17.337	800870000	32	By MS/MS	By MS/MS	By MS/MS	By MS/MS
Q9UHQ9;H7C0R7	Q9UHQ9;H7C0R7	NADH-cytochrome b5 reductase 1	CYB5R1	27.1218	26.9836	26.9682	26.9068	26.9798	28.2988	27.1407	27.9003	22.9572	25.173	27.8576	25.5451	27.3306	27.8234	29.022	25.0126		0.117386	0.282739		0.796899	1.61186		0.944815	-0.584805		0.712371	-1.91392		0.668037	-0.947297	13	13	13	44.6	44.6	44.6	34.094	0	42.893	2805900000	58	By MS/MS	By MS/MS	By MS/MS	By MS/MS
Q6NSJ0	Q6NSJ0	Uncharacterized family 31 glucosidase KIAA1161	KIAA1161	25.3744	23.7177	23.6146	24.5036	24.3698	25.7236	24.9392	24.091	23.1489	23.1303	22.9545	23.4899	24.5998	24.6875	22.6689	24.464		0.517503	0.675854	+	1.41808	1.12167		0.38318	-0.478331		0.956897	-0.924151	+	1.41632	-0.898764	5	5	5	10.9	10.9	10.9	81.086	0	12.031	368980000	19	By MS/MS	By MS/MS	By MS/MS	By MS/MS
Q9GZT3-2;Q9GZT3;A0A087WUN7;H0YJ40;G3V4X6;G3V2S9;H0YJW7;H0YJ07;H0YJU7;H0YJI1	Q9GZT3-2;Q9GZT3;A0A087WUN7;H0YJ40;G3V4X6;G3V2S9;H0YJW7	SRA stem-loop-interacting RNA-binding protein, mitochondrial	SLIRP	29.6118	29.953	28.2966	30.9416	30.0767	31.2073	28.675	30.1875	27.4509	29.3821	30.0648	25.5154	29.4151	30.0951	31.1266	28.3457		0.14101	0.291001		0.66121	1.59744		0.172751	-0.33589		0.670948	-1.64233		0.674176	-0.944219	10	10	10	80.4	80.4	80.4	12.122	0	120.19	16537000000	92	By MS/MS	By MS/MS	By MS/MS	By MS/MS
Q9BYD6;H0Y8N7	Q9BYD6;H0Y8N7	39S ribosomal protein L1, mitochondrial	MRPL1	28.513	28.8646	27.7936	28.8787	29.1725	29.7737	28.6719	29.6254	26.4927	27.5767	29.3198	24.4074	29.0943	29.2699	29.2877	28.306		0.419247	0.32141		0.720465	1.5633		1.18222	-0.798409		0.995652	-2.0403		0.75525	-0.942355	14	14	14	44	44	44	36.908	0	93.3	7833700000	135	By MS/MS	By MS/MS	By MS/MS	By MS/MS
H0YN81;Q9GZS3;H0YMF9;H0YL19;H0YM76;H0YLA1;H3BQA8	H0YN81;Q9GZS3;H0YMF9;H0YL19	WD repeat-containing protein 61;WD repeat-containing protein 61, N-terminally processed	WDR61	26.0299	25.4456	24.9245	25.3448	26.2783	26.3091	26.3115	25.8386	22.8672	21.4097	25.7667	25.3834	26.0283	25.5698	26.0399	25.8853		0.978559	0.303565		0.725872	1.57947		1.57978	-0.748177		0.996892	-2.02408		0.781221	-0.941515	5	5	5	29.3	29.3	29.3	32.253	0	61.652	839580000	24	By MS/MS	By MS/MS	By matching	By MS/MS
A0A024RAC6;Q14241	A0A024RAC6;Q14241	Transcription elongation factor B polypeptide 3	TCEB3	25.7134	25.1935	25.9051	25.7345	26.2254	25.3332	26.6783	25.7385	25.6064	24.3399	23.0384	22.0072	26.1136	26.0795	25.6564	26.1653		0.0105143	-0.00983477		1.25542	1.88865		0.493863	-0.357225		1.53647	-2.25571		0.881608	-0.939409	7	7	7	11.8	11.8	11.8	87.229	0	52.769	797190000	28	By MS/MS	By MS/MS	By MS/MS	By MS/MS
Q9P013	Q9P013	Spliceosome-associated protein CWC15 homolog	CWC15	23.5881	22.679	23.0475	26.3904	26.9137	26.8347	27.6017	23.3551	23.4236	23.5594	26.8399	23.8929	22.1711	23.2632	26.9842	22.7674		0.820818	2.37984		0.166197	-0.502705		0.893309	-2.25006		0.182437	0.632484		0.457829	-0.938566	6	6	6	31.4	31.4	31.4	26.624	0	22.72	880090000	13	By matching	By matching	By matching	By MS/MS
P43307;C9J3L8;C9J5W0;E9PAL7;C9IZQ1;P43307-2;C9JBX5	P43307;C9J3L8;C9J5W0;E9PAL7;C9IZQ1;P43307-2	Translocon-associated protein subunit alpha	SSR1	29.025	29.4731	28.6613	29.4695	29.237	29.785	30.4994	29.2626	27.5063	27.0943	30.1659	25.466	29.0572	30.1142	29.5853	28.9322		0.283669	0.273762		0.799183	1.5991		0.744866	-0.538767		0.939789	-1.86411		0.820086	-0.936432	6	6	6	30.8	30.8	30.8	32.235	0	49.779	11202000000	100	By MS/MS	By MS/MS	By MS/MS	By MS/MS
Q8N9T8;H0YFD2;F8WFC1	Q8N9T8	Protein KRI1 homolog	KRI1	26.5536	25.4351	26.3243	25.83	26.8625	24.9253	26.4481	26.0531	24.0138	24.9332	23.4143	25.9365	26.09	23.7896	25.7678	26.3839		0.334933	0.564431		1.28141	1.46132		0.0256921	-0.0365224		0.537409	-0.933414	+	1.31066	-1.01288	7	7	7	12.5	12.5	12.5	82.597	0	43.378	867540000	33	By MS/MS	By MS/MS	By MS/MS	By MS/MS
Q02252-2;Q02252;G3V4Z4	Q02252-2;Q02252;G3V4Z4	Methylmalonate-semialdehyde dehydrogenase [acylating], mitochondrial	ALDH6A1	23.0344	25.2431	22.9567	24.8267	23.7212	26.4767	23.7656	26.9573	21.518	23.0324	23.65	23.7	21.9702	27.1541	25.403	23.0762		0.230644	0.829295		0.633951	1.04015		0.536357	-1.21496		0.516443	-1.42581		0.545242	-0.93472	6	6	6	17.4	17.4	17.4	56.227	0	14.835	586700000	11	By matching	By MS/MS		By matching
P05109	P05109	Protein S100-A8;Protein S100-A8, N-terminally processed	S100A8	25.3528	21.7528	23.7131	21.8908	23.4744	23.2227	26.3132	23.0095	22.5168	23.213	22.7403	23.1731	24.0447	22.166	21.7843	21.6239		0.838689	1.60018		-4.34294e-08	0		0.301532	-0.827561		-4.34294e-08	0		0.802426	-0.933372	2	2	2	23.7	23.7	23.7	10.834	0.00025342	5.0764	77524000	2
C9J4Z3;P61513;G5E9R3;M0R0A1;Q6P4E4;E9PEL3;M0R2L6	C9J4Z3;P61513;G5E9R3;M0R0A1;Q6P4E4;E9PEL3;M0R2L6	60S ribosomal protein L37a	RPL37A	25.9317	25.6734	25.4162	23.1196	25.9876	26.3277	23.986	23.1708	24.4608	22.0038	22.4455	26.1779	26.0062	23.6535	24.569	22.8332		0.238199	0.602537		0.497132	1.26325		0.0589734	0.16725		0.160985	-0.493464		0.661318	-0.932894	3	3	3	39.7	39.7	39.7	7.624	0	45.021	654230000	20	By MS/MS	By MS/MS	By MS/MS	By MS/MS
Q86WX3;F8WFE7	Q86WX3;F8WFE7	Active regulator of SIRT1	RPS19BP1	22.2579	26.434	27.275	26.612	27.6776	27.3342	27.3011	27.3459	22.8086	25.348	26.4163	23.0092	26.4339	26.2372	28.3539	26.1771		0.539118	0.614182		0.375654	1.24921		0.760299	-1.76997		1.23728	-2.405		0.490937	-0.931698	4	4	4	30.1	30.1	30.1	15.434	0	58.078	1767800000	24	By MS/MS	By MS/MS	By MS/MS	By MS/MS
Q15050	Q15050	Ribosome biogenesis regulatory protein homolog	RRS1	29.6315	29.7281	29.5032	29.5663	30.8864	30.5353	31.3273	30.3057	27.4721	27.6435	30.0779	26.7634	30.8032	29.9761	30.3211	30.9752		0.326668	0.244781		1.17622	1.61804		2.64401	-1.1564		1.8077	-2.52966		0.774915	-0.931409	27	27	27	52.9	52.9	52.9	41.193	0	323.31	19005000000	198	By MS/MS	By MS/MS	By MS/MS	By MS/MS
P09382;F8WEI7	P09382	Galectin-1	LGALS1	27.7234	29.873	25.2566	28.2985	29.9241	31.6975	26.5705	26.5222	22.9532	25.8504	30.6743	24.591	26.5474	27.9188	32.5377	27.3452		0.0166255	0.0913062		0.407162	1.77067		0.223132	-0.890683		0.561002	-2.57004		0.302422	-0.930986	9	9	9	74.8	74.8	74.8	14.716	0	170.56	15307000000	54	By MS/MS	By MS/MS	By matching	By MS/MS
F8W1R7;G3V1V0;P60660-2;P60660;J3KND3;G8JLA2;B7Z6Z4;G3V1Y7;F8VPF3;F8VZU9;F8W180;H0YI43;F8VXL3	F8W1R7;G3V1V0;P60660-2;P60660;J3KND3;G8JLA2;B7Z6Z4;G3V1Y7;F8VPF3;F8VZU9;F8W180	Myosin light polypeptide 6	MYL6	26.2317	27.9789	27.4118	28.659	28.2414	30.7094	30.5053	30.6068	23.4686	26.9481	28.8273	24.1408	30.184	29.8914	31.0536	28.4		0.0582073	0.133478		0.604882	1.72413		1.68455	-2.44538		1.59671	-4.03603		0.363139	-0.928804	8	8	6	57.9	57.9	41.4	16.29	0	173.24	13108000000	97	By MS/MS	By MS/MS	By MS/MS	By MS/MS
A0A087WTA5;E7ERK9;Q9UI10-3;Q9UI10;Q9UI10-2;A0A087WW69;H7C2L8;F8W8L6	A0A087WTA5;E7ERK9;Q9UI10-3;Q9UI10;Q9UI10-2	Translation initiation factor eIF-2B subunit delta	EIF2B4	24.9097	25.6684	25.8189	25.3523	25.8718	26.1221	27.0876	26.838	23.331	25.5801	23.3835	23.8361	27.6769	27.795	22.8961	25.7504		0.14508	0.450289	+	1.32393	1.4046		1.60209	-1.04256		0.784341	-1.99688		0.6366	-0.927445	9	9	9	21.5	21.5	21.5	57.495	0	17.482	1290400000	20	By MS/MS	By MS/MS	By MS/MS	By MS/MS
Q8NEF9	Q8NEF9	Serum response factor-binding protein 1	SRFBP1	26.9815	26.6695	28.4535	27.0956	27.9147	27.007	28.6853	28.347	26.1394	25.5238	26.8979	24.8634	27.7737	27.0365	27.5481	27.9558		0.443192	0.409973	+	1.30896	1.44389		0.607745	-0.688475		1.94789	-1.72239		1.12109	-0.926933	11	11	11	34.5	34.5	34.5	48.633	0	36.635	2933100000	44	By MS/MS	By MS/MS	By MS/MS	By matching
Q03111	Q03111	Protein ENL	MLLT1	25.0347	25.1317	25.2737	23.0242	26.026	25.2248	26.229	26.1915	23.6961	23.811	22.6633	24.8	25.6916	25.0664	22.8598	22.0012		1.1626	2.01307		0.598763	0.873461		1.17508	-1.30175		0.0584181	-0.162147	+	1.5721	-1.44326	4	4	4	8.4	8.4	8.4	62.055	0	9.3492	610430000	12	By MS/MS	By MS/MS	By MS/MS	By matching
C9JXB8;C9JNW5;P83731	C9JXB8;C9JNW5;P83731	60S ribosomal protein L24	RPL24	29.9296	30.5062	29.5779	29.1578	30.3266	30.5316	30.8889	30.3072	29.0049	29.1028	30.5069	27.1295	30.2498	30.1049	30.9517	26.7689		0.477618	0.994735		0.52797	0.856837		1.20383	-0.720692		0.19763	-0.582794		0.866754	-0.925786	6	6	6	41.3	41.3	41.3	14.369	0	46.833	17834000000	81	By MS/MS	By MS/MS	By MS/MS	By MS/MS
P62312	P62312	U6 snRNA-associated Sm-like protein LSm6	LSM6	26.542	26.0627	25.8919	27.1454	26.5135	26.6369	26.7474	25.4861	21.9246	25.7204	26.0223	24.8599	25.4908	25.7017	27.559	26.3429		0.0460759	0.0723724		0.926535	1.7787		0.0562973	0.0645175		0.776999	-1.64181		0.829835	-0.925534	6	6	6	57.5	57.5	57.5	9.1275	0	9.5049	1169900000	20	By MS/MS	By MS/MS	By matching	By MS/MS
Q00059;Q00059-2;H7BYN3	Q00059;Q00059-2;H7BYN3	Transcription factor A, mitochondrial	TFAM	29.4021	29.8539	29.7612	29.8707	30.4135	31.1653	30.2724	31.111	27.756	28.3301	30.1181	27.2303	30.2938	29.6897	31.2257	29.8103		0.537236	0.485677		1.11762	1.36337		2.13619	-1.01858		1.41378	-1.89627		0.966087	-0.924523	17	17	17	48.8	48.8	48.8	29.096	0	283.29	18767000000	140	By MS/MS	By MS/MS	By MS/MS	By MS/MS
Q1ED39;H3BNU8;H3BPL4;H3BMC9	Q1ED39;H3BNU8	Lysine-rich nucleolar protein 1	KNOP1	23.305	25.5858	23.1508	25.6099	26.424	25.8914	26.1803	25.7062	22.5461	22.1568	25.5331	24.1382	25.4655	25.813	21.5953	27.2217		0.366123	1.02659		0.338541	0.819322		1.23167	-1.6376		0.447844	-1.43033		0.53271	-0.922957	6	6	6	15.9	15.9	15.9	51.588	0	47.184	753120000	17	By MS/MS	By matching	By MS/MS	By matching
Q9BYD1;E5RJI7;H0YAX3;E5RFI2	Q9BYD1;E5RJI7	39S ribosomal protein L13, mitochondrial	MRPL13	27.7844	28.4505	25.6782	28.8341	28.7948	30.2635	27.9353	29.2778	25.321	27.2675	29.2572	24.2394	28.5781	28.8863	30.0484	26.049		0.290697	0.677414		0.389027	1.16554		0.80292	-1.38102		0.643075	-1.86915		0.509201	-0.921476	11	11	11	71.3	71.3	71.3	20.692	0	77.025	6868500000	93	By MS/MS	By MS/MS	By MS/MS	By MS/MS
P82663;E7EPW2;P82663-2;P82663-3	P82663;E7EPW2;P82663-2;P82663-3	28S ribosomal protein S25, mitochondrial	MRPS25	26.9762	27.715	25.4864	27.8522	28.5336	29.368	26.4204	28.3096	23.8161	26.3913	28.3558	23.9584	27.7251	27.7332	29.2556	26.0588		0.204235	0.464698		0.524091	1.37702		0.671978	-1.15045		0.81208	-2.06277		0.544083	-0.92086	11	11	11	57.8	57.8	57.8	20.116	0	75.568	4180400000	68	By MS/MS	By MS/MS	By MS/MS	By MS/MS
P17661	P17661	Desmin	DES	24.2182	24.1705	21.6679	24.6682	23.3359	23.1033	25.796	24.1499	24.1612	22.4831	22.9121	23.3608	22.8337	21.8875	23.6806	22.4265		0.996504	1.38921		0.237891	0.45192		0.176841	-0.415043		-4.34294e-08	0		1.05307	-0.920567	10	3	3	11.9	3	3	53.535	0.0011463	3.3463	185060000	3	By matching	By matching	By matching	By matching
S4R3V8;Q86X29-6;Q86X29-5;Q86X29-3;Q86X29-4;Q86X29;Q86X29-2;M0QZL9;M0R1W9	S4R3V8;Q86X29-6;Q86X29-5;Q86X29-3;Q86X29-4;Q86X29;Q86X29-2	Lipolysis-stimulated lipoprotein receptor	LSR	26.627	26.2836	24.2227	22.4359	26.3518	26.8374	26.2614	27.1288	22.7028	22.9887	26.6444	23.673	25.9361	23.3152	27.2046	26.3233		0.505554	0.950047		0.277117	0.890066		0.888325	-1.75256		0.660625	-1.69258		0.514184	-0.920057	7	7	7	18.3	18.3	18.3	66.175	0	17.747	1040300000	16	By MS/MS	By matching		By matching
Q9UH99;Q9UH99-2;Q9UH99-3;B0QY60;B0QY68;B0QY66;H0Y686;B0QY67;B0QY63;B0QY64	Q9UH99;Q9UH99-2;Q9UH99-3	SUN domain-containing protein 2	SUN2	28.6587	28.4071	27.6948	27.8403	29.1407	29.3742	28.4036	28.6507	25.0879	26.2856	28.3137	27.9004	28.1496	27.7292	28.2933	29.0504		0.828517	0.58666		0.798812	1.25332		1.23073	-0.742073		0.897825	-1.40873		1.06721	-0.919989	19	19	19	38.1	38.1	38.1	80.31	0	157.76	5119600000	139	By MS/MS	By MS/MS	By MS/MS	By MS/MS
A0A087X2I1;P62333;H0YJC0;H0YJS8;H0YJE9;H0YJT1;H0YJD2;H0YJY8;H0YJX2	A0A087X2I1;P62333;H0YJC0	26S protease regulatory subunit 10B	PSMC6	25.3806	27.4414	26.8231	25.6085	26.7577	27.9458	27.9104	26.6206	22.4398	26.7769	25.7973	23.4854	26.9002	28.6584	27.526	25.5541		0.0720382	0.148918		0.741265	1.68856		0.815044	-0.995206		1.10823	-2.53485		0.563088	-0.91874	15	15	15	50.9	50.9	50.9	45.796	0	90.361	2348100000	55	By MS/MS	By MS/MS	By MS/MS	By MS/MS
Q9Y2H6-2;Q9Y2H6;G5E9X3;A0A087X1M6;H7C507	Q9Y2H6-2;Q9Y2H6;G5E9X3	Fibronectin type-III domain-containing protein 3A	FNDC3A	26.6603	26.4187	24.1919	27.4828	26.2774	26.4496	26.0636	26.5286	27.2189	27.8176	22.7032	26.4441	26.6258	22.412	23.0877	26.4141		0.756476	1.69493		0.0365813	0.1425		0.0711243	-0.141375		0.388477	1.41105		0.526244	-0.918715	10	10	10	13.5	13.5	13.5	125.82	0	65.736	1301200000	29	By MS/MS	By MS/MS	By MS/MS	By MS/MS
Q7Z7K6-3;A0A0M3HER2	Q7Z7K6-3;A0A0M3HER2	Centromere protein V	CENPV	26.4171	25.6346	25.097	22.463	27.2379	26.08	26.2435	22.3632	23.8745	22.4208	22.1002	23.3062	26.0287	22.9955	25.3685	28.0922		0.0321698	-0.140088		1.08498	1.9775		0.162427	-0.578211		1.27	-2.6958		0.442588	-0.918709	7	7	1	46.3	46.3	7.7	29.73	0	40.547	920710000	16	By MS/MS	By matching	By MS/MS
Q15836;K7ENK9;K7EKX0;J3QRU4;F8WCA0;L7N2F9;P63027;F5GZV7;P23763-2;P23763-3;P23763	Q15836	Vesicle-associated membrane protein 3	VAMP3	22.9208	26.9301	21.493	27.225	26.4333	27.3414	25.9913	26.9195	22.0478	22.8121	27.4953	23.926	25.684	25.9763	27.6627	22.3032		0.498282	1.26477		0.113103	0.571908		0.665946	-2.02915		0.348603	-1.3363		0.370853	-0.918337	7	7	7	62	62	62	11.309	0	119.91	1320600000	24	By MS/MS	By MS/MS	By matching	By MS/MS
Q9NV56	Q9NV56	MRG/MORF4L-binding protein	MRGBP	25.5359	25.888	25.6052	26.1136	26.3074	26.968	27.1725	25.891	23.5835	22.3026	26.0888	24.7987	26.8288	25.1733	27.0219	26.3382		0.187885	0.244142		0.995582	1.59231		1.31011	-0.798982		1.24694	-2.14715		0.788849	-0.918228	3	3	3	18.1	18.1	18.1	22.417	0	11.543	1171500000	20	By MS/MS	By MS/MS	By matching	By MS/MS
Q5TBH9;Q8NDD1-3;Q8NDD1-2;Q8NDD1;Q5TBI2;Q8NDD1-4	Q5TBH9;Q8NDD1-3;Q8NDD1-2;Q8NDD1;Q5TBI2	Uncharacterized protein C1orf131	C1orf131	24.965	25.1273	24.7566	24.529	26.2231	22.9468	26.3631	26.6226	25.2977	23.9297	23.2925	23.8323	25.3764	22.9683	22.6559	26.8571		0.347972	1.07447		0.85111	0.756438		0.338267	-0.694431		0.129832	-0.376398		0.721103	-0.915455	5	5	5	24.5	24.5	24.5	27.933	0	13.954	792170000	11	By MS/MS	By matching	By matching	By matching
Q96DZ1-3;Q96DZ1;Q96DZ1-2	Q96DZ1-3;Q96DZ1;Q96DZ1-2	Endoplasmic reticulum lectin 1	ERLEC1	24.7786	27.0291	23.5348	25.3864	25.9012	27.3991	25.3889	27.6058	21.9789	25.4021	27.4565	22.1424	25.4302	26.9134	26.7213	23.6614		0.427446	0.892152		0.252699	0.937246		0.752034	-1.39152		0.416929	-1.43661		0.482284	-0.914699	8	8	8	25.6	25.6	25.6	51.91	0	38.588	1265600000	34	By MS/MS	By MS/MS	By matching	By MS/MS
Q9BSK2;D6RB26;D6RCF5;F6SDC8;Q96CQ1-2;Q96CQ1-3;Q96CQ1	Q9BSK2	Solute carrier family 25 member 33	SLC25A33	23.8417	23.7701	23.4034	24.407	22.0942	24.6412	24.348	24.6426	22.6483	22.6633	23.3762	23.3782	23.5005	24.4031	21.5891	22.2753		0.51786	0.989513	+	1.53762	0.839074		0.0405583	-0.0759468		0.039082	0.074492		1.28731	-0.914294	3	3	3	10.6	10.6	10.6	35.375	0.00025176	4.9762	208360000	7	By MS/MS	By matching	By matching	By matching
Q9HAV0;C9JD14;H7C5J5	Q9HAV0;C9JD14	Guanine nucleotide-binding protein subunit beta-4	GNB4	24.6867	23.4836	24.1982	25.3808	24.4568	25.9873	25.206	26.8366	22.5863	22.9632	23.3465	23.7995	24.6541	24.7179	25.6595	25.2017		0.449235	0.563406	+	1.41926	1.26342		0.928346	-1.1844		2.7708	-1.8844		0.943233	-0.913411	8	3	3	22.1	8.8	8.8	37.567	0.0002531	5.0494	509410000	13	By MS/MS	By matching	By MS/MS	By MS/MS
Q9NSI2-2;Q9NSI2;C9JJU7	Q9NSI2-2;Q9NSI2;C9JJU7	Protein FAM207A	FAM207A	26.5196	25.7251	26.4072	26.5165	27.5789	26.6562	27.754	27.1509	23.5615	25.5387	26.4088	23.7392	26.8257	26.3528	26.9976	27.5904		0.432388	0.343401		1.06682	1.48006		1.72956	-0.992875		1.54997	-2.12954		0.86117	-0.911733	12	12	12	48.8	48.8	48.8	23.944	0	50.333	1657700000	35	By MS/MS	By MS/MS	By MS/MS	By MS/MS
Q9HBL7	Q9HBL7	Plasminogen receptor (KT)	PLGRKT	26.0077	25.7112	25.2959	26.7637	25.5103	26.8771	25.495	26.9396	22.5686	23.5672	27.0271	25.8946	25.6057	22.9732	27.5464	26.1374		0.25135	0.639804		0.504057	1.18025		0.202261	-0.260844		0.230125	-0.801293		0.656955	-0.910029	4	4	4	27.2	27.2	27.2	17.201	0	56.799	1099800000	19	By MS/MS	By MS/MS	By matching	By MS/MS
Q8WWC4;H7C0V0	Q8WWC4	Uncharacterized protein C2orf47, mitochondrial	C2orf47	25.3561	24.7411	25.5358	27.3732	26.3301	27.9321	24.5893	26.1789	24.3203	27.0333	26.0761	22.4208	25.5009	25.1758	27.1953	23.0393		0.417359	1.02973		0.281402	0.788947		0.229679	-0.506007		0.0714948	-0.265222		0.61338	-0.909339	5	5	5	19.9	19.9	19.9	32.544	0	28.864	1251300000	27	By MS/MS	By MS/MS	By matching	By MS/MS
A0A087WUM0;P57105;A0A087X1F5;A0A087WYV9;A0A087WTA2	A0A087WUM0;P57105;A0A087X1F5;A0A087WYV9	Synaptojanin-2-binding protein	SYNJ2BP-COX16;SYNJ2BP	26.6517	27.3313	25.501	28.1285	27.2432	29.1683	26.7217	28.1683	22.8583	26.1307	28.2978	25.3475	27.1266	27.4542	28.6711	25.7905		0.295167	0.564763		0.444973	1.24454		0.555125	-0.922238		0.595625	-1.60202		0.583845	-0.904651	8	8	8	54.8	54.8	54.8	20.774	0	84.154	3139400000	59	By MS/MS	By MS/MS	By matching	By MS/MS
F5H7W8;Q96C57;F5H3K2;E7ENF1;G5EA44;F5H8B7	F5H7W8;Q96C57;F5H3K2;E7ENF1;G5EA44	Uncharacterized protein C12orf43	C12orf43	23.1495	25.2249	25.6029	25.3731	26.0181	26.4088	27.2798	25.7624	22.4231	23.2493	24.8699	22.8413	26.3659	25.6531	26.6435	25.5619		0.308164	0.311204		0.980734	1.49171		1.22881	-1.52966		2.40289	-2.71017		0.638843	-0.901455	7	7	7	27	27	27	31.693	0	44.122	882970000	27	By MS/MS	By MS/MS	By MS/MS	By matching
P63092;P63092-4;Q5JWF2;P63092-3;P63092-2;Q5JWF2-2;S4R3E3;A0A0A0MR13;Q5JWE9;S4R3V9;H0Y7F4;P38405;P38405-2;Q5JWD1;H0Y7E8;K7EQ80;K7EPE2	P63092;P63092-4;Q5JWF2;P63092-3;P63092-2;Q5JWF2-2	Guanine nucleotide-binding protein G(s) subunit alpha isoforms short;Guanine nucleotide-binding protein G(s) subunit alpha isoforms XLas	GNAS	28.2336	28.0622	27.873	27.7797	29.0116	29.1394	28.8744	29.6137	22.926	27.1227	28.5236	27.7412	28.6288	28.5184	29.1594	28.7562		0.943548	0.394066		0.516433	1.40873		3.08271	-1.17266		0.876537	-2.18733		0.599987	-0.9014	18	17	17	58.6	55.8	55.8	45.664	0	53.616	6242400000	117	By MS/MS	By MS/MS	By MS/MS	By MS/MS
Q9Y3C6	Q9Y3C6	Peptidyl-prolyl cis-trans isomerase-like 1	PPIL1	26.9355	26.7042	27.2023	27.4922	27.8715	28.6398	27.5252	28.3063	24.1919	25.43	27.4826	25.9689	27.4032	27.1783	28.5465	27.2655		0.566915	0.487318		0.95693	1.31521		1.82145	-1.00214		1.29137	-1.83003		0.921539	-0.901263	5	5	5	31.3	31.3	31.3	18.237	0	54.674	3151100000	60	By MS/MS	By MS/MS	By MS/MS	By MS/MS
P49757-4;P49757-2;P49757-3;P49757;G3V3Z8;P49757-8;P49757-7;P49757-6;P49757-5;G3V3R1;P49757-9;G3V3M5;G3V4S6;G3V433	P49757-4;P49757-2;P49757-3;P49757;G3V3Z8;P49757-8;P49757-7;P49757-6;P49757-5;G3V3R1;P49757-9	Protein numb homolog	NUMB	25.3492	24.9024	22.6342	22.6339	25.9665	25.6182	26.0336	26.4302	23.9318	24.0656	23.2292	21.3858	25.5429	25.8766	25.6048	22.7272		0.684717	1.07424		0.324078	0.726803		1.54411	-2.13221		0.944964	-1.78477		0.581595	-0.900522	6	6	6	12	12	12	64.526	0	17.525	681050000	17	By MS/MS	By MS/MS	By MS/MS	By matching
Q96DA6;Q96DA6-2;F2Z3A7;G5E9V2	Q96DA6;Q96DA6-2	Mitochondrial import inner membrane translocase subunit TIM14	DNAJC19	27.9703	27.0565	26.6745	27.7746	26.8212	28.0289	27.6624	27.67	27.5674	26.4306	27.3695	23.7626	26.4892	26.6244	28.5573	25.6592		0.488758	0.713096		0.544272	1.08646		0.172542	-0.176644		0.203885	-0.55001		0.930569	-0.899779	9	9	9	76.7	76.7	76.7	12.498	0	71.068	2593400000	64	By MS/MS	By MS/MS	By MS/MS	By MS/MS
Q9BU76-4;Q9BU76;Q9BU76-3;Q9BU76-2	Q9BU76-4;Q9BU76;Q9BU76-3;Q9BU76-2	Multiple myeloma tumor-associated protein 2	MMTAG2	25.1114	25.1335	24.8958	24.9945	25.6317	25.0212	25.7556	25.7718	23.8811	23.0212	23.417	22.9948	26.0491	24.918	23.5247	25.5603		0.407935	0.532062	+	3.66896	1.7053		1.47867	-0.511281		1.54982	-1.68452	+	1.64098	-1.11868	6	6	6	35.4	35.4	35.4	20.536	0	22.929	518220000	19	By matching	By MS/MS	By MS/MS	By MS/MS
P82914	P82914	28S ribosomal protein S15, mitochondrial	MRPS15	26.7398	26.9266	25.7802	27.4453	26.706	27.5645	25.761	27.1879	23.0634	25.6663	27.1239	23.9319	25.8382	26.8319	26.3893	23.3248		0.66437	1.2088		0.932996	1.77662		0.0552053	-0.0818615		0.216808	-0.649683	+	1.52546	-1.49271	10	10	10	32.3	32.3	32.3	29.842	0	13.554	1430400000	34	By MS/MS	By MS/MS	By MS/MS	By MS/MS
P17026	P17026	Zinc finger protein 22	ZNF22	25.6795	25.5999	26.1641	25.9745	26.4516	25.5782	25.6931	26.0188	22.9326	25.4136	26.0838	22.334	25.6346	25.5216	25.7192	26.3424		0.191729	0.130945		0.910343	1.66352		0.129132	-0.080934		0.867955	-1.61351		0.922432	-0.897232	4	4	4	18.8	18.8	18.8	25.915	0	20.563	801080000	16	By matching	By MS/MS	By MS/MS	By MS/MS
Q53HL2	Q53HL2	Borealin	CDCA8	27.4815	27.1563	28.0648	27.8697	28.8703	28.6249	29.6961	29.4075	25.5821	26.3191	28.4831	24.3615	29.1244	28.0706	28.6807	29.3718		0.39409	0.337803		0.817143	1.45666		2.49745	-1.50659		1.55249	-2.62545		0.625726	-0.897231	18	18	18	68.6	68.6	68.6	31.323	0	121.57	6085800000	107	By MS/MS	By MS/MS	By MS/MS	By MS/MS
Q9BYC9;I3L2X1;Q9BYC9-2	Q9BYC9	39S ribosomal protein L20, mitochondrial	MRPL20	25.2169	25.1826	22.8531	25.7273	25.3021	25.7507	24.9304	26.4912	23.6813	21.9264	25.6315	23.3078	24.93	24.8589	25.0941	24.8518		1.04127	0.684894		0.509055	1.10822		0.562725	-0.873627		0.84883	-1.29695		0.858047	-0.896556	3	3	3	27.5	27.5	27.5	17.442	0.00028074	7.5052	514420000	11	By MS/MS	By MS/MS	By matching	By MS/MS
Q9UHA4;Q9UHA4-2	Q9UHA4;Q9UHA4-2	Ragulator complex protein LAMTOR3	LAMTOR3	26.3006	27.5152	25.7455	27.9098	26.9054	28.399	27.3859	27.6287	23.5515	26.5094	28.034	23.9141	27.048	27.0718	28.338	26.1573		0.332493	0.42596		0.533364	1.36553		0.55787	-0.711981		0.689108	-1.65155		0.663495	-0.895747	4	4	4	49.2	49.2	49.2	13.623	0	149.02	2449600000	39	By MS/MS	By MS/MS	By matching	By MS/MS
C9JQD4;O43447;O43447-2;H0YEL5;A6NM32;C9JAN8	C9JQD4;O43447;O43447-2;H0YEL5	Peptidyl-prolyl cis-trans isomerase;Peptidyl-prolyl cis-trans isomerase H	PPIH	25.5499	25.7259	25.6781	25.6531	26.9185	27.0761	26.7724	26.4996	24.6862	25.0925	26.4609	23.2698	26.4661	26.3225	27.1679	23.2512		0.534563	1.01475		0.547262	0.774398		4.00412	-1.16493		0.367684	-0.924577		0.836599	-0.894577	7	7	7	37.5	37.5	37.5	15.8	0	10.686	1298900000	27	By MS/MS	By matching	By MS/MS	By MS/MS
Q15526-2;Q15526;A0A087WYS9	Q15526-2;Q15526;A0A087WYS9	Surfeit locus protein 1	SURF1	26.2986	27.1854	23.8348	23.5647	26.6024	27.7486	25.9446	26.9431	24.3061	21.9833	27.7996	23.6978	26.2328	26.1423	27.4798	23.3346		0.482885	1.01229		0.202166	0.774141		0.812979	-1.58886		0.394319	-1.3507		0.459736	-0.893218	5	5	5	27.1	27.1	27.1	31.978	0	32.903	1672500000	20	By MS/MS	By MS/MS	By MS/MS	By matching
C9JAW5;C9JNU6;Q9Y241;Q9Y241-2	C9JAW5;C9JNU6;Q9Y241;Q9Y241-2	HIG1 domain family member 1A, mitochondrial	HIGD1A	28.1237	25.8804	24.1492	22.7505	24.9105	23.6604	22.397	24.953	26.4137	22.4186	22.8846	22.3991	23.2627	24.9529	23.8948	23.4555		0.0432406	0.0887699		0.517098	1.69694		0.422864	1.24575		0.131249	-0.362422		0.538119	-0.892857	2	2	2	48.2	48.2	48.2	8.8131	0	30.011	495490000	15	By MS/MS	By MS/MS	By matching	By MS/MS
P06748;P06748-3;P06748-2;E5RI98;E5RGW4	P06748;P06748-3;P06748-2	Nucleophosmin	NPM1	32.5572	32.5426	32.4445	32.7992	34.5555	33.8108	34.2717	33.2382	29.7563	30.6877	33.4342	30.2723	33.2396	33.1883	34.4933	34.0073		0.222531	0.236929		0.960357	1.54824		2.45433	-1.38319		1.65479	-2.6945		0.632837	-0.892586	30	30	30	70.1	70.1	70.1	32.575	0	323.31	241880000000	827	By MS/MS	By MS/MS	By MS/MS	By MS/MS
Q8N983-4;H0Y6Y8;B1AL05;Q8N983-3;Q8N983-2;Q8N983;Q8N983-6;Q8N983-7;H0YBU8;M0R051	Q8N983-4;H0Y6Y8;B1AL05;Q8N983-3;Q8N983-2;Q8N983;Q8N983-6;Q8N983-7;H0YBU8	39S ribosomal protein L43, mitochondrial	MRPL43	27.7974	27.6105	25.6563	28.276	27.153	25.5627	26.9083	28.0243	24.6424	26.8466	28.5513	22.876	27.6636	27.2111	29.1306	22.9442		0.0427132	0.174695		0.544286	1.60601		0.220086	0.423018		0.222192	-1.00829		0.445587	-0.890351	8	8	8	61	61	61	17.853	0	24.496	2865800000	36	By MS/MS	By MS/MS	By MS/MS	By MS/MS
Q9H9A6	Q9H9A6	Leucine-rich repeat-containing protein 40	LRRC40	25.6236	26.0446	25.7137	24.8893	26.6359	26.4102	26.8129	26.5746	22.2779	25.023	25.581	22.2668	26.6163	27.0912	25.0834	27.6541		0.00170355	-0.00285339		1.00173	1.78063		2.16854	-1.04061		1.45733	-2.82409		0.587494	-0.888889	12	12	12	21.9	21.9	21.9	68.249	0	39.885	1245000000	47	By MS/MS	By MS/MS	By MS/MS	By MS/MS
Q13887-2;Q13887;Q13887-3;Q13887-4	Q13887-2;Q13887;Q13887-3;Q13887-4	Krueppel-like factor 5	KLF5	23.1382	23.0737	22.4621	23.5299	24.7433	22.908	25.1863	24.6886	22.6745	21.9702	22.0422	22.9545	23.987	23.4506	21.9105	23.6427		0.831814	1.13386		-4.34294e-08	0		1.28502	-1.33059		-4.34294e-08	0		1.13238	-0.88724	2	2	2	17.4	17.4	17.4	33.618	0.00027086	6.6521	181030000	2			By matching
O95816;O95816-2	O95816;O95816-2	BAG family molecular chaperone regulator 2	BAG2	28.7461	29.7193	29.0289	29.6008	29.8171	30.1693	30.4235	29.2244	26.1368	28.166	30.241	25.4442	29.6342	30.2357	30.8632	28.9183		0.00290174	-0.00426483		0.797591	1.77675		0.928194	-0.634786		1.0851	-2.4158		0.608439	-0.886244	14	14	14	60.7	60.7	60.7	23.772	0	323.31	13944000000	178	By MS/MS	By MS/MS	By MS/MS	By MS/MS
P35232;C9JW96;E9PCW0;C9JZ20;E7ESE2;P35232-2;D6RBK0	P35232;C9JW96;E9PCW0;C9JZ20;E7ESE2	Prohibitin	PHB	33.6418	33.7403	32.7302	33.4588	34.1205	34.3835	34.3637	33.8293	30.8241	31.9336	34.0192	31.9808	33.7503	33.4769	34.468	32.7448		0.727917	0.564271		0.859354	1.20338		1.60588	-0.781495		0.962667	-1.4206		1.05972	-0.883823	36	36	36	95.6	95.6	95.6	29.804	0	323.31	219230000000	1631	By MS/MS	By MS/MS	By MS/MS	By MS/MS
Q9HBH5	Q9HBH5	Retinol dehydrogenase 14	RDH14	25.3133	26.1933	25.0722	25.7954	26.256	28.0864	25.8766	27.0707	22.6439	24.6829	26.6277	22.2423	26.2253	27.298	27.1277	25.7465		0.137623	0.22307		0.723535	1.54432		1.17564	-1.22889		1.25398	-2.55014		0.563973	-0.883695	8	8	7	31.8	31.8	26.8	36.864	0	149.96	1425800000	36	By MS/MS	By MS/MS	By MS/MS	By MS/MS
X6R700;Q9Y3Y2-4;Q9Y3Y2;Q9Y3Y2-3;A0A087X1B7;Q5T7Y7	X6R700;Q9Y3Y2-4;Q9Y3Y2;Q9Y3Y2-3;A0A087X1B7	Chromatin target of PRMT1 protein	CHTOP	28.0671	28.9322	28.616	28.5887	29.283	29.362	29.0518	28.9699	26.5855	27.0754	28.9386	25.3901	28.873	28.4572	29.1644	29.3203		0.45309	0.21295		1.06242	1.55356		1.64809	-0.615695		1.37265	-1.9563		0.923705	-0.883254	6	6	6	23.8	23.8	23.8	23.661	0	138.68	8784700000	134	By MS/MS	By MS/MS	By MS/MS	By MS/MS
P09012;M0R268;M0R221;M0R2B8;M0QXK2;M0QZG7;M0R0G9	P09012;M0R268;M0R221;M0R2B8;M0QXK2;M0QZG7;M0R0G9	U1 small nuclear ribonucleoprotein A	SNRPA	30.2001	30.1104	30.5194	29.4675	31.16	30.8377	31.0049	31.0783	27.8255	28.8253	30.189	28.0194	30.4944	30.3321	30.4551	31.1766		1.03637	0.405686		1.23904	1.35954		2.19474	-0.945894		1.80355	-1.89975		1.02548	-0.882614	14	14	11	52.5	52.5	49.3	31.279	0	323.31	23311000000	138	By MS/MS	By MS/MS	By MS/MS	By MS/MS
Q9NVH2-3;Q9NVH2-2;Q9NVH2;Q9NVH2-4;A0A087WYC2;A0A087WXK3	Q9NVH2-3;Q9NVH2-2;Q9NVH2;Q9NVH2-4	Integrator complex subunit 7	INTS7	26.2591	25.8023	25.7333	25.0441	25.9097	25.7184	26.1642	26.4834	24.9154	24.9625	23.362	27.3945	26.1794	22.6985	23.5527	26.989		0.541444	1.21401		0.259851	0.551091		0.557622	-0.359207		0.083043	0.303715		0.731445	-0.882552	12	12	12	16.8	16.8	16.8	104.7	0	80.366	938520000	35	By MS/MS	By MS/MS	By MS/MS	By MS/MS
Q6IE81-2;Q6IE81;Q6IE81-3;D6RCS1;D6RC05;D6RBB3;D6RFK0;D6RGE7	Q6IE81-2;Q6IE81;Q6IE81-3	Protein Jade-1	JADE1	23.4176	25.3615	25.3095	26.2622	25.221	25.777	24.3863	26.0561	22.6172	23.2209	24.3042	25.7359	25.8458	24.8689	24.6058	23.5368		0.490015	0.645784		0.577261	1.11812		0.147826	-0.272403		0.39184	-0.744736		0.93612	-0.881951	5	5	5	7.8	7.8	7.8	94.113	0	14.745	541610000	20	By MS/MS	By MS/MS	By MS/MS	By MS/MS
Q13769;F8WCP5;C9JXG5;H7C072;H7C441;C9JCL9;C9JXU6;F5GZF3	Q13769;F8WCP5;C9JXG5;H7C072	THO complex subunit 5 homolog	THOC5	26.9817	27.1476	25.6655	26.4312	27.2466	26.9763	27.3364	26.6699	22.033	24.4147	23.2591	27.249	27.1095	26.5856	27.0421	29.7233		0.325545	-0.557811		1.02886	2.31758		0.656408	-0.500797		1.36266	-3.37619		0.458822	-0.879883	16	16	16	33.1	33.1	33.1	78.507	0	87.995	2422400000	40	By MS/MS	By MS/MS	By MS/MS	By MS/MS
Q99570;D6RJ98;D6RAC3;D6RBB7	Q99570	Phosphoinositide 3-kinase regulatory subunit 4	PIK3R4	27.0698	27.3496	26.6569	26.9099	22.4428	26.3233	26.9313	26.0198	27.9839	29.2114	22.8089	27.1773	26.7752	22.8663	22.5291	23.3262		0.505317	1.55515		0.0503637	0.20115		0.75284	1.56722		0.86256	2.92121		0.353288	-0.878149	13	13	13	13.5	13.5	13.5	153.1	0	36.87	3025400000	16	By MS/MS	By MS/MS	By MS/MS	By MS/MS
Q58FF8	Q58FF8	Putative heat shock protein HSP 90-beta 2	HSP90AB2P	23.0214	26.3965	22.7724	24.5286	26.7704	26.6649	27.9079	26.4974	22.7313	23.1957	23.1507	23.3143	27.0808	28.0934	23.2008	26.7672		0.246498	0.674582		0.606683	1.08171		1.68074	-2.78045		1.60164	-3.18758		0.389864	-0.878147	10	2	2	18.1	4.5	4.5	44.348	0	68.414	1362500000	19	By MS/MS	By MS/MS	By MS/MS	By matching
P17096;P17096-3	P17096;P17096-3	High mobility group protein HMG-I/HMG-Y	HMGA1	28.7755	28.9112	29.2632	28.6517	29.577	30.2374	29.716	29.7492	27.2305	27.8428	29.1453	26.0858	28.9497	28.4598	31.1435	29.0002		0.293375	0.431636		1.05513	1.32429		2.48051	-0.919525		1.07885	-1.81218		0.846141	-0.877963	10	10	4	63.6	63.6	23.4	11.676	0	259.82	11284000000	130	By MS/MS	By MS/MS	By MS/MS	By MS/MS
Q12846;Q12846-2;C9JFM5;A0A087WWW0;H3BMK2	Q12846;Q12846-2;C9JFM5;A0A087WWW0	Syntaxin-4	STX4	26.455	27.0713	25.062	27.3006	27.0307	28.1402	26.7201	27.997	22.047	26.0452	27.7865	22.9721	26.8311	27.975	28.3618	26.7348		0.00227805	-0.00368118		0.579528	1.75953		0.811633	-0.999772		1.02239	-2.76298		0.462485	-0.877923	12	12	12	51.5	51.5	51.5	34.18	0	105.17	2536400000	46	By MS/MS	By MS/MS	By matching	By MS/MS
Q52LJ0-2;Q52LJ0;H0YNA1	Q52LJ0-2;Q52LJ0	Protein FAM98B	FAM98B	23.8122	26.4256	26.4157	25.4547	26.5664	27.0783	27.1499	27.3714	23.3052	25.0648	26.5316	22.5766	27.1768	26.9571	25.8021	25.8432		0.729336	0.596663		0.486968	1.15747		1.25691	-1.51446		1.1302	-2.07527		0.611943	-0.877069	9	6	6	25.4	17.8	17.8	45.547	0	73.464	1489500000	42	By MS/MS	By MS/MS	By MS/MS	By MS/MS
Q9BQ95;J3KTF5;Q9BQ95-4;Q9BQ95-2;K7EPL5;Q9BQ95-3;K7EN32;K7EJI1;K7EIK2;K7EJG5	Q9BQ95;J3KTF5;Q9BQ95-4;Q9BQ95-2	Evolutionarily conserved signaling intermediate in Toll pathway, mitochondrial	ECSIT	25.586	25.8409	24.8866	25.2391	26.1729	27.3782	26.5716	26.1946	23.1766	23.7799	26.1991	22.6816	26.6299	25.6156	26.762	26.014		0.359619	0.323923		0.896319	1.42885		1.84102	-1.19119		1.49758	-2.29612		0.714183	-0.876387	9	9	9	35	35	35	49.148	0	95.043	1121800000	55	By MS/MS	By MS/MS	By MS/MS	By MS/MS
Q15691	Q15691	Microtubule-associated protein RP/EB family member 1	MAPRE1	26.4586	26.9836	27.5942	27.0864	27.4088	28.1276	28.5065	28.2005	24.9312	26.9317	26.2872	24.5012	28.1888	28.3575	27.6016	26.5655		0.352787	0.38247		1.16932	1.36788		1.69324	-1.03011		1.55564	-2.01552		0.858005	-0.875177	11	11	11	50.4	50.4	50.4	29.999	0	88.832	3045100000	68	By MS/MS	By MS/MS	By MS/MS	By MS/MS
O75319;H7C0E6;C9JYA6;O75319-2	O75319;H7C0E6;C9JYA6;O75319-2	RNA/RNP complex-1-interacting phosphatase	DUSP11	25.5712	25.897	24.6829	23.2735	26.0562	26.0261	26.5767	25.5911	23.1633	23.6147	22.8546	22.5497	26.5267	26.4495	25.9429	25.592		0.0785692	-0.0652084	+	1.55074	1.81057		1.00095	-1.20638		4.16974	-3.08216		0.628349	-0.872683	4	4	4	19.4	19.4	19.4	38.938	0	34.475	812210000	23	By MS/MS	By MS/MS	By MS/MS	By matching
B6VEX4;A0A0A0MRT6;Q8IZP0-10;Q8IZP0-8;Q8IZP0-7;Q8IZP0-2;Q8IZP0-4;Q8IZP0-3;Q8IZP0-5;Q8IZP0-6;Q8IZP0-9;Q8IZP0-12;Q8IZP0;Q8IZP0-11	B6VEX4;A0A0A0MRT6;Q8IZP0-10;Q8IZP0-8;Q8IZP0-7;Q8IZP0-2;Q8IZP0-4;Q8IZP0-3;Q8IZP0-5;Q8IZP0-6;Q8IZP0-9;Q8IZP0-12;Q8IZP0;Q8IZP0-11	Abl interactor 1	ABI1	22.8511	26.1832	26.4256	23.1125	26.7053	26.9801	25.4509	27.0448	22.217	23.7108	22.5891	21.8537	25.9307	26.4939	27.2108	27.7772		0.225048	-0.307853		1.01429	2.05044		0.94048	-1.90219		3.52852	-4.26048		0.382108	-0.871291	8	8	5	29	29	24.2	43.294	0	20.648	1311300000	24	By MS/MS	By matching	By matching	By matching
C9JZU6;C9J5D1;E7EQ69;Q9GZZ1;F8WCK0;C9J5J3;A0A0D9SF32;A0A087WWJ2;Q9GZZ1-2	C9JZU6;C9J5D1;E7EQ69;Q9GZZ1;F8WCK0;C9J5J3;A0A0D9SF32;A0A087WWJ2;Q9GZZ1-2	N-alpha-acetyltransferase 50	NAA50	23.8712	23.6122	22.8102	23.6421	22.8474	23.8592	23.0743	23.0667	22.8928	22.808	23.0879	21.5956	22.1035	23.6439	22.7161	22.767		0.473089	0.404255		-4.34294e-08	0		-4.34294e-08	0		0.177615	-0.211546	+	1.51096	-0.646037	2	2	2	66.7	66.7	66.7	6.4865	0.002008	2.9422	63250000	3
P19387;H3BRR2	P19387	DNA-directed RNA polymerase II subunit RPB3	POLR2C	26.8003	26.8937	26.5086	27.0398	28.1494	28.5417	28.6175	27.7575	23.6204	25.8151	28.1769	23.9832	27.903	27.5511	28.3559	27.9623		0.591274	0.323476		0.643842	1.41167		3.16132	-1.45596		1.27866	-2.54416		0.577613	-0.867576	14	14	14	59.3	59.3	59.3	31.441	0	107.42	3227400000	67	By MS/MS	By MS/MS	By MS/MS	By MS/MS
Q9NPD3;E9PI41;E9PPI9	Q9NPD3;E9PI41	Exosome complex component RRP41	EXOSC4	28.0098	27.8513	28.2684	28.1742	28.962	29.1965	29.3876	28.3292	24.8595	27.0508	28.3243	26.3356	28.6993	28.5903	28.9876	28.4143		0.525797	0.295977		1.01451	1.43333		1.94478	-0.892914		1.48973	-2.03027		0.856703	-0.864652	9	9	9	40	40	40	26.383	0	33.174	5566100000	65	By MS/MS	By MS/MS	By MS/MS	By MS/MS
Q9Y291;C9JBY7	Q9Y291;C9JBY7	28S ribosomal protein S33, mitochondrial	MRPS33	26.4183	26.3541	25.2396	26.5912	26.5005	26.891	24.9603	26.1376	22.5117	26.3026	26.7863	23.2343	25.9202	26.0459	27.1665	24.2169		0.147178	0.284946		0.61169	1.44207		0.018638	0.028451		0.402329	-1.12867		0.679927	-0.863509	4	4	4	45.3	45.3	45.3	12.629	0	12.317	1106400000	22	By MS/MS	By matching	By matching	By MS/MS
Q9HD33-2;Q9HD33;Q9HD33-3	Q9HD33-2;Q9HD33;Q9HD33-3	39S ribosomal protein L47, mitochondrial	MRPL47	26.7287	28.2104	25.3898	27.9185	27.8204	29.223	26.9509	27.8595	24.7542	26.0888	28.1824	23.1211	27.7746	27.9045	29.0301	26.3449		0.101545	0.199956		0.572289	1.52521		0.522069	-0.901603		0.94384	-2.22686		0.517665	-0.862585	12	12	12	45.2	45.2	45.2	27.085	0	52.74	3541000000	69	By MS/MS	By MS/MS	By MS/MS	By MS/MS
Q8NI35-4;Q8NI35-3;Q8NI35-2;Q8NI35;Q8NI35-5;A0A087WUZ6;A0A075B6E8	Q8NI35-4;Q8NI35-3;Q8NI35-2;Q8NI35;Q8NI35-5;A0A087WUZ6	InaD-like protein	INADL	23.4697	24.2985	23.889	25.2186	24.5791	22.3291	22.669	22.15	23.4321	21.8513	22.6477	22.199	22.9047	23.2789	22.2559	23.1504		-4.34294e-08	0	+	1.80233	1.68643		0.981786	1.28716		-4.34294e-08	0		1.1367	-0.860387	4	4	4	4.1	4.1	4.1	167.16	0.00027263	6.8427	157000000	4	By MS/MS	By MS/MS		By matching
P45973;F8VNY3	P45973;F8VNY3	Chromobox protein homolog 5	CBX5	28.4299	27.8984	28.0138	27.8257	28.9003	28.6694	28.4919	28.4814	26.5692	26.8181	28.6298	22.9536	28.2503	27.9596	29.5203	29.1285		0.0747775	-0.0789289		0.736937	1.79926		1.92232	-0.59378		1.0268	-2.47197		0.563883	-0.860168	12	12	11	59.2	59.2	52.9	22.225	0	78.749	5164600000	67	By MS/MS	By MS/MS	By MS/MS	By MS/MS
Q15031;E9PHM2;C9JYR8;C9IZR7	Q15031;E9PHM2	Probable leucine--tRNA ligase, mitochondrial	LARS2	25.01	25.404	23.3519	24.7693	24.8826	25.4566	23.0814	25.3704	24.0852	25.3305	22.5386	22.31	21.9241	26.8301	24.845	22.5828		0.207531	0.652275		0.603129	1.06772		0.0309233	-0.0639653		0.136809	-0.479412		0.61853	-0.859998	10	10	10	13.7	13.7	13.7	101.97	0	18.412	556390000	13	By MS/MS	By MS/MS		By MS/MS
Q9Y5X2;C9J014;C9J271;C9J8E6;C9JCB9;C9IYC5	Q9Y5X2;C9J014;C9J271;C9J8E6	Sorting nexin-8	SNX8	26.4593	27.4476	27.2423	26.8982	27.5756	28.0346	28.6282	28.1701	23.3684	26.6019	27.3003	23.8672	28.3966	28.3957	27.9752	27.6801		0.0118628	-0.00980091		0.868433	1.72737		1.92454	-1.09028		1.53249	-2.82745		0.568323	-0.858786	13	13	13	39.1	39.1	39.1	52.569	0	129.6	3426200000	67	By MS/MS	By MS/MS	By MS/MS	By MS/MS
Q8N5N7;Q8N5N7-2	Q8N5N7;Q8N5N7-2	39S ribosomal protein L50, mitochondrial	MRPL50	25.2456	25.2303	22.9509	26.6804	27.1435	28.456	26.7379	27.4419	22.6324	23.0379	26.4296	22.924	27.2014	26.6074	28.7023	25.4821		0.236308	0.446519		0.490206	1.27084		1.52481	-2.418		1.56247	-3.24233		0.390477	-0.858681	6	6	6	50.6	50.6	50.6	18.325	0	159.93	1958800000	45	By MS/MS	By MS/MS	By matching	By MS/MS
A0A0A0MR39;A0A0A0MQW0;Q9P2K5;Q9P2K5-2;A0A087WUT0;H0YN19;A0A0C4DGV1;H0YKS1;A0A087WWC8;Q9P2K5-4;Q9P2K5-3	A0A0A0MR39;A0A0A0MQW0;Q9P2K5;Q9P2K5-2;A0A087WUT0	Myelin expression factor 2	MYEF2	27.4256	27.2624	27.6732	23.2717	28.2501	27.1761	27.5514	28.0138	26.6335	26.1914	23.5026	22.6612	27.2096	27.5064	27.5244	28.5324		0.0511037	0.0546494		0.535554	1.66105		0.585845	-1.33963		1.55264	-2.94603		0.435523	-0.85785	17	17	17	33.8	33.8	33.8	64.149	0	126.12	2907400000	50	By MS/MS	By MS/MS	By MS/MS	By matching
Q96HY6;A0A0A0MRX2;Q96HY6-2	Q96HY6;A0A0A0MRX2;Q96HY6-2	DDRGK domain-containing protein 1	DDRGK1	27.5949	28.4282	27.4417	28.1597	28.2071	28.6558	28.4988	28.9344	25.0521	25.9733	28.5751	25.052	28.4997	28.62	28.8364	28.4694		0.0664797	-0.0323353		1.04372	1.74301		1.27574	-0.667905		1.57419	-2.44325		0.708972	-0.855336	11	11	11	46.2	46.2	46.2	35.61	0	310.34	4966200000	110	By MS/MS	By MS/MS	By MS/MS	By MS/MS
O96007	O96007	Molybdopterin synthase catalytic subunit	MOCS2	22.6144	23.0658	24.0388	23.1739	23.9297	23.7001	22.8443	23.4437	23.6497	23.926	22.5092	22.3089	23.3984	19.2312	23.0219	21.925		0.814767	1.5853		-4.34294e-08	0		-4.34294e-08	0		0.546442	1.20434		0.833667	-0.855024	1	1	1	10.6	10.6	10.6	20.944	0.0082406	1.998	810530	0
C9JCN8;P15408-3;P15408;P15408-2	C9JCN8;P15408-3;P15408;P15408-2	Fos-related antigen 2	FOSL2	23.9547	23.5024	23.1587	23.1755	24.091	25.1958	25.9837	26.0271	23.3125	22.5027	25.0403	23.5881	21.2425	25.0424	25.4261	22.1306		0.817255	1.86403		0.107287	-0.163089		2.06155	-1.8766		0.0448876	0.15052		0.627577	-0.850473	4	4	4	25.2	25.2	25.2	22.254	0	41.647	386160000	12		By matching
Q7L2Z9	Q7L2Z9	Centromere protein Q	CENPQ	22.187	24.6738	24.3782	24.4056	25.6753	24.9833	25.3288	25.1333	24.0226	24.2296	24.5243	24.1666	24.4147	24.3434	23.7963	24.3739	+	2.61724	1.04808		0.2212	-0.324626		1.20856	-1.36899		0.00691224	0.00371552		0.435605	-0.361729	3	3	3	15.7	15.7	15.7	30.595	0.00028425	7.861	343590000	15	By MS/MS	By MS/MS	By MS/MS	By MS/MS
P43304;P43304-2;F5GYK7;E9PDK4;E7EM56	P43304;P43304-2	Glycerol-3-phosphate dehydrogenase, mitochondrial	GPD2	28.8527	30.126	27.1533	29.3838	29.1559	30.9449	26.4516	30.4483	26.3168	28.4044	29.8403	24.8784	29.0805	30.2026	30.0878	26.9241		0.0490114	0.176427		0.559204	1.51897		0.11619	-0.371215		0.607588	-1.71376		0.446417	-0.8477	34	34	34	53.4	53.4	53.4	80.852	0	289.02	12321000000	223	By MS/MS	By MS/MS	By MS/MS	By MS/MS
A0A0C4DFX7;Q9H967	A0A0C4DFX7;Q9H967	WD repeat-containing protein 76	WDR76	25.6363	24.1744	25.2579	24.82	25.4221	25.1822	25.5781	25.1101	23.9071	22.1298	25.2915	22.7078	24.901	24.8001	24.9394	25.7317		0.425098	0.23008		0.978311	1.46305		0.480127	-0.350997		1.13223	-1.58396		0.995712	-0.846562	3	3	3	5.3	5.3	5.3	62.553	0.0034394	2.5461	464820000	9	By MS/MS	By matching	By MS/MS	By matching
V9GYY5;Q9UGY1	V9GYY5;Q9UGY1	Nucleolar protein 12	NOL12	23.1258	24.7724	25.2711	25.5045	25.1322	23.0209	27.7536	25.192	22.1811	22.5689	23.3965	22.6844	25.4281	22.5431	23.1185	24.8823		0.491441	1.28171	+	1.78746	1.96073		0.219197	-0.606257		0.882444	-1.28528	+	1.52315	-1.62122	4	4	4	34.5	34.5	34.5	23.82	0	9.4748	557730000	9	By matching	By matching	By MS/MS	By MS/MS
Q9NVH0-2;Q9NVH0;C9JLF4	Q9NVH0-2;Q9NVH0;C9JLF4	Exonuclease 3-5 domain-containing protein 2	EXD2	25.663	25.5317	24.8409	24.8658	25.2844	26.3693	25.875	25.9475	23.1612	22.3798	25.3357	24.8663	25.8362	25.3102	25.2173	25.5298		0.739774	0.395687		0.892528	1.28959		1.0762	-0.64372		1.1311	-1.53762		1.00135	-0.842636	4	4	4	11.5	11.5	11.5	56.345	0	18.697	676230000	26	By MS/MS	By MS/MS	By MS/MS	By MS/MS
P42765;A0A0B4J2A4;K7EME0;K7ER88;K7EJB1;K7EJ68	P42765;A0A0B4J2A4;K7EME0	3-ketoacyl-CoA thiolase, mitochondrial	ACAA2	28.561	28.9166	27.4013	28.4699	29.3605	29.2832	28.3613	29.5057	22.8177	27.9351	28.4045	27.4315	28.5394	29.8313	28.3336	29.8442		0.00657629	-0.00947332		0.599157	1.69		0.970991	-0.790478		0.936951	-2.48995		0.49017	-0.840263	16	16	16	52.1	52.1	52.1	41.924	0	297.37	7750800000	122	By MS/MS	By MS/MS	By MS/MS	By MS/MS
O95298;O95298-2;E9PRJ5;E9PM14;A0A087WUM3;E9PQ53;E9PRQ4;A0A087WY27;O95298-3	O95298;O95298-2	NADH dehydrogenase [ubiquinone] 1 subunit C2	NDUFC2	26.2039	22.7304	25.7793	26.4447	24.2119	26.5294	26.4963	26.4226	23.1305	22.7002	26.7252	26.1114	25.2465	23.652	28.2616	22.273		0.317933	1.0568		0.181612	0.622743		0.246091	-0.6255		0.040442	-0.191445		0.431306	-0.839771	5	5	5	29.4	29.4	29.4	14.187	0	32.237	1028400000	17	By MS/MS	By matching	By MS/MS	By MS/MS
H3BUW2;H3BTR4;Q96BT3-2;Q96BT3;H3BQ71;H3BMP6;H3BQS6;H3BN05;H3BTS2;H3BQJ0;I3L4F8;Q96BT3-3	H3BUW2;H3BTR4;Q96BT3-2;Q96BT3;H3BQ71;H3BMP6;H3BQS6;H3BN05;H3BTS2;H3BQJ0;I3L4F8;Q96BT3-3	Centromere protein T	CENPT	23.0338	21.6497	24.2556	23.3138	24.3466	23.546	25.1106	24.0082	22.8518	23.2067	23.1439	23.775	23.342	22.7023	22.9628	23.443	+	1.65823	1.14029		-4.34294e-08	0		0.964009	-1.1896		-4.34294e-08	0		0.624617	-0.479591	2	2	2	12.3	12.3	12.3	29.606	0.00027322	6.8777	130130000	3		By matching		By MS/MS
Q9Y3F4;Q9Y3F4-2;H0YH33	Q9Y3F4;Q9Y3F4-2	Serine-threonine kinase receptor-associated protein	STRAP	26.613	26.5384	26.8158	26.6177	26.7576	27.6122	28.2572	28.041	23.6561	27.3064	26.0845	22.4428	27.7296	29.0024	26.8805	27.4481		0.0624378	-0.0981646		0.791657	1.77373		1.63733	-1.02079		1.28325	-2.89269		0.491476	-0.837784	12	12	12	43.7	43.7	43.7	38.438	0	77.605	3089600000	44	By MS/MS	By MS/MS	By MS/MS	By MS/MS
F8VUA2;F8VVT7;Q9HD42	F8VUA2;F8VVT7;Q9HD42	Charged multivesicular body protein 1a	CHMP1A	23.7911	22.2463	23.0798	22.6769	23.4185	24.5244	23.766	23.754	22.9944	23.6917	21.3785	23.9541	23.1157	22.9274	23.1465	22.3036		1.75928	0.992446		-4.34294e-08	0		1.19916	-0.91725		0.0773287	0.131344		0.619963	-0.468149	1	1	1	5	5	5	19.531	0.0032482	2.6148	92998000	10				By MS/MS
Q9NPE3;H0YM60	Q9NPE3	H/ACA ribonucleoprotein complex subunit 3	NOP10	26.7898	26.6749	26.0967	27.5699	26.2291	26.5311	27.3351	25.133	25.1658	25.5572	27.3509	22.4911	25.4901	25.6551	27.5827	26.3704		0.0166933	0.0324779		0.773866	1.64159		0.378785	0.47576		0.459876	-1.13335		0.704834	-0.837034	5	5	5	59.4	59.4	59.4	7.7059	0	28.448	1591400000	35	By MS/MS	By MS/MS	By MS/MS	By MS/MS
Q5T2T1;U5GXS2;S4R337;Q5T2T1-2	Q5T2T1;U5GXS2;S4R337;Q5T2T1-2	MAGUK p55 subfamily member 7	MPP7	25.6128	25.558	24.7097	25.7853	26.7545	26.5451	25.6684	26.8636	23.2097	22.7807	25.7696	24.0522	26.1323	26.0443	26.1704	26.6497		0.286275	0.20878		1.08329	1.46339		1.54762	-1.0415		1.84111	-2.29611		0.742355	-0.836087	11	11	11	28	28	28	65.523	0	26.58	1006900000	30	By MS/MS	By MS/MS	By matching	By MS/MS
Q7L0Y3;C9JVB6	Q7L0Y3;C9JVB6	Mitochondrial ribonuclease P protein 1	TRMT10C	28.4973	28.6801	28.2477	28.5771	29.2111	29.4054	29.0799	30.1232	25.6998	28.2322	28.6345	26.341	28.9708	29.8366	28.7713	28.6471		0.515951	0.398468		0.89606	1.2737		2.05458	-0.954363		1.27335	-1.82959		0.84513	-0.836084	19	19	19	54.3	54.3	54.3	47.346	0	240.98	8149600000	130	By MS/MS	By MS/MS	By MS/MS	By MS/MS
Q9BQ04	Q9BQ04	RNA-binding protein 4B	RBM4B	23.7995	23.0781	22.8625	22.0229	25.8182	23.8712	26.0763	26.2422	23.3507	22.6084	22.0623	22.4029	25.0208	23.4937	25.3697	22.7778		0.804193	1.33648		-4.34294e-08	0		2.08534	-2.56123		1.22228	-1.55944		0.580981	-0.835582	17	2	2	43.7	12.3	12.3	40.149	0	78.294	410950000	10	By matching	By matching	By matching	By matching
H0YNP1;O94923	H0YNP1;O94923	D-glucuronyl C5-epimerase	GLCE	25.0114	24.8732	24.8014	22.7128	24.5589	25.5452	23.3351	25.4738	22.3756	24.3069	22.9837	23.9708	24.1494	24.6648	23.4823	23.6989		0.594903	0.72942		0.636966	0.940417		0.19884	-0.3786		0.527783	-0.589596		1.09647	-0.834918	8	8	8	17.5	17.5	17.5	62.886	0	27.961	491750000	9	By MS/MS	By MS/MS	By matching	By MS/MS
Q9UBI1;R4GNF2;H0Y4E5	Q9UBI1;R4GNF2;H0Y4E5	COMM domain-containing protein 3	COMMD3	21.9399	23.5858	24.0872	23.3134	23.4261	23.3954	23.1554	22.2642	22.2753	22.5092	22.8996	23.3039	22.2609	22.3006	22.5162	22.0869		1.442	0.769119		-4.34294e-08	0		-4.34294e-08	0		0.961708	0.45586	+	1.335	-0.626843	2	1	1	12.3	6.2	6.2	22.151	0.003455	2.5951	19613000	1				By matching
Q12824;B5MCL5;C9JTA6;A0A0G2JSE9	Q12824;B5MCL5;C9JTA6;A0A0G2JSE9	SWI/SNF-related matrix-associated actin-dependent regulator of chromatin subfamily B member 1	SMARCB1	27.7478	28.7238	28.6149	28.0318	28.7031	29.5511	29.3732	29.8376	25.4083	27.1259	29.2332	26.3131	29.0122	28.6765	29.409	28.7306		0.67231	0.409183		0.724186	1.25947		1.75216	-1.08664		1.22753	-1.93693		0.745054	-0.834327	15	15	1	48.3	48.3	3.9	44.141	0	323.31	7267100000	104	By MS/MS	By MS/MS	By MS/MS	By MS/MS
P43155-2;P43155;P43155-3;B7ZBP5;A6PVN3;H0Y4Z7	P43155-2;P43155;P43155-3	Carnitine O-acetyltransferase	CRAT	22.9533	22.7867	23.2453	23.6014	25.5629	24.9656	22.9734	24.0498	22.7051	24.0589	22.4607	22.2111	23.3736	23.1663	23.6986	21.7914		1.0109	1.38049		-4.34294e-08	0		1.0913	-1.24128		-4.34294e-08	0		1.06089	-0.834106	5	5	5	9.9	9.9	9.9	68.568	0.00025615	5.3376	272190000	4		By matching		By matching
P08708;H0YN88;A0A075B716;H0YN73;H3BNC9	P08708;H0YN88;A0A075B716	40S ribosomal protein S17	RPS17	27.0875	28.4505	27.6153	28.4122	28.9539	29.6065	29.0923	26.8733	25.644	26.8164	28.5828	23.6917	29.241	28.6293	29.3551	27.4688		0.0192537	-0.0420346		0.783826	1.70766		0.491107	-0.740131		1.17497	-2.48982		0.517669	-0.832812	8	8	8	65.9	65.9	65.9	15.55	0	297.5	7524100000	98	By MS/MS	By MS/MS	By MS/MS	By MS/MS
Q96CU9-3;Q96CU9;Q96CU9-2;E9PP78	Q96CU9-3;Q96CU9	FAD-dependent oxidoreductase domain-containing protein 1	FOXRED1	25.7635	26.3031	24.5168	25.9116	26.2657	27.3349	25.6864	26.023	23.1548	24.2339	25.8202	25.3303	25.2831	25.3446	26.7412	25.239		0.633042	0.675534		0.672809	0.988937		0.640412	-0.703767		0.710679	-1.01717		1.01657	-0.832236	7	7	7	16.1	16.1	16.1	52.104	0	24.886	966850000	27	By MS/MS	By MS/MS	By MS/MS	By MS/MS
Q9Y3B9	Q9Y3B9	RRP15-like protein	RRP15	27.5608	27.7863	27.8528	28.0675	29.1102	28.6987	29.3989	29.0705	25.4615	26.6289	28.6881	25.0431	28.8989	28.0958	28.2786	29.794		0.312247	0.302759		0.826346	1.36146		3.392	-1.25273		1.3693	-2.31143		0.649633	-0.83211	8	8	8	26.6	26.6	26.6	31.484	0	20.177	5700200000	65	By MS/MS	By MS/MS	By MS/MS	By MS/MS
Q9P0M6;Q5SQT3	Q9P0M6;Q5SQT3	Core histone macro-H2A.2;Histone H2A	H2AFY2	29.222	29.0812	28.6433	28.0536	30.2073	30.0238	29.3791	29.6849	25.9789	26.6188	29.3966	27.341	28.8969	28.8379	29.8658	30.7197		0.199273	0.243707		0.91364	1.41624		1.81173	-1.07374		1.38717	-2.24628		0.672158	-0.829974	17	15	15	58.6	51.6	51.6	40.058	0	161.67	10650000000	119	By MS/MS	By MS/MS	By MS/MS	By MS/MS
J3QLS3;Q9Y2R9;J3QQS1;J3KSI8;J3QKW2	J3QLS3;Q9Y2R9;J3QQS1;J3KSI8;J3QKW2	28S ribosomal protein S7, mitochondrial	MRPS7	28.4676	29.3253	27.9385	29.1527	29.4138	30.2483	28.1557	30.1779	26.7508	27.8586	29.3813	25.396	29.1779	29.5684	30.261	27.8569		0.154529	0.282876		0.747314	1.37433		0.638885	-0.777909		0.973487	-1.86936		0.647341	-0.828602	15	15	15	47.6	47.6	47.6	31.704	0	113.87	9710200000	134	By MS/MS	By MS/MS	By MS/MS	By MS/MS
Q9NYB0	Q9NYB0	Telomeric repeat-binding factor 2-interacting protein 1	TERF2IP	25.9986	26.2831	26.2126	25.9079	27.3801	27.3913	27.8462	27.4471	21.9572	23.5436	26.7833	26.5057	27.3786	26.9712	27.1931	27.5147		0.767319	0.251808		0.55702	1.40308		4.23363	-1.41565		1.14271	-2.56693		0.513398	-0.827446	12	12	12	46.9	46.9	46.9	44.259	0	225.48	1945800000	33	By MS/MS	By matching	By MS/MS	By MS/MS
Q8NFH4;F8VTY2	Q8NFH4;F8VTY2	Nucleoporin Nup37	NUP37	27.5803	26.9202	27.6763	26.4606	27.7676	27.6147	27.906	27.6712	23.5052	26.0995	26.9924	26.3035	27.3619	27.2306	27.112	28.3797		0.309869	0.218835		0.887817	1.43424		1.018	-0.580474		1.1521	-1.79588		0.834218	-0.826537	8	8	8	30.1	30.1	30.1	36.707	0	128.63	2572900000	59	By MS/MS	By MS/MS	By MS/MS	By MS/MS
O75607	O75607	Nucleoplasmin-3	NPM3	23.5573	26.9472	26.5614	26.7932	28.3155	28.1043	28.4046	27.6324	23.7183	21.6618	27.995	23.7438	27.6644	27.4161	28.7929	28.7184		0.0293863	-0.0337696		0.494177	1.68502		1.39464	-2.14946		1.51103	-3.86825		0.325384	-0.825626	3	3	3	29.2	29.2	29.2	19.343	0	183.23	3219300000	39	By MS/MS	By MS/MS	By MS/MS	By MS/MS
Q9H078-2;Q9H078;Q9H078-3;H0YGM0;Q9H078-5;Q9H078-4;F5GX99;F5H7A5;F5H392	Q9H078-2;Q9H078;Q9H078-3;H0YGM0;Q9H078-5;Q9H078-4;F5GX99	Caseinolytic peptidase B protein homolog	CLPB	27.9655	27.5254	28.2644	27.0889	28.2841	28.3655	28.0902	28.7401	22.2328	26.8278	27.7093	26.535	28.2583	28.8799	28.8039	28.4733		0.545821	-0.23384		0.739	1.8848		1.19343	-0.658946		1.18674	-2.77759		0.498097	-0.82548	18	18	18	33.7	33.7	33.7	75.448	0	108.24	4592500000	85	By MS/MS	By MS/MS	By MS/MS	By MS/MS
O15400-2;O15400	O15400-2;O15400	Syntaxin-7	STX7	26.1103	26.3851	24.0642	26.8199	25.8769	27.9593	25.8196	27.9925	24.9102	26.0267	27.4111	22.045	25.821	27.5673	28.2732	22.3784		0.253938	0.902112		0.233187	0.74667		0.577966	-1.06715		0.208223	-0.911712		0.40406	-0.824391	9	9	9	57.7	57.7	57.7	27.4	0	69.967	1944500000	31	By MS/MS	By MS/MS	By matching	By MS/MS
P49761-1;P49761;P49761-3;H3BUL5;H3BVF8;H3BQG1;H3BRW2;H3BRE4;H3BNQ5	P49761-1;P49761;P49761-3	Dual specificity protein kinase CLK3	CLK3	25.5434	25.4924	25.8092	25.5531	25.177	26.334	26.2008	25.7375	22.1201	24.8324	25.6363	22.3032	26.4459	26.1633	25.8503	25.925		0.339957	-0.233799		1.09727	1.87652		0.431645	-0.262781		1.41434	-2.3731		0.675883	-0.821361	8	8	8	24.7	24.7	24.7	58.588	0	58.615	969590000	20	By MS/MS	By matching	By MS/MS	By matching
Q9NZM5;M0QX73;M0QZ34;M0QZU5;M0QYZ9	Q9NZM5	Glioma tumor suppressor candidate region gene 2 protein	GLTSCR2	27.8346	27.3396	27.6002	27.2143	29.0061	28.1949	29.1808	28.8316	25.8002	25.8178	28.2368	26.482	28.5278	28.0374	27.1635	28.5672		0.953286	0.729385		0.763125	0.912995		2.65778	-1.30617		1.18898	-1.48978		0.917094	-0.82119	15	15	15	40	40	40	54.389	0	173.31	4426300000	84	By MS/MS	By MS/MS	By MS/MS	By MS/MS
Q92925-3;J3KMX2;B9EGA3;Q92925;Q92925-2;J3QWB6;C9JYI7;J3QQL7	Q92925-3;J3KMX2;B9EGA3;Q92925;Q92925-2	SWI/SNF-related matrix-associated actin-dependent regulator of chromatin subfamily D member 2	SMARCD2	28.4883	28.7117	29.0332	28.0507	29.6	29.4868	29.3851	29.6122	25.9782	26.6608	29.2447	26.0933	29.2142	29.0718	29.7632	29.7726		0.129401	0.0655565		1.02839	1.57672		2.36681	-0.950032		1.6919	-2.4612		0.677503	-0.821138	22	22	18	49.3	49.3	41.4	55.238	0	323.31	9107900000	163	By MS/MS	By MS/MS	By MS/MS	By MS/MS
A0A087WZU2;Q00536;Q00536-3;Q00536-2;H0YAZ9;E5RGN0;E7EUK8;O94921-3;O94921-2;O94921	A0A087WZU2;Q00536;Q00536-3;Q00536-2;H0YAZ9;E5RGN0;E7EUK8;O94921-3;O94921-2;O94921	Cyclin-dependent kinase 16;Cyclin-dependent kinase 14	CDK16;CDK14	22.2875	22.9085	23.3638	22.9577	23.9725	24.5039	23.3946	23.8016	23.048	24.4113	22.1823	22.6553	19.9023	22.8122	23.1412	22.469		1.25746	1.83696		-4.34294e-08	0		-4.34294e-08	0		0.518905	0.993035		0.882703	-0.821054	4	3	2	11.2	9.4	6.2	51.159	0.000927	3.4548	28687000	2		By matching	By matching	By MS/MS
Q9NVN8	Q9NVN8	Guanine nucleotide-binding protein-like 3-like protein	GNL3L	25.2978	24.7248	25.3827	23.828	25.5471	23.3856	26.1575	25.5084	22.6594	23.6111	22.4921	22.6775	26.095	25.9979	23.7904	25.9426		0.141409	-0.306828	+	2.35901	1.94827		0.190385	-0.341347		2.26761	-2.59645		0.634689	-0.820723	4	4	4	9.5	9.5	9.5	65.572	0.00027167	6.7317	519390000	10	By matching	By matching	By MS/MS	By matching
Q9BSW2-2;H7BXT2;Q9BSW2	Q9BSW2-2	EF-hand calcium-binding domain-containing protein 4B	CRACR2A	22.1525	23.4582	22.7615	22.7145	23.3256	27.7965	24.0547	23.6183	22.87	22.9473	21.8546	22.3829	22.3381	21.8355	22.5416	21.5308	+	1.3134	2.63726		-4.34294e-08	0		0.907258	-1.92706		-4.34294e-08	0	+	1.38732	-1.44762	3	3	3	7.4	7.4	7.4	83.192	0.00025329	5.0613	6432500000	3	By matching	By matching	By matching	By matching
F8WF48;F8WCJ7;Q99442	F8WF48;F8WCJ7;Q99442	Translocation protein SEC62	SEC62	22.9634	27.2565	27.3599	27.3695	26.1427	26.7236	26.6428	26.6186	24.7874	22.17	27.4665	22.8253	26.6482	27.388	28.2083	25.0241		0.158809	-0.285192		0.555778	1.92503		0.0981534	-0.294618		0.931899	-2.50484		0.399198	-0.819918	5	5	5	38.8	38.8	38.8	9.8703	0	24.095	1769600000	32	By MS/MS	By MS/MS	By MS/MS	By MS/MS
Q9H061;E9PI90;Q9H061-2;E9PIH8	Q9H061;E9PI90	Transmembrane protein 126A	TMEM126A	26.3084	27.0357	25.4529	27.2599	26.73	28.0551	26.8551	27.0045	22.7772	25.4523	27.5333	24.714	26.9379	26.5241	28.2774	25.929		0.161	0.244098		0.623886	1.39503		0.601794	-0.646947		0.812837	-1.79788		0.619894	-0.819564	6	6	6	33.3	33.3	33.3	21.527	0	19.114	2193300000	50	By MS/MS	By MS/MS	By MS/MS	By MS/MS
Q9NX47	Q9NX47	E3 ubiquitin-protein ligase MARCH5	2018-03-05	26.1872	23.9241	24.4105	22.6779	24.7931	25.9991	25.2932	23.682	23.1505	25.9213	23.471	26.1352	21.1406	25.7325	22.9237	21.947		0.9149	2.00591		0.129496	-0.36959		0.308887	-0.641937		0.652591	1.73357		0.492608	-0.818161	2	2	2	10.4	10.4	10.4	31.231	0.00026371	6.0259	617610000	12	By MS/MS	By MS/MS	By matching	By MS/MS
P48047;H7C0C1;H7C086;H7C068	P48047;H7C0C1	ATP synthase subunit O, mitochondrial	ATP5O	30.4344	31.4039	28.5639	31.4089	31.1951	32.6372	28.8236	31.9074	28.1226	29.8425	31.9219	27.092	30.7121	31.0851	32.5557	28.4993		0.13738	0.427759		0.429674	1.20801		0.266151	-0.688029		0.49712	-1.46828		0.451451	-0.817884	14	14	14	69	69	69	23.277	0	244.08	39331000000	195	By MS/MS	By MS/MS	By MS/MS	By MS/MS
O96013;O96013-2;O96013-4;O96013-3;M0R2X4;M0R3G6;M0R0L9	O96013;O96013-2;O96013-4;O96013-3	Serine/threonine-protein kinase PAK 4	PAK4	25.0968	24.4404	24.3869	24.7444	25.0122	23.667	25.0869	23.6928	23.1765	22.9789	23.6896	25.0083	24.6916	23.6483	23.869	23.0262		0.481584	0.555912		1.01355	0.953834		0.295486	0.302441		0.0590286	-0.0954804	+	1.38319	-0.754873	8	8	8	22.5	22.5	22.5	64.071	0	14.311	434300000	9	By matching	By MS/MS	By MS/MS	By matching
Q8NBX0	Q8NBX0	Saccharopine dehydrogenase-like oxidoreductase	SCCPDH	28.1677	28.7954	27.7478	27.7108	28.0512	29.8623	28.2916	29.6252	23.1384	27.2746	28.7535	27.6853	27.9557	29.4168	28.7283	28.766		0.170351	0.240881		0.508009	1.39245		0.809914	-0.852163		0.782641	-2.00373		0.524902	-0.816664	12	12	12	39.4	39.4	39.4	47.151	0	306.72	6428000000	84	By MS/MS	By MS/MS	By MS/MS	By MS/MS
Q9Y3B7;Q9Y3B7-2;Q9Y3B7-3;E9PQB6;H0YCD5	Q9Y3B7;Q9Y3B7-2;Q9Y3B7-3	39S ribosomal protein L11, mitochondrial	MRPL11	28.2772	28.4047	27.2736	28.7458	28.648	29.3019	27.7127	28.3083	26.288	27.2342	29.0789	24.9389	28.0374	28.1096	29.7168	26.7451		0.193342	0.340474		0.672151	1.2903		0.288463	-0.317404		0.556562	-1.26723		0.725283	-0.815386	11	11	11	52.6	52.6	52.6	20.683	0	80.645	5239400000	90	By MS/MS	By MS/MS	By MS/MS	By MS/MS
A0A0G2JN29;A0A087X117;Q15155;A0A0G2JP90;A0A087WW46;H3BUC9	A0A0G2JN29;A0A087X117;Q15155;A0A0G2JP90;A0A087WW46	Nodal modulator 1	NOMO1	26.9083	26.516	26.9332	27.5492	26.4681	23.5779	26.0327	24.491	26.7157	27.7573	26.829	26.0343	22.9013	24.8531	23.4687	23.4121		0.958465	1.48361		0.129543	0.142555	+	1.39127	1.83423	+	2.93662	3.17529		0.480504	-0.813083	48	2	2	52	1.3	1.3	139.54	0	45.799	1058000000	20	By MS/MS	By MS/MS	By MS/MS	By MS/MS
E9PH64;Q9Y6M9;E7EWZ0;E9PF49	E9PH64;Q9Y6M9;E7EWZ0;E9PF49	NADH dehydrogenase [ubiquinone] 1 beta subcomplex subunit 9	NDUFB9	27.5486	28.1528	26.8491	27.8351	29.0953	29.4074	28.6581	28.5275	23.2922	26.4609	28.5625	26.861	28.3854	28.5533	29.55	27.917		0.344861	0.320658		0.530839	1.30228		2.07567	-1.32565		1.03597	-2.30727		0.526395	-0.811471	13	13	13	64.3	64.3	64.3	20.383	0	121.4	5727600000	84	By MS/MS	By MS/MS	By MS/MS	By MS/MS
O14777;V9GYM9	O14777	Kinetochore protein NDC80 homolog	NDC80	25.0774	25.7528	26.4993	25.6752	25.6918	25.8569	27.328	26.2217	25.7017	25.2313	23.4442	22.0185	26.1181	27.1674	25.9633	25.976		0.0230211	-0.0316038		0.94069	1.65229		0.511949	-0.523409		1.31248	-2.2073		0.652911	-0.810344	12	12	12	20.4	20.4	20.4	73.912	0	43.457	1069300000	30	By MS/MS	By MS/MS	By MS/MS	By matching
Q15075	Q15075	Early endosome antigen 1	EEA1	25.2733	24.122	26.061	27.8085	23.5588	24.0755	23.9536	24.3231	25.9403	30.1311	25.397	24.9258	23.119	22.7323	23.5838	22.8409		1.97804	0.908735		0.219919	-0.782346		1.22922	1.83848	+	1.57207	3.52956		0.0218936	-0.0631945	29	29	29	24.2	24.2	24.2	162.46	0	128.74	1571200000	41	By MS/MS	By MS/MS	By MS/MS	By MS/MS
O75695	O75695	Protein XRP2	RP2	26.297	26.577	25.5919	26.7801	26.7149	27.8471	26.853	27.0306	24.8161	24.9005	27.0244	25.0868	25.8083	26.7914	26.5818	26.2186		1.2057	0.761371		0.709677	0.854536		1.157	-0.799915		0.777193	-0.89308		1.26098	-0.807953	5	5	5	12.3	12.3	12.3	39.641	0	11.114	1563200000	38	By MS/MS	By MS/MS	By MS/MS	By MS/MS
P60468;S4R3B5	P60468	Protein transport protein Sec61 subunit beta	SEC61B	28.4895	27.6783	27.3159	29.4343	28.017	27.6511	28.0326	27.2021	25.7926	27.4367	28.2388	26.5016	26.5384	26.5502	28.796	27.5091		0.274647	0.377285		0.87575	1.23708		0.442475	0.503813		0.184374	-0.35598		1.0637	-0.807181	3	3	3	37.5	37.5	37.5	9.9743	0	18.584	3760800000	37	By MS/MS	By MS/MS	By MS/MS	By MS/MS
O75446	O75446	Histone deacetylase complex subunit SAP30	SAP30	22.6343	24.1308	23.6213	22.6828	26.1623	26.5658	26.1817	26.2988	23.3667	24.2898	22.5859	22.918	26.1284	25.5099	24.0313	22.9967		1.20554	1.63559		-4.34294e-08	0		3.69851	-3.03486		0.866107	-1.37646		0.52106	-0.806389	1	1	1	8.2	8.2	8.2	23.306	0	11.195	745050000	20	By MS/MS	By MS/MS	By MS/MS	By MS/MS
Q8NC56;H7C2Z0;Q8NC56-2;D6RBV0;H0Y9B7;H0Y8H8;D6R958	Q8NC56	LEM domain-containing protein 2	LEMD2	28.0273	28.3022	28.343	28.0165	28.6931	29.2891	28.6181	29.1154	25.265	26.8911	28.6652	26.8837	28.5293	28.1615	28.7916	28.7668		0.840711	0.36668		0.901953	1.24599		2.19847	-0.756717		1.21721	-1.63603		0.93646	-0.806336	15	15	15	38	38	38	56.974	0	138.34	5619600000	89	By MS/MS	By MS/MS	By MS/MS	By MS/MS
J3QL56;O75880	J3QL56;O75880	Protein SCO1 homolog, mitochondrial	SCO1	27.638	28.2135	25.8833	26.9277	27.9951	28.9288	27.0753	28.2816	23.681	26.265	27.9039	25.3893	27.7641	27.9581	29.1245	26.4114		0.143668	0.255661		0.639435	1.35584		0.693419	-0.904552		0.989313	-2.00473		0.569703	-0.805749	7	7	7	28.5	28.5	28.5	30.178	0	43.541	3597700000	39	By MS/MS	By MS/MS	By MS/MS	By MS/MS
O95619;F8W0J4;F8W1B9;F8VTR4	O95619;F8W0J4;F8W1B9	YEATS domain-containing protein 4	YEATS4	25.5232	26.2662	25.7458	26.2238	26.2237	26.3896	27.1561	25.6063	22.9337	23.6453	26.6137	24.9292	26.0847	25.6521	26.615	26.2204		0.213223	0.200883		0.854734	1.40925		0.504053	-0.404179		0.997086	-1.61255		0.830794	-0.805068	6	6	6	30	30	30	26.499	0	17.592	1082600000	29	By MS/MS	By MS/MS	By MS/MS	By MS/MS
A6PW57;Q99755-2;Q99755-4;Q99755-3;Q99755;O60331-4;O60331;O60331-2;O60331-3;A6PW58;A2A5X0	A6PW57;Q99755-2;Q99755-4;Q99755-3;Q99755	Phosphatidylinositol 4-phosphate 5-kinase type-1 alpha	PIP5K1A	26.0942	25.2706	26.6982	23.8841	26.1667	24.2558	25.8423	26.3088	24.8485	23.705	25.3478	23.2334	25.3356	26.2713	23.4626	25.8998		0.203038	0.401128		0.75714	1.20307		0.072792	-0.156678		0.564647	-0.958621		0.789028	-0.8021	6	6	1	14.7	14.7	3.6	61.257	0	73.136	852980000	23	By MS/MS	By MS/MS	By MS/MS	By matching
H7C1U8;Q9BUR5-2;Q9BUR5;A0A0J9YWW6;G3V1B6	H7C1U8;Q9BUR5-2;Q9BUR5;A0A0J9YWW6	Apolipoprotein O	APOO	26.3895	25.7127	23.6715	26.0194	26.3305	27.477	25.7374	26.3918	22.8463	25.0535	26.1948	23.6183	25.4161	25.3603	27.0808	25.7515		0.489859	0.581985		0.481628	1.02003		0.712791	-1.03591		0.87767	-1.47395		0.671326	-0.801005	5	5	5	29.8	29.8	29.8	20.08	0	18.864	979880000	30	By MS/MS	By MS/MS	By matching	By MS/MS
Q9NZ43;G8JLK1;Q9NZ43-2;M0QZE0;M0QYT5;Q9NZ43-3;M0QZZ6	Q9NZ43;G8JLK1;Q9NZ43-2;M0QZE0;M0QYT5;Q9NZ43-3	Vesicle transport protein USE1	USE1	24.2301	24.8186	22.5024	24.3612	26.1553	25.5664	24.4701	25.216	23.7352	23.0215	24.4849	23.8169	23.2246	23.9615	25.4134	23.2624		1.17384	1.38646		0.136885	0.213458		1.16828	-1.37387		0.127149	-0.200871		0.94107	-0.799958	5	5	5	22	22	22	29.371	0	11.498	335470000	16		By MS/MS	By matching	By MS/MS
P82933;H7BZC4	P82933	28S ribosomal protein S9, mitochondrial	MRPS9	28.3735	29.3274	27.9329	29.2302	29.4784	30.3316	28.7758	30.0679	26.4288	28.0624	29.6036	26.5186	29.0129	29.6963	29.7547	28.0453		0.45807	0.536141		0.612403	1.06264		1.01076	-0.947434		0.874836	-1.47394		0.754965	-0.799392	22	22	22	53.3	53.3	53.3	45.834	0	145.16	10983000000	184	By MS/MS	By MS/MS	By MS/MS	By MS/MS
D6RAF2;Q6PIY7-2;Q6PIY7	D6RAF2;Q6PIY7-2;Q6PIY7	Poly(A) RNA polymerase GLD2	PAPD4	22.2783	23.3185	23.3326	22.6308	22.9769	23.0465	22.4957	23.8274	22.4146	21.8152	22.4572	22.2619	23.1765	22.3644	20.7137	22.7571		0.662052	0.833717		-4.34294e-08	0		-4.34294e-08	0		0.00943338	-0.0156884	+	1.47678	-0.743271	1	1	1	3.2	3.2	3.2	51.054	0.0038437	2.4385	15474000	1	By matching	By matching	By matching
Q96PU8-9;Q96PU8-8;Q96PU8-6;Q96PU8;Q96PU8-5;Q96PU8-3;H0YG47;F5GXS8;F5GYM3;H0YGD6;F5H5U6;F5H8C8;H0YFB7;F5GYT7	Q96PU8-9;Q96PU8-8;Q96PU8-6;Q96PU8;Q96PU8-5;Q96PU8-3;H0YG47;F5GXS8;F5GYM3	Protein quaking	QKI	27.7966	27.4099	27.3016	27.0675	27.8825	27.949	28.9853	29.1383	25.9489	26.7554	27.4095	23.5875	28.5391	28.5845	27.9552	28.3801		0.128662	0.124072		0.872484	1.4686		1.61625	-1.09486		1.55238	-2.43939		0.604419	-0.796337	11	11	11	44.5	44.5	44.5	35.13	0	46.194	4248800000	53	By MS/MS	By MS/MS	By MS/MS	By MS/MS
Q13501;E7EMC7;Q13501-2;E9PFW8;D6RBF1;C9J6J8;E3W990;C9JRJ8	Q13501;E7EMC7;Q13501-2	Sequestosome-1	SQSTM1	25.533	25.5239	26.1537	24.7578	26.8653	26.4783	26.5718	27.2474	24.5638	25.4561	25.7465	23.3837	26.6883	27.256	25.8725	23.8053		0.527315	0.885146		0.541901	0.704551		2.09134	-1.29862		0.566082	-1.11803		0.753603	-0.794848	7	7	7	23.2	23.2	23.2	47.687	0	281.1	1229700000	40	By matching	By MS/MS	By MS/MS	By MS/MS
K7EQ02;K7EQ55;K7EK33;Q96EP5-2;Q96EP5	K7EQ02;K7EQ55;K7EK33;Q96EP5-2;Q96EP5	DAZ-associated protein 1	DAZAP1	27.4954	27.0661	26.751	26.9042	29.0266	28.2966	27.7137	27.4599	22.7646	25.6797	27.2638	25.9513	28.1484	28.0278	28.0478	28.4736		0.0483955	-0.0501986		0.855973	1.6393		1.5015	-1.07003		1.55858	-2.75953		0.526306	-0.79455	7	7	7	37	37	37	35.02	0	96.528	3771900000	57	By MS/MS	By MS/MS	By MS/MS	By MS/MS
P82673;H0YG82;P82673-2	P82673	28S ribosomal protein S35, mitochondrial	MRPS35	27.5378	28.5238	26.4048	27.6091	28.8143	29.4912	27.6655	29.4271	24.8936	26.4588	28.3624	24.8321	28.7212	28.9258	29.3656	27.567		0.135237	0.204618		0.718614	1.38217		1.15154	-1.33062		1.47067	-2.50816		0.520996	-0.793392	11	11	11	45.8	45.8	45.8	36.844	0	323.31	6318800000	122	By MS/MS	By MS/MS	By MS/MS	By MS/MS
P07199	P07199	Major centromere autoantigen B	CENPB	27.4164	27.1529	27.5367	25.8218	27.8212	27.4511	27.2299	27.9673	26.0758	25.5246	26.8027	23.3466	26.9794	26.8972	27.9532	28.4708		0.0348306	0.0422173		0.933524	1.54451		0.722416	-0.635441		1.36368	-2.13774		0.674453	-0.793365	8	8	8	18	18	18	65.171	0	40.031	2601500000	35	By MS/MS	By MS/MS	By MS/MS	By MS/MS
H7BXI1;A0FGR8-2;A0A087WXU3;A0FGR8;A0FGR8-6;A0FGR8-4;A0FGR8-5	H7BXI1;A0FGR8-2;A0A087WXU3;A0FGR8;A0FGR8-6;A0FGR8-4	Extended synaptotagmin-2	ESYT2	28.4579	27.4163	26.9109	27.8281	27.9345	27.4637	27.4606	27.4174	27.1256	27.3735	27.439	27.9034	26.8034	26.695	26.6679	27.536		1.44316	0.643463		0.210127	0.192914		0.0875339	0.0842543		1.05922	0.534803		1.06466	-0.418188	19	19	19	29.4	29.4	29.4	98.008	0	52.944	2709500000	69	By MS/MS	By MS/MS	By MS/MS	By MS/MS
Q8TED1;E7ETY7;J3KNB5	Q8TED1;E7ETY7	Probable glutathione peroxidase 8;Glutathione peroxidase	GPX8	28.4615	28.6396	28.6992	29.457	28.0204	30.0547	29.6263	29.7081	26.2272	27.7154	29.1613	27.0204	28.8769	29.5177	30.2195	27.5984		0.160203	0.299224		0.999949	1.28325		0.485526	-0.538022		0.926916	-1.52205		0.773001	-0.791237	12	12	12	48.8	48.8	48.8	23.881	0	43.606	8797400000	83	By MS/MS	By MS/MS	By MS/MS	By MS/MS
H0Y886;O43674;E7EWP0;O43674-2;H7C568;A0A087WYD0	H0Y886;O43674;E7EWP0;O43674-2	NADH dehydrogenase [ubiquinone] 1 beta subcomplex subunit 5, mitochondrial	NDUFB5	26.6644	27.3631	25.2672	27.3304	26.2906	28.1592	27.1539	26.2665	24.0283	25.7876	26.9739	25.3375	26.4346	26.4885	28.3556	24.7623		0.211883	0.457301		0.698538	1.12445		0.183306	-0.311289		0.462942	-0.978441		0.725254	-0.790876	6	6	6	28.6	28.6	28.6	23.434	0	62.171	1895700000	47	By MS/MS	By MS/MS	By MS/MS	By MS/MS
P52756;C9JFQ5;P52756-4;P52756-2;P52756-5;C9J9P7	P52756	RNA-binding protein 5	RBM5	26.0752	26.2546	26.9905	26.2519	26.6043	26.6033	26.888	27.3824	22.299	26.1272	26.3212	26.5557	26.6345	25.8752	25.986	26.9257		0.819724	0.514139		0.466814	1.06727		0.876543	-0.476435		0.441179	-1.02957		0.774955	-0.790706	8	8	8	13.3	13.3	13.3	92.153	0	27.707	1427400000	33	By MS/MS	By MS/MS	By matching	By MS/MS
Q13868;A3KFL2;A3KFL1;Q13868-2;A3KFL5;Q13868-3	Q13868;A3KFL2;A3KFL1;Q13868-2;A3KFL5;Q13868-3	Exosome complex component RRP4	EXOSC2	27.7098	27.7387	27.9478	27.7706	28.776	29.0919	29.2096	28.6358	26.3169	26.8931	27.8002	26.2735	28.4026	28.3268	28.3008	27.8106		2.03702	0.718129	+	1.44839	0.970817		3.65846	-1.13662		1.97147	-1.38931	+	1.32679	-0.844473	13	13	13	49.5	49.5	49.5	32.789	0	147.51	5082600000	108	By MS/MS	By MS/MS	By MS/MS	By MS/MS
Q9Y2C4;Q9Y2C4-3;Q9Y2C4-4;F8WE28;F8WE38;H7C0W6;F8WEP0;H7C451;F8WC11	Q9Y2C4;Q9Y2C4-3;Q9Y2C4-4	Nuclease EXOG, mitochondrial	EXOG	26.0071	26.3528	23.5561	25.4093	26.0765	26.9773	26.4482	26.7998	23.3748	23.7782	26.3097	24.5326	25.4788	25.2542	26.7944	25.7927		0.969036	0.745445		0.40821	0.832525		0.975194	-1.24412		0.923326	-1.3312		0.725139	-0.788985	5	5	4	21.7	21.7	16.3	41.084	0	15.849	976710000	33	By MS/MS	By MS/MS	By matching	By MS/MS
P25685;P25685-2;M0R080;M0QYT3;M0QXK0;M0R128;A0A0K0K1D1;M0R1D6;M0QZD0	P25685;P25685-2;M0R080	DnaJ homolog subfamily B member 1	DNAJB1	24.8721	26.46	25.6719	25.7076	25.8637	27.2081	27.08	26.0941	22.4889	24.9071	26.5872	23.8599	26.7958	27.4215	26.4526	24.135		0.176517	0.36026		0.627898	1.21713		0.961239	-0.883587		0.763711	-1.74045		0.582882	-0.788693	9	9	9	25.9	25.9	25.9	38.044	0	29.984	1247400000	36	By matching	By MS/MS	By MS/MS	By MS/MS
Q9NX40;D6RBN5;Q9NX40-4;D6RG39;D6RIT9;D6RDK6;Q9NX40-3;Q9NX40-2;D6RIV2;D6R918;D6RBC5;D6RDI5;D6RI08;D6RA54;D6RC55;D6RDK1;D6R9T5;D6RF07	Q9NX40;D6RBN5;Q9NX40-4;D6RG39;D6RIT9;D6RDK6;Q9NX40-3;Q9NX40-2	OCIA domain-containing protein 1	OCIAD1	30.4409	31.0535	30.1738	30.6419	31.5449	31.8444	31.0847	30.7292	28.5275	29.3004	31.3307	28.4141	31.1057	30.4032	31.7159	30.4068		0.438102	0.392888		0.848623	1.18433		1.24107	-0.723279		1.05341	-1.51472		0.886644	-0.788609	14	14	14	53.9	53.9	53.9	27.626	0	63.381	28743000000	124	By MS/MS	By MS/MS	By MS/MS	By MS/MS
Q14699;G3XAJ6;C9JHG2;C9JWQ9;F8WAR1;C9JRN3	Q14699;G3XAJ6;C9JHG2	Raftlin	RFTN1	25.4663	25.062	26.4859	25.7332	25.4882	25.0538	26.7993	25.57	24.2246	24.8422	23.2081	25.3723	25.4272	25.2572	25.282	25.7384		0.328474	0.301635		1.21706	1.27507		0.0292908	-0.0409527		1.10838	-1.01439	+	1.30122	-0.788352	10	10	10	28	28	28	63.145	0	110.83	678690000	17	By MS/MS	By MS/MS	By MS/MS	By MS/MS
A0A0D9SGE8;Q8IWS0-5;Q8IWS0-3;Q8IWS0;Q5JRC6;Q8IWS0-4;Q8IWS0-2	A0A0D9SGE8;Q8IWS0-5;Q8IWS0-3;Q8IWS0;Q5JRC6;Q8IWS0-4;Q8IWS0-2	PHD finger protein 6	PHF6	22.683	25.0686	23.4652	22.8106	26.8832	25.1192	24.7818	22.7336	22.8228	23.3478	23.3772	23.854	23.3539	23.5089	23.9736	23.0008		0.808354	1.42018		0.0975366	0.15642		0.65007	-1.37259		-4.34294e-08	0		0.75529	-0.788299	3	3	3	9.6	9.6	9.6	41.361	0.00092807	3.4832	467950000	7	By MS/MS	By MS/MS	By matching
A0A087WUC6;Q15005;E9PL01;E9PI68;E9PRB9;H0YE04	A0A087WUC6;Q15005;E9PL01;E9PI68;E9PRB9	Signal peptidase complex subunit 2	SPCS2	28.9619	28.5934	28.5521	29.4353	26.9118	29.6146	28.1807	28.6569	28.5008	28.2619	28.3891	28.6082	28.5427	28.8158	29.5778	21.9048		0.246227	1.13073		1.0602	0.445686		0.400454	0.544665		0.287107	1.22971		0.398409	-0.78821	14	14	14	54.6	54.6	54.6	25.09	0	146.14	7248100000	58	By MS/MS	By MS/MS	By MS/MS	By MS/MS
P18031;B4DSN5	P18031;B4DSN5	Tyrosine-protein phosphatase non-receptor type 1;Tyrosine-protein phosphatase non-receptor type	PTPN1	27.5877	28.8968	25.7825	27.7755	27.2259	29.7118	27.5896	30.1846	24.9524	26.0376	28.5584	25.7066	28.3781	29.7319	28.9124	26.1741		0.134333	0.378855		0.549416	1.19689		0.552422	-1.16736		0.925551	-1.98539		0.461228	-0.787872	15	15	15	41.1	41.1	41.1	49.966	0	196.44	7000300000	117	By MS/MS	By MS/MS	By MS/MS	By MS/MS
Q9UBB5;X6RBL6;Q9UBB5-3	Q9UBB5	Methyl-CpG-binding domain protein 2	MBD2	26.3195	26.4026	25.2865	26.5638	27.1718	27.1853	27.5808	27.8148	26.5832	23.3092	26.6861	22.6562	27.4591	26.7572	27.548	27.026		0.442162	0.240613		0.566508	1.33443		2.11034	-1.29507		1.1627	-2.38889		0.522188	-0.787523	9	8	8	34.3	31.4	31.4	43.254	0	55.822	1921900000	43	By MS/MS	By MS/MS	By MS/MS	By MS/MS
Q9H7H0-2;Q9H7H0;Q9H7H0-3;G3V353;G3V4P2;G3V3X6;G3V4H5;H0YJW1;B4E298	Q9H7H0-2;Q9H7H0;Q9H7H0-3;G3V353;G3V4P2;G3V3X6	Methyltransferase-like protein 17, mitochondrial	METTL17	25.7925	25.6633	25.4364	25.8667	25.4784	26.8853	23.0582	26.6312	23.2475	23.292	26.0436	25.8957	23.67	25.721	27.2158	23.4436		0.153128	0.500668		0.65334	1.07003		0.0718711	0.176476		0.12378	-0.392885		0.563406	-0.785348	7	7	7	15.4	15.4	15.4	49.6	0	17.952	882400000	16	By matching	By MS/MS	By matching	By MS/MS
Q96NT0;F8WCZ3;B8ZZ99;Q96NT0-2	Q96NT0;F8WCZ3;B8ZZ99	Coiled-coil domain-containing protein 115	CCDC115	24.7156	23.8514	23.4167	22.5607	23.7906	25.9467	23.9297	24.25	23.4662	22.7539	22.4432	22.0754	23.8436	22.5202	25.7127	23.3705		0.310219	0.617541		0.896679	0.951427		0.592739	-0.843174		0.792594	-1.17706		0.780987	-0.784484	4	4	4	43.3	43.3	43.3	19.76	0	15.253	383140000	7	By MS/MS	By MS/MS	By matching	By matching
D3YTB1;F8W727;P62910	D3YTB1;F8W727;P62910	60S ribosomal protein L32	RPL32	28.2207	27.1145	27.669	27.646	27.4339	28.0587	27.5723	28.3615	27.1364	27.2211	27.5171	27.0764	27.5923	27.1499	27.8891	27.1987		0.699249	0.399071		0.869273	0.424752		0.25436	-0.194058		0.502587	-0.219739	+	1.41523	-0.411912	9	9	9	42.1	42.1	42.1	15.616	0	33.293	3274200000	62	By MS/MS	By MS/MS	By MS/MS	By MS/MS
Q9Y224;G3V4C6;H0YJB9;G3V4E7	Q9Y224;G3V4C6;H0YJB9	UPF0568 protein C14orf166	C14orf166	27.4466	27.382	27.1157	27.9157	28.6187	29.4422	30.1955	28.9034	24.7423	26.6442	28.1745	25.4697	29.2157	29.0384	29.1558	28.3083		0.388919	0.360432		0.777618	1.20735		2.49795	-1.82493		1.856	-2.67185		0.519743	-0.783891	14	14	14	58.2	58.2	58.2	28.068	0	220.54	7194600000	156	By MS/MS	By MS/MS	By MS/MS	By MS/MS
Q9NVT9;E5RJ86;E9PR92;E5RHK3;Q9NVT9-2	Q9NVT9;E5RJ86	Armadillo repeat-containing protein 1	ARMC1	25.1459	25.877	25.6044	26.2139	25.8903	27.91	27.0354	27.0512	25.7045	25.0261	25.3882	23.277	25.7915	26.6833	26.4037	26.1849		0.764869	0.705899		0.71513	0.861387		1.43351	-1.26143		1.31446	-1.41692		0.863278	-0.783643	7	7	7	29.1	29.1	29.1	31.28	0	26.097	1371000000	22	By MS/MS	By MS/MS	By matching	By MS/MS
Q8WUU5	Q8WUU5	GATA zinc finger domain-containing protein 1	GATAD1	24.6494	23.8373	23.6058	24.3109	25.0677	24.9708	24.4791	23.3123	21.4182	24.5946	22.5747	23.5557	24.0503	23.4023	24.7026	23.6714		0.458727	0.500825		0.724538	1.06509		0.324908	-0.356619		0.590288	-0.92088		1.00152	-0.782955	3	3	3	15.2	15.2	15.2	28.69	0	12.09	256340000	11	By MS/MS	By matching		By matching
Q9Y3B4	Q9Y3B4	Splicing factor 3B subunit 6	SF3B6	27.8316	28.0606	27.0074	28.8741	28.3994	29.597	29.6003	28.5371	26.6292	27.7492	28.984	25.4793	27.9846	27.3159	29.5755	27.9333		0.690699	0.831142		0.378535	0.733007		1.13031	-1.09		0.509993	-0.991862		0.751562	-0.782074	7	7	7	54.4	54.4	54.4	14.585	0	18.311	6291000000	55	By MS/MS	By MS/MS	By MS/MS	By MS/MS
Q9UQR0;H0Y6S1;Q9UQR0-2	Q9UQR0	Sex comb on midleg-like protein 2	SCML2	24.4879	23.5839	23.7056	24.1855	24.1585	22.3286	23.0704	22.9097	21.1532	23.503	22.7216	22.4689	22.9172	23.2771	23.9019	22.242		-4.34294e-08	0	+	1.54866	1.52905		1.03624	0.873925		-4.34294e-08	0		1.15265	-0.780634	4	4	4	8	8	8	77.256	0.00025981	5.7011	101430000	4	By MS/MS		By matching	By matching
Q15059;Q15059-2;A9J571	Q15059;Q15059-2	Bromodomain-containing protein 3	BRD3	26.2991	26.2268	25.567	25.3425	26.8952	26.0373	25.4384	26.3559	23.4071	23.5995	23.6338	26.5916	25.7595	25.6781	26.0298	27.2219		0.00668113	0.00937128		0.998445	1.55088		0.360811	-0.322819		1.1618	-1.86433		0.734517	-0.780125	12	8	8	20.8	15.4	15.4	79.541	0	26.296	1009600000	30	By MS/MS	By MS/MS	By MS/MS	By matching
Q9Y3U8;J3QSB5;J3KTD3	Q9Y3U8;J3QSB5	60S ribosomal protein L36	RPL36	28.346	28.4742	27.6593	29.0453	28.5746	29.4611	28.8679	28.3841	26.7169	27.2727	27.8564	26.5676	27.5756	27.6207	29.9114	28.1002		0.379095	0.519964	+	1.69018	1.2778		0.556595	-0.440739		0.9887	-1.19857	+	1.32667	-0.89888	6	6	6	30.5	30.5	30.5	12.254	0	41.247	5723600000	43	By MS/MS	By MS/MS	By MS/MS	By MS/MS
O60814	O60814	Histone H2B type 1-K	HIST1H2BK	25.0683	23.1048	22.971	24.8634	26.3875	25.8306	25.8442	23.9469	22.8421	24.6819	22.4062	24.1887	26.0414	23.8791	23.3231	24.4616		0.650047	1.076		0.247442	0.472144		0.998387	-1.50044		0.517701	-0.896584		0.646118	-0.774071	25	2	0	86.5	13.5	0	13.89	0	43.157	505260000	14	By MS/MS	By matching	By matching	By MS/MS
Q96HW7;Q96HW7-4;F8WAA7;Q96HW7-2;Q96HW7-3;E9PIM3	Q96HW7;Q96HW7-4	Integrator complex subunit 4	INTS4	25.696	24.9597	25.1516	25.0175	24.8222	22.3748	25.2883	25.2458	23.8754	25.2612	22.2887	25.7361	22.1415	24.8486	22.4688	25.7448		0.22572	0.631822		0.534356	0.915842		0.49436	0.773427		0.159931	0.489407		0.583812	-0.773832	9	9	9	13.5	13.5	13.5	108.17	0	23.767	418530000	30	By MS/MS	By MS/MS	By MS/MS	By MS/MS
Q9UKA9;Q9UKA9-2;Q9UKA9-4;Q9UKA9-3;Q9UKA9-5;Q9UKA9-6	Q9UKA9;Q9UKA9-2;Q9UKA9-4;Q9UKA9-3;Q9UKA9-5;Q9UKA9-6	Polypyrimidine tract-binding protein 2	PTBP2	26.2195	28.0828	27.2675	26.8768	27.1494	28.6467	28.3725	27.3695	22.926	26.0144	27.9849	25.2934	28.4087	27.8668	28.2851	27.0237		0.00804266	-0.0115819		0.67364	1.55697		0.700767	-0.772862		1.12252	-2.34141		0.511444	-0.772695	16	16	16	59.3	59.3	59.3	57.49	0	304.98	3355900000	73	By MS/MS	By MS/MS	By MS/MS	By MS/MS
O43752;O43752-2	O43752	Syntaxin-6	STX6	23.5045	24.0114	23.9376	22.7785	22.8401	25.1816	22.1044	23.02	22.2117	22.6866	22.3627	23.0732	23.0579	23.1326	22.427	22.2468		0.351413	0.570474		-4.34294e-08	0		-4.34294e-08	0		0.175761	-0.132514		1.28124	-0.772469	3	3	3	19.2	19.2	19.2	29.176	0	11.694	114800000	4
Q12841-2;Q12841	Q12841-2;Q12841	Follistatin-related protein 1	FSTL1	23.1237	23.3787	22.9527	23.1161	24.064	23.4154	24.2061	24.0472	21.9872	24.0821	23.8891	22.9546	22.3576	22.8731	22.3525	22.7093	+	3.09299	1.36005		-4.34294e-08	0		-4.34294e-08	0		0.625355	0.655136		1.20339	-0.637302	3	3	3	12.1	12.1	12.1	31.228	0.00048112	4.1348	37954000	1				By matching
Q96DW6	Q96DW6	Solute carrier family 25 member 38	SLC25A38	23.0193	22.9815	22.9926	23.6146	22.6905	22.8336	23.3693	22.8281	22.0493	23.1415	20.8423	22.0888	22.1811	22.8038	22.3919	22.4961		1.23264	0.462184		-4.34294e-08	0		-4.34294e-08	0		0.393867	-0.437753	+	2.02414	-0.791873	1	1	1	3.9	3.9	3.9	33.565	0.00092571	3.4443	24845000	3	By matching	By matching
P36543-2;P36543;P36543-3;C9J8H1	P36543-2;P36543;P36543-3;C9J8H1	V-type proton ATPase subunit E 1	ATP6V1E1	24.5175	25.9951	24.4487	26.5478	26.2032	27.5595	27.4082	27.4682	23.9806	24.9423	25.7164	23.0519	26.3763	26.5442	27.0265	26.3528		0.818032	0.58483		0.570205	0.954458		1.55407	-1.78253		1.93929	-2.15216		0.578096	-0.769644	6	6	6	33.8	33.8	33.8	23.587	0	60.537	1448900000	31	By matching	By MS/MS	By MS/MS	By MS/MS
Q9H2D1;E5RGK5;E5RFL3;E5RGT9	Q9H2D1	Mitochondrial folate transporter/carrier	SLC25A32	26.7698	26.1038	25.9985	26.171	25.2598	26.8229	25.5904	25.886	24.2154	25.7097	26.0051	25.9347	26.5911	26.4297	25.7717	21.7901		0.258079	0.744125		0.879371	0.794521		0.438125	0.371009		0.0971023	0.320613		0.665927	-0.769323	6	6	6	28.6	28.6	28.6	35.407	0	21.112	1073600000	37	By MS/MS	By MS/MS	By MS/MS	By MS/MS
Q9UGC7-3;Q9UGC7-2;Q9UGC7	Q9UGC7-3;Q9UGC7-2;Q9UGC7	Peptide chain release factor 1-like, mitochondrial	MTRF1L	22.7567	23.9947	24.1388	24.3099	23.1113	24.5375	22.7343	24.0901	23.6511	22.3097	22.9646	22.9983	23.1957	24.2601	22.0601	22.0838		0.486764	0.718369		-4.34294e-08	0		-4.34294e-08	0		0.0478333	0.0809855		1.22271	-0.768723	1	1	1	7.1	7.1	7.1	27.392	0.0032432	2.5998	18669000	2				By matching
C9JJ19;P82930;A0A087WUZ8	C9JJ19;P82930;A0A087WUZ8	28S ribosomal protein S34, mitochondrial	MRPS34	27.3258	28.2237	26.3877	28.5347	28.3996	29.387	27.8297	28.7979	25.5301	26.554	29.1042	24.5312	28.1016	28.3853	29.1127	27.4237		0.304786	0.347689		0.495433	1.18808		0.845669	-0.98558		0.884385	-1.82597		0.558211	-0.767884	12	12	12	59.1	59.1	59.1	26.332	0	122.6	5000400000	85	By MS/MS	By MS/MS	By MS/MS	By MS/MS
Q9BVV7;J3QRI1;J3KRJ3	Q9BVV7	Mitochondrial import inner membrane translocase subunit Tim21	TIMM21	26.0295	25.5153	23.7387	26.0265	25.5557	26.6593	22.4249	26.288	23.5598	25.5252	26.2792	22.5133	22.8578	25.36	26.5029	23.4991		0.211077	0.677057		0.362347	0.858117		0.0296531	0.0954967		0.024206	-0.0855627		0.483425	-0.767587	9	9	9	33.9	33.9	33.9	28.202	0	11.273	742600000	19	By MS/MS	By MS/MS	By MS/MS	By MS/MS
P62258;P62258-2;K7EM20;B4DJF2;I3L3T1;K7EIT4;I3L0W5	P62258;P62258-2;K7EM20	14-3-3 protein epsilon	YWHAE	26.2071	25.9635	26.0266	26.2306	27.2822	26.864	26.4243	26.2154	23.611	26.7982	22.9791	22.5	26.1502	28.6153	26.7482	27.6722		0.458275	-0.600014		1.15294	2.13486		1.26841	-0.589523		1.61793	-3.3244		0.432847	-0.767423	12	9	9	42.4	36.5	36.5	29.174	0	323.31	1916400000	34	By MS/MS	By MS/MS	By matching	By MS/MS
O60869;O60869-2;O60869-3	O60869;O60869-2;O60869-3	Endothelial differentiation-related factor 1	EDF1	23.1325	26.7081	26.5673	26.3121	23.348	27.1033	27.4765	25.6011	23.7191	25.1141	23.2786	22.0754	26.9228	26.3738	27.1759	25.4539		0.240228	-0.59936		1.04289	2.13317		0.0562943	-0.202245		2.14638	-2.93477		0.401793	-0.766905	7	7	7	52	52	52	16.368	0	23.391	1247100000	21	By matching	By MS/MS	By MS/MS	By MS/MS
Q15006;H0YAS9;E5RGJ2	Q15006	ER membrane protein complex subunit 2	EMC2	28.1638	28.492	27.9815	27.8067	28.918	29.3505	29.2915	28.5836	25.9783	26.8763	28.5945	26.6996	28.5833	28.1989	29.3615	28.1622		0.668967	0.459393		0.957797	1.0738		2.14975	-0.924896		1.32148	-1.5393		0.936327	-0.766596	13	13	13	52.9	52.9	52.9	34.833	0	154.69	6016800000	95	By MS/MS	By MS/MS	By MS/MS	By MS/MS
Q92791;K7ERA3;K7EJ03	Q92791;K7ERA3	Synaptonemal complex protein SC65	LEPREL4;P3H4	26.4406	26.1691	25.4745	26.6503	27.1148	27.0662	26.3964	26.8146	22.6762	26.0612	26.6358	22.815	26.5893	27.6653	26.5658	26.9854		0.12743	-0.103499		0.74537	1.63658		1.1445	-0.664344		1.17243	-2.40443		0.533883	-0.766543	8	8	8	22.9	22.9	22.9	50.381	0	15.857	1596200000	33	By MS/MS	By MS/MS	By matching	By MS/MS
O75940	O75940	Survival of motor neuron-related-splicing factor 30	SMNDC1	25.9834	26.6436	22.6895	26.2921	27.9548	28.5723	28.2777	28.2944	23.2511	23.5393	27.153	22.7615	28.2701	27.4494	27.9304	28.2223		0.647585	0.306719		0.396109	1.22592		1.68235	-2.87264		2.00018	-3.79184		0.302535	-0.766318	6	6	6	43.3	43.3	43.3	26.711	0	230.9	2966400000	44	By MS/MS	By MS/MS	By MS/MS	By MS/MS
P32322;E2QRB3;P32322-3;P32322-2;J3KQ22;J3QL24;J3QKT4;J3QLK9;J3QL32;J3QL23;J3QKT3;J3QRZ0;J3QR88;J3KTA8;J3KSA9	P32322;E2QRB3;P32322-3;P32322-2;J3KQ22	Pyrroline-5-carboxylate reductase 1, mitochondrial;Pyrroline-5-carboxylate reductase	PYCR1	29.3952	29.9351	29.3382	29.5699	30.4271	31.2685	30.192	30.4857	25.5986	29.1195	29.8658	28.0223	29.595	30.7219	30.9627	30.5983		0.121304	0.123867		0.732304	1.40804		2.0635	-1.03374		1.25435	-2.31792		0.563561	-0.765955	18	18	17	65.2	65.2	61.1	33.36	0	323.31	20659000000	296	By MS/MS	By MS/MS	By MS/MS	By MS/MS
Q3ZCQ8;Q3ZCQ8-2;Q3ZCQ8-3;M0R0C3;M0R2F8;M0R003;M0R1Y4;M0R047;M0QXC3;M0R2Z3;M0R303;M0R2D2;M0R2Q2	Q3ZCQ8;Q3ZCQ8-2;Q3ZCQ8-3;M0R0C3;M0R2F8;M0R003	Mitochondrial import inner membrane translocase subunit TIM50	TIMM50	29.0267	30.0962	28.3665	29.6433	29.9194	31.076	29.9294	30.9586	27.4074	28.6929	30.3599	26.2479	29.9647	30.8478	30.5999	28.7709		0.32081	0.425044		0.533549	1.10614		1.28321	-1.18771		0.958633	-1.8688		0.572391	-0.765591	17	17	17	41.9	41.9	41.9	39.646	0	323.31	17125000000	155	By MS/MS	By MS/MS	By MS/MS	By MS/MS
C9JG87;Q9NYK5;Q9NYK5-2	C9JG87;Q9NYK5;Q9NYK5-2	39S ribosomal protein L39, mitochondrial	MRPL39	28.1522	28.7262	27.4468	28.724	28.9959	29.6692	27.9119	29.789	26.0065	27.4829	29.013	25.906	28.5826	29.2491	29.5011	27.5494		0.24652	0.370951		0.713445	1.16021		0.779006	-0.829196		0.974023	-1.61846		0.68648	-0.765582	14	14	14	43.1	43.1	43.1	34.032	0	54.872	7376700000	85	By MS/MS	By MS/MS	By MS/MS	By MS/MS
Q9H6X2-5;Q9H6X2;Q9H6X2-3;Q9H6X2-4;Q9H6X2-6;Q9H6X2-2;H0YC24	Q9H6X2-5;Q9H6X2;Q9H6X2-3;Q9H6X2-4;Q9H6X2-6;Q9H6X2-2	Anthrax toxin receptor 1	ANTXR1	22.9926	24.1227	22.0242	22.9749	23.4094	24.5818	23.0277	23.7056	22.7847	22.7816	22.4429	22.8655	21.76	22.3627	21.2043	24.5145		0.75404	1.22073		-4.34294e-08	0		-4.34294e-08	0		0.133292	0.258317		0.979237	-0.765331	3	3	3	8	8	8	59.204	0.0044548	2.3517	26907000	2
Q9NY12-2;Q9NY12	Q9NY12-2;Q9NY12	H/ACA ribonucleoprotein complex subunit 1	GAR1	27.4905	26.8937	27.5648	26.9586	28.1865	27.7731	28.1902	27.9056	26.3804	26.0812	27.2924	23.0247	27.8173	27.1444	27.5555	27.6022		1.48641	0.484		0.808913	1.53221		2.08044	-0.786937		1.00912	-1.83515		0.976535	-1.00811	6	6	6	21.6	21.6	21.6	20.834	0	15.146	2807600000	47	By MS/MS	By MS/MS	By MS/MS	By MS/MS
Q15599-2;Q15599;H3BUQ9;H3BN50;H3BQS0;Q15599-3;H3BMF5	Q15599-2;Q15599	Na(+)/H(+) exchange regulatory cofactor NHE-RF2	SLC9A3R2	25.1943	26.433	26.4385	26.6422	27.0607	27.076	26.0385	27.1839	25.7562	26.0084	25.8903	21.9244	26.3081	27.4765	26.0024	26.5868		0.240111	0.24633		0.575246	1.28219		0.766868	-0.662769		0.812779	-1.69863		0.617622	-0.764259	7	7	7	26.4	26.4	26.4	36.153	0	18.196	1433400000	17	By matching	By MS/MS	By matching	By MS/MS
C9J614;F5GZP3;H3BRJ5;Q9P2H3-3;Q8IWR1;C9J9F0;C9IZE0;C9JE08;C9IY67	C9J614;F5GZP3;H3BRJ5;Q9P2H3-3;Q8IWR1;C9J9F0;C9IZE0;C9JE08;C9IY67	Tripartite motif-containing protein 59	TRIM59	22.7299	23.8502	22.8068	23.5422	23.6601	25.5066	22.5471	24.1389	22.5474	22.705	21.9755	21.7063	22.6372	25.0117	22.7316	23.3546		0.264398	0.529372	+	1.48079	0.99876		0.496702	-0.730842		1.0388	-1.20023		0.841173	-0.764066	2	2	2	22	22	22	20.606	0	15.246	151200000	10		By MS/MS
Q14677;Q14677-3;Q14677-2;H0YD52	Q14677;Q14677-3;Q14677-2	Clathrin interactor 1	CLINT1	24.0651	25.1041	25.639	26.1174	26.1189	25.9605	26.8994	25.9121	23.6074	25.0474	26.2602	22.5291	26.4779	26.4897	26.0324	23.2722		0.348995	0.654682		0.415239	0.870402		1.03146	-0.991303		0.489138	-1.20702		0.595246	-0.762542	10	10	10	21.9	21.9	21.9	68.259	0	25.337	946160000	22	By matching	By matching	By MS/MS	By MS/MS
O76003	O76003	Glutaredoxin-3	GLRX3	23.4928	22.2149	23.1632	22.8865	23.8871	24.3592	23.2079	23.0933	23.52	23.6621	23.7375	23.3432	22.6901	22.7261	22.2907	23.2036		1.38295	0.909219		-4.34294e-08	0		-4.34294e-08	0	+	2.18111	0.838077		0.195366	-0.14143	1	1	1	7.5	7.5	7.5	37.432	0.00048263	4.215	72320000	4	By MS/MS		By matching
Q9BRR8;K7EQ19	Q9BRR8	G patch domain-containing protein 1	GPATCH1	21.9199	23.6738	23.382	24.1326	23.5527	23.3488	23.2909	23.8363	23.4384	24.0455	23.1109	22.6105	21.9865	23.1147	21.9573	23.22		1.36381	0.937539		-4.34294e-08	0		0.182032	-0.230086		-4.34294e-08	0		0.687288	-0.456646	4	4	4	8.4	8.4	8.4	103.34	0.00024486	4.4918	49808000	5	By MS/MS		By matching	By matching
O43676;C9JKQ2	O43676;C9JKQ2	NADH dehydrogenase [ubiquinone] 1 beta subcomplex subunit 3	NDUFB3	26.7956	26.3629	25.5666	27.5146	26.0104	27.5347	26.705	26.7506	24.5342	25.8707	27.3588	25.6087	25.9476	26.2474	28.3016	23.2954		0.315898	0.802188		0.453466	0.716856		0.140582	-0.190243		0.0305395	-0.104911		0.649189	-0.759522	3	3	3	22.4	22.4	22.4	11.402	0.00028827	8.1988	1657700000	20	By MS/MS	By MS/MS	By MS/MS	By MS/MS
Q13112	Q13112	Chromatin assembly factor 1 subunit B	CHAF1B	28.2339	26.5102	26.818	26.1309	27.7327	27.3298	27.4773	27.6129	25.6047	23.8363	25.7699	28.2296	27.0403	26.7599	26.4021	28.1365		0.549133	0.453489		0.475834	1.06313		0.626985	-0.614905		0.590294	-1.22455		0.698023	-0.75831	8	8	8	18.8	18.8	18.8	61.492	0	15.295	2240600000	37	By MS/MS	By MS/MS	By MS/MS	By MS/MS
P01111	P01111	GTPase NRas	NRAS	26.7013	27.8777	25.6553	28.2412	27.6893	29.2908	27.1745	28.5307	25.1049	27.2026	27.7306	23.4115	27.1122	28.6732	29.0005	26.8601		0.137628	0.259857		0.496817	1.25648		0.676942	-1.05246		0.91991	-2.04909		0.470683	-0.758171	8	8	1	46	46	4.8	21.229	0	121.79	3922900000	65	By MS/MS	By MS/MS	By MS/MS	By MS/MS
P05165-3;P05165-2;P05165	P05165-3;P05165-2;P05165	Propionyl-CoA carboxylase alpha chain, mitochondrial	PCCA	23.2206	23.9769	23.9391	23.1733	23.1689	23.6086	23.0151	24.3827	22.506	24.3539	22.7338	22.3969	21.3267	21.7046	23.7743	23.6324		0.630067	0.934305		-4.34294e-08	0		-4.34294e-08	0		0.195036	0.388151		1.06685	-0.757066	1	1	1	2.1	2.1	2.1	75.001	0.0074565	2.0776	30134000	1		By matching		By matching
Q9BWN1;H3BND2	Q9BWN1	Proline-rich protein 14	PRR14	22.9501	22.3491	26.6067	23.3297	22.9015	24.0698	27.4882	23.1078	23.0896	23.1145	24.0475	23.2013	23.0583	22.916	23.6699	23.6517		0.441987	1.06784		0.176708	0.445638		0.156541	-0.582965		-4.34294e-08	0		0.540913	-0.75674	5	5	4	8.9	8.9	7	64.328	0.00025707	5.4086	385210000	8	By matching	By MS/MS	By MS/MS	By matching
Q8NEW0;H0Y362	Q8NEW0;H0Y362	Zinc transporter 7	SLC30A7	24.3057	23.8948	23.8645	23.0913	23.5834	24.1482	22.7491	24.4639	25.1597	22.4075	22.872	22.4111	22.101	22.3466	22.2195	22.531		-4.34294e-08	0		0.351739	0.576517		-4.34294e-08	0		0.66039	0.913041	+	1.55351	-1.00656	3	3	3	10.9	10.9	10.9	41.625	0.00027693	7.2182	145280000	4	By MS/MS			By matching
F5H345;P08397-4;P08397-3;P08397-2;P08397	F5H345;P08397-4;P08397-3;P08397-2;P08397	Porphobilinogen deaminase	HMBS	22.0742	24.1523	22.6661	21.8371	24.0841	23.7656	23.5149	23.3312	23.312	23.4751	23.4435	22.9683	22.4843	21.0134	22.7496	22.681	+	1.76701	1.44183		-4.34294e-08	0		-4.34294e-08	0	+	1.33533	1.06764		0.46143	-0.412258	1	1	1	6.1	6.1	6.1	35.761	0.00070077	3.607	7884400	1
O96000;H3BPJ9;O96000-2;H3BV16	O96000;H3BPJ9;O96000-2;H3BV16	NADH dehydrogenase [ubiquinone] 1 beta subcomplex subunit 10	NDUFB10	28.4207	29.1835	27.8255	29.3761	29.7327	30.3986	29.7479	29.6738	27.1096	27.5977	29.7248	26.6285	29.2971	28.9051	30.3254	28.7494		0.702348	0.568987		0.568783	0.936319		1.61701	-1.18679		1.0466	-1.55412		0.723811	-0.752653	8	8	8	43.6	43.6	43.6	20.776	0	119.64	10062000000	78	By MS/MS	By MS/MS	By MS/MS	By MS/MS
Q9H9L3	Q9H9L3	Interferon-stimulated 20 kDa exonuclease-like 2	ISG20L2	25.5736	24.4219	24.904	24.7216	25.6528	25.7245	27.1228	24.2083	24.5268	22.9454	24.9796	24.5488	26.026	24.4343	22.977	25.883		0.400594	0.846983		0.609361	0.655127		0.560081	-0.771808		0.286326	-0.579952		0.760748	-0.751055	7	7	7	20.7	20.7	20.7	39.153	0	41.769	630790000	26	By MS/MS	By MS/MS	By MS/MS	By MS/MS
Q92890;Q92890-1;Q92890-3;C9JNP9;C9IZG3;C9J6N9	Q92890;Q92890-1;Q92890-3	Ubiquitin fusion degradation protein 1 homolog	UFD1L	25.5645	26.9878	25.6212	26.6697	26.5505	28.1923	27.7922	28.3678	22.5799	25.7685	26.4599	25.3765	27.0213	28.4188	27.3676	26.7478		0.249975	0.336815		0.592978	1.16459		1.48783	-1.51487		1.34769	-2.34265		0.497071	-0.750705	9	9	9	36.2	36.2	36.2	34.5	0	41.991	2703000000	51	By MS/MS	By MS/MS	By MS/MS	By MS/MS
P82664	P82664	28S ribosomal protein S10, mitochondrial	MRPS10	25.6495	25.7248	23.3955	26.9332	25.8299	27.6123	25.9767	26.2657	22.8407	25.0923	27.2392	24.5098	25.6828	25.6606	26.4602	23.9019		0.716182	0.99481		0.166848	0.505247		0.549355	-0.995418		0.187585	-0.505855		0.560335	-0.750028	5	5	5	28.4	28.4	28.4	22.999	0	19.787	1023800000	24	By MS/MS	By MS/MS	By matching	By MS/MS
O43809;H3BND3;H3BV41	O43809;H3BND3	Cleavage and polyadenylation specificity factor subunit 5	NUDT21	28.8722	30.1804	29.9053	30.2467	30.332	31.5195	31.0565	30.9485	27.8029	28.9849	30.5637	27.0165	30.7627	30.8255	31.0722	30.0397		0.382002	0.289113		0.704084	1.20918		1.56198	-1.16299		1.38729	-2.08306		0.616234	-0.749148	13	13	13	61.7	61.7	61.7	26.227	0	243.03	22674000000	181	By MS/MS	By MS/MS	By MS/MS	By MS/MS
B5MBX0;Q96FF9;H0YCL8	B5MBX0;Q96FF9	Sororin	CDCA5	26.1214	26.2876	25.9764	26.1478	26.8846	26.1736	26.2481	26.2991	23.4118	22.8839	25.8377	24.9091	26.6164	25.9635	26.7609	27.7637		0.406889	-0.374799	+	1.47655	1.87267		0.752407	-0.268024		1.75827	-2.51549		0.629806	-0.748937	8	8	8	27.7	27.7	27.7	33.734	0	24.329	1235500000	27	By matching	By MS/MS	By MS/MS	By matching
O15160;E7EQB9;O15160-2;D6RDJ3;H0Y723	O15160;E7EQB9;O15160-2	DNA-directed RNA polymerases I and III subunit RPAC1	POLR1C	28.0411	27.8515	28.435	28.0758	29.3113	28.8414	29.9241	29.4387	25.902	26.7739	28.3295	26.4418	29.0758	29.2673	28.5389	29.6071		0.349866	0.256594		1.22288	1.23907		2.62666	-1.278		2.1409	-2.26047		0.678381	-0.74783	12	12	12	53.2	53.2	53.2	39.249	0	156.13	7376600000	121	By MS/MS	By MS/MS	By MS/MS	By MS/MS
J3QTA6;Q9BRQ6;J3QTB2;H0Y922	J3QTA6;Q9BRQ6;J3QTB2;H0Y922	MICOS complex subunit MIC25	CHCHD6	26.3656	26.3396	24.6782	27.3996	27.2882	27.0136	26.5309	26.445	23.2005	25.6953	27.7323	22.7695	26.4188	26.0569	27.5055	26.7048		0.154244	0.147961		0.473956	1.34635		0.472748	-0.623686		0.74725	-1.82208		0.500277	-0.747157	8	8	8	40.6	40.6	40.6	28.817	0	66.67	1548400000	28	By MS/MS	By MS/MS	By MS/MS	By MS/MS
K7EP90;Q9BTD8-4;Q9BTD8-2;Q9BTD8-3;Q9BTD8;K7ER08;K7EQ03;K7EML2	K7EP90;Q9BTD8-4;Q9BTD8-2;Q9BTD8-3;Q9BTD8;K7ER08;K7EQ03	RNA-binding protein 42	RBM42	25.344	25.912	25.1792	24.9942	26.5136	26.3415	26.4206	27.2333	24.8405	23.2618	25.6813	23.7497	25.8795	26.1665	26.0002	26.3836		1.17669	0.519813		0.842893	0.97401		2.36501	-1.26989		1.67897	-1.72409		0.809007	-0.746912	7	7	7	26	26	26	48.024	0	51.955	1099900000	35	By MS/MS	By MS/MS	By MS/MS	By MS/MS
Q02539	Q02539	Histone H1.1	HIST1H1A	31.736	32.158	31.3172	31.1657	32.3554	32.4036	31.6386	32.2463	30.3237	29.493	31.5866	30.1367	31.7463	30.4707	32.7903	32.513		0.202832	0.280903	+	1.30773	1.20921		1.02709	-0.566775		1.15469	-1.49508		0.905544	-0.745056	20	10	10	49.3	31.2	31.2	21.842	0	197.97	55499000000	252	By MS/MS	By MS/MS	By MS/MS	By MS/MS
A0A0A0MRK6;Q13505-3;Q13505;A0A0C4DFQ1;Q13505-2	A0A0A0MRK6;Q13505-3;Q13505;A0A0C4DFQ1;Q13505-2	Metaxin-1	MTX1	28.3197	28.1452	27.428	28.4685	28.7534	29.4351	29.3653	28.6153	23.1031	27.6587	28.5405	27.5092	28.8516	29.2042	29.1765	28.5286		0.148159	0.102041		0.512914	1.3875		1.65281	-0.951932		0.923835	-2.23739		0.474665	-0.744772	13	13	13	39.1	39.1	39.1	51.462	0	244.14	6412400000	100	By MS/MS	By MS/MS	By MS/MS	By MS/MS
E9PE20;P49458-2;P49458	E9PE20;P49458-2;P49458	Signal recognition particle 9 kDa protein	SRP9	23.8715	24.5666	24.0075	23.7881	26.0035	25.8198	23.9013	25.7974	22.3349	23.9021	23.5929	22.6463	22.1723	25.1667	23.5831	23.3888		1.20417	1.80279		-4.34294e-08	0		1.342	-1.32206		0.26173	-0.458656	+	1.84718	-1.37108	2	2	2	28.8	28.8	28.8	7.6677	0.00092678	3.4536	397020000	6		By matching	By matching
P62487;E9PIU7;H0YEE4;E9PKH3	P62487	DNA-directed RNA polymerase II subunit RPB7	POLR2G	26.1398	25.8639	26.2023	25.6422	26.9892	26.9539	26.4068	26.4876	23.6559	22.9981	26.4099	25.8886	25.9379	26.2199	26.9306	26.7041		0.426795	0.261284		0.706562	1.22391		2.01478	-0.747349		1.02366	-1.70998		0.718427	-0.742599	5	5	5	32.6	32.6	32.6	19.294	0	12.987	1224700000	35	By MS/MS	By MS/MS	By MS/MS	By MS/MS
V9GYY8;Q96SI1-2;Q96SI1;K7EN63;REV__Q14999;REV__Q14999-2	V9GYY8;Q96SI1-2;Q96SI1;K7EN63;REV__Q14999;REV__Q14999-2	BTB/POZ domain-containing protein KCTD15	KCTD15	22.9172	23.2709	23.5885	22.9379	24.7858	23.8658	23.725	23.8417	23.4562	22.7775	21.8607	24.1966	22.633	22.8719	22.292	23.1118	+	2.34099	1.3274		-4.34294e-08	0		-4.34294e-08	0		0.27055	0.345567	+	1.31767	-0.716632	2	2	2	15.3	15.3	15.3	18.931	0.00024869	4.7471	36858000	3				By matching
Q9NZI7-4;Q9NZI7;C9JWL3;F8WEP8	Q9NZI7-4;Q9NZI7	Upstream-binding protein 1	UBP1	25.4195	25.5682	22.5497	24.6081	26.2739	25.4641	25.3633	25.1653	21.898	22.3562	23.3446	24.0134	25.2498	25.2815	25.2848	27.0615		0.110992	-0.152734		0.996192	1.63333		0.674961	-1.03029		2.29471	-2.81635		0.486628	-0.740296	6	6	5	16.3	16.3	12.7	56.452	0	49.392	624760000	7	By MS/MS	By MS/MS	By MS/MS	By MS/MS
R4GMX3;Q5T8Z4;P35226;Q5T8Z6;A0A087X259;J3KT13;A0A024R1V6;P35227;R4GN06;Q5T8Z1;R4GN54;R4GMW6;H0Y4W0;H0Y6Z9;Q5T8Z2	R4GMX3;Q5T8Z4;P35226;Q5T8Z6	Polycomb complex protein BMI-1	COMMD3-BMI1;BMI1	22.1698	26.42	26.9923	26.2685	26.3227	26.4084	26.6536	27.2958	23.1175	23.055	26.5896	22.9625	26.8189	26.4039	26.8252	26.8522		0.0809436	-0.0549083		0.491973	1.53149		0.486181	-1.2075		1.69085	-2.79389		0.380987	-0.73829	5	5	4	12.6	12.6	10	53.293	0	52.766	1350100000	17		By matching	By MS/MS	By MS/MS
Q8N7H5-3;Q8N7H5;Q8N7H5-2;B4DGJ5	Q8N7H5-3;Q8N7H5;Q8N7H5-2;B4DGJ5	RNA polymerase II-associated factor 1 homolog	PAF1	25.6776	26.4764	25.8021	25.3934	27.2108	26.7209	26.8264	25.1623	24.9537	24.2807	25.9694	24.7051	25.5974	25.1979	26.5478	26.1177		0.525831	0.614911		1.04606	0.860157		0.599277	-0.642708		0.980584	-0.887954		1.1397	-0.737534	10	10	10	31.8	31.8	31.8	55.472	0	36.262	1006600000	50	By MS/MS	By MS/MS	By MS/MS	By MS/MS
Q96EY1;Q96EY1-2;Q96EY1-3;I3L1T6	Q96EY1;Q96EY1-2	DnaJ homolog subfamily A member 3, mitochondrial	DNAJA3	27.8012	28.2601	27.4447	27.8372	28.6756	28.9715	28.2907	28.8146	26.4556	25.7996	28.2798	26.0808	28.479	28.5135	28.6158	27.9714		0.693646	0.293131		1.05111	1.18187		2.07173	-0.85225		1.63035	-1.74099		0.870201	-0.737501	14	14	14	28.1	28.1	28.1	52.488	0	181.74	5067100000	126	By MS/MS	By MS/MS	By MS/MS	By MS/MS
P45877	P45877	Peptidyl-prolyl cis-trans isomerase C	PPIC	25.2366	27.0194	23.3282	25.6157	27.3557	28.1798	25.3949	28.0963	24.6901	25.9227	26.0706	22.6582	22.8014	28.1353	26.8077	27.2481		0.316534	1.00856		0.163403	0.464611		1.00903	-1.95666		0.445559	-1.41271		0.357673	-0.736585	3	3	3	14.6	14.6	14.6	22.763	0	9.8926	1936700000	34	By MS/MS	By MS/MS	By MS/MS	By MS/MS
O75251;F5H5N1;A0A087WXF6;A0A087WTI3;F5GXJ1;O75251-2	O75251;F5H5N1;A0A087WXF6;A0A087WTI3;F5GXJ1;O75251-2	NADH dehydrogenase [ubiquinone] iron-sulfur protein 7, mitochondrial	NDUFS7	26.5135	26.1585	25.8545	28.1946	27.1186	27.8178	27.6679	27.2943	23.8436	25.4946	27.9275	25.7824	26.2297	26.6524	28.3214	26.4801		0.505909	0.553747		0.410502	0.918245		0.706435	-0.794377		0.561461	-1.15888		0.651023	-0.735996	6	6	6	35.2	35.2	35.2	23.563	0	36.575	2520900000	21	By MS/MS	By MS/MS	By matching	By MS/MS
Q9UKZ1;H7C0C7	Q9UKZ1	CCR4-NOT transcription complex subunit 11	CNOT11	24.7208	25.2759	24.7082	24.3275	25.0711	25.3409	25.5356	24.8845	23.0511	22.5329	25.2032	22.5429	25.3471	24.7536	25.5274	25.0184		0.0741708	0.046382		1.12152	1.42558		0.947021	-0.449901		1.49459	-1.8291		0.82716	-0.735983	5	5	5	17.5	17.5	17.5	55.215	0	14.143	476480000	21	By MS/MS	By MS/MS	By MS/MS	By MS/MS
Q96ST2-2;Q96ST2-3;Q96ST2	Q96ST2-2;Q96ST2-3;Q96ST2	Protein IWS1 homolog	IWS1	22.4232	25.7532	22.7513	24.3683	26.3731	25.3468	25.4281	25.4365	23.0021	25.768	23.2136	22.4139	24.7951	23.2302	22.7743	26.8044		0.629708	1.24515		0.0753494	0.224605		1.18667	-1.82212		0.28357	-0.801577		0.45611	-0.734877	7	7	7	16	16	16	56.109	0	17.613	535240000	20	By MS/MS	By MS/MS	By MS/MS
Q96SZ6-3;Q96SZ6;Q96SZ6-2;Q96SZ6-6;Q96SZ6-5;Q96SZ6-4;H0Y721	Q96SZ6-3;Q96SZ6;Q96SZ6-2;Q96SZ6-6;Q96SZ6-5;Q96SZ6-4	CDK5 regulatory subunit-associated protein 1	CDK5RAP1	25.1403	25.9735	24.3463	25.0224	25.6004	26.7106	25.7728	27.0711	23.9793	23.1484	25.3864	22.083	25.9281	27.1929	26.3551	25.6881		0.00162068	-0.00236845		0.976288	1.47137		1.26717	-1.16807		1.85159	-2.6418		0.515081	-0.7345	10	10	10	23.2	23.2	23.2	66.145	0	65.774	1019300000	33	By MS/MS	By MS/MS	By MS/MS	By MS/MS
A0A0A0MTC4;E9PH62;A0A0A0MTC5;Q9NUL3-6;Q9NUL3-2;Q9NUL3;E5RJN7;E7EVI1;A0A0A0MTD1;F8VPI7;E7EPX0;A0A0A0MTC6;E7EVJ4;Q9NUL3-8;Q9NUL3-3;Q9NUL3-7;G5EA18;Q9NUL3-4;E5RJ67;E5RFK1	A0A0A0MTC4;E9PH62;A0A0A0MTC5;Q9NUL3-6;Q9NUL3-2;Q9NUL3;E5RJN7;E7EVI1;A0A0A0MTD1;F8VPI7;E7EPX0;A0A0A0MTC6;E7EVJ4;Q9NUL3-8;Q9NUL3-3;Q9NUL3-7;G5EA18;Q9NUL3-4	Double-stranded RNA-binding protein Staufen homolog 2	STAU2	25.7389	24.5539	26.2069	23.7117	23.8863	25.9933	26.3995	26.219	23.3813	22.4172	26.0536	23.4784	23.3476	26.1497	26.026	26.0009		0.0996541	0.243487		0.598889	1.22023		0.293208	-0.571664		0.734372	-1.5484		0.518913	-0.731856	8	7	7	23.9	21.9	21.9	43.278	0	14.61	670970000	14	By matching	By matching	By MS/MS	By matching
Q9UKB1-3;Q9UKB1-2;Q9UKB1	Q9UKB1-3;Q9UKB1-2;Q9UKB1	F-box/WD repeat-containing protein 11	FBXW11	26.7777	26.1212	27.1295	27.2145	26.7178	23.5102	23.2317	24.4783	27.3022	27.2175	22.9014	27.6346	21.8526	23.6835	26.2374	22.4976		0.309098	0.916718		0.185941	0.546774	+	1.50976	2.32621		0.924486	2.69615		0.308709	-0.731746	3	3	2	11	11	8.5	60.897	0	9.7941	1360800000	15	By MS/MS	By MS/MS	By MS/MS	By MS/MS
P41223;P41223-2;C9JNV2;C9JCD9;F8WCN7	P41223;P41223-2;C9JNV2	Protein BUD31 homolog	BUD31	26.4808	27.1102	26.3274	27.5073	28.063	28.4616	28.2779	27.2308	24.8039	25.8631	27.3815	25.4818	27.4048	27.0422	28.2121	27.4218		0.634911	0.488117		0.790252	0.973853		1.60766	-1.15192		1.46922	-1.63765		0.776163	-0.730985	8	8	8	43.8	43.8	43.8	17	0	63.233	2886800000	101	By MS/MS	By MS/MS	By MS/MS	By MS/MS
Q96DI7;Q96DI7-2;Q9NSS8	Q96DI7;Q96DI7-2;Q9NSS8	U5 small nuclear ribonucleoprotein 40 kDa protein	SNRNP40;DKFZp434D199	29.7297	29.4056	29.5203	29.5183	30.7187	30.2892	30.6625	30.966	27.9455	28.154	29.8052	28.0713	30.1972	30.1339	29.9276	30.7283		0.955928	0.412348		1.25075	1.04948		3.4344	-1.11563		2.00673	-1.75276		0.884757	-0.730913	14	14	14	52.1	52.1	52.1	39.31	0	323.31	17300000000	173	By MS/MS	By MS/MS	By MS/MS	By MS/MS
Q9BWS9;Q9BWS9-2;Q9BWS9-3;E9PPA0;E9PI70;E9PIP0;E9PRL3;E9PPH0;E9PKF1;H0YC89;H0YDL6;H0YCC4	Q9BWS9;Q9BWS9-2;Q9BWS9-3;E9PPA0	Chitinase domain-containing protein 1	CHID1	26.1301	26.6023	27.3644	26.6183	26.8943	27.6717	27.1515	27.066	23.3234	25.5101	27.036	25.6072	26.8817	26.8559	27.7767	26.6746		0.196226	0.148671		0.807197	1.3096		0.850732	-0.517105		1.08514	-1.67803		0.741121	-0.729134	15	15	15	47.6	47.6	47.6	44.94	0	43.011	1926500000	55	By MS/MS	By MS/MS	By MS/MS	By MS/MS
E9PEY4;E7EVB6;O60941-6;O60941-7;O60941;O60941-3;O60941-5;O60941-2;O60941-4;M0QZ28;Q9Y4J8-6;Q9Y4J8-10;Q9Y4J8-11;Q9Y4J8-13;Q9Y4J8-2;Q9Y4J8-14;Q9Y4J8-15;Q9Y4J8;M0R021;Q9Y4J8-8;Q9Y4J8-12;Q9Y4J8-16;Q9Y4J8-5;Q9Y4J8-4;Q9Y4J8-3;K7ERH7;M0R0C4	E9PEY4;E7EVB6;O60941-6;O60941-7;O60941;O60941-3;O60941-5;O60941-2;O60941-4;M0QZ28;Q9Y4J8-6;Q9Y4J8-10;Q9Y4J8-11;Q9Y4J8-13;Q9Y4J8-2;Q9Y4J8-14;Q9Y4J8-15;Q9Y4J8	Dystrobrevin;Dystrobrevin beta;Dystrobrevin alpha	DTNB;DTNA	23.9207	24.7955	23.2084	23.5257	24.7942	25.1249	22.8255	24.8352	22.4405	23.8499	22.2465	23.2743	23.144	24.5458	24.2002	23.4978		0.388128	0.547994		0.910471	0.909798		0.36596	-0.532369		0.92541	-0.894173		0.983727	-0.728896	5	5	5	11.7	11.7	11.7	67.054	0	12.958	322360000	12	By MS/MS	By MS/MS	By MS/MS	By matching
Q8IWZ8;B4DVK3;V9GZ08;Q8IWZ8-2	Q8IWZ8	SURP and G-patch domain-containing protein 1	SUGP1	24.8801	25.0202	24.2214	24.4347	24.1176	25.3785	25.689	25.0434	23.1347	22.7301	23.639	23.2956	25.4426	22.6591	23.1877	24.6493		0.719633	1.07243	+	2.78658	1.43924		0.491449	-0.418037		0.543886	-0.784848	+	2.16897	-1.25584	5	5	5	13.8	13.8	13.8	72.47	0	24.482	397440000	15	By MS/MS	By MS/MS	By MS/MS	By matching
Q13185;S4R2Y4;C9JMM0;B8ZZ43	Q13185;S4R2Y4	Chromobox protein homolog 3	CBX3	28.9485	28.4383	27.9531	27.9144	30.6716	30.0901	29.7206	29.7802	26.192	26.6237	29.0143	26.6918	28.8791	28.9717	31.192	30.1365		0.179456	0.270788		0.874144	1.18314		2.76749	-1.75205		1.71543	-2.6644		0.471006	-0.726966	10	9	8	59.6	53	44.3	20.811	0	117.05	13169000000	112	By MS/MS	By MS/MS	By MS/MS	By MS/MS
Q3SY69;Q3SY69-3;Q3SY69-2;O75891;O75891-3;C9IZ36;O75891-4;O75891-2	Q3SY69;Q3SY69-3	Mitochondrial 10-formyltetrahydrofolate dehydrogenase	ALDH1L2	23.1343	25.2401	23.2466	22.3392	23.3589	24.9845	23.8861	25.7778	21.7307	23.272	22.6105	24.0149	23.0604	25.6177	23.094	22.7549		0.455023	0.870048		0.313363	0.583033		0.577183	-1.01175		0.383731	-0.724736		0.625023	-0.72654	6	6	6	9.2	9.2	9.2	101.74	0	11.721	265680000	8	By matching	By MS/MS
Q13573;G3V3A4;G3V4X8;G3V5R3	Q13573;G3V3A4;G3V4X8	SNW domain-containing protein 1	SNW1	29.7532	30.3378	30.2365	29.4247	31.2849	30.7627	30.9065	30.8069	28.4933	28.4324	30.0092	28.1678	30.5445	30.5132	30.6876	30.8557		1.05748	0.289991	+	1.3208	1.16238		2.19851	-1.00222		2.34784	-1.87461		0.860953	-0.726186	29	29	29	60.3	60.3	60.3	61.494	0	323.31	22405000000	257	By MS/MS	By MS/MS	By MS/MS	By MS/MS
J3KPX7;Q99623;F5GY37;Q99623-2;F5GWA7;F5H3X6;F5H0C5;F5H2D2;U3KPZ5	J3KPX7;Q99623;F5GY37;Q99623-2;F5GWA7;F5H3X6	Prohibitin-2	PHB2	33.8979	33.7852	33.1983	33.5572	34.0685	34.2084	34.3612	33.9723	31.5396	32.3184	34.0475	32.389	33.7106	33.7627	34.3122	33.1688		0.833263	0.414034		0.964658	1.03598		1.66618	-0.542986		1.04551	-1.16493		1.15266	-0.725005	32	32	32	87.6	87.6	87.6	33.239	0	323.31	233640000000	1060	By MS/MS	By MS/MS	By MS/MS	By MS/MS
Q9NWB6;Q9NWB6-3;Q9NWB6-2;X6R9F1	Q9NWB6;Q9NWB6-3;Q9NWB6-2	Arginine and glutamate-rich protein 1	ARGLU1	26.9845	26.7858	27.0289	26.5792	27.7103	26.5909	28.7327	26.8152	26.2871	26.3217	28.3478	21.98	27.2835	26.5642	27.8739	26.7708		0.242164	0.339217		0.355991	1.11044		0.582542	-0.617707		0.455218	-1.38893		0.467987	-0.724826	7	7	7	18.3	18.3	18.3	33.216	0.00029197	8.4654	2403500000	23	By MS/MS	By matching	By MS/MS	By MS/MS
O15511;B1ALC0;O15511-2	O15511;B1ALC0;O15511-2	Actin-related protein 2/3 complex subunit 5	ARPC5	24.1809	25.7161	22.0413	22.5854	26.2273	27.1618	22.7795	26.4938	22.916	22.5669	23.4357	21.9086	25.8258	25.5495	25.7406	23.4445		0.180757	0.525475		0.469714	0.92412		0.783446	-2.03469		2.01193	-2.43333		0.363873	-0.724798	4	3	3	34.4	29.1	29.1	16.32	0	10.147	684600000	9		By MS/MS		By matching
Q68D10-2;Q68D10;Q68D10-3	Q68D10-2;Q68D10	Protein SPT2 homolog	SPTY2D1	23.0155	24.005	26.0337	23.0796	26.206	23.4786	26.6287	26.0494	22.6978	21.2581	24.2544	21.8256	25.9776	26.0886	24.0183	26.5832		0.0287092	-0.0762334		0.786682	1.52451		0.765564	-1.5572		1.97424	-3.15794		0.359767	-0.724136	6	6	6	15.2	15.2	15.2	74.229	0	20.681	604400000	13	By matching		By MS/MS	By matching
F8VYE8;P36873;P36873-2;F8VR82;F8W0W8;A0A087WYY5	F8VYE8;P36873;P36873-2;F8VR82;F8W0W8;A0A087WYY5	Serine/threonine-protein phosphatase;Serine/threonine-protein phosphatase PP1-gamma catalytic subunit	PPP1CC	28.3873	28.7241	27.9286	28.8524	29.7355	29.2035	30.2583	29.1313	24.0024	27.4431	29.4487	27.0925	29.3061	29.3992	29.7251	30.0117		0.0316805	-0.0283585		0.612168	1.47642		1.79649	-1.10907		1.21397	-2.61384		0.442127	-0.724029	20	3	3	63.2	7.9	7.9	34.95	0	65.899	8904000000	39	By MS/MS	By MS/MS	By MS/MS	By MS/MS
Q9BTU6;E9PAM4	Q9BTU6;E9PAM4	Phosphatidylinositol 4-kinase type 2-alpha	PI4K2A	24.582	27.9103	22.9079	26.1243	25.9331	28.9984	24.9873	29.2319	22.3967	24.9228	27.6551	23.3396	26.1622	28.0108	28.0956	24.3015		0.179666	0.645157		0.202397	0.802624		0.593548	-1.90651		0.683737	-2.06398		0.280189	-0.723891	16	16	16	45.7	45.7	45.7	54.022	0	61.629	2887100000	53	By MS/MS	By MS/MS	By MS/MS	By MS/MS
Q9Y5Y5;Q9Y5Y5-2;E9PMM3;E9PP98;E9PQW0;E9PLS4;E9PMS3	Q9Y5Y5;Q9Y5Y5-2;E9PMM3;E9PP98	Peroxisomal membrane protein PEX16	PEX16	25.0712	24.9596	22.2653	25.8784	24.5003	26.0231	26.3511	25.2106	22.8804	24.1526	21.1276	24.227	24.8991	26.0346	25.6792	25.4809		0.00153273	-0.00220585		0.647602	1.44674		0.50297	-0.977627		1.71871	-2.42657		0.466071	-0.722267	5	5	5	19.6	19.6	19.6	38.628	0	11.538	623780000	17	By matching	By matching	By matching	By matching
Q6IAA8;F5GX19;F5H3Y3;H0YFI1;F5H479	Q6IAA8;F5GX19;F5H3Y3;H0YFI1;F5H479	Ragulator complex protein LAMTOR1	LAMTOR1	26.9718	27.4762	26.3441	27.6622	27.6624	29.622	27.8137	28.4095	23.6124	27.1978	28.2289	26.077	27.6481	27.8737	29.0661	26.4798		0.384999	0.609969		0.346197	0.834564		1.25263	-1.26331		0.630999	-1.48791		0.510071	-0.722266	8	8	8	60.2	60.2	60.2	17.745	0	71.299	3995300000	60	By MS/MS	By MS/MS	By MS/MS	By MS/MS
A0A075B719;O94986-1;O94986-2;O94986-3;O94986	A0A075B719;O94986-1;O94986-2;O94986-3;O94986	Centrosomal protein of 152 kDa	CEP152	23.1913	23.6796	23.6561	23.3061	23.9002	23.7242	23.4807	23.0266	22.351	22.4073	22.3642	22.9238	22.4611	24.1169	24.1243	21.4392		0.304375	0.497557		-4.34294e-08	0		-4.34294e-08	0		0.330713	-0.523816		1.26339	-0.722141	1	1	1	3.6	3.6	3.6	67.03	0.0018002	3.0441	21575000	1		By matching		By MS/MS
P17096-2;E5RIT9	P17096-2	High mobility group protein HMG-I/HMG-Y	HMGA1	23.8091	26.5238	22.2815	24.6836	27.0567	28.0263	27.7581	25.8473	23.575	23.0732	23.5064	21.7829	26.9688	25.9516	28.7926	26.5654		0.0458078	0.102512		0.658239	1.34011		1.51709	-2.84762		2.83058	-4.08522		0.28022	-0.721312	7	1	1	59.4	14.6	14.6	10.679	0.00026089	5.8081	1844000000	20	By matching	By MS/MS	By MS/MS	By matching
K7EJV1;K7EMY9;K7EPM4;K7EQR7;D6W5Y5;Q14011;Q14011-2;K7ENX8;K7ELV6;K7EJV5;K7ELT6;K7ER40;K7EQX4;K7ENN6;K7EIF7;K7EQL0;Q14011-3	K7EJV1;K7EMY9;K7EPM4;K7EQR7;D6W5Y5;Q14011;Q14011-2;K7ENX8;K7ELV6;K7EJV5;K7ELT6;K7ER40	Cold-inducible RNA-binding protein	CIRBP	26.1212	25.8807	25.6041	26.2671	27.04	27.4527	26.7974	25.8933	24.9436	24.5768	26.8033	24.7176	26.4203	24.6835	27.3407	25.8018		0.522396	0.734259		0.624178	0.707952		1.21171	-0.82756		0.476605	-0.801253		0.889528	-0.721105	6	6	6	45.3	45.3	45.3	16.034	0	57.971	1263800000	48	By MS/MS	By MS/MS	By MS/MS	By MS/MS
Q07021;I3L3Q7;I3L3B0	Q07021;I3L3Q7;I3L3B0	Complement component 1 Q subcomponent-binding protein, mitochondrial	C1QBP	27.8651	28.7251	26.7929	29.2091	30.1807	31.2851	29.5782	30.6982	25.3136	27.6978	29.391	25.6289	29.7127	30.8378	29.9873	30.0006		0.285883	0.300944		0.472986	1.14025		1.92131	-2.28748		1.71669	-3.12679		0.35374	-0.720596	10	10	10	44.7	44.7	44.7	31.362	0	323.31	14589000000	112	By MS/MS	By MS/MS	By MS/MS	By MS/MS
O95900;O95900-2	O95900;O95900-2	Probable tRNA pseudouridine synthase 2	TRUB2	24.4785	25.5395	23.7536	23.9038	25.2209	26.0089	23.8128	26.4715	24.9816	23.3456	23.0914	23.5132	25.4438	25.4167	25.6732	21.9676		0.296992	0.753204		0.542102	0.68591		0.648281	-0.959673		0.39841	-0.892379		0.583976	-0.719557	8	8	8	26.6	26.6	26.6	36.694	0	12.501	561150000	14	By MS/MS	By MS/MS	By matching	By MS/MS
Q9Y3D9	Q9Y3D9	28S ribosomal protein S23, mitochondrial	MRPS23	27.9672	28.4139	27.2817	28.7359	28.7963	29.4403	28.0632	29.4532	26.7225	27.9372	28.8949	24.7401	28.2805	28.8827	29.1731	27.7655		0.398436	0.4128		0.492876	1.02602		0.937707	-0.83856		0.751788	-1.45178		0.626495	-0.71941	11	11	2	64.2	64.2	18.9	21.77	0	86.316	5942100000	118	By MS/MS	By MS/MS	By MS/MS	By MS/MS
G3V2E7;F8W6L3;G3V3H3;G3V5R9;E7EVH7;Q07866-8;Q07866-2;Q07866-3;Q07866;Q07866-7;Q07866-5;Q07866-10;Q07866-6;Q07866-4;Q07866-9;G5E9S8	G3V2E7;F8W6L3;G3V3H3;G3V5R9;E7EVH7;Q07866-8;Q07866-2;Q07866-3;Q07866;Q07866-7;Q07866-5;Q07866-10;Q07866-6;Q07866-4;Q07866-9;G5E9S8	Kinesin light chain 1	KLC1	23.0555	22.3512	22.6095	23.4432	24.1361	24.1449	23.8174	24.5963	22.7562	22.2526	22.8236	23.4817	22.6583	23.9131	21.8664	22.0831	+	1.71628	1.54344		-4.34294e-08	0		-4.34294e-08	0		0.143843	0.198308		1.27763	-0.789896	3	1	1	8	2.4	2.4	62.715	0.0017953	3.0242	49603000	2		By matching	By MS/MS	By matching
O60884;I3L320;A0A087WT48	O60884	DnaJ homolog subfamily A member 2	DNAJA2	26.7634	26.4294	27.7153	26.1632	27.8086	27.4488	28.3613	27.6634	22.8933	26.337	27.211	24.9798	27.7961	28.4661	27.2739	27.6504		0.0258578	0.0238881		0.683424	1.41256		1.44494	-1.05268		1.33816	-2.44135		0.493123	-0.718224	13	13	13	49.5	49.5	49.5	45.745	0	123.53	2818900000	63	By MS/MS	By MS/MS	By MS/MS	By MS/MS
Q5T6K7;E9PI99;Q5T6K5;Q13952-6;Q13952-7;Q13952-2;Q13952-5;Q13952-3;Q13952;A0A0A0MT00;Q13952-4;E9PJA8;E9PQR2;E9PL11;A0A087WXG1	Q5T6K7;E9PI99;Q5T6K5;Q13952-6;Q13952-7;Q13952-2;Q13952-5;Q13952-3;Q13952;A0A0A0MT00;Q13952-4	Nuclear transcription factor Y subunit gamma	NFYC	25.0044	24.7635	24.7187	24.7668	25.4769	26.007	25.9335	25.6894	23.5316	23.5746	25.3907	22.8505	25.4441	24.7571	25.1643	25.911		0.847017	0.457543		0.903594	0.976506		3.38356	-0.963327		1.326	-1.48229		0.907663	-0.717025	4	4	4	34.9	34.9	34.9	14.909	0	10.014	572310000	20	By MS/MS	By MS/MS	By MS/MS	By MS/MS
H3BNW0;Q9NXG2	H3BNW0;Q9NXG2	THUMP domain-containing protein 1	THUMPD1	23.2743	24.1847	24.1598	23.9391	23.3316	23.1496	23.6145	23.7923	22.5068	23.0673	22.5102	21.9287	21.5867	23.0132	24.5867	22.7679		0.323912	0.483367		-4.34294e-08	0		-4.34294e-08	0		0.310329	-0.48537	+	1.74423	-0.934796	1	1	1	10.3	10.3	10.3	15.761	0.003842	2.4362	30626000	2
D6RA89;D6RBB0;O60683;O60683-2	D6RA89;D6RBB0;O60683;O60683-2	Peroxisome biogenesis factor 10	PEX10	22.3193	24.107	23.7167	23.4715	23.5922	23.8534	23.9499	24.2869	23.3078	22.7126	23.2807	22.173	22.889	24.0518	21.3489	23.8028		0.692533	0.897446		-4.34294e-08	0		-4.34294e-08	0		0.0837126	-0.154628		1.10645	-0.716271	1	1	1	7.7	7.7	7.7	23.016	0.00046948	3.6562	5076100	1
O00231;O00231-2;J3QRY4;J3KSW3	O00231;O00231-2;J3QRY4	26S proteasome non-ATPase regulatory subunit 11	PSMD11	25.5902	26.2762	26.2368	26.753	26.1486	27.2723	27.3025	27.028	21.8297	26.7299	26.5901	24.0707	26.8647	28.5059	26.3089	25.9796		0.0125027	0.023088		0.55151	1.40896		1.03868	-0.723811		0.812891	-2.10968		0.448023	-0.716023	16	16	16	34.8	34.8	34.8	47.463	0	33.145	1956200000	45	By MS/MS	By MS/MS	By MS/MS	By MS/MS
Q8IUH3-3;Q8IUH3;Q8IUH3-2;H7BZE0;H7C476	Q8IUH3-3;Q8IUH3;Q8IUH3-2	RNA-binding protein 45	RBM45	26.2961	26.0749	26.4807	25.7944	27.1548	26.5216	26.6009	26.4883	23.3439	24.4899	26.1877	26.0387	26.2897	25.6234	26.6248	27.0912		0.353652	0.284104		0.827222	1.14647		1.31065	-0.529878		0.957376	-1.39225		0.857601	-0.715288	8	8	8	16.2	16.2	16.2	53.346	0	44.8	1241000000	31	By MS/MS	By MS/MS	By MS/MS	By MS/MS
P0C7U0	P0C7U0	Protein ELFN1	ELFN1	22.9972	25.8824	23.6205	25.4976	24.3971	25.9873	23.5795	21.8909	23.2078	25.8418	22.6792	23.192	23.8927	22.9998	23.0277	23.2957		0.31816	0.659717		0.325984	0.769217		0.190348	0.535731		0.23099	0.426231		0.559101	-0.714467	6	6	6	11.8	11.8	11.8	90.476	0	35.202	272130000	16	By matching	By MS/MS		By MS/MS
G3XAG1;Q96ME7-3;Q96ME7;Q96ME7-2	G3XAG1;Q96ME7-3;Q96ME7;Q96ME7-2	Zinc finger protein 512	ZNF512	27.8396	27.0971	26.7832	26.183	28.3402	27.3228	28.0682	28.377	23.3726	25.4222	27.1163	27.2469	27.9547	27.4488	26.9144	28.8341		0.198334	0.239053		0.573232	1.1862		1.32459	-1.05134		1.04031	-1.99848		0.52768	-0.712626	10	10	10	19.6	19.6	19.6	64.594	0	60.068	3016400000	72	By MS/MS	By MS/MS	By MS/MS	By MS/MS
Q9H1B4-3;Q9H1B4-6;Q9H1B4-2;Q9H1B4;Q5JRM6;Q9H1B4-5;Q9H1B4-4;Q9GZY0	Q9H1B4-3;Q9H1B4-6;Q9H1B4-2;Q9H1B4	Nuclear RNA export factor 5	NXF5	22.7532	23.5457	26.8891	26.1632	22.9741	22.0426	23.5572	22.343	23.4939	22.5169	23.3316	22.6875	23.8341	22.7123	23.5935	22.4		-4.34294e-08	0		0.902789	1.83033		1.03386	2.10856		-4.34294e-08	0		0.525029	-0.712311	3	3	3	20.2	20.2	20.2	19.824	0.0050516	2.2638	522910000	8		By MS/MS	By MS/MS	By MS/MS
Q9UQB8-2;Q9UQB8;Q9UQB8-3;Q9UQB8-5;Q9UQB8-4;Q9UQB8-6;I3L4C2;B4DWA1;I3L2M4;I3L327;I3L1C8;I3L3C6;I3L125;I3L0M4;I3L526;I3L3J7;I3L113;I3L3C5;I3L2J6;I3L0Y9;I3L4A3	Q9UQB8-2;Q9UQB8;Q9UQB8-3;Q9UQB8-5;Q9UQB8-4;Q9UQB8-6;I3L4C2;B4DWA1;I3L2M4	Brain-specific angiogenesis inhibitor 1-associated protein 2	BAIAP2	27.7631	28.469	29.0337	28.3707	28.3716	29.0919	29.2607	30.0239	26.0247	27.2222	29.0068	26.4103	29.2105	29.0717	29.1377	28.6041		0.195036	0.181015		0.881751	1.24309		0.925883	-0.777938		1.4605	-1.84001		0.699849	-0.712053	23	23	23	48.7	48.7	48.7	59.013	0	165.16	7223800000	131	By MS/MS	By MS/MS	By MS/MS	By MS/MS
Q03113;Q03113-2;E9PC54;Q03113-3	Q03113;Q03113-2;E9PC54;Q03113-3	Guanine nucleotide-binding protein subunit alpha-12	GNA12	24.8196	24.9963	23.9099	24.0846	25.2934	26.163	25.8193	25.9075	22.2629	23.8487	26.3782	23.4952	24.8501	25.9258	23.132	25.4087		0.7495	0.96665		0.19944	0.45635		2.21829	-1.34319		0.337135	-0.832893		0.603167	-0.7115	8	7	7	22.3	20.2	20.2	44.279	0	27.321	621480000	28	By MS/MS	By MS/MS	By MS/MS	By MS/MS
P68032;P63267;P62736;P63267-2;C9JFL5;F6UVQ4;F6QUT6;F8WB63;B8ZZJ2	P68032;P63267;P62736;P63267-2	Actin, alpha cardiac muscle 1;Actin, gamma-enteric smooth muscle;Actin, aortic smooth muscle	ACTC1;ACTG2;ACTA2	31.1689	31.7586	31.0891	30.8872	32.8145	33.355	33.2361	32.6383	28.2164	29.8448	32.2576	29.193	32.8736	33.0737	33.5335	32.2667		0.0858196	0.0740747		0.752324	1.348		3.39346	-1.78498		1.83794	-3.05891		0.411826	-0.711039	30	6	1	54.9	19.1	5.6	42.019	0	323.31	140650000000	374	By MS/MS	By MS/MS	By MS/MS	By MS/MS
P61225	P61225	Ras-related protein Rap-2b	RAP2B	27.7407	28.763	26.2094	28.6958	28.3862	30.4431	27.5257	28.2865	23.2969	27.0689	29.5608	26.0121	28.2602	28.4649	30.2365	27.4659		0.0212848	0.0534821		0.426036	1.36757		0.414443	-0.808148		0.729647	-2.12223		0.362713	-0.710525	16	16	10	77	77	43.7	20.504	0	208.68	6802300000	80	By MS/MS	By MS/MS	By MS/MS	By MS/MS
Q5JQZ9;Q9BWU1-2;P49336-2;P49336;Q9BWU1;A0A0D9SFZ2;H0YDW9;F5H6D4;F6QTA4	Q5JQZ9;Q9BWU1-2;P49336-2;P49336;Q9BWU1;A0A0D9SFZ2	Cyclin-dependent kinase 19;Cyclin-dependent kinase 8	CDK19;CDK8	23.4982	22.7876	23.3351	23.4117	24.519	23.7942	24.3104	24.2563	22.4647	23.2123	22.3423	22.3883	23.8658	24.488	22.2457	23.2233		0.746603	0.764258		-4.34294e-08	0		2.3132	-0.961833		0.817232	-0.853807		1.17507	-0.710246	3	3	3	20.7	20.7	20.7	29.399	0.0002805	7.4952	128110000	9	By matching	By matching	By matching
Q9Y619;Q5VZD9;F2Z354	Q9Y619	Mitochondrial ornithine transporter 1	SLC25A15	24.9798	25.2307	23.5374	22.4359	23.4828	26.44	23.566	24.151	24.7937	24.8956	23.3457	22.1461	22.9637	25.4057	22.063	22.5334		0.531219	1.16851		0.0994384	0.250683		0.145391	-0.364022		0.224439	0.553802		0.5342	-0.709595	5	5	5	19.6	19.6	19.6	32.736	0	9.419	563690000	7	By MS/MS	By MS/MS	By matching	By matching
P11177-2;P11177;P11177-3;C9J634;F8WF02	P11177-2;P11177;P11177-3;C9J634;F8WF02	Pyruvate dehydrogenase E1 component subunit beta, mitochondrial	PDHB	29.5278	30.509	27.9573	30.0276	30.1966	31.6581	29.0676	31.4323	27.5138	28.6968	30.6133	27.0803	30.0028	30.6551	31.7325	28.4053		0.163454	0.389722		0.485463	1.02938		0.632878	-1.08321		0.815505	-1.72287		0.46147	-0.70955	15	15	15	50.7	50.7	50.7	37.2	0	274.45	27389000000	241	By MS/MS	By MS/MS	By MS/MS	By MS/MS
P11234;P11234-2;C9J6B1;P11234-3;C9JQB3;C9JYR1;F8WEQ6	P11234;P11234-2;C9J6B1;P11234-3;C9JQB3	Ras-related protein Ral-B	RALB	28.2672	29.0977	27.5534	27.9183	29.063	29.7073	28.2017	29.8933	26.1336	26.8861	28.5857	27.0944	28.5386	29.0681	29.0884	28.6349		0.41649	0.383818		0.850225	1.03419		1.03097	-1.00718		1.68037	-1.65755		0.749632	-0.709005	11	11	6	48.5	48.5	25.2	23.408	0	83.121	7245100000	94	By MS/MS	By MS/MS	By MS/MS	By MS/MS
G3V451;G3V4N6;G3V5T1;G3V4Z0;Q86TZ5;H0YJ71;F6RWC2;Q9NRG7-3;Q9NRG7-2;Q9NRG7	G3V451;G3V4N6;G3V5T1;G3V4Z0;Q86TZ5;H0YJ71;F6RWC2;Q9NRG7-3;Q9NRG7-2;Q9NRG7	Epimerase family protein SDR39U1	SDR39U1	22.9436	23.7021	23.2105	23.714	24.5324	24.6158	23.2386	22.4433	23.0293	22.0467	22.7218	23.6291	23.3705	20.7474	23.3428	23.8499		0.449679	0.879916		-4.34294e-08	0		-4.34294e-08	0		0.0126287	0.0290766		0.867653	-0.707872	1	1	1	17.9	17.9	17.9	9.9575	0.00026525	6.1503	5637900	1
Q8WWY3;E7EVX8;Q8WWY3-4;Q8WWY3-2;Q8WWY3-3;E7EU94;E7ESX0;E7EN72	Q8WWY3;E7EVX8;Q8WWY3-4;Q8WWY3-2;Q8WWY3-3	U4/U6 small nuclear ribonucleoprotein Prp31	PRPF31	28.3727	28.1237	28.2495	27.7582	29.1579	28.8476	28.7056	28.7949	25.7437	26.5849	28.4874	26.9286	28.6872	28.0142	28.6412	29.2599		0.357007	0.225853		1.04635	1.18989		2.40714	-0.750425		1.46672	-1.71446		0.825468	-0.707869	19	19	19	47.3	47.3	47.3	55.455	0	148.39	5820800000	173	By MS/MS	By MS/MS	By MS/MS	By MS/MS
O15235	O15235	28S ribosomal protein S12, mitochondrial	MRPS12	25.5932	26.0159	25.4614	26.6893	25.5306	26.1544	25.0336	22.963	22.3554	25.2439	25.6309	22.877	25.2204	24.7599	27.6642	24.0322		0.18647	-0.498781		1.1534	1.91313		0.657514	1.01956		0.57197	-1.39235		0.473575	-0.707173	4	4	4	21	21	21	15.173	0.00026788	6.4203	775400000	11	By matching	By MS/MS	By matching	By MS/MS
J3QL05;J3KP15;Q01130-2;Q01130;Q9BRL6-2;Q9BRL6	J3QL05;J3KP15;Q01130-2;Q01130	Serine/arginine-rich splicing factor 2	SRSF2	27.2769	28.5426	28.1578	27.8924	28.4047	29.3353	29.1137	29.3248	28.0952	27.2987	28.6727	23.3366	29.2482	28.6495	28.8712	28.2304		0.429607	0.294825		0.397591	1.11664		1.68865	-1.0772		0.765504	-1.89902		0.465027	-0.705733	6	6	6	45.4	45.4	45.4	15.156	0	87.928	6356000000	70	By MS/MS	By MS/MS	By MS/MS	By MS/MS
Q9NZ45	Q9NZ45	CDGSH iron-sulfur domain-containing protein 1	CISD1	25.2097	26.4303	23.2626	25.7113	26.1438	28.132	22.4653	26.8904	24.9398	25.197	25.0597	23.1411	23.3651	25.1593	29.3224	22.4159		0.166435	0.842195		0.283928	0.569092		0.21607	-0.754386		0.111155	-0.481284		0.308744	-0.705643	2	2	2	25.9	25.9	25.9	12.199	0	24.865	1606100000	14	By matching	By MS/MS		By matching
P62316;P62316-2;K7ERG4;K7EJB5	P62316;P62316-2;K7ERG4	Small nuclear ribonucleoprotein Sm D2	SNRPD2	30.4306	30.3795	29.8058	30.4565	30.7669	31.3523	30.8624	30.1161	28.7731	28.8488	30.841	27.7005	30.2347	29.6467	31.9431	30.5395		0.124973	0.183416		0.92812	1.22723		0.854348	-0.506309		0.973447	-1.55012		0.731351	-0.705321	14	14	14	71.2	71.2	71.2	13.527	0	264.37	25270000000	172	By MS/MS	By MS/MS	By MS/MS	By MS/MS
Q9UJU6;Q9UJU6-2;Q9UJU6-3;B4DDD6;Q9UJU6-6;F8WBG8;H0Y5J4;Q9UJU6-5;Q9UJU6-4;F8WC20;F8WBB2;F8WFE1;F2Z2V3;F8WB73;F8WCK3;F2Z3E3	Q9UJU6;Q9UJU6-2;Q9UJU6-3;B4DDD6;Q9UJU6-6;F8WBG8;H0Y5J4;Q9UJU6-5	Drebrin-like protein	DBNL	24.5698	25.3776	25.0906	26.0697	25.6473	26.9353	25.4769	26.7119	24.0796	24.3933	27.7455	23.3584	25.9994	25.722	23.5478	25.3976		0.760022	1.02613		0.141837	0.382712		0.970839	-0.915934		0.0882973	-0.272513		0.593737	-0.704422	8	8	8	26.3	26.3	26.3	48.207	0	126.07	997870000	32	By MS/MS	By MS/MS	By MS/MS	By MS/MS
P84095	P84095	Rho-related GTP-binding protein RhoG	RHOG	27.6877	27.6012	23.9919	27.8433	27.1252	28.2446	26.49	27.4155	26.5658	27.021	27.947	22.5151	27.3093	27.5743	28.0986	23.7331		0.245576	0.64		0.20004	0.768792		0.214692	-0.537804		0.164945	-0.666595		0.363429	-0.704396	7	7	7	39.3	39.3	39.3	21.308	0	129.02	2453200000	51	By MS/MS	By MS/MS	By MS/MS	By MS/MS
J3KTL2;Q07955;Q07955-3;Q07955-2;J3KSR8;J3QQV5;J3KSW7	J3KTL2;Q07955;Q07955-3;Q07955-2	Serine/arginine-rich splicing factor 1	SRSF1	30.6282	31.2065	31.1001	30.7693	32.0061	32.183	32.1606	32.1276	29.5893	29.5095	31.2759	28.7348	31.8501	31.4593	32.2662	31.8664		0.751162	0.258828		1.08191	1.14864		3.81619	-1.19329		2.00583	-2.0831		0.692954	-0.703734	23	23	22	60.5	60.5	57.7	28.329	0	240.49	48677000000	397	By MS/MS	By MS/MS	By MS/MS	By MS/MS
Q9NQ29-2;Q9NQ29;B8ZZ10;A8MYV2;Q9NQ29-3;F8WBC1;F2Z322	Q9NQ29-2;Q9NQ29;B8ZZ10;A8MYV2;Q9NQ29-3	Putative RNA-binding protein Luc7-like 1	LUC7L	22.225	24.4755	24.4499	22.8843	23.7834	26.0168	22.5022	25.999	21.6091	22.8198	22.6462	23.203	25.6363	23.1026	23.7204	23.9817		0.177063	0.465072		0.687216	0.939135		0.46463	-1.06664		1.27913	-1.54071		0.509441	-0.702103	4	2	2	12.9	6.2	6.2	38.405	0.00026802	6.4391	486890000	16	By matching	By MS/MS	By MS/MS	By MS/MS
Q9UHN6-2;Q9UHN6;F5H6B2;H3BLY0;B4E1B9;H3BLX9	Q9UHN6-2;Q9UHN6;F5H6B2	Transmembrane protein 2	TMEM2	24.8176	26.375	25.3063	27.37	24.7716	25.0706	23.1529	23.2144	27.3023	25.9315	23.2531	25.1759	22.95	23.6392	23.4891	22.7282		0.762703	0.850759		0.216303	0.551549	+	1.34095	1.91486	+	1.35545	2.21407		0.42248	-0.701154	8	8	8	7.8	7.8	7.8	147.44	0	23.759	549820000	18	By MS/MS	By MS/MS	By MS/MS	By MS/MS
Q5JPH6;H3BTB7;Q5JPH6-2	Q5JPH6;H3BTB7;Q5JPH6-2	Probable glutamate--tRNA ligase, mitochondrial	EARS2	25.9155	26.3375	25.2036	26.2564	26.789	27.8644	26.8043	27.4611	21.7933	26.319	26.2019	24.6019	26.9941	27.803	26.8104	26.5083		0.208991	0.200758		0.506588	1.19922		1.90726	-1.30149		1.10063	-2.29994		0.451064	-0.699987	15	15	15	34.2	34.2	34.2	58.688	0	50.62	1786100000	54	By MS/MS	By MS/MS	By MS/MS	By MS/MS
P37198;M0QXN5;M0QX10;M0QYY0;M0QX13;M0QZL5;M0R1S1;M0QX64;M0R302;A0A0A0MSH2	P37198;M0QXN5	Nuclear pore glycoprotein p62	NUP62	27.2584	27.2771	27.5762	26.5756	28.7021	28.117	28.4673	27.9442	25.3692	25.8866	27.0602	25.9887	27.8862	27.8238	27.3705	28.9331		0.351988	0.304268	+	1.42058	1.09562		2.23429	-1.13585		2.13453	-1.9272		0.746757	-0.699943	11	11	11	23.4	23.4	23.4	53.254	0	134.73	3310500000	74	By MS/MS	By MS/MS	By MS/MS	By MS/MS
P61812;P61812-2	P61812;P61812-2	Transforming growth factor beta-2;Latency-associated peptide	TGFB2	22.6057	25.0146	24.6272	24.0521	22.6651	24.3237	24.8893	23.7536	23.6649	23.1917	22.012	22.3674	23.4842	25.0592	23.5387	23.0177		0.0733185	0.132946		1.0042	1.26591		0.0851817	0.167004		0.828718	-0.965958		0.813129	-0.699426	4	4	4	11.4	11.4	11.4	47.747	0	9.8057	236180000	13		By MS/MS	By MS/MS	By MS/MS
Q13356;Q13356-2	Q13356;Q13356-2	Peptidyl-prolyl cis-trans isomerase-like 2	PPIL2	24.7842	25.4885	25.3278	25.0907	25.5353	25.5825	25.8824	26.1195	23.0615	21.8808	25.0429	25.0301	26.5021	26.1227	24.6998	25.8761		0.0166399	-0.020247		0.906469	1.41899		1.5951	-0.607097		1.24425	-2.04633		0.608478	-0.699369	7	7	7	18.8	18.8	18.8	58.823	0	13.551	759200000	26	By MS/MS	By MS/MS	By MS/MS	By MS/MS
P14923;C9J826;C9JK18;C9JKY1;C9JTX4	P14923	Junction plakoglobin	JUP	28.2374	27.6777	26.4902	25.6953	27.8198	27.6668	26.1464	27.3182	22.6956	24.3551	27.526	28.6943	25.683	26.3675	27.3535	28.7892		0.0890964	0.189505		0.345062	1.20744		0.114916	-0.212656		0.341755	-1.23059		0.390803	-0.698471	21	18	18	39.7	36.4	36.4	81.744	0	260.5	2561900000	78	By MS/MS	By MS/MS	By MS/MS	By matching
Q6P4Q7;Q6P4Q7-2	Q6P4Q7;Q6P4Q7-2	Metal transporter CNNM4	CNNM4	25.2081	24.9217	23.8266	24.2875	24.4751	24.7199	22.6248	25.2569	22.4084	24.8842	22.7486	24.3992	23.3416	24.7023	23.9853	23.2638		0.278999	0.44593		0.671251	0.950893		0.174077	0.291819		0.114034	-0.213144		0.855567	-0.698412	4	3	3	7.6	6.6	6.6	86.606	0	32.924	306290000	19	By MS/MS	By MS/MS		By MS/MS
A0A0C4DGG3;Q8NHM5-4;Q8NHM5-2;Q8NHM5-3;Q8NHM5	A0A0C4DGG3;Q8NHM5-4;Q8NHM5-2;Q8NHM5-3;Q8NHM5	Lysine-specific demethylase 2B	KDM2B	24.6712	24.4927	23.8614	23.106	23.4991	22.7339	24.542	25.0103	22.9235	23.7337	21.2924	23.2621	24.2392	23.9911	22.24	24.6694		0.0785148	0.161404		0.991178	1.22992		0.048569	0.0864997		0.620547	-0.982019		0.752346	-0.695663	4	3	3	7	5	5	80.049	0.00026434	6.0658	230810000	8	By MS/MS	By MS/MS		By matching
E7EPT4;P19404	E7EPT4;P19404	NADH dehydrogenase [ubiquinone] flavoprotein 2, mitochondrial	NDUFV2	27.4104	27.3649	26.2365	27.5266	28.5659	29.1928	28.559	28.4725	24.7287	25.5568	28.4396	25.6679	28.3293	27.675	29.4236	27.9547		0.364282	0.351869		0.561014	1.03632		2.40561	-1.56295		1.33964	-2.2474		0.487131	-0.694095	9	9	9	32.5	32.5	32.5	27.907	0	113.98	4547200000	67	By MS/MS	By MS/MS	By MS/MS	By MS/MS
H7C2Q8;Q99848	H7C2Q8;Q99848	Probable rRNA-processing protein EBP2	EBNA1BP2	30.1652	29.9418	30.7464	30.1586	30.993	30.5684	31.4907	31.3639	28.9213	28.6774	30.5158	28.4122	31.1089	30.7807	30.5769	30.8842		0.522065	0.266307		1.17071	1.1213		1.70564	-0.851005		1.89845	-1.706		0.855874	-0.693805	19	19	19	42.9	42.9	42.9	40.684	0	273.05	25231000000	242	By MS/MS	By MS/MS	By MS/MS	By MS/MS
P24534;F2Z2G2;C9JZW3;F8WF65	P24534;F2Z2G2;C9JZW3	Elongation factor 1-beta	EEF1B2	26.9087	27.4957	27.0574	23.2798	27.7086	28.5788	29.1932	29.3254	26.1126	26.8862	21.7511	26.3819	29.0873	28.0953	27.7305	27.9524		0.45993	0.485116		0.237524	0.902469		1.27948	-2.51606		1.26967	-2.93341		0.286599	-0.693792	6	6	6	41.3	41.3	41.3	24.763	0	150.02	4545900000	31	By MS/MS	By MS/MS	By MS/MS	By MS/MS
Q9NV31	Q9NV31	U3 small nucleolar ribonucleoprotein protein IMP3	IMP3	28.158	28.4428	28.1936	28.6032	29.2317	29.751	29.5942	28.5085	25.7201	27.1005	29.3034	26.7909	28.8679	28.8025	29.6708	28.678		0.315804	0.266554		0.720054	1.12068		1.68317	-0.921959		1.1913	-1.77609		0.65453	-0.693619	9	9	9	54.9	54.9	54.9	21.85	0	86.751	7170000000	90	By MS/MS	By MS/MS	By MS/MS	By MS/MS
Q5JRI1;O75494-5;O75494-4;O75494-6;O75494-3;O75494-2;O75494;Q6IQ42;R4GMP8	Q5JRI1;O75494-5;O75494-4;O75494-6;O75494-3;O75494-2;O75494	Serine/arginine-rich splicing factor 10	SRSF10	30.4195	30.6568	30.4365	30.589	31.7278	31.197	31.9253	30.7989	29.2212	29.1889	30.9507	28.6184	30.7911	30.5407	31.3006	31.5901		0.459681	0.356603		1.05153	1.0306		1.82824	-0.886798		1.50459	-1.56079		0.853764	-0.6936	12	12	9	48.3	48.3	41.3	20.913	0	171.65	30528000000	202	By MS/MS	By MS/MS	By MS/MS	By MS/MS
Q9H2G4;J3KST2	Q9H2G4;J3KST2	Testis-specific Y-encoded-like protein 2	TSPYL2	23.6764	22.6231	22.6902	23.6032	24.5089	23.1029	23.4124	22.4115	22.5111	22.7179	22.8572	22.9369	23.6616	21.9047	22.2656	21.6316		0.783133	0.993053		-4.34294e-08	0		-4.34294e-08	0		0.366862	0.389909		1.25074	-0.692748	2	2	2	4	4	4	79.434	0.0020148	2.9953	29695000	7	By matching	By MS/MS	By matching	By matching
O43390-2;O43390-4	O43390-2;O43390-4	Heterogeneous nuclear ribonucleoprotein R	HNRNPR	25.7691	26.3344	25.2808	25.5752	26.7318	26.447	26.6962	26.3442	22.1566	24.8468	26.045	25.308	26.4352	26.0141	25.9128	26.9191		0.418835	0.234456		0.625185	1.15075		1.8255	-0.814906		1.01716	-1.7312		0.632964	-0.692603	43	3	3	60.1	3.5	3.5	71.214	0	60.117	1097900000	38	By MS/MS	By MS/MS	By MS/MS	By MS/MS
Q86Y07;Q86Y07-3;Q86Y07-5;Q86Y07-4;E7ERS5;E9PBU1	Q86Y07;Q86Y07-3;Q86Y07-5;Q86Y07-4	Serine/threonine-protein kinase VRK2	VRK2	27.7608	28.5454	27.3957	27.5826	28.145	29.2427	28.9899	29.5839	25.0348	26.7886	28.5499	26.3573	28.9283	29.0948	28.6881	28.2645		0.288481	0.24643		0.723629	1.13846		1.58641	-1.16925		1.48152	-2.06128		0.578211	-0.692447	18	18	3	41.9	41.9	7.9	58.14	0	147.2	5891600000	124	By MS/MS	By MS/MS	By MS/MS	By MS/MS
H0Y8C4;E9PFR3;Q14738-3;Q14738-2;Q14738;H7C5Q9	H0Y8C4;E9PFR3;Q14738-3;Q14738-2;Q14738	Serine/threonine-protein phosphatase 2A 56 kDa regulatory subunit delta isoform	PPP2R5D	23.5811	23.8257	22.3741	22.8253	24.0984	23.0863	23.9168	21.8083	21.7126	23.4142	22.4917	21.6408	22.8799	23.4578	22.8464	21.5443		0.356168	0.545335		-4.34294e-08	0		-4.34294e-08	0		0.260346	-0.367264		0.977528	-0.691014	4	3	3	10.9	8.3	8.3	59.335	0.00092187	3.391	70919000	2	By matching	By matching	By matching	By matching
Q8WUA2	Q8WUA2	Peptidyl-prolyl cis-trans isomerase-like 4	PPIL4	25.2789	25.5015	25.503	25.2586	25.5889	25.9687	26.2865	25.396	22.9081	24.4796	22.5756	25.0781	26.1212	26.0413	26.4316	25.6199		0.415277	-0.243492	+	1.43272	1.62514		1.04934	-0.424517		1.97376	-2.29315		0.659905	-0.690826	6	6	6	21.5	21.5	21.5	57.224	0	50.934	819420000	22	By MS/MS	By MS/MS	By MS/MS	By matching
P78406;E9PQ57;E9PPG9;B0QZ36	P78406;E9PQ57	mRNA export factor	RAE1	28.986	28.4755	28.8051	28.4351	29.4093	29.3195	29.5154	30.0054	27.1631	26.9127	29.1577	26.4286	29.4149	29.1443	29.39	29.8153		0.237759	0.121346		1.06373	1.25992		2.33133	-0.887006		1.77788	-2.02558		0.696981	-0.690634	10	10	10	29.1	29.1	29.1	40.968	0	177.88	9184600000	106	By MS/MS	By MS/MS	By MS/MS	By MS/MS
P61011;P61011-2;G3V4F7;G3V480;G3V346;A0A0D9SFN7;G3V3L9	P61011;P61011-2;G3V4F7	Signal recognition particle 54 kDa protein	SRP54	25.2453	26.4712	25.6045	25.6157	26.1883	27.6106	27.0914	26.5285	23.0999	25.3185	26.161	22.7934	27.1762	27.1139	26.8219	26.351		0.0101651	-0.0110469		0.79675	1.39098		1.47816	-1.12049		1.60554	-2.52252		0.485265	-0.689965	11	11	11	30.6	30.6	30.6	55.704	0	66.885	1516000000	58	By MS/MS	By MS/MS	By MS/MS	By MS/MS
B8ZZG1;Q9NZW5;C9J4Q3;C9JGI8;REV__Q8N884-2;REV__Q8N884	B8ZZG1;Q9NZW5;C9J4Q3	MAGUK p55 subfamily member 6	MPP6	29.1311	28.6109	28.1585	28.225	29.3744	29.243	29.0257	29.6519	25.0811	27.6632	29.2092	27.8024	28.4665	29.2091	28.8953	29.5749		0.485337	0.287278		0.576861	1.09241		1.65325	-0.792352		0.908785	-1.59748		0.643612	-0.689844	23	22	20	58.2	56.5	53.5	48.757	0	112.27	7573600000	151	By MS/MS	By MS/MS	By MS/MS	By MS/MS
Q9NPA0;H0YDX2;H0YDT8	Q9NPA0;H0YDX2;H0YDT8	ER membrane protein complex subunit 7	EMC7	27.3254	27.4956	27.3345	27.5897	27.8913	29.2041	28.4417	28.6698	26.2037	26.2519	27.9496	25.8275	28.0446	28.2998	28.8401	27.0197		0.486124	0.500683		0.936652	0.878119		2.14295	-1.11544		1.30574	-1.49287		0.785838	-0.689401	6	6	6	40.1	40.1	40.1	26.47	0	28.663	4239600000	66	By MS/MS	By MS/MS	By MS/MS	By MS/MS
Q9UHB7;Q9UHB7-2;C9JCE0;Q9UHB7-3	Q9UHB7	AF4/FMR2 family member 4	AFF4	24.7969	25.5517	25.5218	25.5706	25.3308	24.8482	24.7479	25.0521	26.2357	24.9898	23.2269	26.0357	24.8471	21.9352	22.8485	25.7891		0.601717	1.13972		0.125043	0.238224		0.796443	0.365529		0.520099	1.26702		0.586595	-0.688969	8	8	8	8.6	8.6	8.6	127.46	0	13.547	504370000	17	By MS/MS	By MS/MS	By MS/MS	By MS/MS
Q99615-2;Q99615;K7EPP7;K7ESP1;K7EIH8;K7EJE9;K7EK03;K7EJL5;K7EN19;K7EJV7;K7ER44;K7ELJ8;K7EJ24	Q99615-2;Q99615;K7EPP7;K7ESP1;K7EIH8	DnaJ homolog subfamily C member 7	DNAJC7	24.8009	25.5246	26.3461	25.4206	25.6313	23.7862	26.501	22.6927	23.3857	23.8523	22.909	23.1291	26.1388	26.6963	24.119	24.9615		0.339498	-0.826108	+	2.95882	2.20403		0.41895	0.870268		1.90048	-2.15987		0.488088	-0.688963	9	9	9	21.5	21.5	21.5	50.096	0	37.701	694260000	18	By MS/MS	By MS/MS	By MS/MS	By MS/MS
Q16540;A6NJD9;A8MVT4;A8MYK1;H7C2P7	Q16540;A6NJD9;A8MVT4;A8MYK1;H7C2P7	39S ribosomal protein L23, mitochondrial	MRPL23	27.8689	28.2861	26.0073	28.6543	28.1991	29.8559	27.8385	29.3273	25.8717	27.1099	29.1987	25.2058	28.0367	28.1559	29.7887	27.1604		0.301426	0.519775		0.348835	0.857649		0.710793	-1.10104		0.670124	-1.43892		0.479601	-0.688712	7	7	7	35.9	35.9	35.9	17.781	0	116.46	5687000000	58	By MS/MS	By MS/MS	By MS/MS	By MS/MS
P06576;H0YH81;F8W079;H0YI37	P06576;H0YH81;F8W079	ATP synthase subunit beta, mitochondrial;ATP synthase subunit beta	ATP5B	33.5632	34.4217	31.6447	33.8997	34.3048	35.236	32.1285	35.023	31.5685	32.7863	34.7955	30.6362	33.9261	34.4409	34.9461	31.6153		0.16665	0.440971		0.375826	0.935704		0.367252	-0.790747		0.507769	-1.28548		0.429556	-0.688338	38	38	22	84.7	84.7	54.4	56.559	0	323.31	348650000000	1448	By MS/MS	By MS/MS	By MS/MS	By MS/MS
Q9UKI8-3;Q9UKI8-4;Q9UKI8-5;Q9UKI8;Q9UKI8-2	Q9UKI8-3;Q9UKI8-4;Q9UKI8-5;Q9UKI8;Q9UKI8-2	Serine/threonine-protein kinase tousled-like 1	TLK1	22.1762	24.0567	23.0696	23.1881	23.0354	23.2259	23.9726	23.4128	22.9944	22.8669	22.0824	22.4072	24.4174	19.9188	22.9315	23.0143		0.378232	0.841181		-4.34294e-08	0		-4.34294e-08	0		0.00594266	0.0172305		0.729479	-0.688055	2	1	1	3.6	2	2	63.993	0.0082372	1.9922	4055000	1		By matching	By MS/MS
Q9Y333	Q9Y333	U6 snRNA-associated Sm-like protein LSm2	LSM2	26.3715	26.4921	25.3644	25.8743	27.5704	28.302	27.5667	25.9121	24.6021	25.5652	27.1888	24.1326	26.4641	25.7011	27.7152	26.5976		0.502524	0.718285		0.39723	0.653417		1.22099	-1.3122		0.778464	-1.24733		0.609276	-0.685851	4	4	4	61.1	61.1	61.1	10.834	0	41.395	1771800000	35	By MS/MS	By MS/MS	By MS/MS	By MS/MS
P28482;P28482-2;E9PJF0;H0YDH9;K7ELV1;K7EN18;P31152	P28482;P28482-2	Mitogen-activated protein kinase 1	MAPK1	24.7749	24.8568	25.443	25.2462	23.4665	26.8945	27.1501	25.9197	22.121	24.307	24.7316	24.706	25.6965	28.3672	25.3335	23.0039		0.0662833	0.257415		0.87358	1.1138		0.399964	-0.777494		0.61397	-1.63388		0.401442	-0.68561	10	10	8	43.6	43.6	38.3	41.389	0	41.633	1236100000	28	By matching	By matching	By MS/MS	By matching
Q8N442	Q8N442	Translation factor GUF1, mitochondrial	GUF1	26.7172	25.7398	25.7602	25.614	25.9119	25.6394	26.2787	25.8859	22.1321	25.1063	25.8121	26.2096	25.8779	25.9452	25.5315	25.451		0.595283	0.227572		0.556327	1.14276		0.0346583	0.0288358		0.422622	-0.88635		0.75353	-0.685165	7	7	7	16.6	16.6	16.6	74.327	0	31.079	887540000	46	By MS/MS	By MS/MS	By MS/MS	By MS/MS
Q9UH62;H3BV87	Q9UH62	Armadillo repeat-containing X-linked protein 3	ARMCX3	25.6722	26.6085	25.7125	25.9952	26.2481	28.0814	26.2801	27.9025	23.8355	25.4898	27.1133	21.8054	26.7227	27.8973	27.9809	26.1814		0.0348869	-0.0675478		0.583772	1.43611		1.07974	-1.13095		1.13013	-2.63461		0.377517	-0.684279	10	10	10	35.9	35.9	35.9	42.5	0	33.24	2294100000	52	By MS/MS	By MS/MS	By matching	By MS/MS
Q10471;Q10471-2;Q8N4A0-2	Q10471	Polypeptide N-acetylgalactosaminyltransferase 2;Polypeptide N-acetylgalactosaminyltransferase 2 soluble form	GALNT2	29.6172	30.3341	29.4431	29.9534	29.5634	31.1275	30.2687	31.1078	28.2208	28.5037	30.4568	28.516	29.9702	29.9894	30.8088	29.4809		0.43572	0.454544		0.826477	0.912591		0.796216	-0.679929		1.00277	-1.13798		0.90674	-0.683567	31	31	30	52.5	52.5	52.5	64.732	0	235.92	18996000000	208	By MS/MS	By MS/MS	By MS/MS	By MS/MS
O15091-4;O15091-2;O15091;O15091-3;A0A0A0MTQ0	O15091-4;O15091-2;O15091;O15091-3	Mitochondrial ribonuclease P protein 3	KIAA0391	26.7374	26.8434	25.9618	26.5396	27.2452	27.2855	26.9531	27.5538	23.3442	25.2656	27.409	25.6673	26.8356	27.2291	26.8647	27.0364		0.885633	0.267945		0.607256	1.09901		1.72305	-0.73885		0.956526	-1.56991		0.678904	-0.683475	10	10	10	23	23	23	56.486	0	30.641	1854600000	76	By MS/MS	By MS/MS	By MS/MS	By MS/MS
Q8NAT1	Q8NAT1	Protein O-linked-mannose beta-1,4-N-acetylglucosaminyltransferase 2	POMGNT2	25.5475	26.2862	23.5185	24.6799	25.5454	26.2488	24.9674	26.1192	24.4191	22.1399	25.3335	22.86	25.8217	25.4699	25.6158	25.7879		0.0534826	0.0463653		0.679116	1.31987		0.48872	-0.712187		1.4593	-1.98569		0.554579	-0.683117	10	10	10	23.6	23.6	23.6	66.615	0	31.101	704560000	25	By MS/MS	By MS/MS	By matching	By MS/MS
Q9UN86-2;Q9UN86;D6RAC7;D6RB17;D6RGJ4;D6R9X5;D6R9A4;D6RBM9;D6REX8;D6RBR0;D6RE13;D6RBW8	Q9UN86-2;Q9UN86;D6RAC7;D6RB17	Ras GTPase-activating protein-binding protein 2	G3BP2	26.889	27.1319	28.3564	26.457	27.607	27.5564	28.9496	26.7577	26.4555	26.2345	26.6867	24.6077	27.9096	27.3995	27.4547	27.4937		0.122114	0.15332		1.00112	1.21244		0.3605	-0.509123		1.7447	-1.56824		0.758988	-0.682881	12	10	10	31.4	28.5	28.5	50.817	0	194.51	2871100000	74	By MS/MS	By MS/MS	By MS/MS	By MS/MS
O75822-3;O75822;O75822-2;H0YGJ7;H0YLP3	O75822-3;O75822;O75822-2	Eukaryotic translation initiation factor 3 subunit J	EIF3J	23.1864	25.1288	25.4528	23.2203	25.1619	25.7799	25.9298	26.3434	22.4834	22.7603	23.0383	22.9627	25.9735	26.5712	25.6921	25.2632		0.0692108	-0.0712667		1.2261	1.43589		1.26194	-1.55667		4.28165	-3.06383		0.436804	-0.682314	7	7	7	37.8	37.8	37.8	23.026	0	23.905	705090000	12	By matching	By matching	By MS/MS	By matching
P82912-2;P82912;H0YL99;P82912-3	P82912-2;P82912;H0YL99;P82912-3	28S ribosomal protein S11, mitochondrial	MRPS11	26.3914	25.9285	26.2153	26.6409	26.4412	27.1588	24.9674	26.2914	25.3396	24.8251	27.0666	22.7583	25.7787	25.9526	27.3241	25.5484		0.0362968	0.0637183		0.699877	1.2966		0.0583054	0.0793257		0.551936	-1.15355		0.629288	-0.680158	5	5	5	29	29	29	20.459	0	42.48	1194800000	28	By MS/MS	By MS/MS	By MS/MS	By MS/MS
P11182;Q5VVL7	P11182;Q5VVL7	Lipoamide acyltransferase component of branched-chain alpha-keto acid dehydrogenase complex, mitochondrial	DBT	25.428	26.4376	26.0503	25.7181	26.3858	27.9181	26.8829	26.8413	22.3488	25.5834	27.0422	23.048	27.1144	27.2858	27.1119	26.6891		0.0432909	-0.0432515		0.59285	1.40289		1.51562	-1.09853		1.21972	-2.54468		0.418026	-0.679821	7	7	7	19.5	19.5	19.5	53.486	0	19.738	1997300000	60	By MS/MS	By MS/MS	By MS/MS	By MS/MS
A0A087X142;A6NMH6;A6NFQ9;F8W8I8;Q92599-2;Q92599-4;Q92599;Q92599-3;C9JV02;A0A0A0MRP8;C9J4G8	A0A087X142;A6NMH6;A6NFQ9;F8W8I8;Q92599-2;Q92599-4;Q92599;Q92599-3	Septin-8	2018-09-08	23.2152	25.9203	26.271	25.9479	26.5015	26.3372	27.4321	27.3379	25.589	23.8158	26.4098	22.326	26.4652	26.5255	26.9985	25.3975		0.59601	0.555521		0.289056	0.803464		1.05923	-1.56358		0.949339	-1.81153		0.434078	-0.679493	8	6	6	23.2	19.7	19.7	49.355	0	57.498	1336000000	24	By matching	By MS/MS	By matching	By MS/MS
Q9P0L0;Q9P0L0-2;J3QKM9	Q9P0L0;Q9P0L0-2	Vesicle-associated membrane protein-associated protein A	VAPA	29.7257	30.7782	30.2702	30.4261	30.5134	31.5258	31.0462	31.031	28.5025	29.5367	31.3782	27.9231	30.8958	30.7502	31.4582	29.4402		0.357516	0.393021		0.57285	0.964921		1.28566	-0.72903		0.731479	-1.30093		0.687781	-0.678971	17	17	16	68.7	68.7	68.7	27.893	0	244.53	26742000000	277	By MS/MS	By MS/MS	By MS/MS	By MS/MS
P37108;H0YLA2	P37108;H0YLA2	Signal recognition particle 14 kDa protein	SRP14	28.3687	28.0304	28.0381	28.4683	28.588	29.0631	28.4274	27.3724	27.4375	27.537	28.8554	25.8426	27.6649	27.2353	29.0872	27.2654		0.435529	0.549528		0.611341	0.808279		0.137866	-0.136331		0.207913	-0.395082		0.958164	-0.678904	7	7	7	43.4	43.4	43.4	14.57	0	166.86	4790000000	67	By MS/MS	By MS/MS	By MS/MS	By MS/MS
P51398-2;P51398;P51398-3;V9GZ03;V9GYL9;V9GYJ9;V9GYA7;V9GYC9;V9GZ61;V9GYW1;V9GY11;V9GYJ3;V9GYF7;V9GYR8;V9GYL4	P51398-2;P51398;P51398-3;V9GZ03;V9GYL9;V9GYJ9;V9GYA7	28S ribosomal protein S29, mitochondrial	DAP3	29.3552	29.8366	28.4563	29.4022	29.9356	30.8141	29.3212	30.9887	27.3512	28.2886	30.1776	27.6311	29.9376	30.6011	30.1184	28.5744		0.334032	0.45703		0.610464	0.900433		1.0722	-1.00234		0.959957	-1.44574		0.644307	-0.678731	22	22	22	64.4	64.4	64.4	41.044	0	218.59	15041000000	186	By MS/MS	By MS/MS	By MS/MS	By MS/MS
Q659A1	Q659A1	Little elongation complex subunit 2	ICE2	23.1615	23.4408	24.618	22.9795	23.9144	24.3053	24.1916	23.6904	24.2271	22.4493	22.5144	22.0701	22.6725	23.8024	24.4832	22.6541		-4.34294e-08	0		0.567562	0.734743		-4.34294e-08	0		0.391465	-0.587821		1.00938	-0.678567	1	1	1	1.2	1.2	1.2	110.01	0.0044454	2.3295	4097900	1
Q8NEJ9-2;Q8NEJ9;H0YJ17;G3V4G1;H0YJQ1	Q8NEJ9-2;Q8NEJ9;H0YJ17	Neuroguidin	NGDN	28.923	29.0817	29.3949	29.4759	29.6102	29.406	29.9599	29.8212	27.27	27.4514	29.1001	27.1946	29.687	29.5015	29.7854	30.256		0.214282	-0.108138	+	1.68357	1.46486		1.4485	-0.480433		2.28416	-2.05343		0.781253	-0.67836	16	16	16	58.5	58.5	58.5	35.25	0	248.89	10824000000	119	By MS/MS	By MS/MS	By MS/MS	By MS/MS
H0YCY8;P53634	H0YCY8;P53634	Dipeptidyl peptidase 1;Dipeptidyl peptidase 1 exclusion domain chain;Dipeptidyl peptidase 1 heavy chain;Dipeptidyl peptidase 1 light chain	CTSC	22.9398	22.1228	22.9872	25.1954	25.3316	26.5057	22.4281	25.7268	24.1122	22.6482	23.9278	22.909	22.3635	22.4129	27.2495	22.1882		0.421446	1.44453		0.0405918	-0.0879683		0.74795	-1.68675		0.0417184	-0.154259		0.359213	-0.678279	2	2	2	9.4	9.4	9.4	27.725	0.00026309	5.9648	514820000	8		By MS/MS		By matching
G5E9W7;G5E9V5;P82650;H7C5L9;H7C5F2;H7C5H3;P82650-2;C9J5D8	G5E9W7;G5E9V5;P82650;H7C5L9	28S ribosomal protein S22, mitochondrial	MRPS22	29.2432	30.1232	28.426	29.8074	30.2915	31.3047	29.1921	31.4431	27.0162	28.5735	30.6431	27.388	30.0692	30.7959	30.9271	28.9966		0.20951	0.360672		0.508527	0.994758		0.916613	-1.1579		0.991794	-1.79199		0.492259	-0.677715	21	21	21	60.5	60.5	60.5	36.805	0	247.47	19451000000	221	By MS/MS	By MS/MS	By MS/MS	By MS/MS
E5RJR5;P63208;E7ERH2;F8W8N3;P63208-2;E5RGM3;E5RI56	E5RJR5;P63208;E7ERH2;F8W8N3;P63208-2;E5RGM3	S-phase kinase-associated protein 1	SKP1	24.5302	21.6605	23.9058	25.4302	25.5043	25.663	27.341	23.5564	22.387	24.4519	25.5255	22.5775	25.9755	22.5016	25.4541	23.2973		0.482325	1.20903		0.0462427	0.14619		0.713606	-1.63448		0.200487	-0.571638		0.383531	-0.677611	6	6	6	38.7	38.7	38.7	18.72	0	27.204	605840000	15	By matching	By matching	By matching	By MS/MS
Q9Y2U8	Q9Y2U8	Inner nuclear membrane protein Man1	LEMD3	26.5334	26.7206	25.9304	26.1511	27.1192	26.9475	26.8844	27.4629	25.6832	23.2062	26.2904	26.6561	26.1253	26.4392	26.7796	26.4734		1.88382	0.649119		0.502013	0.874931		1.88052	-0.769618		0.595607	-0.99543		0.955697	-0.762025	15	15	15	24	24	24	99.996	0	64.089	1452700000	33	By MS/MS	By MS/MS	By MS/MS	By matching
O95182;M0R0N0;M0R1K9	O95182;M0R0N0	NADH dehydrogenase [ubiquinone] 1 alpha subcomplex subunit 7	NDUFA7	26.4851	27.0684	25.5986	27.4898	27.2024	27.8149	25.8845	25.927	25.2227	25.0371	27.6821	22.7203	26.6175	25.8043	27.8096	27.1596		0.079083	-0.140591		0.656523	1.49493		0.0253178	-0.0466943		0.752614	-1.68222		0.484959	-0.677172	4	4	4	35.4	35.4	35.4	12.551	0	32.148	1715000000	23	By MS/MS	By MS/MS	By matching	By MS/MS
A4D1E9;A4D1E9-2;C9J8R7;C9JNI1;C9JEQ8	A4D1E9;A4D1E9-2;C9J8R7;C9JNI1	GTP-binding protein 10	GTPBP10	27.0515	27.8209	25.853	27.6015	27.9088	29.0956	26.8558	29.0192	24.7464	26.7121	28.1226	24.8093	27.4552	28.3412	28.4035	27.1991		0.246143	0.370077		0.483062	0.984118		0.825435	-1.1381		1.04205	-1.75214		0.503421	-0.677097	14	14	14	47.5	47.5	47.5	42.932	0	263.64	3776000000	90	By MS/MS	By MS/MS	By MS/MS	By MS/MS
P55795	P55795	Heterogeneous nuclear ribonucleoprotein H2	HNRNPH2	27.5422	28.6433	27.1639	27.4697	29.18	29.1019	28.9731	27.4849	25.4622	26.1621	28.7016	25.6373	28.1903	28.2892	29.4558	28.2501		0.100974	0.138632		0.724668	1.21397		0.973338	-0.980189		1.35282	-2.05553		0.533058	-0.676304	20	12	12	57.7	38.3	38.3	49.263	0	133.82	6491500000	92	By MS/MS	By MS/MS	By MS/MS	By MS/MS
P11171-2;P11171;Q4VB86;P11171-4;P11171-3;P11171-5;P11171-6;P11171-7	P11171-2;P11171;Q4VB86;P11171-4;P11171-3;P11171-5;P11171-6;P11171-7	Protein 4.1	EPB41	26.6263	25.7123	22.2085	25.4778	27.0055	25.2724	25.33	26.4065	22.0107	22.3329	25.6301	26.1724	25.1698	25.099	25.4748	26.7532		0.273926	0.379369		0.276616	0.969721		0.419655	-0.99735		0.663868	-1.5877		0.381052	-0.674545	11	10	10	16.7	15.5	15.5	93.237	0	21.101	831020000	27	By MS/MS	By MS/MS	By matching	By MS/MS
P32780;P32780-2;E9PM51;F5H0Y9;E9PI26;E9PL58	P32780;P32780-2	General transcription factor IIH subunit 1	GTF2H1	25.8708	26.086	26.3989	25.5219	27.0227	26.6551	27.4091	26.3755	21.9094	24.8466	26.8026	24.897	26.9938	26.4541	26.9624	27.0829		0.00969615	-0.00766277		0.629255	1.35555		1.66716	-0.896205		1.16351	-2.25942		0.477388	-0.673944	11	11	11	29.6	29.6	29.6	62.031	0	227.13	1460300000	73	By MS/MS	By MS/MS	By MS/MS	By MS/MS
Q5TZA2-2;Q5TZA2;B1AKD8;A0A087WW81	Q5TZA2-2;Q5TZA2;B1AKD8	Rootletin	CROCC	23.4471	26.2648	26.1068	27.3174	25.7812	25.9441	26.8928	27.5283	26.8819	26.9013	23.9974	25.4375	26.3759	26.3296	21.7603	26.2075		0.521653	1.36831		0.00637835	-0.0205092		0.351552	-0.752607		0.187338	0.636209		0.400642	-0.673899	3	3	3	2.4	2.4	2.4	148.25	0.0034431	2.5624	1345300000	17	By matching	By MS/MS	By MS/MS	By MS/MS
Q2TAM5;E9PI38;E9PQS6;E9PKV4;A0A087WVP0;E9PKH5;A0A087X0W8;Q04206-2;Q04206-3;Q04206-4;Q04206	Q2TAM5;E9PI38;E9PQS6;E9PKV4;A0A087WVP0;E9PKH5;A0A087X0W8;Q04206-2;Q04206-3;Q04206-4;Q04206	Transcription factor p65	RELA	23.673	23.628	23.4825	22.523	24.0852	23.9362	22.7875	23.3279	22.0164	24.8651	21.8977	23.8836	22.512	21.6392	22.743	22.4967		-4.34294e-08	0		0.0744677	0.16093		-4.34294e-08	0		0.485979	0.817973		0.852403	-0.673695	2	2	2	5.3	5.3	5.3	42.868	0.0064583	2.1694	852690000	5	By matching	By matching
P09601;B1AHA8	P09601;B1AHA8	Heme oxygenase 1	HMOX1	28.2672	29.0108	26.6546	28.2193	28.9669	30.31	28.074	29.2475	24.0387	27.7392	29.5461	26.5148	28.4682	29.3355	29.9025	27.8177		0.15828	0.268597		0.372541	1.07823		0.819746	-1.11164		0.760662	-1.92127		0.396305	-0.673414	16	16	16	56.6	56.6	56.6	32.818	0	288.62	8240900000	153	By MS/MS	By MS/MS	By MS/MS	By MS/MS
Q6P1J9	Q6P1J9	Parafibromin	CDC73	28.0987	27.5189	27.6383	26.9234	28.6274	28.1612	28.3135	28.3384	25.5594	25.57	27.4139	27.1672	27.8522	27.5164	28.1222	29.0315		0.280926	0.229558		1.03958	1.11721		1.69005	-0.815294		1.53662	-1.70294		0.765877	-0.673381	21	21	21	44.6	44.6	44.6	60.576	0	96.075	3693400000	110	By MS/MS	By MS/MS	By MS/MS	By MS/MS
Q8NFH5-2;Q8NFH5;Q8NFH5-3;C9IYQ7;F8WCF5;F8WEL4;C9JIY9;C9JWU7	Q8NFH5-2;Q8NFH5;Q8NFH5-3	Nucleoporin NUP53	NUP35	28.4199	28.4633	28.7559	28.3072	29.1855	28.8364	29.1036	29.4388	26.9732	26.9661	28.4775	26.7524	28.8711	28.5295	29.0275	29.5266		0.258566	0.152416	+	1.57185	1.19429		2.23424	-0.654476		2.03588	-1.69635		0.916525	-0.673353	12	12	12	57	57	57	33.12	0	216.09	6939100000	85	By MS/MS	By MS/MS	By MS/MS	By MS/MS
P62899;H7C2W9;C9JU56;B7Z4E3;B7Z4C8;P62899-3;P62899-2;B8ZZK4	P62899;H7C2W9;C9JU56;B7Z4E3;B7Z4C8;P62899-3;P62899-2;B8ZZK4	60S ribosomal protein L31	RPL31	29.6518	29.9773	29.5702	30.1928	30.2349	30.7979	30.3973	29.3107	28.7573	29.045	29.8177	26.7462	30.4165	30.0106	30.198	29.7555		0.095539	0.0900474		0.958521	1.2565		0.434342	-0.337162		1.18178	-1.50361		0.794154	-0.673273	9	9	9	54.4	54.4	54.4	14.463	0	58.449	15153000000	67	By MS/MS	By MS/MS	By MS/MS	By MS/MS
Q5TAQ0;V5IRT4;Q9BRT2	Q5TAQ0;V5IRT4;Q9BRT2	Ubiquinol-cytochrome-c reductase complex assembly factor 2	UQCC2	24.0381	24.1782	23.7563	25.1402	24.9775	26.2435	24.6953	23.9509	24.0125	22.8773	25.8224	22.5969	24.2335	21.6805	26.3633	24.0081		0.361838	0.895443		0.22954	0.450923		0.571865	-0.688609		0.0725281	-0.244089		0.516699	-0.673183	4	4	4	39.6	39.6	39.6	11.909	0	35.924	433250000	18	By matching	By MS/MS	By matching	By MS/MS
O43463;O43463-2	O43463;O43463-2	Histone-lysine N-methyltransferase SUV39H1	SUV39H1	25.1765	24.7875	25.3681	22.7928	25.678	25.7474	25.8563	25.3915	22.3349	23.5007	22.5138	25.3309	25.7862	25.4981	24.5661	25.8858		0.312009	0.234237		0.574755	1.11115		0.970689	-1.13707		1.44122	-2.01398		0.524622	-0.672692	5	5	5	12.6	12.6	12.6	47.907	0	9.9279	585020000	14	By MS/MS	By matching	By matching	By matching
Q6ZMI0;Q6ZMI0-2;Q6ZMI0-5	Q6ZMI0;Q6ZMI0-2	Protein phosphatase 1 regulatory subunit 21	PPP1R21	23.7537	23.017	22.9928	23.5154	22.5211	22.8934	25.4769	25.3134	23.7147	23.7207	22.4791	22.4999	22.299	23.7025	22.902	22.7964		0.64786	1.1262		-4.34294e-08	0		0.400878	-0.731477		-4.34294e-08	0		0.798986	-0.671154	3	3	3	5.1	5.1	5.1	88.313	0.00092593	3.4454	407620000	2		By matching	By MS/MS	By matching
Q0VDF9	Q0VDF9	Heat shock 70 kDa protein 14	HSPA14	24.0027	25.0227	24.3249	23.4672	24.6893	25.7805	25.4472	26.1018	22.773	22.0227	24.4467	21.9207	26.7004	26.4408	24.1349	25.0297		0.0366899	-0.0717287		1.1037	1.41361		1.57836	-1.30036		1.79276	-2.78569		0.428439	-0.670939	6	6	6	19.8	19.8	19.8	54.794	0	23.395	606930000	20	By matching	By MS/MS	By MS/MS
Q96MG7	Q96MG7	Melanoma-associated antigen G1	NDNL2	25.9845	25.9529	26.3686	25.8101	26.0635	26.0721	26.9602	26.1693	25.612	25.6261	26.2765	22.8154	25.9506	25.7265	26.2405	25.7663		0.79914	0.3953		0.56723	0.946524		0.539708	-0.287265		0.489652	-0.838489		0.894192	-0.670912	10	10	10	31.2	31.2	31.2	34.308	0	101.64	1028200000	30	By MS/MS	By MS/MS	By MS/MS	By MS/MS
Q9BPX5	Q9BPX5	Actin-related protein 2/3 complex subunit 5-like protein	ARPC5L	25.9212	26.3627	22.3735	26.4488	26.6714	28.2063	27.0589	27.9288	22.1822	25.2215	27.4452	23.4234	26.4542	26.6255	27.5455	26.7113		0.707451	0.632227		0.184421	0.708483		1.09879	-2.1898		0.996523	-2.26606		0.313007	-0.670355	4	4	3	46.4	46.4	41.2	16.941	0	83.044	1849000000	23	By MS/MS	By MS/MS	By MS/MS	By MS/MS
Q9NVV0;A0A0A0MRS4	Q9NVV0;A0A0A0MRS4	Trimeric intracellular cation channel type B	TMEM38B	22.961	25.1596	24.6858	22.6188	22.7373	23.5597	23.6817	23.24	22.7014	22.7156	22.605	23.1412	22.1321	23.2987	23.4757	23.2123		0.313767	0.274958		-4.34294e-08	0		-4.34294e-08	0		0.307861	-0.238925		1.07702	-0.670235	2	2	2	12.4	12.4	12.4	32.509	0.00025491	5.2143	48014000	2	By MS/MS			By MS/MS
P62310	P62310	U6 snRNA-associated Sm-like protein LSm3	LSM3	26.2432	26.1086	25.3538	26.6492	27.4459	28.0797	28.0953	27.8924	22.8888	23.429	26.9455	25.2448	26.7505	26.8067	27.9289	26.8802		1.31438	0.786797		0.746552	1.46166		2.92809	-1.78966		1.3651	-2.46452		0.817632	-1.12423	3	3	3	40.2	40.2	40.2	11.845	0	84.962	2256100000	27	By MS/MS	By MS/MS	By MS/MS	By MS/MS
Q86UN3;G3V1D7;Q86UN3-2	Q86UN3;G3V1D7;Q86UN3-2	Reticulon-4 receptor-like 2	RTN4RL2	23.3639	23.857	23.5507	23.1653	23.3411	25.4064	24.0405	23.6719	23.4773	22.8395	24.08	21.7656	24.0753	23.8612	22.6903	22.25		0.682401	0.895773		-4.34294e-08	0		0.630718	-0.630775		-4.34294e-08	0		0.939526	-0.669702	3	3	3	8.3	8.3	8.3	46.105	0.00025681	5.3834	245460000	10		By MS/MS		By MS/MS
Q96E11-3;Q96E11;Q96E11-8;Q96E11-2;X6RDS5;Q96E11-7;Q96E11-5;Q96E11-6;Q96E11-4	Q96E11-3;Q96E11;Q96E11-8;Q96E11-2	Ribosome-recycling factor, mitochondrial	MRRF	27.297	27.0095	27.8669	27.428	27.8457	28.2716	27.363	27.8566	25.5408	25.8495	28.1082	25.8034	27.5978	27.2542	28.2197	27.209		0.387333	0.264083		0.866998	1.07489		0.844654	-0.433909		0.997344	-1.24471		0.916674	-0.669484	9	9	9	57.8	57.8	57.8	24.115	0	71.938	3222600000	76	By MS/MS	By MS/MS	By MS/MS	By MS/MS
G3V0I5;P49821-2;P49821;B4DE93;E9PMX3;E9PQP1;E9PPR0;E9PPS5;E9PJL9;E9PLC6;E9PPD6;H0YD04;H0YE81	G3V0I5;P49821-2;P49821;B4DE93;E9PMX3	NADH dehydrogenase [ubiquinone] flavoprotein 1, mitochondrial	NDUFV1	29.1446	29.2359	28.8055	29.0558	29.6282	30.0646	29.7364	30.2277	26.3627	27.6594	29.6386	28.3744	29.6326	29.331	29.8561	29.6885		0.804356	0.287155		0.747922	1.05168		2.65028	-0.853748		1.23453	-1.61827		0.737068	-0.669415	21	21	21	44	44	44	50.054	0	68.858	11085000000	136	By MS/MS	By MS/MS	By MS/MS	By MS/MS
Q8WVM0	Q8WVM0	Dimethyladenosine transferase 1, mitochondrial	TFB1M	26.6655	27.2255	25.1602	26.8158	27.4657	28.2475	26.0297	28.27	24.2528	25.6749	27.5344	24.3117	27.0024	27.8709	27.8434	26.0438		0.179427	0.313098		0.529497	1.02326		0.732239	-1.03645		1.02053	-1.74662		0.496832	-0.668179	9	9	9	35.8	35.8	35.8	39.542	0	55.152	2374300000	68	By MS/MS	By MS/MS	By MS/MS	By MS/MS
Q9Y3A4;Q9NSQ0	Q9Y3A4	Ribosomal RNA-processing protein 7 homolog A	RRP7A	27.8536	27.7882	28.3252	27.8667	28.9324	28.7552	29.406	28.9984	26.4962	26.3184	28.0615	25.9361	28.999	29.0146	28.6513	29.1037		0.18637	0.0808349	+	1.38822	1.2554		2.92237	-1.06455		2.47034	-2.23912		0.649628	-0.668119	11	11	11	43.6	43.6	43.6	32.334	0	120.65	5853800000	82	By MS/MS	By MS/MS	By MS/MS	By MS/MS
K7EK07;P84243;K7EMV3;B4DEB1;K7ES00;K7EP01	K7EK07;P84243;K7EMV3;B4DEB1;K7ES00;K7EP01	Histone H3;Histone H3.3	H3F3B;H3F3A	26.0183	29.4633	28.1938	30.4762	29.8195	29.4201	28.8599	28.8988	30.2151	27.0405	25.7047	28.3695	29.0994	24.7961	30.6647	29.9164		0.185005	0.630418		0.205814	0.705445		0.302479	-0.711673		0.189629	-0.7867		0.32575	-0.667932	19	2	2	81.1	31.8	31.8	14.914	0	323.31	8864800000	28	By matching	By MS/MS	By MS/MS	By MS/MS
Q9Y2Q5;Q9Y2Q5-3;Q9Y2Q5-2	Q9Y2Q5;Q9Y2Q5-3;Q9Y2Q5-2	Ragulator complex protein LAMTOR2	LAMTOR2	23.8471	25.374	23.3656	26.1726	24.8515	26.6887	24.243	23.7688	24.2442	23.2981	26.0506	23.3376	23.595	23.3868	26.388	22.6728		0.366364	0.877351		0.196438	0.457179		0.0779717	-0.1982		0.076715	0.221973		0.498273	-0.667265	3	3	3	36	36	36	13.507	0	8.5682	461440000	16	By MS/MS	By MS/MS	By matching	By MS/MS
Q9BRT6	Q9BRT6	Protein LLP homolog	LLPH	25.1709	25.5391	25.4271	25.7096	26.416	26.9334	27.1329	26.2024	24.0002	25.8861	26.7266	22.7036	26.0978	25.4731	26.7508	25.5563		0.983081	0.701662		0.287522	0.632552		2.58343	-1.2095		0.556058	-1.14039		0.604093	-0.667107	6	6	6	29.5	29.5	29.5	15.225	0	89.546	1162700000	46	By MS/MS	By MS/MS	By MS/MS	By MS/MS
P51665;H3BNT7;H3BTM8;H3BQV2	P51665	26S proteasome non-ATPase regulatory subunit 7	PSMD7	24.1948	25.7851	24.4204	24.4125	25.4454	27.0748	26.2145	25.5886	23.6159	25.2211	24.5614	22.3723	25.3678	27.0174	24.8957	24.7554		0.392571	0.571764		0.481258	0.760504		1.4194	-1.37766		0.997626	-1.5664		0.551	-0.666134	5	5	5	25	25	25	37.025	0	32.862	805150000	25	By matching	By MS/MS	By MS/MS	By MS/MS
Q96AG4;I3L223	Q96AG4	Leucine-rich repeat-containing protein 59	LRRC59	31.8953	32.5644	32.1782	32.4808	33.2071	33.3779	33.6244	33.2273	30.8731	31.4375	32.9459	29.5287	32.8987	33.309	33.5457	32.6938		0.529887	0.247357		0.732807	1.08338		3.00915	-1.07951		1.39803	-1.91553		0.618598	-0.665368	26	26	26	59.6	59.6	59.6	34.93	0	323.31	117900000000	429	By MS/MS	By MS/MS	By MS/MS	By MS/MS
P10412	P10412	Histone H1.4	HIST1H1E	31.0892	30.3871	30.4301	28.6989	31.1834	29.7132	31.0897	30.0802	28.8442	28.4202	30.6091	28.6604	28.6461	30.8719	31.0814	30.2172		0.184842	0.312493		0.690703	1.01783		0.235135	-0.365294		0.698901	-1.07063		0.691281	-0.665162	30	7	6	61.6	29.2	22.8	21.865	0	39.807	20381000000	57	By MS/MS	By MS/MS	By MS/MS	By MS/MS
Q9BZX2	Q9BZX2	Uridine-cytidine kinase 2	UCK2	24.3549	23.1369	23.7259	23.7279	22.4171	23.3344	22.9779	24.3841	22.0173	22.7141	23.3311	23.087	22.3241	24.3268	22.555	22.3916		0.243326	0.378983		-4.34294e-08	0		-4.34294e-08	0		0.0719159	-0.112006		1.09239	-0.664009	2	2	2	12.3	12.3	12.3	29.299	0.0034416	2.5564	31624000	2
Q86W42;Q86W42-3;Q86W42-2	Q86W42;Q86W42-3;Q86W42-2	THO complex subunit 6 homolog	THOC6	27.8819	27.7	27.2003	27.8121	28.6726	29.4398	28.8557	27.8588	25.4707	25.6795	28.4091	25.9611	28.4725	27.9483	28.9595	29.2088		0.0484547	0.0594306		0.919709	1.26847		1.58055	-1.05813		1.65902	-2.26717		0.534	-0.663952	13	13	13	46.6	46.6	46.6	37.535	0	155.05	5042700000	85	By MS/MS	By MS/MS	By MS/MS	By MS/MS
Q9Y2Z4;H0YHS6	Q9Y2Z4;H0YHS6	Tyrosine--tRNA ligase, mitochondrial;Tyrosine--tRNA ligase	YARS2	29.0233	29.0005	28.2097	28.9546	29.99	30.2118	29.7428	30.1369	25.928	27.7434	29.4074	27.8398	29.7833	29.9585	29.7977	29.5		0.945573	0.260446		0.702829	1.06735		2.82551	-1.22334		1.52271	-2.03024		0.582926	-0.663898	24	24	24	55.3	55.3	55.3	53.198	0	323.31	12001000000	311	By MS/MS	By MS/MS	By MS/MS	By MS/MS
Q9UKX2;E7EX84;Q9UKX2-2;P12882	Q9UKX2;E7EX84;Q9UKX2-2;P12882	Myosin-2;Myosin-1	MYH2;MYH1	26.9264	22.1911	25.3671	24.956	22.1124	24.0749	25.5312	25.5453	22.706	21.8975	26.6705	25.3686	23.438	22.9029	21.5651	26.8525		0.17552	0.626332		0.183498	0.699511		0.16443	0.544183		0.109839	0.471004		0.302967	-0.662922	2	2	2	1.1	1.1	1.1	223.04	0.0070613	2.1227	875330000	11	By MS/MS		By MS/MS	By matching
P62318-2;P62318;H3BT13	P62318-2;P62318	Small nuclear ribonucleoprotein Sm D3	SNRPD3	30.1256	29.9615	29.8826	30.2636	30.4806	31.1258	30.4573	30.3733	28.7443	29.008	31.0141	27.5402	30.1069	29.4891	31.1471	30.3212		0.391419	0.343147		0.64822	0.981687		1.53366	-0.550898		0.729125	-1.18944		0.779128	-0.662417	4	4	4	35	35	35	13.291	0	155.66	21962000000	69	By MS/MS	By MS/MS	By MS/MS	By MS/MS
Q9NS00;Q9NS00-2	Q9NS00;Q9NS00-2	Glycoprotein-N-acetylgalactosamine 3-beta-galactosyltransferase 1	C1GALT1	23.3477	26.239	21.8225	25.5463	24.7366	23.4478	25.6913	26.6979	23.4486	23.3753	22.6604	23.0689	25.5512	25.8628	25.1558	23.1111		0.0870945	0.223174		0.48632	1.10056		0.310497	-0.904518		1.48356	-1.78191		0.409631	-0.661868	4	4	4	15.7	15.7	15.7	42.202	0	10.467	607120000	12		By MS/MS	By matching	By MS/MS
F6SDV2;Q9GZM7-2;Q9GZM7-3;Q9GZM7	F6SDV2;Q9GZM7-2;Q9GZM7-3;Q9GZM7	Tubulointerstitial nephritis antigen-like	TINAGL1	23.1421	23.6049	24.4645	24.3328	24.5661	23.9625	22.888	23.9689	23.6902	23.2813	22.5705	22.8035	22.7191	22.8964	23.9729	20.5225		0.818564	1.31868		-4.34294e-08	0		-4.34294e-08	0		0.307194	0.55869	+	1.56969	-1.05918	1	1	1	2.5	2.5	2.5	40.867	0.0040408	2.3831	18177000	4		By MS/MS		By matching
Q16864;Q16864-2	Q16864;Q16864-2	V-type proton ATPase subunit F	ATP6V1F	23.3065	23.3519	23.2424	22.9992	23.3698	25.3455	22.6069	24.8876	23.1715	22.9697	21.8568	23.5096	23.4612	21.8	24.8629	22.1891		0.466435	0.974133		-4.34294e-08	0		0.607019	-0.827425		0.0943286	-0.201398		0.691848	-0.66112	2	2	2	17.6	17.6	17.6	13.37	0.00093218	3.5687	157610000	4		By matching		By matching
Q32MN6;P20226-2;P20226;H0Y6D8	Q32MN6;P20226-2;P20226;H0Y6D8	TATA-box-binding protein	TBP	23.348	24.4788	24.2742	24.2288	25.6428	25.6583	25.8535	24.2526	22.999	24.0423	24.9411	24.0045	22.784	23.7321	24.5835	25.3645		0.945662	1.23578		0.0649592	0.0857472		1.53047	-1.26934		0.0619989	-0.119307		0.789817	-0.660762	3	3	2	9.4	9.4	5.9	31.616	0	17.833	403680000	19	By MS/MS	By MS/MS	By MS/MS	By MS/MS
Q9UNM6;A0A087WUL9;Q9UNM6-2;J3KNQ3;E9PL38;H0YD73;E9PQG3;E9PPD2	Q9UNM6;A0A087WUL9;Q9UNM6-2;J3KNQ3;E9PL38;H0YD73	26S proteasome non-ATPase regulatory subunit 13	PSMD13	24.7623	26.9286	25.5596	26.3593	26.3092	27.7972	26.6266	26.9353	23.0343	24.8961	26.861	23.0617	26.8397	28.0686	27.0885	26.1453		0.0839242	-0.11846		0.67756	1.4392		0.90051	-1.01459		1.38449	-2.57225		0.408833	-0.660369	13	13	13	43.6	43.6	43.6	42.945	0	55.63	1783200000	57	By MS/MS	By MS/MS	By MS/MS	By MS/MS
R4GN82;R4GMP0;H7C5A5;H0Y860;Q9P246-3;Q9P246;Q9P246-2	R4GN82;R4GMP0;H7C5A5;H0Y860;Q9P246-3;Q9P246;Q9P246-2	Stromal interaction molecule 2	STIM2	23.0585	23.1842	23.2306	23.0094	23.7978	24.1011	23.9948	24.4896	22.6074	24.3197	22.3602	21.7828	22.8809	23.5379	23.9008	22.1971		-4.34294e-08	0		0.265132	0.353159		-4.34294e-08	0		0.218449	-0.361653		1.01275	-0.659914	1	1	1	8.8	8.8	8.8	18.892	0.0070583	2.1196	38579000	1	By matching
F2Z2Y6;O95777;C9JNV3;C9JIZ0	F2Z2Y6;O95777;C9JNV3;C9JIZ0	U6 snRNA-associated Sm-like protein LSm8	LSM8	25.3136	26.305	25.1599	26.8566	28.3069	28.5298	28.1082	27.3016	24.2764	24.6583	27.4785	24.1954	27.4087	26.8588	28.1099	27.6216		0.739475	0.561918		0.373361	0.756626		2.35594	-2.15286		1.53462	-2.34756		0.406156	-0.659272	4	4	4	82.1	82.1	82.1	7.3713	0	14.872	2448700000	39	By MS/MS	By matching	By MS/MS	By MS/MS
Q6IBS0;D6RG15;H0Y858	Q6IBS0;D6RG15;H0Y858	Twinfilin-2	TWF2	23.1479	24.7947	23.0978	23.8658	23.4471	25.3672	23.362	24.9703	23.0507	21.9338	23.3243	21.5235	25.0935	27.0138	22.8875	21.9655		0.0125976	0.0465379		1.13003	1.26846		0.374037	-0.56007		0.715799	-1.78199		0.417733	-0.6575	6	5	5	30.7	28.7	28.7	39.548	0	57.27	422220000	9	By matching	By MS/MS
Q9Y625;A0A087WT82	Q9Y625	Glypican-6;Secreted glypican-6	GPC6	25.5047	28.1904	26.2146	26.5706	27.0342	29.2672	27.8462	28.4045	24.969	25.5654	27.9866	25.3537	27.1122	27.2198	28.9298	26.6444		0.429028	0.661488		0.308511	0.651393		1.06928	-1.51798		0.901561	-1.50789		0.473805	-0.65644	13	13	11	34.1	34.1	31	62.735	0	128.83	3350600000	65	By MS/MS	By MS/MS	By matching	By MS/MS
Q9NUQ9;Q9NUQ9-2;E5RI16;A0A087X178;E5RJE1;E5RIR8;E5RJL8;E5RGI7;Q9H0Q0;E5RK61;E5RFS4;E5RHU5	Q9NUQ9;Q9NUQ9-2	Protein FAM49B	FAM49B	25.3582	25.9505	23.7988	24.9819	25.7578	26.5002	25.9226	26.3894	21.9612	25.9619	23.3424	23.6384	25.5932	28.3735	24.8255	25.7136		0.00676358	0.016048		0.658204	1.29638		1.21106	-1.12016		1.10304	-2.40049		0.395197	-0.656212	12	12	12	46.3	46.3	46.3	36.748	0	102.62	1216500000	34	By MS/MS	By MS/MS	By matching	By MS/MS
Q9BYG3;C9J808;C9J6C5;H7BZL0	Q9BYG3;C9J808;C9J6C5	MKI67 FHA domain-interacting nucleolar phosphoprotein	NIFK	30.0263	29.6957	30.2195	29.9379	30.9281	30.6492	31.2278	30.6245	28.7683	28.4624	30.027	28.4932	30.7725	30.3474	30.2207	30.9717		0.580331	0.27934	+	1.43702	1.03213		2.60082	-0.887553		2.15037	-1.64034		0.883158	-0.655734	20	20	20	64.2	64.2	64.2	34.222	0	323.31	20770000000	277	By MS/MS	By MS/MS	By MS/MS	By MS/MS
C9JRZ6;Q9NX63;F8WAR4;F8WD73	C9JRZ6;Q9NX63;F8WAR4	MICOS complex subunit MIC19	CHCHD3	29.703	29.2695	29.269	29.5077	30.1703	29.6013	29.3602	30.6996	27.1906	28.1273	29.4635	27.6157	29.4785	29.7745	30.7034	29.9839		0.0233315	-0.0271897	+	1.4213	1.338		0.816847	-0.520601		1.8273	-1.88579		0.724029	-0.655406	14	14	14	44.8	44.8	44.8	26.694	0	124.62	12690000000	130	By MS/MS	By MS/MS	By MS/MS	By MS/MS
P36542	P36542	ATP synthase subunit gamma, mitochondrial	ATP5C1	29.8134	30.1939	28.2774	30.1396	29.9933	31.2568	28.674	31.2635	27.7899	28.6706	30.9807	27.2558	29.9086	30.6077	31.3275	27.8282		0.14812	0.378915		0.445211	0.931798		0.396621	-0.690849		0.511884	-1.24373		0.452747	-0.655357	15	15	1	50	50	4.4	32.996	0	261.45	20529000000	240	By MS/MS	By MS/MS	By MS/MS	By MS/MS
K7EKS1;P36954;K7EK49	K7EKS1;P36954;K7EK49	DNA-directed RNA polymerase II subunit RPB9	POLR2I	22.9898	22.691	23.2537	23.1291	25.7156	25.5627	22.2848	23.5147	23.7961	21.946	23.7268	23.7974	22.6892	23.1634	22.8358	21.9546		0.945058	1.60871		-4.34294e-08	0		0.730981	-1.25354		-4.34294e-08	0		0.624034	-0.654028	2	2	2	43.2	43.2	43.2	10.245	0.0002613	5.8244	269480000	6	By MS/MS		By MS/MS	By MS/MS
A2IDA3;P29372-5;P29372-4;P29372-2;P29372	A2IDA3;P29372-5;P29372-4;P29372-2;P29372	DNA-3-methyladenine glycosylase	MPG	26.6244	26.8724	26.6232	26.1517	27.4485	27.9039	27.6263	27.9379	23.1196	25.5851	26.84	26.1772	27.8379	27.6297	26.7374	28.0367		0.218002	0.168712		0.662544	1.13746		3.05111	-1.16121		1.317	-2.12996		0.515184	-0.653086	7	7	7	35.5	35.5	35.5	27.295	0	74.995	2446900000	43	By MS/MS	By MS/MS	By MS/MS	By MS/MS
Q96HS1;Q96HS1-2;F5GXG4	Q96HS1;Q96HS1-2	Serine/threonine-protein phosphatase PGAM5, mitochondrial	PGAM5	30.2834	29.8859	30.7568	30.1284	30.7569	30.9024	31.162	31.2614	27.8277	29.2292	30.6603	29.2712	30.5622	30.815	31.1915	30.3576		0.6476	0.289067		0.839017	1.01653		1.88433	-0.757029		1.30376	-1.48449		0.811767	-0.652797	23	23	23	64.4	64.4	64.4	32.004	0	181.35	24729000000	206	By MS/MS	By MS/MS	By MS/MS	By MS/MS
O14925;Q5SRD1;B4DDK6	O14925;Q5SRD1	Mitochondrial import inner membrane translocase subunit Tim23;Putative mitochondrial import inner membrane translocase subunit Tim23B	TIMM23;TIMM23B	28.3106	28.0402	27.4931	28.855	28.3012	29.6483	27.933	28.6151	26.9544	26.8867	28.5923	26.3418	28.4903	28.157	29.7072	26.8446		0.182678	0.324633		0.880034	0.980934		0.430751	-0.44967		0.704564	-1.10597		0.72671	-0.652784	9	9	9	64.6	64.6	64.6	21.943	0	255.09	6302200000	87	By MS/MS	By MS/MS	By MS/MS	By MS/MS
Q6P5Z2	Q6P5Z2	Serine/threonine-protein kinase N3	PKN3	23.2469	22.8566	23.2996	23.8119	23.0228	21.5275	22.1536	23.5807	22.2857	22.5065	23.2723	22.1162	23.2906	22.0008	22.729	20.0765		0.269945	0.546925		-4.34294e-08	0		-4.34294e-08	0		0.291541	0.520959		0.776786	-0.652747	2	2	2	3.4	3.4	3.4	99.419	0.0030635	2.7223	21691000	3	By matching	By matching	By matching	By matching
P48960-2;P48960-3;P48960;M0QY55;B4DWB8;M0R0K5;Q9UHX3-5;Q9UHX3-4;Q9UHX3-6;Q9UHX3-3;Q9UHX3-2;Q9UHX3	P48960-2;P48960-3;P48960	CD97 antigen;CD97 antigen subunit alpha;CD97 antigen subunit beta	CD97	24.4337	25.5068	23.7013	24.6229	25.1648	25.7814	24.3024	26.1834	23.5374	24.6822	24.3445	22.4894	23.9191	25.4727	25.4312	24.6121		0.396995	0.499253		0.622989	0.802817		0.694791	-0.791819		0.906503	-1.09538		0.748606	-0.651035	5	5	5	10.2	10.2	10.2	81.742	0	43.884	501440000	31	By MS/MS	By MS/MS	By MS/MS	By MS/MS
Q9BZE1;S4R369;A6NHR2;H0Y4J2	Q9BZE1;S4R369	39S ribosomal protein L37, mitochondrial	MRPL37	28.7858	29.3397	27.4836	28.7685	29.1712	30.1634	28.4372	30.3948	25.6754	27.9314	29.4871	27.0517	29.4516	29.9491	29.9471	27.844		0.136601	0.243708		0.553308	1.05795		0.780458	-0.947278		0.956251	-1.76152		0.485746	-0.65083	21	21	21	50.1	50.1	50.1	48.117	0	100.99	10036000000	121	By MS/MS	By MS/MS	By MS/MS	By MS/MS
F6RFD5;P60981-2;P60981	F6RFD5;P60981-2;P60981	Destrin	DSTN	21.9036	23.1698	23.8424	24.2223	23.8217	23.276	24.1619	23.0701	22.8946	23.4519	22.9115	22.1999	23.7307	22.9758	23.8023	20.2964		0.461927	0.881155		-4.34294e-08	0		-4.34294e-08	0		0.0674565	0.16317		0.702213	-0.650627	1	1	1	12.6	12.6	12.6	15.397	0.0011442	3.2976	42662000	6		By matching
O75489;E9PS48;O75489-2;G3V194;E9PKL8	O75489	NADH dehydrogenase [ubiquinone] iron-sulfur protein 3, mitochondrial	NDUFS3	29.7582	30.223	29.1079	29.7997	30.6034	31.4891	30.6538	30.6875	27.5149	28.8938	30.7067	28.3292	30.1447	30.2286	31.4305	29.8754		0.494969	0.438622		0.562345	0.861049		1.96516	-1.13623		1.06468	-1.55865		0.623967	-0.649835	19	19	19	61	61	61	30.241	0	208.27	20762000000	233	By MS/MS	By MS/MS	By MS/MS	By MS/MS
O95168;O95168-2;C9JXQ9;F2Z3P9	O95168;O95168-2;C9JXQ9;F2Z3P9	NADH dehydrogenase [ubiquinone] 1 beta subcomplex subunit 4	NDUFB4	28.4203	27.5968	27.5511	27.7879	28.3209	28.9475	28.147	28.0417	26.8428	26.6971	28.3558	26.2271	27.6383	27.5452	29.4065	26.909		0.371045	0.489517		0.799073	0.808349		0.9392	-0.525214		0.556952	-0.844046		0.89719	-0.648933	7	7	7	54.3	54.3	54.3	15.208	0	36.801	4120400000	52	By MS/MS	By MS/MS	By MS/MS	By MS/MS
E9PC52;Q16576;Q16576-2;Q5JP01;Q5JP02;Q5JNZ6;C9J7L0	E9PC52;Q16576;Q16576-2	Histone-binding protein RBBP7	RBBP7	26.1472	25.9757	25.6858	25.6651	27.3296	27.3786	26.8464	27.8403	24.0378	23.0277	26.5183	24.2456	27.3009	27.2766	27.3725	27.8978		0.175725	-0.113235		0.969084	1.41109		3.13345	-1.48026		2.1476	-3.00459		0.409778	-0.648927	15	7	7	43	29.6	29.6	46.938	0	317.31	1904300000	51	By MS/MS	By MS/MS	By matching	By MS/MS
P14927;B7Z2R2;P14927-2;E5RHG9	P14927;B7Z2R2;P14927-2	Cytochrome b-c1 complex subunit 7	UQCRB	27.6207	27.5401	26.6765	28.0423	28.5934	29.5496	28.7232	29.1356	25.7365	25.9661	28.7346	25.3829	28.7323	27.9399	29.9493	28.2503		0.231641	0.282485		0.580831	1.0149		2.2751	-1.53052		1.36227	-2.26294		0.447966	-0.648695	10	10	10	77.5	77.5	77.5	13.53	0	253.5	6008900000	81	By MS/MS	By MS/MS	By MS/MS	By MS/MS
Q93077	Q93077	Histone H2A type 1-C	HIST1H2AC	31.039	31.061	30.6561	30.6226	31.1889	31.0362	31.5881	30.7269	30.0522	29.2442	31.9805	28.7873	29.8423	30.3912	31.9368	30.4999		0.432956	0.46749		0.536807	0.828665		0.647215	-0.290353		0.332748	-0.651528		0.835147	-0.648078	16	3	0	71.5	28.5	0	14.105	0	126	28461000000	55	By MS/MS	By MS/MS	By MS/MS	By MS/MS
F6XEV2;Q9BPX6;Q9BPX6-3;Q9BPX6-2;Q9BPX6-5;Q9BPX6-4;S4R3D7;E9PQV6;S4R3V1;S4R3W3	F6XEV2;Q9BPX6;Q9BPX6-3;Q9BPX6-2;Q9BPX6-5;Q9BPX6-4;S4R3D7;E9PQV6	Calcium uptake protein 1, mitochondrial	MICU1	26.2854	26.0979	25.7903	25.5833	26.357	27.188	26.5826	26.8668	23.042	23.2106	26.5362	25.9093	26.4947	26.537	27.0285	26.8105		0.0494266	0.0308967		0.663362	1.26468		1.83638	-0.809394		1.17802	-2.04318		0.522198	-0.647789	10	10	10	24.9	24.9	24.9	54.578	0	48.442	1434900000	55	By MS/MS	By MS/MS	By MS/MS	By MS/MS
O00425	O00425	Insulin-like growth factor 2 mRNA-binding protein 3	IGF2BP3	23.2257	26.6228	26.9391	26.0838	23.9214	27.0716	28.1927	26.7735	22.9661	23.2567	23.4468	23.3968	27.8702	27.4264	27.0516	28.2344		0.573352	-1.15586	+	1.54247	2.45128		0.25357	-0.771927		5.36778	-4.37906		0.268921	-0.64771	4	2	2	8.6	5.2	5.2	63.704	0.0002588	5.608	2244300000	28	By MS/MS	By MS/MS	By MS/MS	By MS/MS
P62195-2;P62195;J3QQM1;J3QSA9;J3QLH6;J3KRP2;J3QRW1;J3QSE0;J3QRR3	P62195-2;P62195;J3QQM1;J3QSA9;J3QLH6;J3KRP2	26S protease regulatory subunit 8	PSMC5	25.5661	27.3003	26.1628	25.9617	26.8066	28.2853	27.5125	27.9675	24.8845	26.7628	26.8341	22.4996	27.1557	28.5888	27.422	26.242		0.197918	0.290883		0.40711	1.00249		1.52929	-1.39526		0.953399	-2.10686		0.398835	-0.646684	10	10	9	39.9	39.9	36.9	44.784	0	201.21	2494800000	76	By MS/MS	By MS/MS	By MS/MS	By MS/MS
P07948-2;H0Y3C5;J3KPD6;P08631-3;P08631-2;P08631-4;P08631	P07948-2	Tyrosine-protein kinase Lyn	LYN	27.0122	26.6446	25.8772	25.9925	27.0353	27.4922	27.4275	27.2775	25.3657	24.999	27.2041	26.8684	27.1058	26.854	27.1392	26.7214		1.31517	0.353014		0.173983	0.272273		1.73898	-0.926508		0.75043	-0.845767		0.379848	-0.312643	15	13	1	38.9	35.8	2.9	56.033	0	63.634	1960800000	66	By MS/MS	By MS/MS	By MS/MS	By MS/MS
A0A087X2D5;Q9BRJ2;A0A0G2JMS5;A0A087WU62	A0A087X2D5;Q9BRJ2;A0A0G2JMS5;A0A087WU62	39S ribosomal protein L45, mitochondrial	MRPL45	27.5845	28.9044	26.9457	28.3802	29.0876	29.6263	27.9003	29.3814	26.5042	26.9854	28.6462	25.6026	28.992	29.2373	29.2894	27.3894		0.17937	0.271901		0.630231	1.01908		0.921047	-1.04523		1.21022	-1.79241		0.526444	-0.64549	12	12	12	39.9	39.9	39.9	35.29	0	124.01	7210300000	98	By MS/MS	By MS/MS	By MS/MS	By MS/MS
O75925;O75925-2;O75925-3;H3BSI8	O75925;O75925-2;O75925-3	E3 SUMO-protein ligase PIAS1	PIAS1	24.4391	24.3895	24.6995	23.1943	24.3115	24.6424	24.9344	24.9147	23.3313	23.5298	22.5184	23.8556	24.9345	24.4857	24.078	23.6352		0.63459	0.41739		1.02242	0.871827		0.68793	-0.52014		1.30231	-0.974576		1.1676	-0.644608	3	3	2	7.8	7.8	5.5	71.835	0	15.548	309510000	17	By MS/MS	By MS/MS	By MS/MS	By matching
P11172;P11172-3;E9PFD2;P11172-2;F2Z3P2;F2Z303;F8WDG4;P11172-4	P11172;P11172-3;E9PFD2;P11172-2	Uridine 5-monophosphate synthase;Orotate phosphoribosyltransferase;Orotidine 5-phosphate decarboxylase	UMPS	24.9132	24.8683	25.402	25.1838	25.8784	26.1178	26.9685	25.619	23.3513	25.7877	21.3895	24.3162	26.4686	27.4359	25.5044	25.5422		0.0598845	-0.0918674		0.725163	1.38063		1.7931	-1.05408		1.3059	-2.52658		0.414569	-0.644382	8	8	8	21.2	21.2	21.2	52.221	0	19.511	1019500000	16	By matching	By matching	By matching	By matching
Q13155;A8MU58;F8W950	Q13155;A8MU58;F8W950	Aminoacyl tRNA synthase complex-interacting multifunctional protein 2	AIMP2	26.2959	27.0391	26.7452	26.4711	28.0729	27.7905	27.9365	27.1614	24.8241	26.0563	27.5399	24.5344	27.9443	27.5249	27.2325	26.7021		0.549477	0.389405		0.60416	0.899141		2.27366	-1.1025		1.1538	-1.61223		0.634736	-0.644273	8	8	8	43.1	43.1	43.1	35.348	0	179.9	2475200000	56	By MS/MS	By MS/MS	By MS/MS	By MS/MS
Q92610;H0YM74	Q92610;H0YM74	Zinc finger protein 592	ZNF592	26.4496	25.912	25.7667	25.6574	25.8902	23.5075	23.4024	22.7657	27.3349	26.1637	22.0195	27.9093	22.1538	22.805	23.498	22.3134		0.793461	1.19889		0.0227722	0.0895858	+	1.56417	2.05497		1.2262	3.16427		0.273506	-0.644238	9	9	9	11	11	11	137.53	0	20.432	587760000	20	By MS/MS	By MS/MS	By MS/MS	By MS/MS
Q9BXY0;H0YBV6	Q9BXY0;H0YBV6	Protein MAK16 homolog	MAK16	28.1887	28.3202	28.1827	28.1431	29.4773	29.1761	29.8794	29.0724	26.7966	26.8248	28.6792	27.0181	28.4775	28.552	29.1458	29.0114		1.31063	0.604627		0.99539	0.87902		3.17955	-1.1926		1.64428	-1.467		0.973158	-0.741823	8	8	8	29.7	29.7	29.7	35.368	0	151.62	6719700000	105	By MS/MS	By MS/MS	By MS/MS	By MS/MS
P35249;C9JZI1;P35249-2;C9J8M3;C9JTT7;C9JXZ7;C9JGY5;F8WE44;H7C1P0;C9JW34	P35249;C9JZI1;P35249-2;C9J8M3;C9JTT7	Replication factor C subunit 4	RFC4	27.9063	28.3704	28.3784	28.0873	28.9581	29.5331	29.8529	29.3712	26.2188	27.2356	28.9786	25.9045	29.4403	29.2174	29.2913	29.0238		0.397176	0.185627		0.77548	1.10122		2.89216	-1.24325		1.67206	-2.15885		0.543845	-0.643426	21	21	21	53.7	53.7	53.7	39.681	0	298.45	7577200000	111	By MS/MS	By MS/MS	By MS/MS	By MS/MS
Q13416	Q13416	Origin recognition complex subunit 2	ORC2	24.6765	26.1649	25.4573	24.7952	27.2561	26.8641	26.5476	27.4152	23.0378	23.6316	25.9662	25.0309	27.0023	26.2974	26.2632	26.8156		0.782188	0.426155		0.529496	0.856856		2.35083	-1.74727		1.70721	-2.17797		0.474192	-0.641505	9	9	9	23.1	23.1	23.1	65.971	0	33.781	1402600000	48	By MS/MS	By MS/MS	By MS/MS	By MS/MS
P30533;D6REW6	P30533	Alpha-2-macroglobulin receptor-associated protein	LRPAP1	27.869	27.7676	27.5598	27.9045	28.9966	28.7894	28.4649	29.1122	25.6081	27.5414	27.6402	25.7623	27.492	29.9383	28.6964	28.6541		0.103113	0.145573		1.05976	1.13725		3.23145	-1.06554		1.48627	-2.05721		0.563916	-0.641409	12	12	12	33.6	33.6	33.6	41.465	0	103.17	5617500000	85	By MS/MS	By MS/MS	By MS/MS	By MS/MS
O75569;O75569-3;O75569-2;G5E9Q4;F8WEG8;C9JMM3	O75569;O75569-3;O75569-2	Interferon-inducible double-stranded RNA-dependent protein kinase activator A	PRKRA	25.194	25.4912	24.9367	25.5326	26.0131	26.9006	26.9547	27.0057	21.8311	24.9903	25.8656	23.9268	27.0432	26.773	26.6902	25.7784		0.155877	0.147303		0.610942	1.13515		2.70187	-1.42992		1.42036	-2.41777		0.433554	-0.641229	7	7	7	33.5	33.5	33.5	34.404	0	61.79	1170300000	33	By matching	By MS/MS	By MS/MS	By MS/MS
Q7Z3B4-3;Q7Z3B4;Q7Z3B4-2	Q7Z3B4-3;Q7Z3B4;Q7Z3B4-2	Nucleoporin p54	NUP54	28.8449	28.571	28.9101	27.9808	29.4827	29.4278	29.4917	29.8711	26.3823	27.1863	28.999	27.8044	29.1099	29.1756	29.1193	29.6781		0.881597	0.297573		0.832537	0.983696		2.2544	-0.991614		1.59264	-1.67774		0.720385	-0.640635	18	18	18	46.2	46.2	46.2	50.775	0	207.38	8176100000	125	By MS/MS	By MS/MS	By MS/MS	By MS/MS
F5H702;Q96GC5-3;Q96GC5;F5H8D0	F5H702;Q96GC5-3;Q96GC5	39S ribosomal protein L48, mitochondrial	MRPL48	26.3706	27.1163	24.9213	27.6037	26.8495	28.2726	25.9659	27.5761	24.5927	25.8634	27.9261	24.7967	25.6459	26.8792	27.9933	25.8578		0.33372	0.571968		0.31052	0.70822		0.376819	-0.66307		0.371653	-0.799323		0.525293	-0.640094	7	7	7	77.9	77.9	77.9	12.77	0	49.37	2034600000	38	By matching	By MS/MS	By matching	By MS/MS
H0Y9G6;E7ETU7;P09001;E9PF06;D6RC14	H0Y9G6;E7ETU7;P09001;E9PF06;D6RC14	39S ribosomal protein L3, mitochondrial	MRPL3	28.1866	28.748	26.4828	28.6683	28.5973	29.4625	27.7732	29.2771	26.4432	26.9884	28.8124	26.521	28.1903	28.9887	28.8808	27.2503		0.349075	0.449984		0.495663	0.830161		0.537285	-0.756135		0.831749	-1.13631		0.642241	-0.640072	7	7	7	26.2	26.2	26.2	40.47	0	87.527	5640900000	70	By MS/MS	By MS/MS	By MS/MS	By MS/MS
O75909;O75909-4;G3V5E1;O75909-1;G3V2Q3;O75909-2;G3V235	O75909;O75909-4;G3V5E1;O75909-1;G3V2Q3;O75909-2	Cyclin-K	CCNK	25.1285	25.7426	25.0816	25.1703	25.5873	25.8943	26.4158	26.5304	25.1103	24.6346	22.2262	25.0859	26.6256	26.063	25.1734	25.5118		0.281765	0.263468		0.699799	1.01652		1.6497	-0.826178		1.08383	-1.57923		0.6509	-0.639994	7	7	7	19.3	19.3	19.3	64.239	0	19.413	863320000	28	By MS/MS	By MS/MS	By MS/MS	By matching
Q7Z434;Q7Z434-4;Q7Z434-5;Q7Z434-2	Q7Z434;Q7Z434-4	Mitochondrial antiviral-signaling protein	MAVS	25.1752	27.4249	23.3591	26.3163	26.118	28.0666	24.975	27.751	22.987	23.7208	26.7856	24.2058	26.4273	27.4471	27.315	25.1813		0.0531731	0.13493		0.424251	1.14411		0.462487	-1.15871		1.16555	-2.16789		0.341568	-0.63952	7	7	7	20.6	20.6	20.6	56.527	0	249.27	1617200000	39	By MS/MS	By MS/MS	By MS/MS	By MS/MS
Q01664;I3L254	Q01664;I3L254	Transcription factor AP-4	TFAP4	23.9322	24.2081	24.1941	23.6911	24.4834	24.5351	25.6695	24.1628	23.3821	23.2861	22.5058	22.6668	24.2686	24.3204	24.6707	24.6662		0.275943	0.231217	+	2.22775	1.04616		1.03983	-0.706329		3.09799	-1.52127		0.960062	-0.638687	4	4	4	21.3	21.3	21.3	38.725	0	103.86	295520000	13	By matching	By MS/MS	By matching	By matching
Q6AI08;K7ELR8;A0A087WXZ7;K7EIX2	Q6AI08;K7ELR8;A0A087WXZ7;K7EIX2	HEAT repeat-containing protein 6	HEATR6	23.197	23.6715	23.118	22.9607	23.4978	23.6133	21.8171	24.0801	21.3747	23.7204	22.6705	23.8445	21.8201	21.5405	23.1906	22.6853		0.74003	0.94296		0.226481	0.334253		0.00993854	-0.0153046		0.374663	0.593403		0.837003	-0.638607	3	3	3	2.4	2.4	2.4	128.78	0.00029214	8.48	32402000	3	By matching	By matching	By matching	By matching
Q9P0I2;Q9P0I2-2;C9JLM9;S4R3U9	Q9P0I2;Q9P0I2-2	ER membrane protein complex subunit 3	EMC3	27.4637	27.2654	26.9768	27.2375	27.4068	28.5163	28.5435	28.4782	25.0411	25.8168	28.0403	26.6808	27.8459	27.8637	28.1743	27.3172		0.631986	0.435937		0.61354	0.841089		1.83843	-1.00035		1.09906	-1.40551		0.709883	-0.638513	13	13	13	51	51	51	29.952	0	151.04	3338200000	81	By MS/MS	By MS/MS	By MS/MS	By MS/MS
P52298-3;P52298;F8WE41;P52298-2	P52298-3;P52298	Nuclear cap-binding protein subunit 2	NCBP2	24.4836	25.1481	26.2426	24.9608	24.5686	23.7706	25.1137	26.0047	23.2447	24.9637	23.7732	22.9471	24.6784	25.3588	25.1639	25.0594		0.156863	-0.200708	+	1.36004	1.47659		0.231889	0.344356		1.53706	-1.33294		0.777825	-0.637942	3	3	2	34	34	23.3	11.932	0.00025893	5.6151	614380000	10	By MS/MS	By MS/MS	By MS/MS	By matching
A0A0A0MTG4;P82094;P82094-2;F8WF45	A0A0A0MTG4;P82094;P82094-2;F8WF45	TATA element modulatory factor	TMF1	24.4091	25.9243	22.8344	25.2375	23.7821	25.4393	22.8887	23.8936	24.3108	26.017	25.1939	23.3134	22.0715	22.459	22.6715	23.2688		1.25074	1.38323		0.0423106	-0.107447		0.295265	0.600396	+	1.78787	2.09107		0.473752	-0.637893	11	11	11	12.2	12.2	12.2	122.96	0	29.264	460190000	15	By MS/MS	By MS/MS	By matching	By MS/MS
Q495G5;Q8IVH4	Q495G5;Q8IVH4	Methylmalonic aciduria type A protein, mitochondrial	MMAA	22.5821	23.321	22.6515	22.5706	22.9535	24.2065	23.0241	23.2352	23.1427	22.7955	23.3138	24.6988	21.7559	22.5961	22.2477	20.8243	+	1.68137	1.49881		-4.34294e-08	0		-4.34294e-08	0	+	1.54795	1.63171		0.406958	-0.39619	1	1	1	4	4	4	47.135	0.0064543	2.163	33176000	2	By matching	By matching	By matching	By matching
F8VSC5;Q6P3W7;H0YIK6	F8VSC5;Q6P3W7;H0YIK6	SCY1-like protein 2	SCYL2	23.3942	24.1322	22.8009	22.8105	23.5579	23.4688	23.8677	23.1863	21.4165	22.2922	23.5836	23.2161	22.7161	23.0436	22.2253	23.6316		0.965068	0.615986		0.523076	0.657359		0.284371	-0.235719		0.191435	-0.277092		1.19936	-0.636673	2	2	2	4.3	4.3	4.3	77.053	0.0020112	2.9686	83597000	8	By matching	By matching	By matching	By MS/MS
Q8WXF1;Q8WXF1-2;X6RDA4	Q8WXF1;Q8WXF1-2;X6RDA4	Paraspeckle component 1	PSPC1	28.918	29.1587	28.5299	28.2241	30.5283	30.1722	29.6565	30.261	27.6894	27.1575	28.8041	27.967	29.8854	29.2814	29.2088	30.3666		0.692188	0.46898		1.03566	0.80317		2.71542	-1.44685		2.17599	-1.78104		0.65721	-0.636075	17	16	16	34.2	34.2	34.2	58.743	0	155.36	11877000000	138	By MS/MS	By MS/MS	By MS/MS	By MS/MS
P35269;M0R0Z3;M0R0R9;M0QXD6	P35269;M0R0Z3;M0R0R9;M0QXD6	General transcription factor IIF subunit 1	GTF2F1	24.095	25.0486	25.2	22.0316	24.7772	25.1277	25.4825	25.1801	23.0267	23.0006	23.6382	22.878	25.3513	25.1314	24.5504	24.2779		0.498323	0.314128		0.604986	0.957913		0.680973	-1.0481		2.86056	-1.69188		0.603871	-0.636021	4	4	4	11.4	11.4	11.4	58.24	0	17.673	404740000	10		By MS/MS	By MS/MS
Q99729-3;D6R9P3;D6RD18;D6RBZ0;A0A087WZV1;Q99729-2	Q99729-3;D6R9P3;D6RD18;D6RBZ0;A0A087WZV1;Q99729-2	Heterogeneous nuclear ribonucleoprotein A/B	HNRNPAB	31.5067	31.4716	31.6022	30.5976	32.0279	31.8046	32.526	32.0271	30.4725	29.9246	31.3606	29.7853	31.5829	31.8503	31.5318	31.9688		1.00996	0.362932		1.11139	0.908775		1.54704	-0.801867		1.95473	-1.34771		0.980411	-0.635854	20	20	4	47.7	47.7	12.6	30.588	0	229.44	49786000000	269	By MS/MS	By MS/MS	By MS/MS	By MS/MS
Q9GZY8-2;Q9GZY8;A0A0A0MS29;Q9GZY8-5;Q9GZY8-4;Q9GZY8-3;C9JHF5;H7C433;E9PQX8;E9PPW6;C9JU19	Q9GZY8-2;Q9GZY8;A0A0A0MS29;Q9GZY8-5;Q9GZY8-4;Q9GZY8-3	Mitochondrial fission factor	MFF	25.4982	27.0233	25.4429	27.3711	26.4229	28.6163	26.8418	28.1684	23.3889	25.6393	27.983	24.3456	26.3923	27.8354	28.4469	26.268		0.139663	0.276743		0.390799	0.994671		0.807535	-1.17851		0.839992	-1.89644		0.385147	-0.635707	10	10	10	54	54	54	32.973	0	101.82	2536600000	43	By MS/MS	By MS/MS	By matching	By MS/MS
P41208;Q12798	P41208	Centrin-2	CETN2	23.9536	23.8522	22.2507	25.6176	26.0554	27.593	26.1822	25.8093	22.2183	23.0607	22.6049	23.1962	25.5508	24.8253	28.1919	26.5812		0.0517001	0.122683		0.787174	1.14851		1.69097	-2.49144		2.4364	-3.51727		0.284607	-0.635598	7	7	7	67.4	67.4	67.4	19.738	0	77.946	1098200000	18		By matching	By matching	By matching
Q6P087-2;Q6P087;C9JM75;H7C454;H7C2C3;H7C0K7;H7C1H7;Q6P087-3	Q6P087-2;Q6P087;C9JM75;H7C454	RNA pseudouridylate synthase domain-containing protein 3	RPUSD3	24.3096	24.4105	23.6384	24.3306	25.3219	26.0098	24.2439	25.6291	22.055	23.3742	24.5719	22.9582	25.2045	25.1815	25.4148	24.0506		0.288233	0.338339		0.846652	0.932491		1.44293	-1.12888		1.52896	-1.72303		0.619676	-0.635415	8	8	8	29.8	29.8	29.8	36.944	0	39.697	449940000	27	By MS/MS	By MS/MS	By MS/MS	By MS/MS
A0A087WUK2;O14979	A0A087WUK2;O14979	Heterogeneous nuclear ribonucleoprotein D-like	HNRNPDL	31.6618	31.8721	31.8573	31.3849	32.406	32.4794	32.9495	32.7043	30.6626	30.2776	32.0406	29.9475	32.4059	32.1887	32.1199	32.5899		0.972267	0.308682		1.05234	0.961904		2.87105	-0.940781		1.8255	-1.594		0.817198	-0.635293	27	27	3	52.9	52.9	11.8	40.04	0	323.31	73707000000	402	By MS/MS	By MS/MS	By MS/MS	By MS/MS
H7BYT1;P48730-2;P48730;H0Y645;B0QY35;B0QY34;J3QQI9;B0QY36;H0Y2N6;J3KRM8	H7BYT1;P48730-2;P48730;H0Y645;B0QY35;B0QY34;J3QQI9;B0QY36;H0Y2N6	Casein kinase I isoform delta	CSNK1D;CSNK1E	26.5088	25.6828	26.5025	25.6104	26.2209	26.3354	26.7356	26.5943	23.0136	24.4504	26.5502	24.5423	26.3222	26.0829	27.4963	26.6551		0.200478	-0.167571		0.956441	1.43699		0.698279	-0.39543		1.35135	-1.99999		0.577412	-0.634711	7	7	1	18.3	18.3	3.3	49.064	0	21.215	1237600000	33	By MS/MS	By MS/MS	By MS/MS	By matching
P07384;E9PLX0;E9PJJ3;E9PLC9;E9PMC6;E9PJA6;E9PSA6;E9PQB3;E9PRM1	P07384	Calpain-1 catalytic subunit	CAPN1	23.2339	24.7384	23.0188	24.0515	25.0122	23.0482	24.6877	22.2418	22.6379	23.2681	22.8971	23.311	23.8272	23.7879	23.0727	22.1577		0.291298	0.536129		0.865436	0.732109		0.00571868	0.0131531		-4.34294e-08	0		0.846297	-0.634119	4	4	4	6.9	6.9	6.9	81.889	0.00026911	6.5167	145460000	3		By MS/MS	By matching
Q14139;Q14139-2	Q14139;Q14139-2	Ubiquitin conjugation factor E4 A	UBE4A	23.282	22.7884	22.727	23.3489	24.183	23.6698	22.5509	23.1137	23.108	22.4131	21.7063	21.6547	22.5814	22.3679	23.5539	23.2128		0.453194	0.450353		-4.34294e-08	0		-4.34294e-08	0		0.801496	-0.70845		1.22273	-0.633198	1	1	1	1.3	1.3	1.3	122.56	0.0044567	2.3616	60306000	3		By MS/MS		By matching
P50402;Q5HY57;F8WEQ1	P50402;Q5HY57	Emerin	EMD	30.2264	30.7375	30.0647	30.3683	30.9288	30.8302	30.9775	30.9215	28.3944	29.2348	30.9663	27.6952	30.7041	30.6542	31.4436	30.8981		0.0195136	-0.0105271		0.897923	1.27658		2.07319	-0.565238		1.35814	-1.85234		0.641953	-0.633025	18	18	18	68.1	68.1	68.1	28.994	0	323.31	24618000000	197	By MS/MS	By MS/MS	By MS/MS	By MS/MS
O15020-2;O15020;A4QPE4;E9PJZ2	O15020-2;O15020;A4QPE4	Spectrin beta chain, non-erythrocytic 2	SPTBN2	26.9802	26.011	26.8758	26.0232	26.3773	23.5757	23.1485	26.1537	26.4619	26.9407	23.9894	27.4902	25.8914	23.2457	23.1858	22.8764		0.407563	1.01397		0.114618	0.252032		0.95958	1.65877		1.22512	2.42071		0.332991	-0.633003	33	20	20	16.9	12.2	12.2	268.31	0	81.228	858330000	33	By MS/MS	By MS/MS	By MS/MS	By MS/MS
P33240-2;P33240;E7EWR4;E9PID8;A0A0A0MT56	P33240-2;P33240;E7EWR4;E9PID8	Cleavage stimulation factor subunit 2	CSTF2	27.6193	27.9994	28.2094	26.4111	28.7327	28.4514	29.0268	28.3815	26.0285	26.2558	27.7148	26.8733	28.0935	27.8306	28.2084	28.767		0.865242	0.423226		0.750638	0.841692		1.35728	-1.08831		1.91311	-1.50678		0.7432	-0.632459	14	14	7	38.4	38.4	20.2	59.251	0	323.31	4493000000	72	By MS/MS	By MS/MS	By MS/MS	By matching
Q9BWF3;E9PB51;Q9BWF3-4;D6R9K7;J3QRR5;Q9BWF3-3;Q9BWF3-2;E9PLB0;E9PM61;U3KQD5	Q9BWF3;E9PB51;Q9BWF3-4	RNA-binding protein 4	RBM4	29.6408	28.9612	30.0918	29.4654	30.2519	29.9828	30.8531	30.7689	27.8918	28.546	29.4217	28.1939	30.0985	30.1307	30.1105	30.563		0.452419	0.238487	+	1.35187	1.02642		1.593	-0.924389		2.56586	-1.71233		0.793643	-0.632456	21	21	1	65.1	65.1	3.6	40.313	0	323.31	16245000000	153	By MS/MS	By MS/MS	By MS/MS	By MS/MS
Q9H9Y2;X6R7Q1	Q9H9Y2	Ribosome production factor 1	RPF1	27.7904	27.7265	28.2296	27.3624	28.6929	27.8338	29.0452	28.5234	26.3261	26.3788	27.4142	26.6943	28.6937	27.8266	27.6224	29.1906		0.164188	0.190502	+	1.88953	1.07387		1.27655	-0.746615		1.97559	-1.62999		0.806424	-0.632187	12	12	12	44.7	44.7	44.7	40.11	0	50.297	4601100000	92	By MS/MS	By MS/MS	By MS/MS	By MS/MS
A0A087WWS7;Q15833-2;Q15833;Q15833-3;M0R0M7;M0R1A1;M0QZ54;M0R118;M0R376;R4GMY7	A0A087WWS7;Q15833-2;Q15833;Q15833-3;M0R0M7	Syntaxin-binding protein 2	STXBP2	25.3962	25.9039	24.7194	24.9689	25.5676	27.1208	24.2611	25.9007	23.1776	24.7858	26.3078	23.455	24.7839	25.4446	26.3255	24.5126		0.255921	0.445928		0.48665	0.815514		0.304422	-0.465495		0.45672	-0.835081		0.616617	-0.630721	13	13	12	28.2	28.2	24.7	64.705	0	94.442	761860000	57	By MS/MS	By MS/MS	By MS/MS	By MS/MS
O43819;C9JBU1	O43819	Protein SCO2 homolog, mitochondrial	SCO2	25.6812	25.6884	22.7104	23.7679	25.5164	26.0853	22.7283	25.5586	23.9809	23.1231	23.1772	23.6694	22.1778	25.8963	27.0755	23.5904		0.0769866	0.287121		0.600988	0.974305		0.189093	-0.510188		0.48427	-1.19737		0.378625	-0.630713	7	7	7	45.1	45.1	45.1	29.81	0	14.446	590610000	12	By MS/MS	By matching
P98179	P98179	RNA-binding protein 3	RBM3	29.4132	30.051	29.3695	30.3889	30.8384	31.2706	30.8831	30.4922	29.5149	28.5968	30.577	27.5602	30.4872	29.5411	31.2924	30.0931		0.611787	0.517633		0.490985	0.743388		1.94623	-1.06545		0.878423	-1.2912		0.665717	-0.630511	10	10	10	61.8	61.8	61.8	17.17	0	323.31	24414000000	162	By MS/MS	By MS/MS	By MS/MS	By MS/MS
O95292;E5RK64;O95292-2	O95292	Vesicle-associated membrane protein-associated protein B/C	VAPB	28.1238	29.0132	28.6501	29.0951	29.3106	29.8843	29.2817	29.6736	26.5007	28.0178	29.5533	26.0745	29.3907	29.3661	30.246	28.8398		0.0855567	0.0768709		0.699924	1.18395		1.66592	-0.816987		1.20365	-1.92407		0.54323	-0.630413	11	10	10	46.5	46.5	46.5	27.228	0	66.436	9377300000	109	By MS/MS	By MS/MS	By MS/MS	By MS/MS
P13995;P13995-2;B9A062;B8ZZU9	P13995;P13995-2;B9A062;B8ZZU9	Bifunctional methylenetetrahydrofolate dehydrogenase/cyclohydrolase, mitochondrial;NAD-dependent methylenetetrahydrofolate dehydrogenase;Methenyltetrahydrofolate cyclohydrolase	MTHFD2	29.0918	28.9117	29.5661	29.3206	30.366	30.3499	30.5923	30.2157	26.1551	29.1111	30.3098	27.2078	29.98	30.3104	30.5629	29.7353		0.549383	0.233819		0.496979	1.02664		3.42524	-1.15841		1.06583	-1.95124		0.486935	-0.63023	18	18	18	66.9	66.9	66.9	37.895	0	215.89	16472000000	146	By MS/MS	By MS/MS	By MS/MS	By MS/MS
A8MX75;P18074;E7EVE9;P18074-2;K7EIT8;B4E0F6;K7ENL1;K7EKF3	A8MX75;P18074;E7EVE9;P18074-2;K7EIT8	TFIIH basal transcription factor complex helicase XPD subunit	ERCC2	26.1555	26.1059	25.6315	23.3394	26.0096	25.9716	26.1792	26.512	22.129	23.4247	25.6123	26.0628	26.1281	25.9401	25.5853	25.9828		0.755769	0.259014		0.382556	1.00087		0.599191	-0.860023		0.862806	-1.60188		0.47085	-0.629941	9	9	9	17.6	17.6	17.6	80.511	0	42.109	891580000	44	By MS/MS	By MS/MS	By MS/MS	By matching
Q9P032	Q9P032	NADH dehydrogenase [ubiquinone] 1 alpha subcomplex assembly factor 4	NDUFAF4	25.0273	26.31	25.37	27.2829	26.8517	28.2037	26.4968	26.8401	23.6729	23.9423	27.1854	25.4774	26.642	26.3288	27.6407	26.4544		0.286906	0.331653		0.433236	0.928075		0.87829	-1.10056		1.01423	-1.69698		0.480113	-0.629864	9	9	9	52.6	52.6	52.6	20.266	0	46.373	1681600000	42	By MS/MS	By MS/MS	By MS/MS	By MS/MS
Q13415	Q13415	Origin recognition complex subunit 1	ORC1	26.6016	25.9303	25.519	25.8761	26.487	25.5671	26.046	26.4397	25.8803	25.1894	25.8055	26.255	25.833	25.6022	22.3512	26.512		0.511248	1.06034		0.258412	0.199192		0.194096	-0.153214		0.313301	0.707936		0.668767	-0.629767	9	9	9	14.5	14.5	14.5	97.349	0	36.168	938220000	27	By MS/MS	By MS/MS	By MS/MS	By matching
Q13509;A0A0B4J269;Q13509-2;G3V2A3;G3V5W4;G3V2R8;G3V3R4;G3V2N6;G3V542;G3V3J6;G3V3W7	Q13509;A0A0B4J269;Q13509-2	Tubulin beta-3 chain	TUBB3	24.7158	26.9568	24.1209	25.894	24.0586	28.3205	25.3345	27.4297	22.9883	25.9134	25.6587	22.7845	26.8202	28.0772	26.8226	22.7287		0.039704	0.173627		0.467197	1.08566		0.315398	-0.863928		0.580603	-1.77596		0.2921	-0.629645	21	8	6	54.7	29.1	24.4	50.432	0	45.336	1779300000	36	By matching	By MS/MS	By matching	By MS/MS
G5E965;H0Y882;A0A0B4J2F3;C9J0F0;E9PFD3;A0A087X299;Q9H334-2;Q9H334-3;Q9H334-6;Q9H334-4;Q9H334-7;Q9H334;Q9H334-8;B7ZBM3;Q8IVH2-3;Q8IVH2-2;Q8IVH2	G5E965;H0Y882;A0A0B4J2F3;C9J0F0;E9PFD3;A0A087X299;Q9H334-2;Q9H334-3;Q9H334-6;Q9H334-4;Q9H334-7;Q9H334;Q9H334-8	Forkhead box protein P1	FOXP1	23.6907	24.4052	23.6346	22.8316	22.3015	24.5105	23.8361	23.6753	22.0414	23.7702	21.9309	21.7276	24.2312	22.9262	24.2471	22.9738		0.00776062	-0.0137515		1.17133	1.273		0.0365939	0.0596652		1.05894	-1.22708		0.743581	-0.629623	3	3	3	7.8	7.8	7.8	63.217	0.00026589	6.2301	145330000	6		By MS/MS
G5E9P5;Q86TS9-3;Q86TS9	G5E9P5;Q86TS9-3;Q86TS9	39S ribosomal protein L52, mitochondrial	MRPL52	22.1734	23.1483	23.3887	22.3283	24.372	24.2078	23.6673	24.1089	22.5839	24.4852	24.1785	23.9293	23.2551	23.9729	23.5032	23.1925		1.39932	0.608088		-4.34294e-08	0		2.13019	-1.32936		-4.34294e-08	0		0.243348	0.213231	1	1	1	30	30	30	11.681	0	48.105	23224000	0
M0QXT0;Q15853-4;Q15853-3;Q15853-2;Q15853;M0QYU7;B4DLJ1;M0R1C6;H0YD59;E9PME6	M0QXT0;Q15853-4;Q15853-3;Q15853-2;Q15853;M0QYU7;B4DLJ1	Upstream stimulatory factor 2	USF2	24.3661	23.7141	25.2639	25.4731	25.8674	22.7965	26.6192	26.695	22.3261	25.1039	25.959	22.12	24.8611	22.9279	26.0645	26.4035		0.134304	0.430239		0.33488	0.827021		0.335675	-0.790229		0.421642	-1.18701		0.357247	-0.62863	5	5	3	20.6	20.6	15.8	28.148	0	20.521	807950000	10	By matching	By MS/MS	By MS/MS	By matching
Q04837;A0A0G2JLD8;E7EUY5;C9K0U8	Q04837;A0A0G2JLD8;E7EUY5;C9K0U8	Single-stranded DNA-binding protein, mitochondrial	SSBP1	30.3331	29.8953	29.6344	30.5178	31.0362	31.0294	30.6819	30.0718	28.6615	29.1259	30.8141	27.3435	30.3848	30.2304	31.5468	30.0653		0.138023	0.147982		0.728247	1.10891		1.04026	-0.609695		1.02444	-1.57062		0.630585	-0.628446	12	12	12	64.2	64.2	64.2	17.259	0	319.33	23695000000	207	By MS/MS	By MS/MS	By MS/MS	By MS/MS
O43920	O43920	NADH dehydrogenase [ubiquinone] iron-sulfur protein 5	NDUFS5	23.7902	24.3742	22.296	27.3407	27.0445	27.316	22.9347	24.959	24.2644	23.4735	27.4159	23.2355	23.4146	22.9852	27.6152	22.6288		0.398094	1.40256		0.0354808	-0.147067		0.320651	-1.11327		0.106552	0.436364		0.266733	-0.627749	3	3	3	32.1	32.1	32.1	12.517	0.00028106	7.5173	1432800000	8	By matching	By matching	By matching	By MS/MS
O14979-3;O14979-2;A0A087WU03	O14979-3;O14979-2	Heterogeneous nuclear ribonucleoprotein D-like	HNRNPDL	24.0648	23.1353	22.6905	23.2201	22.5967	22.9306	26.8913	23.892	22.4534	23.6198	24.2422	22.7119	22.9694	22.6665	22.9053	22.8314		0.59463	1.2345		0.0140026	0.0208454		0.335286	-0.799967		0.443094	0.413687		0.581311	-0.627673	25	1	1	68.4	7.4	7.4	27.191	0	72.872	2047900000	51	By MS/MS	By MS/MS	By MS/MS	By MS/MS
B4DPR9;Q99551	B4DPR9;Q99551	Transcription termination factor 1, mitochondrial	MTERF1	23.7113	26.1762	25.4114	24.8278	26.72	26.7587	26.5215	25.9604	23.277	22.248	25.8327	23.4821	25.901	25.5841	25.9143	26.085		1.57748	0.619041		0.698641	1.32177		1.41758	-1.45845		1.52173	-2.16117		0.78922	-0.970404	5	5	5	13.2	13.2	13.2	43.641	0.00025661	5.3608	1691200000	14	By MS/MS	By MS/MS	By matching	By MS/MS
Q5T5X7	Q5T5X7	BEN domain-containing protein 3	BEND3	25.0444	25.3274	24.6153	25.0636	26.4781	25.6055	25.8298	26.0038	21.6248	25.4963	25.8827	23.7751	25.882	24.7676	25.7587	25.7673		0.653997	0.435388		0.359518	0.817979		2.18912	-0.96658		0.641498	-1.34917		0.535069	-0.626683	11	11	11	18.6	18.6	18.6	94.474	0	44.54	727700000	30	By MS/MS	By MS/MS	By MS/MS	By MS/MS
Q9NXS2;Q9NXS2-3;K7EQG1	Q9NXS2;Q9NXS2-3;K7EQG1	Glutaminyl-peptide cyclotransferase-like protein	QPCTL	25.1715	26.7161	24.5877	26.4178	27.2393	27.8962	27.2438	26.8362	22.8437	25.1604	27.0854	25.4649	26.1739	26.7461	27.2519	26.3705		1.07524	0.668285		0.233968	0.584681		1.54632	-1.5806		0.825745	-1.49699		0.462876	-0.626483	9	9	9	32.2	32.2	32.2	42.924	0	80.147	1660500000	33	By MS/MS	By MS/MS	By MS/MS	By MS/MS
Q8NBF2-2;Q8NBF2	Q8NBF2-2;Q8NBF2	NHL repeat-containing protein 2	NHLRC2	22.5701	25.316	23.0703	22.5512	22.3559	23.8132	23.6116	24.2993	24.4053	22.6819	23.2659	22.4406	23.0221	21.3161	22.2858	22.055	+	1.32437	1.35026		-4.34294e-08	0		-4.34294e-08	0		0.932977	1.02869		0.861652	-0.764372	1	1	1	2.5	2.5	2.5	39.697	0.0024181	2.7827	5367500	1
Q00688;G3V5F2	Q00688	Peptidyl-prolyl cis-trans isomerase FKBP3	FKBP3	23.4011	28.6733	28.3928	27.8147	27.2147	30.0368	28.9562	29.7911	25.372	26.5003	28.3955	21.9297	29.7366	29.2827	29.778	28.2802		0.140562	-0.269666		0.357311	1.5211		0.667885	-1.92928		1.42164	-3.72004		0.21251	-0.625715	12	12	12	37.5	37.5	37.5	25.177	0	97.034	7312100000	77	By matching	By MS/MS	By MS/MS	By MS/MS
Q56NI9;E5RFP7;H0YB88;E5RIE3;E5RFE4;Q56NI9-2	Q56NI9	N-acetyltransferase ESCO2	ESCO2	25.2438	23.8902	22.9155	22.193	23.1863	24.051	23.6099	23.3425	23.5633	22.4974	22.9005	23.5066	22.7821	22.2831	23.0562	22.8376		-4.34294e-08	0		0.256671	0.443714		0.00644832	0.0132222		0.585627	0.377172		1.00208	-0.625689	5	5	5	11.8	11.8	11.8	68.306	0.00029146	8.4236	219170000	8	By MS/MS	By matching	By matching	By MS/MS
P52907	P52907	F-actin-capping protein subunit alpha-1	CAPZA1	28.643	29.4329	28.7611	29.3351	30.0088	30.3569	30.223	30.3775	26.6155	28.3721	30.0314	27.1615	29.8062	29.7877	30.4338	29.9311		0.70558	0.251817		0.602836	0.997859		2.83266	-1.19852		1.34335	-1.94456		0.536211	-0.624838	13	13	11	63.3	63.3	57.3	32.922	0	243.44	13452000000	119	By MS/MS	By MS/MS	By MS/MS	By MS/MS
Q59GN2;P62891	Q59GN2;P62891	Putative 60S ribosomal protein L39-like 5;60S ribosomal protein L39	RPL39P5;RPL39	22.7439	23.8995	23.8096	22.4167	26.3979	27.0028	22.678	26.2251	22.7403	22.7208	22.6217	23.7611	23.3705	25.8349	23.2387	25.8906		0.346994	0.992273		-4.34294e-08	0		1.18278	-2.35851		1.07279	-1.62272		0.341717	-0.624379	1	1	1	19.6	19.6	19.6	6.3225	0	17.712	732930000	8	By matching	By matching	By MS/MS	By MS/MS
Q7RTV0	Q7RTV0	PHD finger-like domain-containing protein 5A	PHF5A	25.7865	26.3752	27.2552	27.0351	27.1631	26.4877	27.4394	25.6145	25.6921	26.8649	27.4105	26.1462	26.6812	22.9626	27.2105	25.1957		0.517868	1.16366		0.0591526	0.084558		0.0418052	-0.063169		0.44425	1.01594		0.538809	-0.624111	3	3	3	21.8	21.8	21.8	12.405	0.00026008	5.7072	1454000000	20	By MS/MS	By MS/MS	By MS/MS	By MS/MS
Q13492-2;Q13492-5;Q13492;Q13492-3;Q13492-4;E9PI56;E9PKP6;E9PLJ8;H0YCY1;E9PK13;E5RFU0;E5RHK9;E5RFC6;E5RK51;E5RIJ5;E5RGY9;E9PDG8;O60641-3;O60641-4;O60641;E9PJT1	Q13492-2;Q13492-5;Q13492;Q13492-3;Q13492-4	Phosphatidylinositol-binding clathrin assembly protein	PICALM	27.7281	27.9498	27.6464	27.6067	28.5794	28.7715	28.4977	28.0486	26.419	26.2961	27.3958	26.7256	28.6547	27.8767	28.0246	28.4431		0.420825	0.224535	+	2.13357	1.0236		2.30828	-0.741573		2.63105	-1.54064		0.973714	-0.624069	16	16	11	38	38	24.8	68.763	0	233.27	4069400000	110	By MS/MS	By MS/MS	By MS/MS	By MS/MS
Q13011;M0R248;M0QZW4	Q13011;M0R248	Delta(3,5)-Delta(2,4)-dienoyl-CoA isomerase, mitochondrial	ECH1	27.008	27.0996	26.2529	26.2263	27.5953	27.6066	26.8478	27.1461	22.6597	26.7083	27.3271	25.4463	26.1923	27.6785	27.1502	27.6395		0.128135	0.133818		0.474153	1.11133		1.14076	-0.652236		0.730373	-1.62975		0.478234	-0.622576	11	8	8	46	31.1	31.1	35.816	0	67.596	2037600000	38	By MS/MS	By MS/MS	By MS/MS	By MS/MS
E7ESY4;Q13330-3;Q13330;Q13330-2;H0Y4T7;F8VSM3;F8W9Y9;H7C3F3	E7ESY4;Q13330-3;Q13330;Q13330-2;H0Y4T7	Metastasis-associated protein MTA1	MTA1	26.6453	24.2712	24.8733	23.7775	27.1902	24.9533	24.8708	26.143	22.4998	24.445	25.2564	25.5803	24.0104	22.7297	25.3799	27.8434		0.268802	0.798457		0.187735	0.446446		0.491042	-0.897522		0.162395	-0.545512		0.382844	-0.622452	12	8	8	21.2	15.4	15.4	79.372	0	28.022	769710000	25	By MS/MS	By matching	By matching	By matching
Q99653;H0YNG9;H0YKE7;F5GX29;H0YLY7;H0YLX1	Q99653;H0YNG9;H0YKE7;F5GX29;H0YLY7	Calcineurin B homologous protein 1	CHP1	25.83	27.7063	25.7787	27.3885	27.1275	29.4431	27.7652	28.3878	23.24	26.5718	28.2141	24.2125	27.5199	28.9646	28.9467	26.7897		0.0608325	0.12569		0.396267	1.11628		1.11052	-1.50505		1.03127	-2.49564		0.315188	-0.620985	14	14	14	76.4	76.4	76.4	22.456	0	85.91	3984600000	61	By MS/MS	By MS/MS	By MS/MS	By MS/MS
P51991-2	P51991-2	Heterogeneous nuclear ribonucleoprotein A3	HNRNPA3	27.5562	28.3921	29.0017	28.9395	28.7805	28.1956	29.5548	28.1008	26.3584	27.2464	27.8916	26.5754	28.8789	28.2916	28.7734	29.5408		0.199681	-0.21323	+	1.62866	1.45443		0.149644	-0.185571		2.28788	-1.85323		0.701145	-0.6206	31	2	2	52.2	3.9	3.9	37.029	0	11.313	8104600000	74	By MS/MS	By MS/MS	By MS/MS	By MS/MS
Q6P1L8	Q6P1L8	39S ribosomal protein L14, mitochondrial	MRPL14	27.6642	27.7744	25.8112	28.4529	27.8703	28.8295	26.3813	27.7739	26.0123	26.5401	28.3266	24.8525	27.6315	27.8385	28.6146	25.7823		0.117346	0.247057		0.49347	0.992798		0.144555	-0.288081		0.503975	-1.03382		0.502187	-0.619928	5	5	5	42.8	42.8	42.8	15.947	0	56.758	3289300000	51	By MS/MS	By MS/MS	By MS/MS	By MS/MS
O00165-5;O00165;O00165-2;O00165-3;E9PIQ7;Q5VYD6;O00165-4;O00165-6	O00165-5;O00165;O00165-2;O00165-3;E9PIQ7	HCLS1-associated protein X-1	HAX1	25.0571	26.029	24.6245	25.8265	25.9958	27.0481	27.0058	26.9964	25.9721	21.8879	26.5881	23.3296	26.1299	27.1053	26.5939	26.0269		0.362174	0.297542		0.349891	0.939899		1.78979	-1.37722		0.902092	-2.01958		0.389279	-0.618721	9	9	9	64.5	64.5	64.5	26.099	0	51.58	1269400000	39	By matching	By MS/MS	By matching	By MS/MS
O15145;F8VR50;C9JZD1	O15145	Actin-related protein 2/3 complex subunit 3	ARPC3	27.5378	27.9274	27.4887	28.0657	27.2431	28.2739	28.4217	26.8405	25.6104	27.0846	28.8018	25.0022	27.7582	26.7045	28.6454	27.2434		0.0673191	0.106905		0.62639	1.13015		0.0511217	0.0600905		0.460638	-0.963157		0.610406	-0.618529	7	7	7	48.9	48.9	48.9	20.546	0	27.002	3951100000	75	By MS/MS	By MS/MS	By MS/MS	By MS/MS
P53999;D6RC37;D6R970	P53999	Activated RNA polymerase II transcriptional coactivator p15	SUB1	25.9226	27.3721	27.2698	27.7005	26.1364	29.2301	28.3232	28.3887	26.3945	25.6085	28.3182	24.5488	28.328	26.9416	29.182	26.0749		0.155084	0.388004		0.425198	0.848743		0.583302	-0.953348		0.639918	-1.41409		0.417874	-0.618374	10	10	10	65.4	65.4	65.4	14.395	0	88.92	3726900000	52	By MS/MS	By MS/MS	By MS/MS	By MS/MS
O75787-2;O75787;H0Y750;H7C3E1;H7C240	O75787-2;O75787;H0Y750;H7C3E1;H7C240	Renin receptor	ATP6AP2	26.2621	27.5734	25.6605	27.5569	26.8582	29.2056	27.1158	28.2411	24.9738	26.3482	27.399	24.187	27.2968	28.3685	29.0431	25.912		0.0829861	0.200074		0.562932	1.03623		0.741054	-1.09196		1.00456	-1.92811		0.403192	-0.61815	11	11	11	46.2	46.2	46.2	35.612	0	323.31	3414600000	68	By MS/MS	By MS/MS	By MS/MS	By MS/MS
O94842-3;O94842-2;O94842;O94900;O15405-2;O15405;Q96NM4-3;Q96NM4;Q96NM4-4;Q96NM4-2	O94842-3;O94842-2;O94842	TOX high mobility group box family member 4	TOX4	25.5711	25.2577	26.5336	24.6161	25.6541	25.4183	25.9325	25.9858	23.4736	25.5104	25.6271	23.6484	25.0832	25.0811	25.4175	26.1872		0.473885	0.305427		0.628186	0.92976		0.244628	-0.253024		0.662471	-0.877356		0.85838	-0.617593	6	6	6	14.1	14.1	14.1	63.594	0	40.805	682660000	19	By MS/MS	By MS/MS	By MS/MS	By matching
P12532;P12532-2;F8WCN3;C9JSQ1;C9J8F6;C9JJX8;C9J995;C9J6W7;C9JT96	P12532;P12532-2;F8WCN3;C9JSQ1	Creatine kinase U-type, mitochondrial	CKMT1A;CKMT1B	28.1334	27.8532	26.6852	27.1275	29.5546	28.6213	27.2782	28.4794	25.0547	26.0999	28.2459	26.3433	27.6885	27.0283	29.063	29.2787		0.11342	0.218763		0.655014	1.01391		0.916369	-1.03354		1.11335	-1.82868		0.471373	-0.616335	12	12	9	37.6	37.6	29.5	47.036	0	244.31	4654200000	67	By MS/MS	By MS/MS	By MS/MS	By MS/MS
Q9HCD5;Q5JY17	Q9HCD5	Nuclear receptor coactivator 5	NCOA5	28.5719	28.21	29.1231	28.3432	29.2682	29.5455	29.3974	29.6633	26.1303	27.0504	28.9237	27.9834	29.0911	28.5884	29.3088	30.1194		0.23452	0.191666		0.818127	1.0401		2.21564	-0.906551		1.37861	-1.75499		0.624703	-0.615885	16	16	16	38.2	38.2	38.2	65.536	0	323.31	8500900000	144	By MS/MS	By MS/MS	By MS/MS	By MS/MS
Q13347;Q5TFK1	Q13347	Eukaryotic translation initiation factor 3 subunit I	EIF3I	26.6453	26.5006	27.0852	27.0463	27.1069	28.251	28.5735	28.1051	23.9621	26.2894	27.1071	25.6659	28.0511	28.1899	27.9839	27.1387		0.16392	0.168235		0.768747	1.06319		1.84823	-1.18982		1.5884	-2.08477		0.511005	-0.615714	14	14	14	55.7	55.7	55.7	36.501	0	189.91	3304800000	66	By MS/MS	By MS/MS	By MS/MS	By MS/MS
J3KPD3;Q9Y580;I3L521;F5GXV8;F5GY08;F5H606;G3V1T9;F5H674	J3KPD3;Q9Y580;I3L521;F5GXV8;F5GY08;F5H606	RNA-binding protein 7	RBM7	26.3042	26.9021	26.429	26.4248	27.6656	27.6831	27.7218	27.6205	25.0649	25.2072	27.1584	24.9689	27.8824	27.4258	27.3566	26.7655		0.657616	0.315201		0.853796	0.915151		3.87999	-1.15774		1.66649	-1.75769		0.653669	-0.615176	8	8	8	43.8	43.8	43.8	30.59	0	128.27	2221200000	62	By MS/MS	By MS/MS	By MS/MS	By MS/MS
P60059	P60059	Protein transport protein Sec61 subunit gamma	SEC61G	25.535	25.3335	23.6512	26.6139	25.4711	26.1562	25.2161	25.042	23.5251	24.8369	25.3862	24.2128	25.0159	24.9651	25.4768	24.6802		0.72292	0.436831		0.494519	0.793141		0.10502	-0.187969		0.591377	-0.544279		0.889299	-0.614986	2	2	2	36.8	36.8	36.8	7.7412	0	10.112	696550000	21	By MS/MS	By MS/MS	By matching	By MS/MS
Q9Y6J9;E9PP94	Q9Y6J9	TAF6-like RNA polymerase II p300/CBP-associated factor-associated factor 65 kDa subunit 6L	TAF6L	24.1703	24.0001	23.992	25.1305	25.2333	25.3612	25.0301	24.7154	22.156	24.2949	23.3499	23.1309	25.1727	24.2375	24.7749	25.5965		0.167687	0.139606		1.10098	1.09029		1.32395	-0.761809		1.76163	-1.71249		0.708384	-0.614947	7	7	7	15.6	15.6	15.6	67.814	0	26.628	379080000	25	By matching	By MS/MS	By matching	By matching
Q15007;A0A087X1R4;Q15007-2	Q15007;A0A087X1R4;Q15007-2	Pre-mRNA-splicing regulator WTAP	WTAP	27.2972	26.9132	27.5502	26.7075	28.0569	27.7859	28.4732	28.1437	25.8194	25.0318	27.3226	25.0513	27.4872	27.918	28.6419	28.7387		0.0895685	-0.0815034		1.21374	1.31076		2.25622	-0.997906		2.09023	-2.39016		0.516228	-0.614626	10	10	10	32.6	32.6	32.6	44.243	0	83.129	3805300000	69	By MS/MS	By MS/MS	By MS/MS	By MS/MS
P25705;P25705-2;P25705-3;K7EK77;K7ENJ4;K7ERX7;K7EJP1;K7EQH4;K7ESA0	P25705;P25705-2;P25705-3	ATP synthase subunit alpha, mitochondrial	ATP5A1	33.9791	34.431	31.7209	33.7148	34.2422	34.8576	32.152	34.8779	31.6819	32.7743	34.8084	30.7274	33.7984	34.5204	34.921	31.827		0.103884	0.265745		0.39903	0.963442		0.267493	-0.570989		0.525788	-1.26869		0.398326	-0.614594	45	45	45	67.1	67.1	67.1	59.75	0	323.31	288100000000	1068	By MS/MS	By MS/MS	By MS/MS	By MS/MS
Q16611;A0A0A0MRG8;Q16611-2	Q16611;A0A0A0MRG8;Q16611-2	Bcl-2 homologous antagonist/killer	BAK1	24.9914	25.502	23.1612	23.3043	25.9825	26.9436	25.6952	25.4078	22.833	22.8975	25.8429	23.6454	26.0596	25.6679	26.8255	22.2998		0.318808	0.794057		0.185199	0.435014		1.3929	-1.76755		0.532576	-1.40851		0.355069	-0.614536	5	5	5	40.3	40.3	40.3	23.408	0	22.449	730020000	21	By matching	By MS/MS	By matching
P62191;P62191-2;G3V4X1	P62191;P62191-2	26S protease regulatory subunit 4	PSMC1	24.5459	26.4462	25.7137	25.0202	25.6705	27.0794	26.2345	26.6849	23.707	25.2067	26.0073	23.2449	25.8837	27.2393	25.7111	25.4842		0.281629	0.337734		0.538959	0.890027		0.985994	-0.985802		1.05641	-1.53809		0.553463	-0.61388	6	6	6	20.2	20.2	20.2	49.184	0	155.03	1119900000	27	By MS/MS	By MS/MS	By MS/MS	By MS/MS
Q53GS7;Q53GS7-2	Q53GS7;Q53GS7-2	Nucleoporin GLE1	GLE1	26.712	26.2274	26.4834	25.5861	26.712	26.4239	27.0811	26.8958	25.1164	24.3031	25.8995	26.1079	26.4814	26.2306	26.0912	26.9837		0.660612	0.331489		0.959171	0.895506		0.958736	-0.525998		1.26923	-1.09001		1.0447	-0.613498	8	8	8	15.8	15.8	15.8	79.835	0	44.888	1433500000	53	By MS/MS	By MS/MS	By MS/MS	By MS/MS
O60725	O60725	Protein-S-isoprenylcysteine O-methyltransferase	ICMT	24.7327	24.4111	22.2121	24.5245	22.2798	23.0123	24.5349	23.032	21.5987	25.8219	22.238	24.7681	21.3913	22.3229	22.7773	22.9139		-4.34294e-08	0		0.115795	0.363443		0.447906	0.755352		0.548699	1.2553		0.429811	-0.613416	3	3	3	9.9	9.9	9.9	31.938	0.00092464	3.4254	155820000	7	By MS/MS	By MS/MS	By matching	By MS/MS
P35250;P35250-2;A0A087WVY3;H7C5P4;H7C5P1;H7C5Q7;F8WC37;H7C5A0;H7C5G4;H7C596;H7C5S7	P35250;P35250-2;A0A087WVY3	Replication factor C subunit 2	RFC2	27.3953	27.9027	28.193	27.9924	28.5172	29.1862	29.0415	28.7873	25.7522	27.0987	28.5434	26.1851	28.8621	28.5914	28.6842	28.3916		0.686176	0.25071		0.749438	0.976042		2.38914	-1.01218		1.49553	-1.73752		0.638235	-0.613376	14	14	14	56.2	56.2	56.2	39.157	0	206.97	5466800000	124	By MS/MS	By MS/MS	By MS/MS	By MS/MS
Q5TDG9;Q5TDH4;Q9Y2G8;Q9Y2G8-2	Q5TDG9;Q5TDH4;Q9Y2G8;Q9Y2G8-2	DnaJ homolog subfamily C member 16	DNAJC16	24.2062	22.4527	24.9101	24.0538	23.1873	22.8641	23.7587	23.6725	23.0778	23.3776	22.9259	23.5291	22.9357	22.4732	23.0155	22.8676		-4.34294e-08	0		0.596106	0.678092		0.424465	0.535048		1.16237	0.404614		1.21523	-0.612875	4	4	4	10.1	10.1	10.1	69.312	0.00027233	6.8132	76366000	9	By MS/MS		By matching	By MS/MS
Q5BJF2;J3KT68;Q86XC5;J3KTD1	Q5BJF2;J3KT68	Transmembrane protein 97	TMEM97	26.7767	24.9349	24.608	25.76	26.0235	25.1354	25.5924	25.5139	22.6793	26.4088	28.2143	26.148	24.9779	22.2358	26.3255	22.4544		0.76472	1.56788		0.100343	-0.342725		0.0308497	-0.0463967		0.572839	1.86421		0.328074	-0.612576	3	3	3	18.8	18.8	18.8	20.848	0.00027724	7.2347	973060000	24	By MS/MS	By MS/MS	By MS/MS	By MS/MS
Q9UMY1;H7C2B1;Q9UMY1-2	Q9UMY1;H7C2B1;Q9UMY1-2	Nucleolar protein 7	NOL7	27.5863	26.9364	28.8953	27.702	28.8879	28.0718	29.0494	27.5363	25.5246	25.8893	29.8589	25.169	28.5377	27.3102	28.7107	28.7685		0.0382269	0.0545473		0.450091	1.16956		0.515423	-0.606348		0.736038	-1.72136		0.416179	-0.612056	11	11	11	28.4	28.4	28.4	29.426	0	89.405	4954800000	79	By MS/MS	By MS/MS	By MS/MS	By MS/MS
Q96EH3	Q96EH3	Mitochondrial assembly of ribosomal large subunit protein 1	MALSU1	23.3666	23.2338	23.7375	25.0349	25.4966	25.607	22.6748	24.5951	22.588	22.8829	23.1814	22.2933	24.4542	24.5367	26.1876	22.7324		0.0410413	0.115625		1.29739	1.10682		0.419157	-0.750137		1.2628	-1.74133		0.472517	-0.611221	2	2	2	13.7	13.7	13.7	26.17	0	19.053	425800000	14	By matching	By MS/MS		By MS/MS
P20073-2;P20073	P20073-2;P20073	Annexin A7	ANXA7	26.295	26.4037	26.6351	25.1813	26.3424	26.5245	25.7832	23.8669	23.0134	23.5238	26.0959	22.5037	26.1189	27.1675	26.6846	27.0364		0.867102	-1.12261	+	1.46155	2.34457		0.304741	0.499528		1.92732	-2.96765		0.363246	-0.610985	8	8	8	18.9	18.9	18.9	50.315	0	23.894	1202700000	19	By matching	By MS/MS	By MS/MS	By MS/MS
P08579	P08579	U2 small nuclear ribonucleoprotein B	SNRPB2	28.7466	28.6357	28.7708	27.918	29.0308	29.5194	29.5194	29.3051	26.8784	28.2398	29.556	27.22	28.3267	28.2757	29.403	28.6613		1.26077	0.676973		0.372592	0.544218		1.91564	-0.825858		0.480291	-0.693103		0.881612	-0.610595	13	10	10	53.3	45.8	45.8	25.486	0	168.67	7339100000	91	By MS/MS	By MS/MS	By MS/MS	By MS/MS
P61158;B4DXW1;F8WDR7;Q9P1U1-2;Q9P1U1;A0A0A0MTI9;H7C4J1;C9IZN3;Q9C0K3;Q9P1U1-3	P61158;B4DXW1	Actin-related protein 3	ACTR3	28.187	28.8436	28.7435	28.3759	29.6794	30.0095	29.282	30.439	27.4933	26.403	29.1271	27.342	29.9505	29.6358	29.4315	29.2941		0.430402	0.274475		0.80187	0.946158		2.4027	-1.31493		1.84106	-1.98662		0.554356	-0.610317	16	16	16	50.7	50.7	50.7	47.371	0	295.44	10237000000	135	By MS/MS	By MS/MS	By MS/MS	By MS/MS
Q9NQ50	Q9NQ50	39S ribosomal protein L40, mitochondrial	MRPL40	26.9318	27.5525	25.9753	27.4276	28.3179	28.7323	27.1501	28.3598	24.6095	26.4111	28.0766	26.1769	27.3278	27.0793	29.0698	26.8168		0.406897	0.566628		0.354072	0.653278		1.24725	-1.16822		0.697104	-1.25487		0.522886	-0.609953	8	8	8	36.4	36.4	36.4	24.49	0	103.77	3360000000	57	By MS/MS	By MS/MS	By MS/MS	By MS/MS
Q8NBZ7;Q8NBZ7-2;Q8NBZ7-3;C9JCB7;C9JFU6;C9JE50;C9JW33;C9J3T9	Q8NBZ7;Q8NBZ7-2;Q8NBZ7-3;C9JCB7;C9JFU6;C9JE50;C9JW33	UDP-glucuronic acid decarboxylase 1	UXS1	25.9664	25.887	23.4617	25.2114	25.7138	26.8902	25.8956	26.4076	25.4623	23.58	26.1146	22.383	26.3366	26.4012	26.4236	23.8676		0.285737	0.469548		0.30274	0.746689		0.861183	-1.09516		0.611844	-1.3723		0.426146	-0.608119	6	6	6	26.9	26.9	26.9	47.576	0	39.722	949280000	26	By MS/MS	By MS/MS	By matching	By MS/MS
P35998;P35998-2;C9JLS9	P35998;P35998-2	26S protease regulatory subunit 7	PSMC2	25.2278	26.0949	25.3354	24.9288	25.6363	27.3149	27.08	27.0316	23.1992	25.978	25.6952	24.1241	26.049	28.0436	25.6109	25.0857		0.32109	0.568427		0.405893	0.647563		1.62423	-1.36901		0.77612	-1.44815		0.476833	-0.607995	17	17	17	40.6	40.6	40.6	48.633	0	67.672	1374000000	36	By matching	By MS/MS	By MS/MS	By MS/MS
Q9H0U9	Q9H0U9	Testis-specific Y-encoded-like protein 1	TSPYL1	22.959	24.2483	22.1818	22.9401	25.5015	24.4872	22.495	23.3888	23.3011	21.82	22.7574	22.138	22.9839	24.1943	23.1889	22.9557		0.389699	0.637393		-4.34294e-08	0		0.522357	-0.885804		0.959933	-0.826608		0.655958	-0.607795	4	4	4	15.3	15.3	15.3	49.192	0	12.591	168030000	13		By MS/MS	By matching
O60831;A6NP52;A6NM71	O60831;A6NP52;A6NM71	PRA1 family protein 2	PRAF2	23.6604	27.316	21.773	23.8842	21.8622	27.8773	22.8884	24.8259	21.4666	23.2147	22.6926	23.9745	23.5594	25.7472	24.9737	23.6004		0.025557	-0.106714		0.471272	1.32126		0.0405729	-0.205078		1.1354	-1.63306		0.277742	-0.607275	2	2	2	16.3	16.3	16.3	19.258	0.0002739	6.94	792150000	11	By MS/MS	By MS/MS		By matching
O43929-2;O43929-3;O43929;CON__Q2YDI2	O43929-2;O43929-3;O43929	Origin recognition complex subunit 4	ORC4	24.8589	25.7716	24.4507	25.0693	25.819	25.8702	26.3709	26.2722	23.4881	22.6167	24.9548	24.6343	25.3959	26.0611	25.8208	26.6584		0.124298	0.0990272		0.940104	1.11415		1.82666	-1.04545		1.86145	-2.06058		0.557012	-0.606589	6	6	6	22.7	22.7	22.7	40.87	0	21.308	758730000	25	By MS/MS	By MS/MS	By MS/MS	By MS/MS
P12004	P12004	Proliferating cell nuclear antigen	PCNA	28.5817	28.1528	28.1377	28.3107	29.5765	29.2381	29.7513	29.0163	26.4393	28.0965	28.3242	26.8995	29.0143	29.195	28.485	29.4646		0.643063	0.355822		0.929923	0.855827		2.87835	-1.09983		1.72468	-1.59984		0.713447	-0.605824	14	14	14	70.5	70.5	70.5	28.768	0	298.7	8235800000	107	By MS/MS	By MS/MS	By MS/MS	By MS/MS
Q9Y221;Q9Y221-2;J3QLW7;J3QRD6;J3QRR4	Q9Y221;Q9Y221-2;J3QLW7	60S ribosome subunit biogenesis protein NIP7 homolog	NIP7	29.2329	28.2141	28.7709	29.7135	29.4361	29.3861	30.1934	28.7503	26.6328	28.2794	29.5005	28.2685	29.3669	28.4148	29.5698	28.8197		0.45354	0.398642		0.567345	0.812548		0.477374	-0.458589		0.648862	-0.872495		0.80297	-0.605595	11	11	11	68.3	68.3	68.3	20.462	0	91.011	8445500000	112	By MS/MS	By MS/MS	By MS/MS	By MS/MS
Q9UHN1;J3KRM2;J3QRU9	Q9UHN1	DNA polymerase subunit gamma-2, mitochondrial	POLG2	25.2286	25.5394	24.9335	25.4496	26.5565	26.9517	26.1555	26.5945	22.0865	24.2516	26.2066	25.2079	26.235	25.6297	26.4677	26.4805		0.677847	0.361311		0.424144	0.849635		3.02975	-1.27679		1.00835	-1.76511		0.487162	-0.605473	10	10	10	25.2	25.2	25.2	54.91	0	22.53	1024000000	47	By matching	By MS/MS	By MS/MS	By MS/MS
P38432;I3L369	P38432	Coilin	COIL	29.661	29.3822	29.3403	29.071	30.4983	29.8522	30.5004	30.3156	28.5255	27.6216	29.3595	28.9067	29.955	29.1509	29.7332	30.5374		0.662651	0.44748		1.00915	0.760282		2.50778	-0.92799		1.42322	-1.24079		0.887232	-0.603881	23	23	23	35.1	35.1	35.1	62.608	0	246.58	13329000000	169	By MS/MS	By MS/MS	By MS/MS	By MS/MS
P29992;K7EL62;P50148;O95837;A0A087WVZ3;B1AM21	P29992;K7EL62	Guanine nucleotide-binding protein subunit alpha-11	GNA11	28.417	28.0698	26.6956	27.4556	28.3054	29.317	28.0196	28.731	23.0725	26.7448	28.5961	27.8154	28.2013	28.9183	28.7539	28.0787		0.111757	0.105227		0.374808	1.10232		1.02244	-0.93375		0.76909	-1.93084		0.371155	-0.603771	14	13	13	43.7	41.5	41.5	42.123	0	170.81	5151800000	96	By MS/MS	By MS/MS	By MS/MS	By MS/MS
O75063;X6RH03	O75063	Glycosaminoglycan xylosylkinase	FAM20B	24.0605	22.4969	22.0853	24.5097	24.6532	26.6209	24.6314	25.9207	23.4273	24.1701	22.294	22.3391	25.4843	24.7697	25.3715	22.2941		0.500437	0.97662		0.115148	0.230463		1.52192	-2.16843		0.8117	-1.42227		0.375971	-0.603541	8	8	8	28.9	28.9	28.9	46.432	0	33.616	474120000	15	By MS/MS	By MS/MS	By matching	By MS/MS
Q96I24;Q96I24-2	Q96I24	Far upstream element-binding protein 3	FUBP3	29.5349	29.7679	29.7369	29.0853	30.3458	30.196	30.2129	30.6045	27.8829	28.5448	29.6169	28.1291	30.023	30.1466	29.7149	30.5989		0.482538	0.218974		1.26481	0.987848		2.34319	-0.808565		2.00374	-1.57744		0.820027	-0.603411	23	20	20	54.2	51	51	61.64	0	186.44	15463000000	177	By MS/MS	By MS/MS	By MS/MS	By MS/MS
Q9UQ90;Q9UQ90-2;J3KRF6;H3BTY6;H3BTR8	Q9UQ90	Paraplegin	SPG7	26.009	26.3041	25.3708	25.8479	26.6641	27.6039	26.4483	26.3041	21.8632	25.8005	26.7284	25.8529	26.3292	25.716	27.3541	26.0813		0.364498	0.384933		0.314257	0.821659		1.32104	-0.872148		0.529365	-1.30887		0.452111	-0.603296	9	9	9	16	16	16	88.234	0	58.19	1286300000	43	By MS/MS	By MS/MS	By MS/MS	By MS/MS
H7BYP1;G5E9G1;A2A3F3;A2A3F4;E9PBI7;A2A3F7;Q9HCF6-10;Q9HCF6-8;Q9HCF6-4;Q9HCF6-2;Q9HCF6-5;Q9HCF6-6;Q9HCF6-3;Q9HCF6-7;Q9HCF6;Q9HCF6-11	H7BYP1;G5E9G1;A2A3F3;A2A3F4;E9PBI7;A2A3F7;Q9HCF6-10;Q9HCF6-8;Q9HCF6-4;Q9HCF6-2;Q9HCF6-5;Q9HCF6-6;Q9HCF6-3;Q9HCF6-7;Q9HCF6;Q9HCF6-11	Transient receptor potential cation channel subfamily M member 3	TRPM3	26.2256	26.6741	26.1676	26.3256	26.8547	28.0666	26.8458	27.0084	25.6506	24.0322	26.7608	25.867	27.3874	26.7587	26.607	26.2857		0.538762	0.434179		0.63452	0.770623		1.44254	-0.845619		0.989748	-1.18206		0.758176	-0.602401	1	1	1	1.2	1.2	1.2	177.77	0.0034535	2.5932	2713700000	22	By MS/MS	By MS/MS	By matching	By matching
Q9C0C4	Q9C0C4	Semaphorin-4C	SEMA4C	22.1605	24.8036	23.7641	22.9549	24.15	24.8723	23.1085	24.6932	23.1318	21.8482	22.3539	24.2093	24.5268	24.7869	22.3917	22.4418		0.384257	0.669179		0.292346	0.534954		0.524439	-0.785243		0.335765	-0.651018		0.553813	-0.602066	3	3	3	5.2	5.2	5.2	92.622	0.00025013	4.8397	213390000	8	By MS/MS	By matching	By matching	By MS/MS
O75525-2;O75525;E5RJZ9;E5RG12;H0YAQ3;H0YAQ1;E5RHD3	O75525-2;O75525;E5RJZ9;E5RG12;H0YAQ3	KH domain-containing, RNA-binding, signal transduction-associated protein 3	KHDRBS3	27.7066	27.7946	28.3363	27.6726	28.5517	28.7769	29.4818	28.6117	25.9174	26.8603	28.2812	26.6172	28.2533	28.4008	28.459	29.3341		0.317153	0.243727		0.940309	0.958494		1.99582	-0.977998		1.65332	-1.69277		0.661831	-0.60111	15	12	12	51.3	48	48	30.249	0	40.521	5593100000	65	By MS/MS	By MS/MS	By MS/MS	By MS/MS
Q9Y2Z9-3;G3XA86;Q9Y2Z9;A0A0D9SFJ1;Q9Y2Z9-2;G3V2L5;G3V4A6;G3V434;G3V3A1	Q9Y2Z9-3;G3XA86;Q9Y2Z9;A0A0D9SFJ1;Q9Y2Z9-2	Ubiquinone biosynthesis monooxygenase COQ6, mitochondrial	COQ6	22.2998	28.1255	23.5716	26.3616	27.3089	29.2019	27.0071	28.3382	23.2975	26.1689	27.6541	23.8352	26.7262	29.6987	27.5236	22.5017		0.368994	1.35144		0.0307893	-0.149307		1.05531	-2.87438		0.319904	-1.37363		0.19992	-0.601067	7	7	7	22.1	22.1	22.1	48.593	0	33.145	3806400000	16	By matching	By MS/MS	By matching	By matching
Q12972;A0A0A0MT09;Q12972-2;Q12972-3	Q12972;A0A0A0MT09;Q12972-2	Nuclear inhibitor of protein phosphatase 1;Activator of RNA decay	PPP1R8	26.3673	26.9324	26.1878	26.4083	27.2799	27.2174	27.7593	27.3535	25.5744	22.6058	26.9929	26.2608	27.6597	27.3291	26.6391	27.649		0.115214	0.0833182		0.528186	1.11549		2.43787	-0.928596		1.0207	-1.96077		0.453574	-0.599405	12	12	12	46.7	46.7	46.7	38.478	0	139.28	2042300000	61	By MS/MS	By MS/MS	By MS/MS	By MS/MS
Q969G3-2;Q969G3;B4DGM3;Q969G3-6;Q969G3-5;Q969G3-3;Q969G3-4;J3QKS7;K7EMQ8;H7C048;J3KT85;J3QR61;J3KS99;J3QL66;J3QKX6	Q969G3-2;Q969G3;B4DGM3;Q969G3-6;Q969G3-5;Q969G3-3;Q969G3-4;J3QKS7;K7EMQ8;H7C048	SWI/SNF-related matrix-associated actin-dependent regulator of chromatin subfamily E member 1	SMARCE1	28.4689	29.1933	29.3902	28.6958	29.3409	29.4041	29.9841	29.8329	27.674	27.7175	28.9201	27.7912	29.0828	28.9979	29.5937	29.7383		0.551132	0.287306	+	1.31987	0.911355		1.41672	-0.703451		2.03766	-1.3275		0.964704	-0.599331	15	15	14	52.6	52.6	50.7	41.779	0	323.31	9327300000	131	By MS/MS	By MS/MS	By MS/MS	By MS/MS
H0Y714;Q96G21;E7ENR5;B8ZZ47;B9A008;F8WCN0	H0Y714;Q96G21;E7ENR5;B8ZZ47;B9A008	U3 small nucleolar ribonucleoprotein protein IMP4	IMP4	28.0681	28.4098	29.3323	28.9723	29.0833	28.8143	29.8018	29.5736	26.8405	27.656	29.2701	27.0056	29.131	28.9817	29.2645	29.1132		0.364284	0.195632		0.800712	1.00256		0.86799	-0.622611		1.37022	-1.42954		0.741596	-0.599096	14	14	14	49.3	49.3	49.3	31.835	0	124.47	8054300000	93	By MS/MS	By MS/MS	By MS/MS	By MS/MS
Q9UBC3-7;Q9UBC3-8;Q9UBC3-3;Q9UBC3-2;Q9UBC3-6;Q9UBC3;Q9UBC3-5;Q9UBC3-4	Q9UBC3-7;Q9UBC3-8;Q9UBC3-3;Q9UBC3-2;Q9UBC3-6;Q9UBC3;Q9UBC3-5;Q9UBC3-4	DNA (cytosine-5)-methyltransferase 3B	DNMT3B	22.8627	24.4808	23.69	23.582	23.9932	24.2751	22.768	24.7438	23.3606	23.3998	22.509	24.6462	24.0642	22.3255	22.7526	22.546		0.901527	1.02295		0.118341	0.174965		0.216996	-0.29115		0.419676	0.55683		0.841146	-0.598956	6	4	4	12.5	9.8	9.8	77.718	0	11.855	206290000	12	By MS/MS	By MS/MS	By matching	By matching
P84077;P61204;F5H423;F5H0C7;P61204-2;H0YGG7	P84077;P61204;F5H423;F5H0C7;P61204-2	ADP-ribosylation factor 1;ADP-ribosylation factor 3	ARF1;ARF3	25.7287	21.8477	25.5566	25.4917	25.5543	25.3594	26.5561	24.8036	22.9123	26.2749	23.184	25.5879	23.3926	27.0606	25.2243	22.4707		0.423724	1.0313		0.0460231	0.166423		0.398366	-0.912186		0.0120502	-0.0473113		0.337043	-0.598861	8	8	4	59.7	59.7	29.8	20.697	0	27.515	974080000	46	By MS/MS	By MS/MS	By MS/MS	By MS/MS
A0A0C4DGQ6;Q96P16;Q96P16-3;K7EP82;K7EQR8	A0A0C4DGQ6;Q96P16;Q96P16-3	Regulation of nuclear pre-mRNA domain-containing protein 1A	RPRD1A	25.993	25.9776	25.0594	26.1716	27.2074	26.8744	27.0237	26.4588	22.916	24.9258	26.368	23.831	26.1268	26.7627	27.248	27.7985		0.086465	-0.0928998		0.8208	1.29023		1.98048	-1.09067		1.62126	-2.47379		0.426865	-0.598663	13	13	8	44.6	44.6	30.8	32.916	0	50.802	1476400000	40	By MS/MS	By MS/MS	By MS/MS	By MS/MS
B9TX33;Q71SY5-5;Q71SY5;Q71SY5-2;Q71SY5-4;Q71SY5-3	B9TX33;Q71SY5-5;Q71SY5;Q71SY5-2;Q71SY5-4;Q71SY5-3	Mediator of RNA polymerase II transcription subunit 25	MED25	22.9894	24.1609	23.3706	23.3002	23.0137	22.9745	23.7814	22.5091	22.5923	23.2991	22.5868	21.9236	22.9052	21.6008	22.7916	23.6128		0.288974	0.342093		-4.34294e-08	0		-4.34294e-08	0		0.0921127	-0.127129		1.19631	-0.59846	1	1	1	4.5	4.5	4.5	41.548	0.0038429	2.4383	241920000	7	By MS/MS	By MS/MS	By MS/MS	By matching
Q14686;F6M2K4;F6M2K2;A0A0D9SFT8	Q14686	Nuclear receptor coactivator 6	NCOA6	23.2196	24.8062	24.1852	25.4	25.1503	23.1235	24.2319	24.4726	25.3913	22.8062	22.1835	25.7625	23.5891	22.2127	22.9801	24.8763		0.549167	0.829999		0.136554	0.366845		0.0917591	0.158194		0.236422	0.621349		0.490638	-0.598422	5	5	5	4.4	4.4	4.4	219.14	0	17.424	176190000	11	By MS/MS	By MS/MS	By MS/MS	By MS/MS
Q9Y5M8;H7C4H2;C9J5Z8	Q9Y5M8;H7C4H2	Signal recognition particle receptor subunit beta	SRPRB	29.2936	29.7052	28.8262	29.7142	29.7804	30.6347	29.6868	30.6209	27.3605	28.8454	29.5822	28.1994	29.67	30.2769	30.0953	29.4468		0.426881	0.308455		0.863699	0.887915		1.26494	-0.795908		1.44866	-1.37537		0.773519	-0.598185	16	16	16	59	59	59	29.702	0	313.68	14156000000	149	By MS/MS	By MS/MS	By MS/MS	By MS/MS
Q9Y2P8;Q5VZU3;Q5VYW8;Q9Y2P8-2;Q5VZU2	Q9Y2P8	RNA 3-terminal phosphate cyclase-like protein	RCL1	29.1255	28.8943	29.3355	29.0047	29.7206	29.8072	30.2892	29.9044	27.287	27.9776	29.5412	27.8227	29.4666	29.5428	29.8069	29.8529		0.834699	0.263055		0.967892	0.932885		2.7595	-0.840343		1.65202	-1.51017		0.790001	-0.59797	16	16	16	41.6	41.6	41.6	40.842	0	165.23	11396000000	152	By MS/MS	By MS/MS	By MS/MS	By MS/MS
P22626;P22626-2;A0A087WUI2	P22626;P22626-2;A0A087WUI2	Heterogeneous nuclear ribonucleoproteins A2/B1	HNRNPA2B1	34.3246	34.3929	34.6624	34.2595	35.4131	35.0724	35.3728	35.1096	33.1485	33.2449	34.6354	32.9876	34.9618	34.6962	34.9043	35.2453		1.04845	0.290061		1.22387	0.905737		3.26064	-0.832111		1.9673	-1.44779		0.892069	-0.597899	41	41	40	76.5	76.5	76.5	37.429	0	323.31	517460000000	2448	By MS/MS	By MS/MS	By MS/MS	By MS/MS
P25398	P25398	40S ribosomal protein S12	RPS12	27.9989	27.8799	27.5654	28.5577	28.5381	29.0078	29.2937	27.9092	27.1018	26.9934	28.1246	25.3781	28.6139	29.0935	28.8437	27.8221		0.0830525	0.0939307		0.927303	1.10098		0.957922	-0.686727		1.44051	-1.69378		0.626183	-0.597455	7	7	7	55.3	55.3	55.3	14.515	0	96.263	6440700000	114	By MS/MS	By MS/MS	By MS/MS	By MS/MS
B1AVT0;P49760-3;P49760	B1AVT0;P49760-3;P49760	Dual specificity protein kinase CLK2	CLK2	25.1049	22.5092	24.104	24.2585	24.4125	25.3018	24.5978	25.1152	23.6538	21.8491	24.6333	24.5569	25.2691	22.9012	22.7824	24.9844		0.591683	0.872566		0.144502	0.320864		0.725586	-0.862659		0.125773	-0.310957		0.547423	-0.596715	3	3	3	7.2	7.2	7.2	59.874	0	16.083	351770000	17	By MS/MS	By MS/MS	By MS/MS	By MS/MS
A0A0C4DGG1;Q9UKS6;E9PIY1;E9PJ75;E9PNM9;E9PJ33;H0YDM6	A0A0C4DGG1;Q9UKS6;E9PIY1	Protein kinase C and casein kinase substrate in neurons protein 3	PACSIN3	25.475	25.8692	26.4577	25.9913	26.2708	27.0452	27.5186	27.9585	22.5866	25.5005	27.1032	25.1702	27.3077	25.797	27.169	27.179		0.272741	0.335096		0.393244	0.858131		1.6309	-1.25002		0.896614	-1.77306		0.428799	-0.596614	11	11	11	32.3	32.3	32.3	46.494	0	44.93	1735800000	36	By MS/MS	By matching	By MS/MS	By MS/MS
Q9BTT6;Q9BTT6-2;Q5T0G3	Q9BTT6;Q9BTT6-2;Q5T0G3	Leucine-rich repeat-containing protein 1	LRRC1	25.1888	24.6306	24.6171	24.8428	26.872	26.2849	25.0969	25.9197	23.2973	24.3779	26.034	22.2868	24.852	25.3687	26.1387	26.3361		0.30697	0.369502		0.454223	0.820834		1.67533	-1.22356		0.986019	-1.67489		0.479446	-0.595168	12	9	9	31.7	27.1	27.1	59.241	0	46.935	744220000	36	By MS/MS	By MS/MS	By MS/MS	By MS/MS
Q86U90	Q86U90	YrdC domain-containing protein, mitochondrial	YRDC	23.1421	23.2847	22.4213	24.5744	22.6671	23.0272	24.9093	23.169	23.1354	22.4241	21.8464	23.0215	22.9579	22.2043	23.9195	22.9256		0.303149	0.441307		-4.34294e-08	0		0.0455116	-0.0875487		-4.34294e-08	0		0.841137	-0.595036	3	3	3	14	14	14	29.328	0.00048709	4.3658	125790000	3	By MS/MS	By matching		By matching
F8WCF6;P59998;P59998-3;F8WDD7;H7C0A3;A0A0A6YYG9;P59998-2;R4GN08;P59998-4;F8WE39;F8WDW3	F8WCF6;P59998;P59998-3;F8WDD7;H7C0A3;A0A0A6YYG9;P59998-2;R4GN08;P59998-4	Actin-related protein 2/3 complex subunit 4	ARPC4-TTLL3;ARPC4	28.9518	28.8061	27.999	28.5552	28.9946	29.9294	29.0349	29.123	26.8046	27.2049	29.4855	27.7015	29.2035	28.4677	29.5187	28.2481		0.505129	0.410991		0.583816	0.778904		1.19702	-0.692466		0.793505	-1.06038		0.762771	-0.594948	8	8	8	56.4	56.4	56.4	21.058	0	28.884	7381700000	55	By MS/MS	By MS/MS	By MS/MS	By MS/MS
P09496-2;F8WF69;P09496-4;P09496-3;P09496;P09496-5;C9J8P9	P09496-2;F8WF69;P09496-4;P09496-3;P09496	Clathrin light chain A	CLTA	23.2044	26.7713	26.1421	25.6705	26.4014	28.4818	28.7636	28.5151	26.1281	25.8012	23.8885	23.0701	28.0924	28.0786	28.1494	25.9865		0.247114	0.463746		0.279586	0.725092		1.45776	-2.59339		1.69567	-2.85474		0.266039	-0.594419	7	7	7	27.1	27.1	27.1	23.662	0	108.83	2930400000	45	By matching	By MS/MS	By MS/MS	By matching
E7EVJ3;P52848;P52848-2	E7EVJ3;P52848;P52848-2	Bifunctional heparan sulfate N-deacetylase/N-sulfotransferase 1;Heparan sulfate N-deacetylase 1;Heparan sulfate N-sulfotransferase 1	NDST1	23.3036	24.4361	23.521	23.2587	23.0559	25.005	22.0488	25.5648	23.0337	23.1642	22.5463	23.2565	22.8837	24.7449	22.1954	23.6146		0.227825	0.558976		1.02599	0.62964		0.124587	-0.288796		0.259732	-0.35946		0.613919	-0.594308	4	4	4	6.1	6.1	6.1	94.353	0.00026709	6.3217	233290000	4	By matching	By MS/MS		By matching
P84103-2;P84103;A0A087X2D0	P84103-2;P84103;A0A087X2D0	Serine/arginine-rich splicing factor 3	SRSF3	31.6118	31.6918	31.7885	32.0493	32.4374	32.6232	32.8343	32.1866	30.8243	30.8784	32.3875	29.4261	31.9161	31.9794	32.667	32.3929		0.590201	0.281514		0.722834	0.906254		2.33686	-0.735026		1.12862	-1.35977		0.746434	-0.593884	13	13	12	65.3	65.3	65.3	14.203	0	221.09	68381000000	182	By MS/MS	By MS/MS	By MS/MS	By MS/MS
Q08380;K7ESM3;K7EKQ5;K7EP36;K7EQT9;K7ES75;K7EN99;K7ERZ6;K7EJY8;K7EJD3	Q08380	Galectin-3-binding protein	LGALS3BP	25.3386	26.5509	25.0121	25.6117	26.2447	27.1846	25.3111	26.1936	22.5913	25.8845	26.3105	22.5174	25.8276	27.2091	26.6053	25.7514		0.0803009	-0.114828		0.564298	1.3024		0.557833	-0.60518		0.954089	-2.02241		0.399242	-0.593787	9	9	9	25.6	25.6	25.6	65.33	0	77.895	1185200000	36	By MS/MS	By MS/MS	By MS/MS	By MS/MS
P62829;C9JD32;J3KT29;J3KTJ3;J3QQT9	P62829;C9JD32;J3KT29	60S ribosomal protein L23	RPL23	30.0198	30.3288	30.1303	30.707	30.5356	31.55	30.6844	29.903	29.2002	28.8217	31.089	28.2587	30.3964	29.5992	31.7612	29.9905		0.152578	0.231399		0.740492	0.954063		0.449246	-0.371758		0.68477	-1.09442		0.673793	-0.592731	11	11	5	59.3	59.3	25.7	14.865	0	91.347	23856000000	135	By MS/MS	By MS/MS	By MS/MS	By MS/MS
J3KS81;Q8N511;J3KRW7	J3KS81;Q8N511;J3KRW7	Transmembrane protein 199	TMEM199	23.3788	22.4518	22.5646	24.1444	24.5082	25.1624	23.324	23.0808	23.7513	22.6612	23.3101	23.2898	23.1016	22.1211	22.9071	22.7371		1.29023	1.30212		-4.34294e-08	0		0.675957	-0.883968		-4.34294e-08	0		0.850693	-0.591952	3	3	3	36.8	36.8	36.8	14.209	0.00026337	5.9915	308810000	1	By MS/MS	By matching	By matching	By matching
P56182;D6RE82	P56182	Ribosomal RNA processing protein 1 homolog A	RRP1	29.1991	29.1555	30.0432	28.8941	30.2066	29.4611	30.3301	30.0961	27.1967	27.8501	29.4662	27.8009	30.1367	30.0299	29.5834	30.5873		0.0774208	-0.0608368		1.20138	1.2445		1.16601	-0.700511		2.04771	-2.00584		0.603575	-0.59183	20	20	20	54.9	54.9	54.9	52.839	0	323.31	13141000000	184	By MS/MS	By MS/MS	By MS/MS	By MS/MS
D6RIU2;D6RDP6;D6RHU6;D6RDY1;D6RA76;D6RC11;D6R9S8;D6RCE6;D6RFX6;D6RDI6;D6RCR8;Q9NY35-2;Q9NY35;D6RD48;D6RAZ7;H0Y8T9;D6R9K1;D6RB31;D6RCP3;Q9NY35-3	D6RIU2;D6RDP6;D6RHU6;D6RDY1;D6RA76;D6RC11;D6R9S8;D6RCE6;D6RFX6;D6RDI6;D6RCR8;Q9NY35-2;Q9NY35;D6RD48;D6RAZ7;H0Y8T9	Claudin domain-containing protein 1	CLDND1	24.29	23.1543	22.5304	24.2006	22.7765	23.6254	25.4588	24.3486	22.8768	23.7322	23.4853	23.2201	23.0321	24.1684	22.6776	22.4577		0.685051	0.96839		-4.34294e-08	0		0.300559	-0.508533		-4.34294e-08	0		0.801137	-0.591804	3	3	3	29.7	29.7	29.7	16.049	0.00028377	7.7891	209400000	3	By matching	By matching	By matching	By matching
O95639;H7C419;C9JEV9;O95639-3;O95639-2;B7Z7B0	O95639;H7C419;C9JEV9;O95639-3;O95639-2;B7Z7B0	Cleavage and polyadenylation specificity factor subunit 4	CPSF4	25.3157	26.4414	23.0277	22.86	25.9937	26.76	26.5413	22.8838	23.7117	22.1737	24.1716	22.7978	25.5985	25.2864	25.79	25.5601		0.00517473	-0.0140419		0.567948	1.19752		0.395202	-1.13351		2.64821	-2.34507		0.33035	-0.591737	6	6	6	33.8	33.8	33.8	30.255	0	55.913	723890000	15	By MS/MS	By MS/MS	By MS/MS	By matching
A0A0J9YXF2;A0A0J9YYG4;Q15165;J3QT77;Q15165-3;Q15165-1;G3XAK4;A0A0J9YXU7;A0A0J9YYJ1;A0A0J9YYF0;A0A0J9YYF3;A0A0J9YXM1	A0A0J9YXF2;A0A0J9YYG4;Q15165;J3QT77;Q15165-3;Q15165-1;G3XAK4	Serum paraoxonase/arylesterase 2	PON2	24.9405	26.024	22.2815	25.7505	25.3455	27.0478	23.2126	26.4262	21.8847	25.9116	22.7853	22.9259	25.7808	27.9838	25.9051	23.1187		0.0508288	-0.189065		0.515916	1.37226		0.259439	-0.758899		0.882825	-2.32022		0.265538	-0.591596	9	9	9	52.8	52.8	52.8	41.527	0	75.93	1053600000	30	By MS/MS	By MS/MS		By MS/MS
P09497-2;P09497;H0Y9Q6;D6RJD1	P09497-2;P09497	Clathrin light chain B	CLTB	24.0415	25.6716	22.7678	23.1973	21.5125	24.518	25.3819	22.3784	21.9581	22.8505	24.564	22.4644	24.556	22.6694	22.9077	22.7772		0.0787758	0.220151		-4.34294e-08	0		0.16443	0.471872		0.141386	-0.268285		0.447207	-0.59023	4	4	4	18.5	18.5	18.5	23.181	0.00048804	4.4083	130340000	5			By matching	By matching
O75381-2;O75381;K7EK59	O75381-2;O75381	Peroxisomal membrane protein PEX14	PEX14	26.0786	26.9168	26.6547	27.0701	26.7591	27.8859	26.2835	28.0071	25.4376	26.128	27.4241	23.6635	27.0573	27.4924	27.1769	26.5542		0.132237	0.163677		0.588746	1.01676		0.53903	-0.553851		0.879276	-1.40694		0.560603	-0.59022	9	9	9	34.1	34.1	34.1	36.701	0	63.238	2016600000	45	By MS/MS	By MS/MS	By MS/MS	By MS/MS
Q13043-2;Q13043;F5H5B4;A0A087WVN8	Q13043-2;Q13043;F5H5B4	Serine/threonine-protein kinase 4;Serine/threonine-protein kinase 4 37kDa subunit;Serine/threonine-protein kinase 4 18kDa subunit	STK4	23.5074	23.4818	23.6565	22.5117	22.7008	22.0021	24.4581	23.6835	22.5131	22.4415	21.3275	22.7344	23.1186	24.4827	21.1044	23.576		0.0553791	0.140693	+	1.34753	1.03525		0.0454966	0.0782561		0.473802	-0.816298		0.615956	-0.58797	3	3	3	9.3	9.3	9.3	52.335	0.00029129	8.4065	109910000	6	By matching		By MS/MS
P49406;S4R3W9;A0A0A0MRF4;H7C2J0;S4R455	P49406;S4R3W9	39S ribosomal protein L19, mitochondrial	MRPL19	28.3687	29.0271	26.829	28.6808	28.6292	29.8775	27.9612	29.367	26.9024	27.2696	28.8692	26.2258	28.8541	29.0649	29.3193	27.532		0.179278	0.266142		0.575511	0.909651		0.527233	-0.732292		1.03418	-1.3758		0.549455	-0.587896	15	15	15	46.9	46.9	46.9	33.535	0	68.999	6746000000	98	By MS/MS	By MS/MS	By MS/MS	By MS/MS
P35453	P35453	Homeobox protein Hox-D13	HOXD13	23.6407	24.465	22.2728	23.7132	23.8945	24.2144	24.3092	22.6585	22.2126	22.8901	23.625	23.0871	22.9593	22.8779	22.8613	23.9546		0.621428	0.605929		-4.34294e-08	0		-4.34294e-08	0		0.211907	-0.209533		0.991635	-0.587563	2	2	2	14.3	14.3	14.3	36.101	0.00028794	8.1745	30360000	1
P40938-2;P40938;A0A087X270	P40938-2;P40938	Replication factor C subunit 3	RFC3	27.3192	27.7157	27.9645	27.8821	28.0893	28.1684	29.299	28.3359	26.0508	26.8324	27.9117	26.4665	28.4133	27.7558	28.6968	27.9466		0.324875	0.270003		1.11571	0.905032		1.26893	-0.752753		1.65525	-1.38778		0.804627	-0.587517	9	9	9	39.3	39.3	39.3	34.756	0	150.46	4153200000	90	By MS/MS	By MS/MS	By MS/MS	By MS/MS
P08621;P08621-2;P08621-3;M0QYR1;P08621-4;M0QX04	P08621;P08621-2;P08621-3	U1 small nuclear ribonucleoprotein 70 kDa	SNRNP70	30.0293	30.3667	30.8088	30.2087	30.7352	30.6816	30.4957	31.4641	29.1319	28.4438	30.2277	28.8482	30.583	30.1208	31.1516	31.5836		0.0136778	-0.0155864	+	1.5386	1.19051		0.922731	-0.490772		1.84065	-1.69687		0.725257	-0.587462	21	21	21	40.5	40.5	40.5	51.556	0	154.84	23483000000	213	By MS/MS	By MS/MS	By MS/MS	By MS/MS
Q9P0J0;Q9P0J0-2;B4DEZ3;K7EJE1;E7ENQ6;U3KQP3	Q9P0J0;Q9P0J0-2;B4DEZ3;K7EJE1;E7ENQ6	NADH dehydrogenase [ubiquinone] 1 alpha subcomplex subunit 13	NDUFA13	28.6473	28.3634	27.0151	28.5664	28.3304	29.7742	28.6322	28.0099	26.0553	26.8763	29.0569	27.8731	28.1586	27.5904	29.3841	27.6475		0.377863	0.491536		0.398953	0.682669		0.445285	-0.538631		0.420375	-0.729764		0.637204	-0.587102	8	8	8	54.9	54.9	54.9	16.698	0	54.855	5511900000	92	By MS/MS	By MS/MS	By MS/MS	By MS/MS
Q9HCC0;Q9HCC0-2;D6RD67;D6RDF7;D6R9R1;A0A0G2JM88	Q9HCC0;Q9HCC0-2;D6RD67	Methylcrotonoyl-CoA carboxylase beta chain, mitochondrial	MCCC2	25.2527	27.8986	22.5601	26.2859	25.8711	28.2669	22.9822	28.0917	23.8178	25.8448	26.3129	21.5504	25.7817	29.0667	25.8629	24.2756		0.0118888	0.0562291		0.30007	1.11784		0.189216	-0.803638		0.592901	-1.86525		0.219985	-0.587034	16	16	16	36.1	36.1	36.1	61.332	0	97.603	2229600000	51	By MS/MS	By MS/MS	By matching	By MS/MS
E7ETZ4;Q9Y6E2;Q75MG1;B5MCE7;B5MCH7;E9PFD4;E7EMS9;E9PFE3;C9JF98;F8WDX8;Q9Y6E2-2	E7ETZ4;Q9Y6E2;Q75MG1;B5MCE7;B5MCH7;E9PFD4	Basic leucine zipper and W2 domain-containing protein 2	BZW2	25.0654	25.8957	26.0933	25.3728	26.598	26.9044	27.0633	26.7414	22.4281	26.2652	23.9569	24.5029	27.1223	28.5697	25.5875	26.6057		0.0830586	-0.14451		0.79144	1.31853		2.50317	-1.21996		1.42935	-2.683		0.358246	-0.587012	10	9	9	24.8	23	23	46.913	0	79.014	1666600000	46	By MS/MS	By MS/MS	By MS/MS	By MS/MS
Q9H6F5;Q9H6F5-2;H0YG79	Q9H6F5	Coiled-coil domain-containing protein 86	CCDC86	27.9337	27.3429	28.1194	27.3782	28.3953	27.9167	28.3684	28.6199	26.6218	26.303	26.9816	27.2208	27.9546	27.7886	27.6007	28.9081		0.344705	0.262067	+	1.75356	0.911712		1.37605	-0.631509		1.95513	-1.28115		0.990757	-0.58689	9	9	9	27.8	27.8	27.8	40.235	0	28.751	3863000000	43	By MS/MS	By MS/MS	By MS/MS	By matching
P22695;H3BRG4;H3BSJ9;H3BP04;H3BUE4;H3BUI9;A0A087WVZ4	P22695;H3BRG4;H3BSJ9	Cytochrome b-c1 complex subunit 2, mitochondrial	UQCRC2	31.6661	31.8492	30.9708	31.3278	32.3567	32.5534	31.881	32.5631	29.6304	30.0037	32.1202	31.0731	32.1393	31.7158	32.2379	31.5568		0.950731	0.426104		0.592471	0.746591		1.9047	-0.885087		1.07066	-1.20557		0.76196	-0.586347	25	25	25	73.5	73.5	73.5	48.442	0	323.31	62818000000	352	By MS/MS	By MS/MS	By MS/MS	By MS/MS
A0A087WYY3;Q9H7F0-2;Q9H7F0	A0A087WYY3;Q9H7F0-2;Q9H7F0	Probable cation-transporting ATPase 13A3	ATP13A3	25.401	24.6073	24.6995	25.3843	22.8905	22.9564	23.849	23.5508	25.6152	25.0835	23.858	22.6743	22.733	22.2991	23.3672	23.0312		-4.34294e-08	0		0.467712	0.715259	+	2.7833	1.71137		1.08598	1.45016		0.512216	-0.58465	5	5	5	10	10	10	77.378	0.00024802	4.7103	131700000	6	By MS/MS	By matching		By MS/MS
Q6P161	Q6P161	39S ribosomal protein L54, mitochondrial	MRPL54	23.2505	23.2939	23.4408	26.0661	25.8947	26.5133	23.7547	23.3576	21.8931	23.2552	25.9294	22.5999	25.6903	23.2601	24.3984	23.8714		0.250952	0.575031		0.211629	0.59342		0.361199	-0.867277		0.377268	-0.885666		0.369781	-0.584225	2	2	2	26.1	26.1	26.1	15.819	0	10.98	546480000	9		By matching		By MS/MS
Q9NUQ7;D6RGX2;H0YA18;D6RB53;D6RA67;D6R9J7	Q9NUQ7;D6RGX2;H0YA18	Ufm1-specific protease 2	UFSP2	26.2303	27.2545	25.5379	26.55	26.4567	28.3257	26.8588	27.8038	24.0871	25.4765	27.4591	25.2807	26.7933	27.9974	27.0948	26.1608		0.248404	0.349677		0.471586	0.817319		0.876816	-0.968096		0.915558	-1.43574		0.505882	-0.583498	14	14	12	32.2	32.2	23.7	53.261	0	104.04	2138500000	52	By MS/MS	By MS/MS	By matching	By MS/MS
Q96LW7-2;Q96LW7	Q96LW7-2;Q96LW7	Bcl10-interacting CARD protein	C9orf89	23.2385	24.8682	24.574	25.0092	25.2686	26.4884	26.3572	26.6249	23.5125	22.646	25.2272	24.2191	25.267	25.2372	26.3081	25.3518		0.792949	0.643735		0.325494	0.521245		1.86791	-1.76231		1.45751	-1.63982		0.474469	-0.58249	6	6	6	27.9	27.9	27.9	20.625	0	9.2646	703630000	12	By matching	By matching	By matching	By matching
Q7Z5K2;Q7Z5K2-2;Q7Z5K2-3;Q8WVX6	Q7Z5K2;Q7Z5K2-2;Q7Z5K2-3;Q8WVX6	Wings apart-like protein homolog	WAPAL	26.088	27.1836	26.4366	26.9896	26.274	26.2909	25.8647	23.3718	26.6182	27.2576	22.9376	25.908	26.5695	21.8941	26.1458	26.5097		0.0446904	0.170604		0.452303	0.994072		0.821436	1.22406		0.0991467	0.400589		0.317568	-0.582338	12	12	12	15.2	15.2	15.2	132.94	0	40.878	1019700000	43	By MS/MS	By MS/MS	By MS/MS	By MS/MS
P82675	P82675	28S ribosomal protein S5, mitochondrial	MRPS5	28.296	28.4625	27.4359	28.3968	28.4203	29.1387	27.8117	29.3549	25.8199	27.1579	28.5388	26.9618	28.5945	29.1591	28.9673	27.4626		0.0956925	0.135537		0.850313	1.0282		0.590268	-0.533628		1.1031	-1.42629		0.630158	-0.581866	16	16	10	39.8	39.8	24.2	48.006	0	177.2	6189400000	100	By MS/MS	By MS/MS	By MS/MS	By MS/MS
Q9UQ03-2;Q9UQ03	Q9UQ03-2;Q9UQ03	Coronin-2B	CORO2B	24.5609	23.3939	23.5492	22.8589	23.2834	23.6737	24.6786	23.2698	23.0792	22.7802	23.5852	22.8265	23.671	23.7305	22.9931	21.9607		0.56426	0.637589		0.620449	0.522914		0.102731	-0.135699		-4.34294e-08	0		1.09441	-0.580251	2	2	2	6.3	6.3	6.3	54.392	0.00026015	5.7216	191410000	3	By MS/MS	By matching	By matching	By matching
Q9NPE2	Q9NPE2	Neugrin	NGRN	23.7263	22.909	22.9875	25.2675	22.0355	25.3427	24.9066	24.1485	23.7134	21.8652	23.268	23.3469	24.0209	24.6411	22.978	22.8488		0.230506	0.486101		-4.34294e-08	0		0.162374	-0.385719		0.432994	-0.573827		0.546488	-0.580155	2	2	2	11.3	11.3	11.3	32.407	0	9.2362	235110000	7		By MS/MS		By MS/MS
Q96HR3-2;Q96HR3	Q96HR3-2;Q96HR3	Mediator of RNA polymerase II transcription subunit 30	MED30	23.6202	24.5109	23.2535	23.9085	23.6469	24.933	22.0048	24.5113	22.3444	23.2939	23.4061	22.514	22.5525	23.9639	24.5783	23.0951		0.105925	0.226562		-4.34294e-08	0		0.0240381	0.0492835		-4.34294e-08	0		0.715754	-0.58011	2	2	2	14.7	14.7	14.7	16.279	0.00025394	5.1255	152490000	6		By MS/MS	By MS/MS	By matching
P46783;F6U211;S4R435;Q9NQ39	P46783;F6U211;S4R435	40S ribosomal protein S10	RPS10;RPS10-NUDT3	28.9553	29.0102	29.0353	29.2907	30.0616	30.3633	30.1864	29.331	27.7669	29.2268	28.8076	26.3572	30.1528	29.8886	30.0141	29.3822		0.173505	0.126115		0.797193	1.03329		2.05909	-0.912669		1.47952	-1.81984		0.569942	-0.579701	9	9	9	53.9	53.9	53.9	18.898	0	127.59	11916000000	113	By MS/MS	By MS/MS	By MS/MS	By MS/MS
Q8TAT6;Q8TAT6-2;I3L4U9;A0A0D9SFI9;I3L283;I3L281;I3L3I1	Q8TAT6;Q8TAT6-2	Nuclear protein localization protein 4 homolog	NPLOC4	22.9713	26.7009	26.4527	26.2321	26.6267	27.1229	27.3105	27.7174	23.5623	25.7149	26.5369	23.2588	27.1926	27.7851	26.1324	26.3189		0.318998	0.337119		0.287226	0.821045		0.896089	-1.60511		1.23911	-2.08904		0.332506	-0.579082	13	13	13	27	27	27	68.119	0	70.358	1756500000	38	By matching	By MS/MS	By MS/MS	By MS/MS
Q9P287-4;Q9P287-3;Q9P287;Q9P287-2	Q9P287-4;Q9P287-3;Q9P287;Q9P287-2	BRCA2 and CDKN1A-interacting protein	BCCIP	23.4801	23.9976	24.5543	23.9224	25.5771	25.3958	26.7665	24.8536	23.3112	23.1523	23.9755	23.2838	25.2294	26.6348	23.9172	24.4129		0.361032	0.599694		0.997603	0.557881		1.95057	-1.65967		1.39137	-1.61785		0.49	-0.578787	2	2	2	10.6	10.6	10.6	33.242	0	44.945	529410000	20	By MS/MS	By MS/MS	By MS/MS	By MS/MS
Q15910-3;Q15910;Q15910-2;Q15910-5;Q15910-4;G3XAL2;E9PDH6	Q15910-3;Q15910;Q15910-2;Q15910-5;Q15910-4;G3XAL2	Histone-lysine N-methyltransferase EZH2	EZH2	23.4221	25.1868	25.1404	24.8626	25.5445	25.6138	25.5918	25.6637	21.7262	24.6928	23.0578	24.9847	25.5318	25.364	25.0506	25.9913		0.244627	0.119		0.559108	1.0376		1.20085	-0.950447		1.26364	-1.86904		0.483634	-0.578299	7	7	7	10.9	10.9	10.9	81.037	0	27.187	606340000	23	By MS/MS	By MS/MS	By MS/MS	By matching
P61764;P61764-2;A0A0D9SEP9;A0A0D9SEH5;A0A0D9SG72;A0A0D9SFQ7;A0A0D9SFW6	P61764;P61764-2;A0A0D9SEP9;A0A0D9SEH5;A0A0D9SG72;A0A0D9SFQ7;A0A0D9SFW6	Syntaxin-binding protein 1	STXBP1	23.8003	23.8032	23.4777	23.7944	24.5251	22.4442	23.4587	25.3595	22.2465	23.0743	22.3136	23.7098	22.2449	23.2271	25.6149	23.6059		0.106208	0.273703		-4.34294e-08	0		0.134554	-0.227976		0.482733	-0.837124		0.577449	-0.578277	3	3	3	7.4	7.4	7.4	67.568	0	9.7796	162680000	3				By matching
Q9H3N1;G3V448	Q9H3N1	Thioredoxin-related transmembrane protein 1	TMX1	27.6129	29.5684	26.6072	28.8722	27.6128	30.5056	27.5808	30.138	23.0236	28.6699	28.6701	27.04	28.5512	30.699	29.7535	27.4714		0.052995	-0.159461		0.386653	1.3143		0.328483	-0.79412		0.737648	-2.26788		0.254417	-0.577418	14	14	14	33.2	33.2	33.2	31.791	0	45.777	9865100000	84	By MS/MS	By MS/MS	By matching	By MS/MS
A0A0D9SG07;Q9H4G0-4;Q9H4G0-3;Q9H4G0-2;H7C2K6;A0A0C4DH22;Q9H4G0	A0A0D9SG07;Q9H4G0-4;Q9H4G0-3;Q9H4G0-2;H7C2K6;A0A0C4DH22;Q9H4G0	Band 4.1-like protein 1	EPB41L1	23.2108	23.3511	23.3975	23.2362	24.4023	22.4181	23.2047	24.719	23.2972	22.7251	22.4692	24.0733	22.1783	22.7686	23.1238	22.6878		0.885684	0.996367		0.170423	0.157689		0.303576	-0.387127		-4.34294e-08	0		0.987436	-0.577028	2	2	2	3.7	3.7	3.7	78.83	0.0034542	2.5934	202560000	3	By matching	By MS/MS	By matching	By matching
Q8NFZ8	Q8NFZ8	Cell adhesion molecule 4	CADM4	23.3666	26.4037	23.0986	25.9853	25.8095	27.3958	25.7125	27.8557	22.9292	26.2662	21.5521	23.9421	26.3453	27.5802	26.6879	25.7098		0.0592908	0.112571		0.338554	1.04111		0.99874	-1.97985		1.46307	-2.90839		0.2558	-0.57684	7	7	7	25	25	25	42.785	0	51.109	1455500000	27		By MS/MS	By MS/MS	By MS/MS
Q8WVC2;P63220;Q9BYK1;Q9BYK2	Q8WVC2;P63220;Q9BYK1	40S ribosomal protein S21	RPS21	25.1391	24.8484	25.0863	25.2413	25.303	25.8431	25.2996	25.2105	23.0539	25.4975	25.0513	22.8142	25.7603	24.8166	25.0372	25.3299		0.298337	0.178037		0.684651	0.974518		1.03984	-0.335289		0.786071	-1.13177		0.750698	-0.576277	4	4	4	54.3	54.3	54.3	8.85	0	54.836	589510000	15	By MS/MS	By MS/MS	By matching	By matching
P62491;B4DQU5;H3BN38	P62491	Ras-related protein Rab-11A	RAB11A	23.2663	24.2711	22.5336	22.5015	22.7734	26.3636	21.9425	23.3276	23.6889	22.3065	23.1804	22.7181	22.8567	22.4026	22.7072	22.5088		0.456534	0.982903		-4.34294e-08	0		0.169193	-0.458644		-4.34294e-08	0		0.544561	-0.576264	15	1	1	67.6	13.4	13.4	24.393	0.00028785	8.1471	103480000	1	By matching	By matching	By matching	By matching
P09471-2;P09471;H3BTM2;H3BN82;H3BQG8;A0A087WTB6	P09471-2;P09471	Guanine nucleotide-binding protein G(o) subunit alpha	GNAO1	26.2234	26.0977	23.505	25.891	26.841	26.2164	23.0804	26.2274	23.8432	21.225	25.8153	23.498	25.9276	25.626	27.1295	26.4126		0.317076	-0.682621		0.798617	1.83386		0.0534418	-0.162077		1.44239	-2.67856		0.295209	-0.575621	12	7	7	39.8	26.8	26.8	40.086	0	54.731	1051900000	30	By matching	By MS/MS	By matching	By MS/MS
O75380;D6RBT3	O75380;D6RBT3	NADH dehydrogenase [ubiquinone] iron-sulfur protein 6, mitochondrial	NDUFS6	25.0594	25.2329	25.2872	25.6887	26.346	25.9978	26.0845	22.9701	23.0697	24.4614	25.4212	24.0367	25.251	23.4926	26.8889	25.4434		0.0260739	0.0806093		1.10388	1.06982		0.0136032	-0.0325465		0.561443	-1.02175		0.475001	-0.575213	4	4	4	49.2	49.2	49.2	13.711	0	25.9	642960000	12	By MS/MS	By matching	By matching	By MS/MS
P00403	P00403	Cytochrome c oxidase subunit 2	MT-CO2	30.2979	30.3838	28.9188	30.5141	30.6034	32.2783	31.0727	30.7139	28.0346	28.7505	31.5263	29.728	30.4703	29.8344	32.1172	29.7236		0.415206	0.63066		0.251035	0.51878		1.11141	-1.13843		0.501652	-1.02655		0.473298	-0.57472	8	8	8	44.9	44.9	44.9	25.565	0	227.71	33422000000	189	By MS/MS	By MS/MS	By MS/MS	By MS/MS
B1AHD1;P55769	B1AHD1;P55769	NHP2-like protein 1;NHP2-like protein 1, N-terminally processed	NHP2L1	29.0178	28.2175	28.5951	29.0473	29.5604	29.9854	29.4437	29.3072	27.4427	28.0851	28.8742	26.8417	29.1604	28.6894	30.1049	29.3794		0.307899	0.240654		0.973786	0.908494		1.8845	-0.854753		1.55964	-1.52259		0.702472	-0.574574	7	7	7	45.5	45.5	45.5	14.627	0	140.57	8819800000	64	By MS/MS	By matching	By MS/MS	By MS/MS
A0A0C4DGA2;O75521-2;O75521;F1LLU7;F8WAW4;C9JB63;F8W6J1	A0A0C4DGA2;O75521-2;O75521;F1LLU7;F8WAW4;C9JB63	Enoyl-CoA delta isomerase 2, mitochondrial	ECI2	26.5004	27.1182	26.4801	26.8149	26.7419	27.9556	27.0621	27.8113	24.1375	26.7665	27.5978	23.2235	27.0547	27.649	27.8927	27.57		0.1688	-0.148866		0.578415	1.29707		1.04615	-0.664331		1.0325	-2.11026		0.398039	-0.5741	12	12	12	36.8	36.8	36.8	40.183	0	142.2	2409700000	53	By MS/MS	By MS/MS	By MS/MS	By MS/MS
Q96CS3;D6RBG6	Q96CS3	FAS-associated factor 2	FAF2	28.7203	29.5714	28.7881	28.9147	29.3177	30.5345	28.7887	30.5321	27.207	28.1392	29.5076	27.1501	29.1826	30.201	30.2947	28.8935		0.0972566	0.150319		0.857726	0.99761		0.823064	-0.794678		1.33557	-1.64197		0.553122	-0.573964	20	20	20	49.2	49.2	49.2	52.623	0	323.31	12130000000	195	By MS/MS	By MS/MS	By MS/MS	By MS/MS
Q96N64;Q96N64-3;Q96N64-2	Q96N64;Q96N64-3;Q96N64-2	PWWP domain-containing protein 2A	PWWP2A	23.4572	24.8701	24.6993	23.6778	25.0611	24.4995	25.119	24.1839	23.5062	24.4779	22.2529	22.5795	24.9052	23.261	25.6951	24.2993		0.11658	0.175738		0.783282	0.971986		0.606231	-0.539772		0.951835	-1.33602		0.613002	-0.573862	4	4	4	7.5	7.5	7.5	81.959	0	10.651	420680000	15	By MS/MS	By matching	By matching	By matching
Q5T440	Q5T440	Putative transferase CAF17, mitochondrial	IBA57	25.7598	26.158	23.3093	26.0231	26.9552	27.3848	26.6119	26.2376	22.489	25.9429	26.1846	23.4161	25.9456	26.6905	26.6202	26.5618		0.530317	0.342857		0.295343	0.804371		1.0787	-1.48483		1.0832	-1.94634		0.360698	-0.573614	7	7	7	30.1	30.1	30.1	38.155	0	49.277	1223900000	29	By MS/MS	By MS/MS	By MS/MS	By MS/MS
Q2KHR3-2;Q2KHR3;H0YCQ7;E9PQD3	Q2KHR3-2;Q2KHR3	Glutamine and serine-rich protein 1	QSER1	23.877	24.8257	24.3156	26.005	22.5599	23.8609	23.6104	24.0045	26.877	24.6518	22.3685	23.2077	23.9659	22.987	22.1808	22.2346		-4.34294e-08	0		0.170728	0.479558		1.16172	1.24693		0.63976	1.43419		0.39396	-0.573186	10	10	10	9.6	9.6	9.6	168	0	25.452	143410000	15	By matching	By matching	By MS/MS	By MS/MS
F5H081;I3L2R4;P14672-2;P14672	F5H081;I3L2R4;P14672-2;P14672	Solute carrier family 2, facilitated glucose transporter member 4	SLC2A4	24.6039	23.4099	23.5038	22.8178	23.4493	23.671	23.2521	22.9824	22.1965	22.5928	22.2763	23.2544	22.2299	24.2314	22.979	23.3504		-4.34294e-08	0		1.19276	1.00387		-4.34294e-08	0		0.609001	-0.617651		1.04045	-0.572469	2	2	2	7.1	7.1	7.1	48.016	0.00047619	3.9366	25544000	2	By MS/MS	By MS/MS		By MS/MS
Q08426;Q08426-2;C9JJE0	Q08426;Q08426-2	Peroxisomal bifunctional enzyme;Enoyl-CoA hydratase/3,2-trans-enoyl-CoA isomerase;3-hydroxyacyl-CoA dehydrogenase	EHHADH	25.6729	26.1718	24.705	24.8826	26.3921	26.9737	26.2657	26.7876	22.6355	23.5493	26.3101	25.1493	26.7489	26.4456	26.0634	26.3702		0.399745	0.197713		0.485215	0.947031		1.76897	-1.24665		1.27463	-1.99597		0.435399	-0.572372	12	12	12	25.4	25.4	25.4	79.494	0	21.501	1063700000	26	By MS/MS	By MS/MS	By MS/MS	By MS/MS
O00483	O00483	Cytochrome c oxidase subunit NDUFA4	NDUFA4	28.7601	28.0341	26.4007	28.4857	28.4682	28.7657	26.8424	27.4588	26.5224	27.2973	27.6856	26.9137	27.0085	27.6048	28.8233	26.7831		0.204206	0.328843		0.672999	0.815417		0.0178544	0.0363836		0.37609	-0.450191		0.734665	-0.57213	4	4	4	46.9	46.9	46.9	9.3697	0	9.5655	3719600000	21	By MS/MS	By MS/MS	By matching	By matching
E9PMK8;O75382-4;O75382-3;O75382-2;O75382	E9PMK8;O75382-4;O75382-3;O75382-2;O75382	Tripartite motif-containing protein 3	TRIM3	23.8289	22.4608	23.9168	23.1048	23.6642	22.7266	22.9098	23.3306	23.068	22.8279	22.0254	22.9393	22.6881	22.3054	22.93	22.9169		0.881335	0.44774		-4.34294e-08	0		-4.34294e-08	0		0.00612189	0.00505972	+	1.44916	-0.530196	1	1	1	8.5	8.5	8.5	28.668	0.00026164	5.8466	31196000	1	By matching
A0A087X239;Q6PCB5;Q6PCB5-2	A0A087X239;Q6PCB5;Q6PCB5-2	Round spermatid basic protein 1-like protein	RSBN1L	24.2209	22.6935	22.8532	22.0371	23.9962	23.0983	23.1551	22.4748	22.469	22.5397	22.0659	23.568	21.9738	22.8821	22.3346	22.1256		-4.34294e-08	0		0.20621	0.290512		-4.34294e-08	0		0.384669	0.331631		1.01972	-0.571307	3	3	3	6.4	6.4	6.4	94.611	0.00025221	5.0113	96849000	8			By MS/MS
P49643;A0A096LP51;P49643-2	P49643	DNA primase large subunit	PRIM2	25.2002	25.8388	25.7868	25.2009	25.5844	26.7214	26.7661	26.3915	24.3446	24.9822	25.7355	22.4976	26.5458	26.5458	26.1157	26.1549		0.0291237	0.0253043		0.772318	1.11674		1.41218	-0.859184		1.49415	-1.95062		0.512274	-0.571024	8	8	8	18.7	18.7	18.7	58.805	0	20.017	1046700000	19	By MS/MS	By MS/MS	By MS/MS	By MS/MS
O75487-2;O75487	O75487-2;O75487	Glypican-4;Secreted glypican-4	GPC4	23.7012	24.6725	24.1489	24.5086	25.1119	25.2846	24.8473	24.8871	24.3904	22.8525	24.9799	24.1302	21.8774	23.9825	26.0531	24.3281		0.518689	0.972441		0.127852	0.169513		1.75837	-0.774936		0.00972619	0.0279918		0.588899	-0.570977	7	5	5	19.3	15.8	15.8	54.91	0	16.326	360230000	7	By MS/MS	By MS/MS	By matching	By matching
A0A087WUB9;Q8WYA6;Q8WYA6-4;Q8WYA6-3;Q8WYA6-2;A2A2P1	A0A087WUB9;Q8WYA6;Q8WYA6-4;Q8WYA6-3;Q8WYA6-2	Beta-catenin-like protein 1	CTNNBL1	26.4968	26.127	24.492	25.1994	28.0666	26.7005	26.1462	26.6488	22.4957	23.6656	26.4987	25.8291	25.9641	25.9696	26.7803	28.1064		0.104875	0.185427		0.407221	0.956523		1.11955	-1.31175		1.01349	-2.08285		0.347749	-0.570975	14	14	14	24.1	24.1	24.1	65.702	0	29.274	1550700000	57	By MS/MS	By MS/MS	By MS/MS	By MS/MS
Q92575;F8WB86;Q6PJ80;C9JLR4	Q92575	UBX domain-containing protein 4	UBXN4	25.5498	26.553	24.7122	24.5631	26.1315	26.5411	25.8723	26.2982	22.2216	25.1217	23.9788	22.885	25.3553	25.8008	26.1486	23.8736		0.890729	0.916192		1.2062	1.79277		0.919368	-0.866219		1.1256	-1.74279	+	1.49072	-1.35448	4	4	4	11.8	11.8	11.8	56.777	0	148.66	1011000000	30	By MS/MS	By MS/MS	By matching	By MS/MS
P05783;F8VZY9;CON__H-INV:HIT000015463;CON__Q92764;C4AM86;CON__Q497I4;Q92764	P05783;F8VZY9	Keratin, type I cytoskeletal 18	KRT18	30.714	32.307	31.5727	31.7466	31.6993	32.8235	32.4203	32.8212	29.8734	30.1026	32.3892	29.2766	32.5262	32.0399	33.0576	32.2784		0.034714	-0.0344853		0.764252	1.17464		1.04826	-0.855976		1.55402	-2.0651		0.474273	-0.570078	39	38	28	83.5	81.9	64.7	48.057	0	323.31	80206000000	504	By MS/MS	By MS/MS	By MS/MS	By MS/MS
B3KR61;Q5TEU4-2;Q5TEU4	B3KR61;Q5TEU4-2;Q5TEU4	NADH dehydrogenase [ubiquinone] 1 alpha subcomplex assembly factor 5	NDUFAF5	23.0653	22.6032	21.6043	23.8741	22.3396	23.922	23.0606	22.5579	23.9402	22.948	22.4596	21.484	23.4033	21.7986	21.9363	20.505		0.756476	1.05922		-4.34294e-08	0		-4.34294e-08	0		0.458682	0.797147		0.593602	-0.568999	1	1	1	8.6	8.6	8.6	30.238	0.00092017	3.3859	10570000	1
Q8N4V1;Q8N4V1-2	Q8N4V1;Q8N4V1-2	Membrane magnesium transporter 1	MMGT1	26.8618	26.2965	25.9125	26.6569	26.4132	26.8937	26.658	27.208	23.19	26.2145	26.666	25.8537	26.8287	26.4032	27.5042	25.6884		0.17441	0.187092		0.546145	0.950893		0.642383	-0.361274		0.614052	-1.12508		0.597653	-0.568993	3	3	3	42.7	42.7	42.7	14.686	0	66.181	1517900000	38	By MS/MS	By MS/MS	By MS/MS	By MS/MS
Q5BJH7-3;Q5BJH7;Q5BJH7-4;Q5BJH7-5;Q5BJH7-6;K7ERQ0;K7ERY2	Q5BJH7-3;Q5BJH7;Q5BJH7-4;Q5BJH7-5;Q5BJH7-6;K7ERQ0;K7ERY2	Protein YIF1B	YIF1B	25.375	26.1804	25.104	26.4871	23.5846	26.2524	21.6979	26.213	25.957	27.4118	21.9591	25.4636	24.9118	25.9293	22.4035	22.3071		0.145954	0.549051		0.192807	0.588743		0.543227	1.34964		0.389986	1.30994		0.257451	-0.568897	5	5	2	33.4	33.4	12.9	33.964	0	76.005	847820000	23	By MS/MS	By MS/MS	By matching	By MS/MS
Q08170;A0A0D9SEM4;A0A0D9SGD2	Q08170;A0A0D9SEM4	Serine/arginine-rich splicing factor 4	SRSF4	24.3084	23.0882	24.1549	23.5282	23.1729	23.0663	24.5577	23.4018	23.6987	23.1313	22.454	22.5192	23.7628	23.7058	22.346	23.1135		0.276259	0.317672		1.04222	0.819141		0.195067	0.220237		0.262068	-0.281232		1.11428	-0.568407	7	3	3	16.4	8.3	8.3	56.678	0.00025208	5.0083	115080000	5	By MS/MS	By matching	By matching	By matching
Q96SI9-2;Q96SI9;H0YC91	Q96SI9-2;Q96SI9	Spermatid perinuclear RNA-binding protein	STRBP	27.346	26.8858	26.6503	26.2	27.5104	26.8949	27.0741	27.8905	25.1282	25.122	26.7292	25.9596	27.0996	26.9254	26.8955	28.0461		0.105536	0.100825		1.20459	1.03577		0.88237	-0.571952		1.72748	-1.50689		0.740935	-0.568296	18	14	14	27.4	21.7	21.7	71.966	0	29.068	2051500000	42	By MS/MS	By MS/MS	By MS/MS	By MS/MS
P42167-2;P42167-3	P42167-2;P42167-3	Lamina-associated polypeptide 2, isoforms beta/gamma;Thymopoietin;Thymopentin	TMPO	24.2724	22.5219	23.8167	25.2955	22.0854	22.9106	22.3679	23.6271	23.1091	23.1941	23.4489	22.3285	19.851	23.3747	22.9041	24.1427		0.0637692	0.179583		-4.34294e-08	0		0.938035	1.22891		0.181682	0.452021		0.44464	-0.568026	22	2	2	62.9	4.1	4.1	38.737	0.0090127	1.9393	10929000	3	By matching	By matching	By matching	By matching
P33947;P33947-2;O43731;O43731-2	P33947;P33947-2	ER lumen protein-retaining receptor 2	KDELR2	22.5391	23.0672	23.3468	23.8828	23.887	22.1094	23.579	24.0196	22.6352	21.8375	22.7514	23.7807	22.9641	22.148	22.4264	23.3527		-4.34294e-08	0		0.415881	0.457794		-4.34294e-08	0		0.0200641	0.0284162		0.965314	-0.566886	3	2	2	19.8	14.6	14.6	24.422	0.00024956	4.7964	3645700	1	By matching			By matching
Q9H223;A0A087WUA5	Q9H223;A0A087WUA5	EH domain-containing protein 4	EHD4	25.0706	26.4922	25.7795	22.7334	25.7555	26.8461	26.9501	27.0006	23.7445	23.4985	26.0979	23.0258	26.561	27.3938	25.481	26.2945		0.160351	0.205497		0.379463	0.927243		0.954079	-1.61915		1.5979	-2.3409		0.326958	-0.56637	11	10	9	25.3	23.3	21.3	61.174	0	36.177	1266500000	25	By MS/MS	By MS/MS	By MS/MS	By MS/MS
P63272;J3KSQ6;J3QR04;D3DTZ5;J3QSB9	P63272;J3KSQ6;J3QR04;D3DTZ5;J3QSB9	Transcription elongation factor SPT4	SUPT4H1	23.1431	23.2086	23.761	22.7333	26.7225	26.5062	26.6432	21.9677	21.9934	23.8793	22.6619	24.2229	26.0421	25.4202	23.3483	22.5914		0.331579	1.10939		-4.34294e-08	0		0.973456	-2.24838		0.556406	-1.16113		0.284721	-0.565766	2	2	2	19.7	19.7	19.7	13.193	0.00025082	4.8818	658940000	10	By MS/MS	By matching	By MS/MS
P10606	P10606	Cytochrome c oxidase subunit 5B, mitochondrial	COX5B	29.3473	29.2225	28.4336	29.5655	29.9289	30.9498	29.7913	30.2158	27.4142	28.0116	29.9225	27.5626	29.9345	29.5287	30.9902	29.5651		0.200365	0.216823		0.706812	0.914508		1.6316	-1.07919		1.41647	-1.77688		0.520173	-0.565665	9	9	9	51.2	51.2	51.2	13.696	0	47.181	14005000000	91	By MS/MS	By MS/MS	By MS/MS	By MS/MS
Q9NRW3	Q9NRW3	DNA dC->dU-editing enzyme APOBEC-3C	APOBEC3C	26.4374	24.9098	25.4688	25.5925	25.8435	26.4966	26.7154	25.4884	22.2196	24.6237	25.4075	26.2467	25.6437	25.5142	26.1908	26.5812		0.156054	0.153482		0.481189	0.977754		0.592451	-0.533831		0.737817	-1.3581		0.507763	-0.565618	4	4	3	26.8	26.8	20.5	22.826	0	12.651	1153600000	40	By MS/MS	By MS/MS	By MS/MS	By MS/MS
B1AMS2;Q14141-2;Q14141-4;Q14141;Q14141-3	B1AMS2;Q14141-2;Q14141-4;Q14141	Septin-6	2018-09-06	23.7432	23.0142	23.6046	22.9533	23.4735	22.6011	26.3788	22.7063	22.1746	23.3389	22.1527	23.3702	24.381	23.5465	21.6993	23.2876		0.213778	0.561308		-4.34294e-08	0		0.201045	-0.461088		-4.34294e-08	0		0.512854	-0.565528	9	3	3	23.4	11.8	11.8	49.303	0	15.126	380920000	8	By matching	By matching	By matching	By matching
Q6NZI2;Q6NZI2-2;Q6NZI2-3	Q6NZI2;Q6NZI2-2	Polymerase I and transcript release factor	PTRF	29.5661	29.776	30.9312	29.975	30.249	30.3453	30.9135	31.1768	28.7946	29.1649	29.8748	28.1569	30.7993	30.7789	30.0693	30.7718		0.0838601	0.0662923		1.19638	1.06424		0.807763	-0.609071		2.15196	-1.60702		0.716541	-0.565268	16	16	16	36.4	36.4	36.4	43.476	0	276.72	22359000000	209	By MS/MS	By MS/MS	By MS/MS	By MS/MS
P05204;A0A087WZE9;Q15651-2;Q15651	P05204	Non-histone chromosomal protein HMG-17	HMGN2	25.5114	26.4345	25.6261	24.2938	27.0424	28.3898	26.9636	25.5743	24.624	21.988	28.5762	25.0153	27.1036	24.8288	28.4469	24.7381		0.274832	0.713181		0.107773	0.41557		1.09736	-1.52609		0.319345	-1.22848		0.265388	-0.564375	8	8	8	51.1	51.1	51.1	9.3926	0	28.239	1834200000	27	By MS/MS	By MS/MS	By matching	By MS/MS
P61160;F5H6T1;P61160-2	P61160;F5H6T1;P61160-2	Actin-related protein 2	ACTR2	27.8982	27.8476	28.2696	27.6041	28.2148	29.1864	28.7235	29.5671	25.5792	26.2966	28.1951	27.817	28.7563	28.354	29.5965	28.203		0.178008	0.195515		0.716775	0.932873		1.7039	-1.01812		1.34998	-1.75548		0.525583	-0.564194	11	11	11	33.5	33.5	33.5	44.76	0	115.59	6308800000	107	By MS/MS	By MS/MS	By MS/MS	By MS/MS
C9JYQ9;H0Y8C2;Q6P5R6	C9JYQ9;H0Y8C2;Q6P5R6	60S ribosomal protein L22-like 1	RPL22L1	25.4088	25.9842	26.0872	27.8054	26.0475	27.4452	27.6728	25.3931	24.6441	26.3541	27.962	22.7964	26.1815	26.3173	27.1401	25.9388		0.154464	0.245203		0.302201	0.882231		0.162589	-0.318251		0.361829	-0.955279		0.389048	-0.563717	4	3	3	47.1	39.7	39.7	14.478	0	217.55	1750900000	38	By MS/MS	By MS/MS	By MS/MS	By MS/MS
P62140;E7ETD8;C9J9S3;C9JP48;H0Y3Y6;F8WE71;F8W1A0	P62140;E7ETD8	Serine/threonine-protein phosphatase PP1-beta catalytic subunit;Serine/threonine-protein phosphatase	PPP1CB	28.2133	28.417	28.6683	28.1953	28.6873	29.2828	29.112	29.1706	26.2593	26.981	28.6228	26.458	29.2035	29.123	29.2603	29.3302		0.565061	-0.166075		1.25087	1.2932		2.16761	-0.689707		2.14471	-2.14899		0.554681	-0.563565	21	8	8	69.4	36.7	36.7	37.186	0	55.274	8267900000	95	By MS/MS	By MS/MS	By MS/MS	By MS/MS
P24539;Q5QNZ2	P24539;Q5QNZ2	ATP synthase F(0) complex subunit B1, mitochondrial	ATP5F1	31.1553	30.9029	28.5543	31.0774	30.4839	31.9011	28.8877	31.1356	28.8211	30.1101	31.4241	28.1853	30.3943	30.6824	32.0583	27.916		0.117594	0.339355		0.356634	0.787321		0.0718175	-0.179601		0.224546	-0.627567		0.378256	-0.563338	20	20	20	58.6	58.6	58.6	28.908	0	323.31	27346000000	159	By MS/MS	By MS/MS	By MS/MS	By MS/MS
Q9P015;E5RIZ4;E5RHF4	Q9P015;E5RIZ4;E5RHF4	39S ribosomal protein L15, mitochondrial	MRPL15	28.9578	29.4844	27.9437	29.3709	29.2535	30.1567	28.6887	30.3765	27.1337	28.341	29.7166	26.6819	29.2617	30.0506	30.4298	28.1104		0.0874273	0.155679		0.599672	0.970891		0.610977	-0.679632		0.887304	-1.49484		0.481815	-0.563285	21	21	21	70.3	70.3	70.3	33.419	0	109.71	10997000000	172	By MS/MS	By MS/MS	By MS/MS	By MS/MS
P09651;F8W6I7;P09651-2;P09651-3;F8VZ49;F8VTQ5;Q32P51;F8W646;F8VYN5;H0YH80	P09651;F8W6I7;P09651-2;P09651-3;F8VZ49;F8VTQ5;Q32P51	Heterogeneous nuclear ribonucleoprotein A1;Heterogeneous nuclear ribonucleoprotein A1, N-terminally processed;Heterogeneous nuclear ribonucleoprotein A1-like 2	HNRNPA1;HNRNPA1L2	34.077	34.0049	34.4108	33.9569	35.0143	34.5292	35.3928	34.8017	33.0428	32.9049	34.7664	32.6542	34.7441	34.4426	34.6536	34.476		0.922681	0.35542		0.77287	0.770319		2.11419	-0.822076		1.3561	-1.23697		0.814544	-0.56287	39	38	35	72	72	72	38.746	0	323.31	407320000000	1989	By MS/MS	By MS/MS	By MS/MS	By MS/MS
P14854;K7EQD3	P14854	Cytochrome c oxidase subunit 6B1	COX6B1	23.2385	22.5134	24.6766	26.4074	27.3865	28.9407	26.4877	24.9308	22.781	24.9615	25.7886	23.2052	26.2392	22.7035	28.9744	25.4333		0.299202	1.09883		0.00747339	0.0249		1.19654	-2.72746		0.515704	-1.65353		0.217017	-0.561866	6	6	6	67.4	67.4	67.4	10.192	0	112.15	1752000000	31	By MS/MS	By matching	By matching	By MS/MS
P62913;Q5VVC8;Q5VVC9	P62913;Q5VVC8	60S ribosomal protein L11	RPL11	29.9457	29.9401	30.3761	30.3934	30.3606	30.979	31.1814	30.3384	29.0786	29.855	30.6399	28.3183	30.4416	30.6291	30.776	29.292		0.489397	0.430184		0.640378	0.690853		1.15671	-0.551027		0.643896	-0.811696		0.865626	-0.560519	11	11	2	46.1	46.1	8.4	20.252	0	79.627	21835000000	96	By MS/MS	By MS/MS	By MS/MS	By MS/MS
Q13268;C9JZP6;Q13268-2;H0YJG9;H0YJP4	Q13268;C9JZP6;Q13268-2;H0YJG9;H0YJP4	Dehydrogenase/reductase SDR family member 2, mitochondrial	DHRS2	32.6846	33.6641	32.0155	33.2524	33.6037	34.8473	33.0454	33.5335	31.0605	31.8868	34.3625	31.2885	33.4121	32.7208	34.7854	32.6607		0.234237	0.362724		0.39505	0.754567		0.809404	-0.853339		0.661837	-1.24518		0.47233	-0.558645	22	22	22	70.4	70.4	70.4	29.926	0	323.31	209200000000	898	By MS/MS	By MS/MS	By MS/MS	By MS/MS
Q15554;Q15554-4;U3KQ35;H3BR06;H3BTA7;J3KSJ9;J3KSZ6;H3BR37	Q15554;Q15554-4;U3KQ35;H3BR06	Telomeric repeat-binding factor 2	TERF2	27.1986	27.1255	27.7115	26.7362	27.6525	27.8445	27.9638	28.2598	26.0452	23.707	27.8767	26.387	27.8456	27.3121	28.0062	28.8436		0.0753161	-0.0717273		0.642033	1.189		1.67817	-0.737155		1.13833	-1.99789		0.438394	-0.558638	14	14	14	29.7	29.7	29.7	59.593	0	113.3	3085100000	84	By MS/MS	By MS/MS	By MS/MS	By MS/MS
Q9UJX4;F5H0F9;Q9UJX4-3;H0YFB5;F5GY68;F5H0N1;Q9UJX4-2;F5H3S5;F5GZ05	Q9UJX4;F5H0F9;Q9UJX4-3;H0YFB5	Anaphase-promoting complex subunit 5	ANAPC5	25.6651	25.359	24.741	24.3946	26.0293	25.4662	25.7878	24.9482	22.2453	22.9086	25.0518	25.7977	25.3543	24.8614	25.3457	26.3578		0.0712723	0.0780702		0.538171	1.03907		0.672844	-0.517939		0.815999	-1.47894		0.496312	-0.55857	10	10	10	20.9	20.9	20.9	85.076	0	27.562	596980000	35	By MS/MS	By MS/MS	By MS/MS	By MS/MS
Q96DV4;Q96DV4-2	Q96DV4	39S ribosomal protein L38, mitochondrial	MRPL38	27.6769	28.5815	26.9675	28.1608	28.8695	29.7628	27.5656	30.2907	26.0309	27.2053	29.3341	25.6092	28.8198	29.2315	29.1971	27.9827		0.185644	0.31435		0.388286	0.801836		0.943987	-1.27546		1.03139	-1.76295		0.383666	-0.558093	17	17	17	46.6	46.6	46.6	44.596	0	86.938	7027900000	105	By MS/MS	By MS/MS	By MS/MS	By MS/MS
P83111;P83111-2;H0YNN5	P83111;P83111-2	Serine beta-lactamase-like protein LACTB, mitochondrial	LACTB	29.5572	30.0333	29.8736	29.732	29.6662	30.7699	30.2907	31.0617	28.1572	28.4205	30.1867	28.6489	30.1642	29.8782	31.1053	29.9666		0.155512	0.168522		1.04972	0.945696		1.04413	-0.648106		1.42555	-1.42528		0.699881	-0.557109	25	25	25	45.3	45.3	45.3	60.693	0	273.58	18481000000	199	By MS/MS	By MS/MS	By MS/MS	By MS/MS
P51991;H7C1J8	P51991	Heterogeneous nuclear ribonucleoprotein A3	HNRNPA3	33.0561	33.188	33.6538	32.7927	33.7888	33.5785	34.3201	33.8618	31.7172	32.0549	33.5099	31.7874	33.7006	33.3726	33.7066	33.9372		0.486398	0.208076		1.02139	0.905304		1.61735	-0.714642		1.7503	-1.41187		0.789685	-0.55669	33	30	4	54	54	8.5	39.594	0	323.31	195350000000	816	By MS/MS	By MS/MS	By MS/MS	By MS/MS
O43159;E9PPY3;E9PPP6;E9PS87	O43159;E9PPY3	Ribosomal RNA-processing protein 8	RRP8	27.8368	27.866	27.833	27.3233	28.4658	28.3868	28.9025	28.0987	26.3877	26.0734	27.9839	25.9801	28.4928	28.3593	28.1521	28.8314		0.00696964	0.0045557		1.20445	1.10852		1.91299	-0.74867		2.04284	-1.85264		0.624406	-0.556539	13	13	13	41.2	41.2	41.2	50.714	0	109.75	4325900000	77	By MS/MS	By MS/MS	By MS/MS	By MS/MS
P32189-1;P32189-4;Q14409;P32189-2;P32189;H7C2A0;Q14410	P32189-1;P32189-4;Q14409;P32189-2;P32189;H7C2A0	Glycerol kinase;Putative glycerol kinase 3	GK;GK3P	22.2362	23.3894	23.8978	23.7779	23.9577	24.4354	23.1515	24.936	21.8025	23.0004	22.764	23.4125	24.1743	23.5747	23.5768	23.0245		0.556142	0.532587		0.525021	0.580477		0.723743	-0.794812		1.05427	-0.842702		0.775126	-0.556532	3	3	3	6.3	6.3	6.3	57.488	0.00024913	4.7815	171490000	6	By MS/MS	By matching	By matching
Q6UN15-3;Q6UN15-5;Q6UN15;Q6UN15-4;A0A0B4J203;H0Y8P7	Q6UN15-3;Q6UN15-5;Q6UN15;Q6UN15-4;A0A0B4J203	Pre-mRNA 3-end-processing factor FIP1	FIP1L1	28.3789	28.66	28.3311	27.9286	29.4692	29.144	29.3757	29.5065	27.4401	26.9546	28.8324	27.7435	28.7936	28.4283	28.6995	29.4522		1.20605	0.530427		0.656862	0.582018		3.06368	-1.04919		1.28994	-1.10078		0.825767	-0.556222	11	11	11	31.7	31.7	31.7	58.375	0	167.89	6932200000	123	By MS/MS	By MS/MS	By MS/MS	By MS/MS
P42696;A2A2V2;P42696-2;Q5TCT4;H7C5M1	P42696;A2A2V2;P42696-2	RNA-binding protein 34	RBM34	29.2928	28.7259	28.9809	28.5917	29.442	29.0372	29.6462	29.2335	27.0807	26.6595	28.8207	28.3322	29.5268	29.24	28.9936	29.8467		0.10081	-0.0620856		1.15705	1.17453		1.1419	-0.441901		1.67344	-1.67851		0.677383	-0.556221	22	22	22	52.6	52.6	52.6	48.564	0	139.8	8376700000	138	By MS/MS	By MS/MS	By MS/MS	By MS/MS
E9PES6;E7ES08;E7EQU1;O15347	E9PES6;E7ES08;E7EQU1;O15347	High mobility group protein B3	HMGB3	24.324	22.1839	23.0203	23.5304	24.9342	22.1512	23.484	23.0462	22.4359	22.3673	22.5965	21.7573	22.5202	21.7479	25.8838	22.917		0.0443077	0.136705		-4.34294e-08	0		-4.34294e-08	0		0.480825	-0.977971		0.453803	-0.556061	5	5	5	30.7	30.7	30.7	17.522	0	14.182	474280000	10	By MS/MS	By MS/MS	By MS/MS	By matching
Q9BY77;F6VRR5;Q9BY77-2;F8WCX5;Q8WUT1;Q6R954;F8WEE2	Q9BY77;F6VRR5;Q9BY77-2;F8WCX5;Q8WUT1	Polymerase delta-interacting protein 3	POLDIP3	28.9327	29.4396	29.6418	28.6226	30.0863	29.8576	30.2073	30.6098	28.016	28.1032	29.2799	27.4497	30.1125	30.0288	29.8594	30.1026		0.436951	0.164427		1.09884	0.946953		1.97927	-1.03108		2.46271	-1.81361		0.62038	-0.55569	20	20	20	58.4	58.4	58.4	46.089	0	296.04	13427000000	168	By MS/MS	By MS/MS	By MS/MS	By MS/MS
Q5JW01;Q5JVZ5;Q96JJ3-3;Q96JJ3	Q5JW01;Q5JVZ5;Q96JJ3-3;Q96JJ3	Engulfment and cell motility protein 2	ELMO2	23.43	22.8657	22.4265	22.7962	24.4566	22.4966	23.9998	23.5022	22.5418	23.4518	22.4716	23.7143	23.4398	20.382	21.8009	23.7285		0.700943	1.27598		-4.34294e-08	0		-4.34294e-08	0		0.36459	0.707075		0.566455	-0.555337	1	1	1	6.4	6.4	6.4	33.223	0.0038363	2.4284	5973300	0
Q6P4A7;Q6P4A7-2;Q6P4A7-3	Q6P4A7;Q6P4A7-2	Sideroflexin-4	SFXN4	27.6333	26.2082	21.9468	26.521	25.9886	25.3115	26.5031	26.6067	21.9907	25.816	25.7474	26.7696	26.0294	26.4551	25.5819	23.8882		0.42995	0.613811		0.112548	0.496367		0.157083	-0.525153		0.127885	-0.407709		0.292115	-0.555089	5	5	5	22.6	22.6	22.6	37.998	0	18.232	1072200000	17	By MS/MS	By matching	By MS/MS	By MS/MS
Q14318;Q14318-2;M0R2K9;U3KQI1;M0R1Q0;M0R1S6;U3KQ64;M0R2Q6;A0A0A0MTJ1;Q14318-3	Q14318;Q14318-2;M0R2K9	Peptidyl-prolyl cis-trans isomerase FKBP8;Peptidyl-prolyl cis-trans isomerase	FKBP8	26.2613	26.7575	25.5178	26.1847	25.5531	27.6158	25.6715	27.4218	21.9859	26.0686	26.7764	26.086	25.7732	27.2902	26.8953	25.6687		0.0838732	0.158729		0.367075	0.951118		0.259753	-0.385223		0.45404	-1.17761		0.388035	-0.554924	4	4	4	14.8	14.8	14.8	44.561	0	146.28	1627500000	33	By MS/MS	By MS/MS	By MS/MS	By MS/MS
O94826	O94826	Mitochondrial import receptor subunit TOM70	TOMM70A	30.7758	30.9788	30.1782	30.3323	30.9464	31.2774	30.5527	31.5075	28.8889	29.1845	30.8186	29.5038	30.7814	31.2819	30.8581	30.793		0.241427	0.142392		1.08311	0.96733		0.917735	-0.504717		1.62493	-1.32966		0.831906	-0.554861	25	25	25	51.3	51.3	51.3	67.454	0	323.31	28498000000	298	By MS/MS	By MS/MS	By MS/MS	By MS/MS
P78346;P78346-2;Q5VU11;Q5VU10	P78346;P78346-2;Q5VU11	Ribonuclease P protein subunit p30	RPP30	28.0492	27.5416	27.5623	27.6632	28.103	28.3144	29.0798	27.5987	27.081	26.73	27.783	26.9879	27.8117	27.2137	28.2884	27.5799		0.701638	0.550541		1.15282	0.558576		0.871233	-0.569899		0.923426	-0.577934		1.28	-0.554558	12	12	12	51.1	51.1	51.1	29.321	0	97.836	3725400000	95	By MS/MS	By MS/MS	By MS/MS	By MS/MS
A0A024R216;Q9Y3E1;H3BPQ6;H3BPM9	A0A024R216;Q9Y3E1	Hepatoma-derived growth factor-related protein 3	HDGFRP3	23.849	22.9751	24.2601	23.4638	26.8394	23.6253	26.3969	26.4001	23.8169	22.6692	21.0258	23.8828	22.4516	25.9108	26.9698	26.6465		0.0917581	0.320755		-4.34294e-08	0		1.48867	-2.17844		1.12	-2.64603		0.249025	-0.554547	7	5	4	37.4	32.5	32.5	22.619	0	22.751	835800000	12	By matching	By MS/MS	By matching	By matching
P63173;J3KT73;J3QL01;J3KSP2	P63173;J3KT73;J3QL01	60S ribosomal protein L38	RPL38	29.7164	29.9414	28.9619	30.4411	29.6302	30.7781	30.5347	29.8511	28.5864	28.9359	30.7139	28.0116	29.8622	29.6836	30.6356	28.9924		0.41262	0.40505		0.485604	0.703244		0.478279	-0.43333		0.496122	-0.731524		0.72909	-0.554147	6	6	6	52.9	52.9	52.9	8.2178	0	40.538	15074000000	102	By MS/MS	By MS/MS	By MS/MS	By MS/MS
A8MT02;P14678-2;P14678;P14678-3;J3QLE5;P63162;P63162-2;J3KRY3;S4R3P3	A8MT02;P14678-2;P14678;P14678-3;J3QLE5;P63162;P63162-2	Small nuclear ribonucleoprotein-associated proteins B and B;Small nuclear ribonucleoprotein-associated protein N	SNRPB;SNRPN	30.0928	29.9348	30.245	29.9309	30.4569	30.8241	30.8571	30.7295	29.479	28.3477	30.5312	29.1888	30.1524	29.6686	30.7366	30.5372		0.887957	0.443157		0.707312	0.664221		2.88324	-0.666003		0.880638	-0.887068		0.977167	-0.553689	7	7	7	20.5	20.5	20.5	29.975	0	45.034	20683000000	135	By MS/MS	By MS/MS	By MS/MS	By MS/MS
P49590;P49590-2;B4DQ67;D6RJE6;D6RB22	P49590;P49590-2;B4DQ67	Probable histidine--tRNA ligase, mitochondrial	HARS2	25.801	27.0092	25.6111	26.3624	26.506	27.9684	27.2537	28.4639	24.188	25.6409	27.1944	24.978	27.0945	28.1414	27.0768	26.2344		0.297661	0.411244		0.436647	0.695606		1.36126	-1.35206		1.14696	-1.63642		0.444422	-0.553425	9	9	5	18.2	18.2	10.5	56.888	0	44.98	2225900000	42	By MS/MS	By MS/MS	By MS/MS	By MS/MS
H7BZ14;Q9H2H8;B8ZZ77;Q9H2H8-2;C9K058	H7BZ14;Q9H2H8;B8ZZ77;Q9H2H8-2	Peptidyl-prolyl cis-trans isomerase;Peptidyl-prolyl cis-trans isomerase-like 3	PPIL3	23.9787	22.2462	23.1371	24.2458	23.0384	26.8285	25.0587	25.6623	22.8827	23.2841	23.2733	22.1601	25.4569	25.353	25.636	21.7306		0.192899	0.602823		-4.34294e-08	0		0.98109	-1.74499		0.844483	-1.64407		0.315923	-0.552363	3	3	3	24.4	24.4	24.4	20.272	0	25.773	505900000	12	By matching	By MS/MS	By matching	By MS/MS
A0A0G2JJD3;O95870;O95870-2;A0A0G2JI89;F2Z3H2	A0A0G2JJD3;O95870;O95870-2;A0A0G2JI89	Abhydrolase domain-containing protein 16A	ABHD16A	23.2956	25.8869	23.3768	24.7743	22.7131	26.2586	22.9155	23.2059	23.025	23.4039	23.4624	22.645	23.6428	26.323	23.8481	21.6605		0.0256931	-0.0953007		0.945198	1.19935		0.215188	0.560139		0.319399	-0.734508		0.364693	-0.552023	6	6	6	14	14	14	67.518	0	18.101	399040000	7	By matching	By MS/MS		By MS/MS
O95169-3;O95169;K9J7I2;E9PQ68;O95169-2;E9PIZ8	O95169-3;O95169;K9J7I2;E9PQ68;O95169-2	NADH dehydrogenase [ubiquinone] 1 beta subcomplex subunit 8, mitochondrial	NDUFB8	26.9523	25.4827	22.0782	25.8598	26.1371	27.3649	27.028	27.6053	22.5237	22.2406	27.0121	26.4415	26.0658	25.7714	28.3392	25.7009		0.342687	0.564541		0.122622	0.538769		0.892052	-1.94062		0.651807	-1.91485		0.23628	-0.551655	5	5	5	36.1	36.1	36.1	18.479	0	35.993	1704500000	33	By MS/MS	By MS/MS	By matching	By MS/MS
O60512;O60512-2	O60512;O60512-2	Beta-1,4-galactosyltransferase 3;N-acetyllactosamine synthase;Beta-N-acetylglucosaminylglycopeptide beta-1,4-galactosyltransferase;Beta-N-acetylglucosaminyl-glycolipid beta-1,4-galactosyltransferase	B4GALT3	24.5169	22.5448	23.3016	22.7467	23.0925	23.726	23.4581	23.335	22.1211	23.7899	22.7754	22.3945	22.3954	23.2334	23.1949	22.405		1.16034	0.595702		-4.34294e-08	0		0.099492	-0.125391		0.0291987	-0.0369606		1.08443	-0.551487	2	2	2	12.2	12.2	12.2	43.927	0	11.599	60270000	8	By matching	By MS/MS		By MS/MS
P07196;A0A087X0W2	P07196;A0A087X0W2	Neurofilament light polypeptide	NEFL	28.5539	28.701	28.0603	27.2037	28.9402	28.8258	28.3639	28.5229	25.5009	26.4488	28.8887	27.5383	28.5458	27.4917	29.05	29.2978		0.0559273	0.0668778		0.611273	1.03556		0.716576	-0.533451		0.917977	-1.50213		0.51685	-0.551218	25	24	22	49.2	49.2	45.7	61.516	0	111.93	5456100000	101	By MS/MS	By MS/MS	By MS/MS	By MS/MS
Q15907;Q15907-2;H3BMH2;H3BSC1;P62491-2;M0R2D0;M0R377;A0A0C4DGX5;P57735	Q15907;Q15907-2;H3BMH2;H3BSC1;P62491-2	Ras-related protein Rab-11B;Ras-related protein Rab-11A	RAB11B;RAB11A	29.1812	30.8289	28.575	31.3379	29.7129	31.9227	28.6942	31.467	27.1704	30.534	31.4017	27.041	29.519	31.3381	32.0134	28.2931		0.0488102	0.158328		0.303556	0.943967		0.183048	-0.468452		0.388395	-1.25409		0.281891	-0.551148	16	16	2	67	67	13.3	24.488	0	168.83	27633000000	159	By MS/MS	By MS/MS	By MS/MS	By MS/MS
Q9NPA8-2;Q9NPA8;E5RHX8;J3KNT2;E5RI00;E5RHT9;E5RJ84	Q9NPA8-2;Q9NPA8;E5RHX8	Transcription and mRNA export factor ENY2	ENY2	23.7512	24.3489	22.3797	21.7858	21.7633	25.5719	22.2642	24.8681	23.1552	22.7682	22.7534	22.7758	22.5598	22.9495	21.9651	23.4074		0.39759	0.896471		-4.34294e-08	0		0.194771	-0.550508		-4.34294e-08	0		0.478975	-0.549847	3	3	3	36.5	36.5	36.5	10.984	0	9.9528	284370000	6	By matching	By matching	By matching
Q92643;A6NEM5;B1AK81;Q92643-2	Q92643;A6NEM5;B1AK81;Q92643-2	GPI-anchor transamidase	PIGK	25.7675	26.7552	25.5346	26.8464	25.5199	27.7685	26.0226	27.3023	25.4525	25.6234	26.8668	22.6769	26.8804	27.1486	27.5817	24.8889		0.0120213	0.02842		0.521955	1.07103		0.283868	-0.427405		0.663006	-1.47001		0.391671	-0.549723	8	8	8	34.9	34.9	34.9	45.251	0	32.501	1614700000	38	By MS/MS	By MS/MS	By MS/MS	By MS/MS
Q9NVA1;F6UTR7;B1AKV6;B1AKV3;Q9NVA1-5;Q9NVA1-4;Q9NVA1-3	Q9NVA1;F6UTR7;B1AKV6;B1AKV3;Q9NVA1-5;Q9NVA1-4;Q9NVA1-3	Ubiquinol-cytochrome-c reductase complex assembly factor 1	UQCC1	25.733	25.2184	25.006	26.4197	26.0485	26.8114	25.273	26.7358	23.2958	23.594	25.2244	24.8633	25.7087	26.1529	25.3115	25.1504		0.737832	0.636302		1.26257	1.34988		0.620928	-0.622931		1.36815	-1.33651	+	1.4363	-0.993091	4	4	1	16.7	16.7	3.7	34.6	0	79.462	860670000	28	By MS/MS	By MS/MS	By MS/MS	By MS/MS
Q9H5Q4	Q9H5Q4	Dimethyladenosine transferase 2, mitochondrial	TFB2M	26.0879	27.2987	26.7175	27.0476	27.5586	28.3853	28.2374	28.1707	25.9504	26.4232	27.3664	24.9926	27.634	28.6732	27.4256	26.6495		0.493854	0.492413		0.493463	0.604776		2.18472	-1.30008		1.14509	-1.41244		0.545923	-0.548594	11	11	11	31.1	31.1	31.1	45.348	0	35.475	3161700000	83	By MS/MS	By MS/MS	By MS/MS	By MS/MS
Q5JTV8-3;J3KN66;Q5JTV8-2	Q5JTV8-3;J3KN66	Torsin-1A-interacting protein 1	TOR1AIP1	28.917	29.3091	29.2154	28.7747	29.7913	30.0698	29.815	30.4085	27.6926	27.9663	29.9288	27.693	29.6442	29.5099	29.4682	30.0093		0.98629	0.363239		0.631242	0.733902		2.64292	-0.967113		1.28232	-1.33778		0.686803	-0.54857	21	21	1	47.4	47.4	2.6	66.319	0	248.48	11265000000	126	By MS/MS	By MS/MS	By MS/MS	By MS/MS
Q99986;H0YJ50;H0YJJ9;H0YJF7	Q99986;H0YJ50	Serine/threonine-protein kinase VRK1	VRK1	27.7283	28.0721	27.4728	26.9529	29.1261	28.9874	28.2955	29.0374	26.2864	25.5676	28.3189	26.0998	28.6535	28.3091	28.7504	29.3029		0.145815	0.107619		0.750144	0.988379		2.29438	-1.30505		1.85456	-2.18581		0.441265	-0.547999	15	15	15	38.4	38.4	38.4	45.476	0	150.32	5200200000	124	By MS/MS	By MS/MS	By MS/MS	By MS/MS
Q07065	Q07065	Cytoskeleton-associated protein 4	CKAP4	32.047	32.7128	32.4746	31.9893	32.8833	33.0546	32.7107	33.3637	30.8657	31.2162	32.8989	30.7384	32.5633	32.8325	33.0732	32.6665		0.57732	0.219224		0.827059	0.876149		1.69423	-0.697164		1.41612	-1.35409		0.747799	-0.547686	47	47	47	77.4	77.4	77.4	66.022	0	323.31	100070000000	672	By MS/MS	By MS/MS	By MS/MS	By MS/MS
Q9NUQ8-2;Q9NUQ8	Q9NUQ8-2;Q9NUQ8	ATP-binding cassette sub-family F member 3	ABCF3	23.7722	24.1262	23.6315	23.4711	23.8383	24.6806	24.6188	24.238	23.0685	21.4744	22.7989	22.5161	24.9419	26.4269	22.2413	24.5445		0.0790066	-0.194751	+	1.85081	1.28577		1.31835	-0.593647		1.16683	-2.07416		0.417809	-0.545507	5	5	5	10.7	10.7	10.7	78.983	0	19.342	353490000	12	By matching	By matching	By MS/MS
Q9NX24;D6RC52;D6RCB9;J3QSY4;H0YC83	Q9NX24;D6RC52;D6RCB9;J3QSY4	H/ACA ribonucleoprotein complex subunit 2	NHP2	28.1737	28.0998	27.3499	28.2058	29.2354	29.1849	29.4363	28.2247	26.4256	26.6951	28.89	26.7851	28.3505	27.835	28.4579	28.3023		1.37973	0.783876		0.591603	0.758366		1.69635	-1.06301		0.8974	-1.0375		1.05551	-0.771121	6	6	6	42.5	42.5	42.5	17.201	0	123.78	5243500000	50	By MS/MS	By MS/MS	By MS/MS	By MS/MS
Q07812-5;Q07812-7;Q07812-8;Q07812;Q07812-2;K4JQN1;I6LPK7;Q07812-6	Q07812-5;Q07812-7;Q07812-8;Q07812;Q07812-2;K4JQN1	Apoptosis regulator BAX	BAX	23.0413	23.9718	23.1807	23.0568	21.6812	24.2653	23.9348	24.7377	22.3983	22.7982	22.4137	22.6145	21.9317	24.4736	24.1331	22.7448		0.140251	0.33393		-4.34294e-08	0		-4.34294e-08	0		0.599513	-0.764657		0.591659	-0.545203	3	3	3	22.6	22.6	22.6	18.129	0.00027144	6.7092	189870000	5	By matching			By MS/MS
Q96E29-3;Q96E29-2;Q96E29;E5RIK9;E5RIY4	Q96E29-3;Q96E29-2;Q96E29;E5RIK9;E5RIY4	Transcription termination factor 3, mitochondrial	MTERF3	25.6227	26.2132	23.4303	25.6094	25.9305	27.1376	25.2888	26.2577	22.6925	24.8354	26.3897	24.6515	24.7781	26.3558	26.3181	25.1172		0.401786	0.511385		0.239848	0.576625		0.612905	-0.934766		0.538793	-1.00001		0.43766	-0.544005	8	8	8	32.8	32.8	32.8	34.358	0	23.747	951500000	43	By MS/MS	By MS/MS	By MS/MS	By MS/MS
F5GXU9;F5H5P2;P12694;P12694-2;M0R0C8;H0YH31	F5GXU9;F5H5P2;P12694;P12694-2	2-oxoisovalerate dehydrogenase subunit alpha, mitochondrial	BCKDHA	25.0067	26.4975	25.3663	23.6191	26.1734	26.5103	25.6096	26.4496	23.2743	24.8334	25.8618	21.9383	26.4217	26.2947	26.0294	26.2349		0.0983958	-0.0594134		0.500308	1.14543		0.849901	-1.06336		1.40055	-2.2682		0.355211	-0.543006	5	5	5	23.8	23.8	23.8	36.163	0	35.042	952880000	23	By MS/MS	By MS/MS	By matching
E7EU96;Q5U5J2;P68400;Q8NEV1;P68400-2;V9GYA2;V9GY80;A0A087WY74;REV__E7EP72	E7EU96;Q5U5J2;P68400;Q8NEV1;P68400-2	Casein kinase II subunit alpha;Casein kinase II subunit alpha 3	CSNK2A1;CSNK2A3	28.7817	29.1085	28.7545	28.5142	29.389	29.6992	30.1433	30.0967	27.1737	27.7007	29.348	27.3231	29.6736	29.4432	29.8724	29.6087		0.404051	0.182562		0.887536	0.903359		2.53419	-1.0423		1.87829	-1.7631		0.583105	-0.542961	18	18	18	55.3	55.3	55.3	45.31	0	323.31	10564000000	149	By MS/MS	By MS/MS	By MS/MS	By MS/MS
P23258;Q9NRH3;K7EIS0;K7EKE5	P23258;Q9NRH3;K7EIS0	Tubulin gamma-1 chain;Tubulin gamma-2 chain;Tubulin gamma chain	TUBG1;TUBG2	24.6649	25.4195	22.7906	25.0553	25.8587	26.7596	26.8832	26.104	21.8035	22.5698	25.5124	22.9437	27.2113	27.4752	25.7608	25.9168		0.142756	-0.189678		0.607416	1.27524		1.63062	-1.91879		1.99295	-3.38371		0.255465	-0.542781	12	12	12	39.9	39.9	39.9	51.169	0	137.65	1114100000	28	By matching	By MS/MS	By MS/MS	By matching
Q92522	Q92522	Histone H1x	H1FX	31.184	31.0249	31.1822	30.8771	31.1749	31.0873	31.4563	30.3211	30.0139	29.4075	31.9025	29.1553	30.5206	30.3666	31.7321	30.87		0.132902	0.137565		0.743396	0.947274		0.0813826	0.0571694		0.496853	-0.752539		0.783871	-0.542419	12	12	12	42.7	42.7	42.7	22.487	0	103.3	30527000000	172	By MS/MS	By MS/MS	By MS/MS	By MS/MS
Q9Y276;C9J8G3;C9J1S9;C9JAS4;H7C492;C9J4Q9;H7BZF6	Q9Y276;C9J8G3	Mitochondrial chaperone BCS1	BCS1L	28.2546	27.9528	25.5495	27.9479	27.092	28.8162	26.4696	28.215	25.039	26.6671	27.8908	26.3602	28.0328	28.4839	28.2122	25.2737		0.0567671	0.147587		0.497929	0.936903		0.0987952	-0.222032		0.484062	-1.01135		0.406562	-0.542245	19	19	19	50.6	50.6	50.6	47.534	0	293.81	3480700000	113	By MS/MS	By MS/MS	By MS/MS	By MS/MS
Q9Y2Q3;Q9Y2Q3-3;Q9Y2Q3-2;E9PFN5;Q9Y2Q3-4;C9JNT3	Q9Y2Q3;Q9Y2Q3-3;Q9Y2Q3-2;E9PFN5;Q9Y2Q3-4;C9JNT3	Glutathione S-transferase kappa 1	GSTK1	26.6429	26.4771	25.1168	26.571	27.7038	27.8861	25.9943	27.2699	23.6215	26.1881	27.1502	23.109	26.6352	27.5837	27.6988	27.3481		0.075646	-0.102921		0.522875	1.18474		0.917174	-1.01156		1.2026	-2.29922		0.33583	-0.540911	8	8	8	54.4	54.4	54.4	25.497	0	57.864	2097900000	58	By MS/MS	By MS/MS	By MS/MS	By MS/MS
H7C1G6;Q7Z3C6-2;Q7Z3C6;H7C152	H7C1G6;Q7Z3C6-2;Q7Z3C6	Autophagy-related protein 9A	ATG9A	23.9053	23.9753	22.9025	24.1891	23.2404	22.9578	22.9854	24.1665	22.602	24.9054	23.211	21.966	22.5974	22.4906	22.5058	23.7172		-4.34294e-08	0		0.355474	0.571923		0.451803	0.405498		0.19363	0.34335		0.736616	-0.54085	3	3	3	13.5	13.5	13.5	26.759	0.00025195	4.9973	76588000	8	By MS/MS	By MS/MS	By matching	By MS/MS
F8WDV0;Q9UI26;Q9UI26-2;H0Y8M5	F8WDV0;Q9UI26;Q9UI26-2;H0Y8M5	Importin-11	IPO11	24.0686	22.7645	23.0423	24.0744	23.0247	23.8553	23.5601	23.1626	22.96	22.9569	23.083	22.6333	23.0818	23.7623	22.0088	22.7504		0.569921	0.499846		-4.34294e-08	0		0.080067	0.0867929		-4.34294e-08	0		1.29873	-0.539513	2	2	2	4.4	4.4	4.4	99.707	0.00027115	6.6737	53062000	2		By matching	By MS/MS
Q5SQP8;P56545;P56545-2;E7EUB3	Q5SQP8;P56545;P56545-2	C-terminal-binding protein 2	CTBP2	26.1716	25.4271	25.1279	24.7865	26.0584	25.8771	26.2129	26.1841	23.298	24.6277	25.6601	24.5787	25.6238	26.4302	25.105	26.2084		0.333747	0.241278		0.721372	0.837156		1.22141	-0.704863		1.20698	-1.30074		0.680715	-0.539217	6	5	5	12.3	10.5	10.5	56.101	0	14.305	853430000	18	By MS/MS	By MS/MS	By matching	By matching
Q96DA2	Q96DA2	Ras-related protein Rab-39B	RAB39B	23.5606	23.6898	23.5353	22.5435	22.9774	22.697	24.1944	22.731	22.3753	22.8309	22.7304	22.8902	23.3651	21.6959	23.4008	22.3287		0.357186	0.452317		-4.34294e-08	0		-4.34294e-08	0		0.00702658	0.00905752		1.08353	-0.538957	2	2	2	11.7	11.7	11.7	24.622	0.002	2.8851	19347000	3
Q5VW52;Q9HCL2	Q5VW52;Q9HCL2	Glycerol-3-phosphate acyltransferase 1, mitochondrial	GPAM	24.0433	26.8901	23.0502	27.9489	26.5641	25.728	23.4735	26.7832	22.9025	23.2729	26.6661	21.7966	26.0179	26.0067	26.771	26.7429		0.421982	-0.747446		0.541562	1.82356		0.0386485	-0.154083		1.3571	-2.72509		0.233599	-0.538059	3	3	3	5.5	5.5	5.5	80.139	0.00026681	6.3064	1909700000	11	By MS/MS	By matching	By matching	By MS/MS
P62805	P62805	Histone H4	HIST1H4A	36.0712	35.8625	35.349	35.7869	36.0952	36.0053	35.8954	34.9419	34.6397	34.3792	36.3304	34.3656	35.0526	35.0523	36.5934	35.2914		0.206271	0.237046		0.849652	0.838655		0.0370811	0.0329428		0.42118	-0.568666		0.902465	-0.537851	26	26	26	80.6	80.6	80.6	11.367	0	323.31	933030000000	1479	By MS/MS	By MS/MS	By MS/MS	By MS/MS
Q96GN5-5;Q96GN5-4;Q96GN5-2;Q96GN5	Q96GN5-5;Q96GN5-4;Q96GN5-2;Q96GN5	Cell division cycle-associated 7-like protein	CDCA7L	24.1333	23.0842	24.5822	24.0249	24.6806	22.4867	23.3729	24.5035	23.9082	23.8594	23.8893	21.8939	21.8585	23.5061	24.0616	23.5927		0.301698	0.506184		-4.34294e-08	0		0.120889	0.19522		-4.34294e-08	0		0.639797	-0.537298	3	3	3	12.5	12.5	12.5	46.779	0.00047551	3.9057	249820000	1	By matching	By matching	By matching
A0A087X043;O43424-2;O43424	A0A087X043;O43424-2;O43424	Glutamate receptor ionotropic, delta-2	GRID2	26.3895	23.0729	27.76	26.2687	22.8927	26.2041	29.0554	26.295	25.2491	25.8418	27.6151	26.9042	22.1785	23.0427	26.8509	25.9606		0.421236	1.60362		0.18416	-0.529747		0.0523481	-0.239053		0.748759	1.89432		0.220362	-0.536937	2	2	2	2.6	2.6	2.6	104.15	0.00048368	4.2628	2339700000	21	By MS/MS	By MS/MS	By MS/MS	By MS/MS
P19388;A0A087WVZ9;A0A0A0MQR7;A0A087WWX0;A0A087WVN5	P19388;A0A087WVZ9;A0A0A0MQR7;A0A087WWX0	DNA-directed RNA polymerases I, II, and III subunit RPABC1	POLR2E	27.7748	27.2542	28.1032	27.7009	28.4675	28.5341	28.5476	28.1023	26.0689	26.9142	28.0666	26.5955	28.0805	27.767	28.5383	28.1598		0.707148	0.27645		0.879181	0.797001		1.86814	-0.704547		1.4567	-1.2251		0.825072	-0.536726	8	8	8	58.6	58.6	58.6	24.551	0	188.56	4228500000	67	By MS/MS	By MS/MS	By MS/MS	By MS/MS
Q9Y3C1;D6RIC3;A0A0C4DGU5;A0A087X2G6;Q9Y3C1-3;Q9Y3C1-2;A0A087X1T1;D6RC60;A0A087WU10	Q9Y3C1;D6RIC3;A0A0C4DGU5;A0A087X2G6;Q9Y3C1-3;Q9Y3C1-2	Nucleolar protein 16	NOP16	28.2448	27.9232	27.8837	28.7628	29.5267	29.5666	29.7608	29.213	25.6561	26.3729	28.8388	25.6833	28.8361	28.0771	29.3525	28.5825		1.49933	0.804712		1.04005	1.56583		2.8771	-1.31317		1.39113	-2.07429		1.15892	-1.18527	13	13	13	60.1	60.1	60.1	21.188	0	272.23	7315500000	116	By MS/MS	By MS/MS	By MS/MS	By MS/MS
B4DZ84;D3DX48;A0A0A0MRU0;A0A0D9SFF8;D3DX49;A0A0C4DH75;Q14168-6;Q14168-2;Q14168-3;Q14168;Q14168-4;Q14168-5;E5RI47;A0A087X0C7;E5RK50;E5RJK0;E5RK44;E5RI32;E5RIU3;A0A087WVY2;E5RFN8	B4DZ84;D3DX48;A0A0A0MRU0;A0A0D9SFF8;D3DX49;A0A0C4DH75;Q14168-6;Q14168-2;Q14168-3;Q14168;Q14168-4;Q14168-5;E5RI47	MAGUK p55 subfamily member 2	MPP2	22.8474	22.5971	24.3622	24.4034	24.2058	22.7451	22.9579	22.9216	22.1129	23.4967	22.8971	22.8431	22.7257	22.2443	23.3378	23.0961		0.376963	0.356624		-4.34294e-08	0		0.237575	0.344906		-4.34294e-08	0		0.904259	-0.535832	6	4	4	11.5	9.1	9.1	60.516	0	13.019	97641000	5	By matching	By matching	By matching	By matching
P54289-4;P54289-5;P54289;P54289-3;P54289-2;E7ERK3;H0Y715	P54289-4;P54289-5;P54289;P54289-3;P54289-2	Voltage-dependent calcium channel subunit alpha-2/delta-1;Voltage-dependent calcium channel subunit alpha-2-1;Voltage-dependent calcium channel subunit delta-1	CACNA2D1	26.3993	27.113	26.1407	26.7646	26.1374	26.2404	25.5349	24.5633	27.051	28.001	25.5816	26.5606	21.8963	24.7032	25.4225	25.3914		0.661427	1.26564		0.13393	-0.19421		1.17937	0.985359	+	1.33566	2.44521		0.338719	-0.535714	16	16	16	21.6	21.6	21.6	121.89	0	58.93	1012700000	41	By MS/MS	By MS/MS	By MS/MS	By MS/MS
B4DEH8;G3V4T2	B4DEH8;G3V4T2		PABPN1	24.2658	24.3741	23.1921	23.1719	22.8521	23.6346	22.9047	23.4377	22.6538	24.0373	22.3703	23.1131	22.8908	22.5927	22.5883	23.3027		0.683426	0.363661		-4.34294e-08	0		-4.34294e-08	0		0.196218	0.200007		1.12084	-0.535504	7	1	1	41.7	10.1	10.1	18.99	0.003446	2.5669	204410000	5	By matching	By MS/MS	By matching	By matching
Q9BQP7;Q5QPE7;Q5QPE8	Q9BQP7;Q5QPE7;Q5QPE8	Mitochondrial genome maintenance exonuclease 1	MGME1	26.4802	26.206	25.9077	26.3131	27.3934	26.9133	27.3285	27.5005	22.8831	25.9081	26.7221	25.0992	26.4641	28.3624	27.6969	26.6232		0.00193459	-0.00272369		0.609462	1.07364		3.01696	-1.05718		1.19422	-2.13353		0.386329	-0.535456	12	12	12	41.3	41.3	41.3	39.42	0	38.671	2034700000	42	By MS/MS	By MS/MS	By matching	By MS/MS
Q8WU76-2;Q8WU76	Q8WU76-2;Q8WU76	Sec1 family domain-containing protein 2	SCFD2	24.2058	24.0908	23.2183	22.7714	24.0189	24.6616	23.2138	24.1551	22.7487	21.3926	23.9567	23.8905	23.0389	24.732	22.009	24.2843		0.303968	0.496286		0.356552	0.574413		0.428341	-0.440789		0.244622	-0.518915		0.562676	-0.53535	2	2	2	4.2	4.2	4.2	69.991	0.00027871	7.3683	152200000	14	By matching	By MS/MS		By matching
Q9HCU5;B5MC98;H7C2N7;H7C0W3;F8WCS5	Q9HCU5;B5MC98	Prolactin regulatory element-binding protein	PREB	28.2065	27.5369	27.1369	27.5553	26.7283	27.7645	27.2743	27.5644	27.6756	27.0281	25.9252	27.6186	27.4811	27.8365	25.592	26.3275		0.409244	0.523604		0.550176	0.547021		0.381208	0.276015		0.14605	0.252598		0.843531	-0.535312	9	9	9	38.1	38.1	38.1	45.468	0	144.03	2527700000	72	By MS/MS	By MS/MS	By MS/MS	By MS/MS
P18615;P18615-3;A0A0A0MT02;A0A0A0MSN9;P18615-4;A0A0G2JI50;E9PD43;A2ABK4	P18615;P18615-3;A0A0A0MT02;A0A0A0MSN9;P18615-4;A0A0G2JI50;E9PD43	Negative elongation factor E	NELFE	23.6277	26.0181	26.1865	25.5208	22.7233	25.7599	26.4462	26.9112	24.0232	23.0931	25.5338	21.9753	26.0231	26.1052	26.8387	25.3259		0.252403	-0.613067		0.890491	1.68191		0.0380149	-0.121877		1.60236	-2.41686		0.295143	-0.534424	9	9	9	36.3	36.3	36.3	43.239	0	36.854	920920000	21		By matching	By MS/MS	By matching
P06280;V9GYN5	P06280;V9GYN5	Alpha-galactosidase A	GLA	24.7959	23.5632	23.5979	22.7432	23.0332	24.0152	22.9051	23.2949	22.6672	22.3903	23.2254	23.7031	23.2739	23.6922	22.9454	21.7774		0.348945	0.389856		-4.34294e-08	0		-4.34294e-08	0		0.0516878	0.074276		0.88267	-0.534196	2	2	2	5.4	5.4	5.4	48.766	0.0072539	2.0856	32974000	1
P28331;P28331-2;P28331-4;P28331-5;B4DJ81;P28331-3;C9JPQ5;F8WDL5	P28331;P28331-2;P28331-4;P28331-5;B4DJ81;P28331-3	NADH-ubiquinone oxidoreductase 75 kDa subunit, mitochondrial	NDUFS1	30.5956	30.857	30.6263	30.2317	31.1248	31.4688	30.8829	31.4223	29.354	29.1476	30.7599	30.1815	30.9143	30.7949	30.977	30.8088		1.29707	0.350938		0.921308	0.716866		1.85731	-0.647046		1.44402	-1.01297		1.01733	-0.533902	31	31	31	49.5	49.5	49.5	79.467	0	323.31	29408000000	371	By MS/MS	By MS/MS	By MS/MS	By MS/MS
I6L9I8;Q9H201;D6RBR6;D6RFG3;D6REL6;Q9H201-2;D6R907;D6RBI9	I6L9I8;Q9H201;D6RBR6;D6RFG3;D6REL6;Q9H201-2	Epsin-3	EPN3	23.4649	22.76	23.4407	23.4518	24.3235	23.9451	22.8585	24.8313	23.9638	23.4451	22.5649	23.2488	22.5824	24.3715	22.9486	21.6824		0.773498	1.09338		-4.34294e-08	0		0.77502	-0.71023		0.267972	0.409413		0.712431	-0.533561	3	3	2	10.4	10.4	6.6	36.163	0.00025316	5.0538	328410000	13	By MS/MS	By MS/MS	By MS/MS	By MS/MS
Q9Y6C9	Q9Y6C9	Mitochondrial carrier homolog 2	MTCH2	31.1341	31.4438	30.6654	31.1398	30.8644	32.1333	31.3142	31.6857	29.0984	29.6373	31.5977	30.6348	31.4698	31.2621	31.804	30.6085		0.23322	0.213282		0.724624	0.853741		0.608822	-0.403618		0.865064	-1.04408		0.737784	-0.533511	12	12	2	50.2	50.2	9.2	33.331	0	323.31	39850000000	253	By MS/MS	By MS/MS	By MS/MS	By MS/MS
P21796;C9JI87	P21796;C9JI87	Voltage-dependent anion-selective channel protein 1	VDAC1	33.0804	32.9539	32.9877	33.0865	33.4458	33.6726	34.0078	33.8135	31.4521	31.6425	33.5443	32.4181	33.3691	33.2595	33.9852	33.1118		0.643912	0.303493		0.795078	0.762904		2.92192	-0.707777		1.20076	-1.16719		0.808671	-0.533199	30	30	30	92.9	92.9	92.9	30.772	0	323.31	183010000000	1185	By MS/MS	By MS/MS	By MS/MS	By MS/MS
A0A087X105;A0A087WZW4;A0A087X1W8;A0A0A0MTJ8;A0A087WZR6;X5DQS5;Q9BY67-5;Q9BY67;Q9BY67-4;Q9BY67-3;A0A087X0T8;Q9BY67-2;F5H125;H0YG94	A0A087X105;A0A087WZW4;A0A087X1W8;A0A0A0MTJ8;A0A087WZR6;X5DQS5;Q9BY67-5;Q9BY67;Q9BY67-4;Q9BY67-3;A0A087X0T8;Q9BY67-2	Cell adhesion molecule 1	CADM1	24.1978	23.3469	23.6714	21.8851	25.2068	23.6348	23.6802	24.5322	22.9151	24.2213	22.6764	22.848	23.2868	23.4266	23.5767	22.9553		1.26585	0.952135		-4.34294e-08	0		0.787175	-0.988205		-4.34294e-08	0		0.718875	-0.531119	4	4	4	24.1	24.1	24.1	41.667	0	18.822	627090000	8	By matching	By MS/MS	By matching	By matching
P18859;P18859-2;A8MUH2	P18859;P18859-2;A8MUH2	ATP synthase-coupling factor 6, mitochondrial	ATP5J	25.0097	23.3964	24.5427	24.842	22.7353	27.5444	23.069	25.7722	22.587	24.5646	25.2397	23.2066	22.975	22.8405	27.3114	23.9403		0.123971	0.513398		0.329262	0.548251		0.101683	-0.332496		0.112731	-0.36735		0.288344	-0.530824	4	4	4	48.1	48.1	48.1	12.587	0	58.221	646250000	9	By matching	By matching	By matching	By matching
P30414;A0A087WYW3	P30414;A0A087WYW3	NK-tumor recognition protein;Putative peptidyl-prolyl cis-trans isomerase	NKTR	25.1342	25.3341	25.866	25.4404	24.9937	24.7139	25.4805	24.1063	26.2322	25.2313	22.9255	26.3485	23.1545	22.9308	23.7173	26.2826		0.434825	0.80231		0.119577	0.259282		0.976145	0.620073		0.476445	1.1631		0.416772	-0.530796	8	8	8	8.1	8.1	8.1	165.67	0	19.419	452940000	14	By MS/MS	By matching	By MS/MS	By MS/MS
Q12904;Q12904-2;D6R937	Q12904;Q12904-2	Aminoacyl tRNA synthase complex-interacting multifunctional protein 1;Endothelial monocyte-activating polypeptide 2	AIMP1	27.2221	27.9078	27.7694	27.576	28.3733	28.3863	29.2516	28.938	25.9678	27.0017	28.4828	25.5546	28.1289	29.0199	28.5916	28.4317		0.28328	0.194225		0.615083	0.867093		2.27566	-1.11844		1.41468	-1.7913		0.485856	-0.530659	11	11	11	48.7	48.7	48.7	34.352	0	143.54	5377500000	72	By matching	By MS/MS	By MS/MS	By MS/MS
O95067;H1UBN3;H0YMP3	O95067;H1UBN3;H0YMP3	G2/mitotic-specific cyclin-B2	CCNB2;CCNB2V	23.1693	24.256	24.5916	23.6537	24.6056	25.3938	25.3937	25.8032	22.1506	22.9914	23.2642	22.9795	25.2246	25.8512	25.0792	25.0813		0.0108344	-0.010004	+	1.44596	1.07123		1.85242	-1.38142		3.72804	-2.46265		0.4228	-0.530612	6	6	6	19.6	19.6	19.6	45.281	0	75.741	444630000	17	By matching	By matching	By MS/MS
Q9Y3A2;Q9Y3A2-2	Q9Y3A2;Q9Y3A2-2	Probable U3 small nucleolar RNA-associated protein 11	UTP11L	28.1054	27.6715	28.5029	28.3778	28.5616	28.332	28.6234	27.9326	26.5098	27.3797	28.4195	26.3769	28.1626	27.4932	28.2791	28.1925		0.664386	0.330524		1.01069	0.992923		0.352939	-0.197985		0.855302	-0.860384	+	1.30223	-0.661724	16	16	16	45.1	45.1	45.1	30.446	0	112.2	4270700000	79	By MS/MS	By MS/MS	By MS/MS	By MS/MS
Q9Y5E4;A0A096LP94;F5H446;A0A0A0MTM6;Q9Y5E2;Q9Y5E5;Q9Y5E6;Q9UN67;Q9UN66;A0A096LP81;A0A096LNH7;Q9Y5F2-2;Q9Y5E9-2;Q96TA0;Q9Y5E8;Q9Y5E3;Q9Y5F2;Q9Y5E1;Q9Y5F0;Q9Y5E9;Q9Y5E7;Q9Y5G3-2;Q9Y5G2-2;Q9Y5G0-2;Q9Y5G0;Q9Y5G3;Q9Y5G2	Q9Y5E4;A0A096LP94;F5H446;A0A0A0MTM6;Q9Y5E2;Q9Y5E5;Q9Y5E6;Q9UN67;Q9UN66	Protocadherin beta-5;Protocadherin beta-7;Protocadherin beta-4;Protocadherin beta-3;Protocadherin beta-10;Protocadherin beta-8	PCDHB5;PCDHB3;PCDHB10;PCDHB7;PCDHB4;PCDHB8	23.3638	23.1861	22.5549	23.0403	24.1259	25.0918	23.1848	23.1995	23.755	22.0324	24.4074	23.0598	23.9598	22.5824	21.7854	21.9242		1.02639	1.33756		-4.34294e-08	0		0.900604	-0.864233		-4.34294e-08	0		0.581744	-0.530085	4	4	3	6.3	6.3	5	86.422	0.0002611	5.8116	160310000	4	By matching	By MS/MS
Q9UBI6	Q9UBI6	Guanine nucleotide-binding protein G(I)/G(S)/G(O) subunit gamma-12	GNG12	28.6762	28.335	27.5802	29.1092	28.7211	29.584	29.2922	28.4067	27.3332	27.8506	29.3011	27.2551	28.2517	27.6932	29.637	28.1433		0.529097	0.569718		0.37083	0.490139		0.660199	-0.575873		0.334443	-0.496294		0.733695	-0.529929	6	6	6	61.1	61.1	61.1	8.0061	0	56.268	5922200000	76	By MS/MS	By MS/MS	By MS/MS	By MS/MS
Q05048;A0A0A0MSZ9;A3KFI9	Q05048;A0A0A0MSZ9	Cleavage stimulation factor subunit 1	CSTF1	28.3644	28.7909	28.6922	28.1996	29.391	29.4651	29.2983	29.5322	27.4145	26.9994	29.1121	27.5823	28.7742	29.1553	29.0236	29.4342		1.16588	0.324774		0.749131	0.734673		3.08422	-0.90986		1.4721	-1.31976		0.727031	-0.529723	13	13	13	43.4	43.4	43.4	48.357	0	323.31	7810600000	123	By MS/MS	By MS/MS	By MS/MS	By MS/MS
Q9NSV4;Q9NSV4-7;Q9NSV4-6;Q9NSV4-5;Q9NSV4-4;Q9NSV4-2;Q9NSV4-1	Q9NSV4;Q9NSV4-7;Q9NSV4-6;Q9NSV4-5;Q9NSV4-4;Q9NSV4-2;Q9NSV4-1	Protein diaphanous homolog 3	DIAPH3	23.7745	23.3293	23.1694	24.1967	23.529	21.8256	22.8772	24.0375	22.2704	24.6003	22.8835	22.9003	23.0869	21.5718	22.3567	22.8343		-4.34294e-08	0		0.354357	0.453866		-4.34294e-08	0		0.540636	0.701215		0.667391	-0.529389	5	5	5	5.6	5.6	5.6	136.92	0	13.755	35445000	4			By matching
P09543-2;P09543;K7ERC4;K7EN66;C9K0L8;K7ERZ0	P09543-2;P09543	2,3-cyclic-nucleotide 3-phosphodiesterase	CNP	28.3525	28.4116	27.3079	27.7089	28.5437	28.9855	28.1777	29.6156	24.3894	26.844	28.1961	26.9252	28.6027	29.2471	29.7722	28.8968		0.317285	-0.298999		0.80414	1.35655		1.13751	-0.885429		1.64463	-2.54098		0.356136	-0.528777	20	20	20	43.6	43.6	43.6	45.098	0	245.4	6330400000	124	By MS/MS	By MS/MS	By MS/MS	By MS/MS
O00505;H0Y4S9	O00505	Importin subunit alpha-4	KPNA3	27.254	26.4752	27.0216	27.1107	27.6445	27.0776	27.748	26.9661	23.8303	26.0327	27.0549	26.1466	27.4731	27.8558	26.6148	28.065		0.144704	-0.143089		0.853762	1.19927		0.741256	-0.393707		1.21226	-1.73606		0.510221	-0.52809	8	8	5	20.2	20.2	14.4	57.81	0	49.699	2349200000	50	By MS/MS	By MS/MS	By MS/MS	By MS/MS
C9JME2;Q9Y4F1;Q9Y4F1-2;M0QYB0;Q9Y4F1-3;H0Y783;M0QXT1	C9JME2;Q9Y4F1;Q9Y4F1-2;M0QYB0	FERM, RhoGEF and pleckstrin domain-containing protein 1	FARP1	24.4549	22.5032	22.1467	24.3421	23.1813	23.8741	23.9	24.0556	22.3118	24.0127	22.2762	24.96	22.9667	21.494	23.7907	22.4274		1.08483	1.08307		0.0107047	-0.0284925		0.251786	-0.391075		0.384409	0.720485		0.504522	-0.527287	5	5	5	5.9	5.9	5.9	122.09	0	10.527	143090000	7	By MS/MS	By matching	By matching	By matching
Q07666;Q07666-2;Q07666-3;Q5VWX1;Q9H6N6	Q07666;Q07666-2;Q07666-3	KH domain-containing, RNA-binding, signal transduction-associated protein 1	KHDRBS1	30.3259	30.9995	30.8436	30.3326	31.4583	31.2409	31.5637	31.4618	29.6123	29.2107	30.9712	28.8718	31.3935	31.0235	31.2483	31.6819		0.250291	0.0943604		1.00292	0.958921		2.29997	-0.805731		1.87848	-1.67029		0.629559	-0.526641	19	19	16	38.6	38.6	36.6	48.227	0	323.31	38951000000	326	By MS/MS	By MS/MS	By MS/MS	By MS/MS
Q05D32;Q05D32-2;H0YMH7;H0YNU2;H0YNW9	Q05D32;Q05D32-2	CTD small phosphatase-like protein 2	CTDSPL2	24.7836	24.7269	25.8517	25.1552	25.0996	24.7122	26.1364	26.0276	24.8522	21.9395	25.8287	24.4199	25.4831	24.9074	25.2366	25.6213		0.18604	0.181838		0.449896	0.869263		0.362691	-0.364586		0.587937	-1.05201		0.525128	-0.525551	9	9	9	24	24	24	52.998	0	59.487	553600000	28	By MS/MS	By matching	By MS/MS	By MS/MS
Q00577	Q00577	Transcriptional activator protein Pur-alpha	PURA	25.8528	26.6903	26.2697	25.6929	26.7637	27.307	27.6146	26.6072	25.6393	25.312	26.4711	22.8909	27.3864	27.5114	26.3854	27.0004		0.00216566	0.00224257		0.622549	1.04811		1.57422	-0.946708		1.30973	-1.99257		0.41934	-0.525174	6	6	6	30.1	30.1	30.1	34.91	0	299.5	1686800000	52	By MS/MS	By MS/MS	By MS/MS	By MS/MS
Q9BXS6-2;Q9BXS6;Q9BXS6-3;Q9BXS6-5;Q9BXS6-7;H0YKA7;H0YMD2	Q9BXS6-2;Q9BXS6;Q9BXS6-3;Q9BXS6-5;Q9BXS6-7	Nucleolar and spindle-associated protein 1	NUSAP1	25.2437	24.7564	25.7665	22.858	25.3304	25.0415	25.7696	26.0707	23.2263	23.3808	24.8625	24.5733	25.9218	22.6149	25.1536	26.9036		0.1652	0.404583		0.370024	0.645432		0.635489	-0.896891		0.520895	-1.13774		0.382789	-0.525007	7	7	1	19.1	19.1	3	49.323	0	17.183	606560000	10	By MS/MS	By matching	By matching	By matching
A0A024RA52;P25787;C9JCK5;H3BT36;H7C402	A0A024RA52;P25787;C9JCK5	Proteasome subunit alpha type;Proteasome subunit alpha type-2	PSMA2	24.3065	25.5699	22.2222	24.9679	25.2392	26.9764	25.3543	25.8604	22.8285	24.8775	24.957	22.8004	24.6676	26.4408	25.3832	24.3441		0.48267	0.648623		0.162802	0.400764		0.984656	-1.59094		0.887793	-1.34308		0.360799	-0.524693	6	6	6	38.5	38.5	38.5	25.898	0	71.806	699600000	26	By MS/MS	By MS/MS	By MS/MS	By MS/MS
Q96EK9	Q96EK9	Protein KTI12 homolog	KTI12	23.7025	23.1602	23.5132	23.2863	22.1859	21.9827	23.98	22.6068	22.5927	22.4857	22.8542	23.6662	21.8589	21.9483	22.3461	22.4679		-4.34294e-08	0		0.890746	0.515873		-4.34294e-08	0		1.29487	0.744361		0.893435	-0.52469	3	3	3	14.4	14.4	14.4	38.615	0.00026724	6.3388	28719000	2	By matching	By matching	By MS/MS	By matching
Q96HQ2-2;Q96HQ2	Q96HQ2-2;Q96HQ2	CDKN2AIP N-terminal-like protein	CDKN2AIPNL	23.1145	24.5689	23.961	25.219	22.9037	23.9391	23.2979	22.3889	23.507	23.0041	23.3566	22.2009	23.6171	23.1424	23.8093	22.5586		0.130824	-0.149448		-4.34294e-08	0		-4.34294e-08	0		0.270609	-0.264687		0.720575	-0.524621	1	1	1	21.2	21.2	21.2	9.5086	0	21.697	146280000	11	By MS/MS	By MS/MS	By MS/MS
Q9H6Y2;G3V1J0;Q9H6Y2-2;D6RGJ8	Q9H6Y2;G3V1J0;Q9H6Y2-2	WD repeat-containing protein 55	WDR55	24.6043	24.4861	25.1318	22.361	24.6249	24.8245	25.1627	25.965	23.3006	22.7405	24.7833	22.8996	24.9987	25.7329	24.5299	23.9876		0.293	0.33196		0.410912	0.714813		0.717317	-0.998456		1.22699	-1.38131		0.471088	-0.523386	3	3	3	10.7	10.7	10.7	42.07	0.00026144	5.8389	419370000	7	By matching	By MS/MS	By matching
I3L0U5;Q6PK04	I3L0U5;Q6PK04	Coiled-coil domain-containing protein 137	CCDC137	26.0963	26.8231	26.7922	25.9092	27.871	27.4317	28.0078	27.9454	24.9969	24.5557	26.5556	25.6666	28.0662	27.5077	27.1086	28.2341		0.108196	0.0848374		0.999604	0.961484		2.7092	-1.4088		2.39305	-2.28545		0.424364	-0.523161	10	10	10	41.1	41.1	41.1	33.524	0	60.591	2999800000	64	By MS/MS	By MS/MS	By MS/MS	By MS/MS
P04792;F8WE04;C9J3N8	P04792;F8WE04	Heat shock protein beta-1	HSPB1	26.316	28.4347	26.3323	27.5658	27.6514	29.7183	28.2648	28.9074	22.4421	28.5097	28.6656	22.3859	28.8366	30.6187	29.2022	28.3449		0.412388	-0.615121		0.392466	1.66138		1.13537	-1.47328		1.05153	-3.74979		0.176309	-0.52313	14	14	14	90.7	90.7	90.7	22.782	0	228.88	7307800000	73	By MS/MS	By MS/MS	By MS/MS	By MS/MS
Q9NQG5;E9PIQ9;E9PQF3;A2A2M0;A0A087X2D2	Q9NQG5;E9PIQ9	Regulation of nuclear pre-mRNA domain-containing protein 1B	RPRD1B	25.2089	26.6588	25.6521	26.1681	27.4337	28.1946	28.449	27.13	24.576	24.9655	27.075	24.4018	27.6355	27.5601	27.7793	26.7222		0.428961	0.377557		0.428318	0.667401		2.27043	-1.87983		1.77135	-2.16967		0.357515	-0.522479	12	7	7	38.7	26.7	26.7	36.899	0	49.402	2251800000	49	By MS/MS	By MS/MS	By MS/MS	By MS/MS
Q9BU61;Q9BU61-2	Q9BU61;Q9BU61-2	NADH dehydrogenase [ubiquinone] 1 alpha subcomplex assembly factor 3	NDUFAF3	24.2906	23.0511	22.6845	23.5852	23.0314	27.4143	22.7266	23.9717	22.8655	23.4215	21.9193	23.3685	22.2092	25.9854	23.2531	23.5533		0.152968	0.535781		-4.34294e-08	0		0.332932	-0.883172		0.439418	-0.856536		0.329581	-0.522464	5	5	5	37.5	37.5	37.5	20.35	0.00028547	7.9508	688380000	6	By matching	By matching	By matching	By MS/MS
O14686;O14686-3;H0YEF2	O14686;O14686-3	Histone-lysine N-methyltransferase 2D	KMT2D	24.7092	22.7151	24.0621	24.6591	23.2607	24.2195	23.9536	23.4007	24.7455	24.6931	22.5215	25.1417	23.0378	23.7987	21.305	21.5601		1.04139	1.28322		0.118204	-0.239064		0.260241	0.327766		1.15416	1.85005		0.417716	-0.522079	9	9	9	2.6	2.6	2.6	593.38	0	9.7448	144100000	16	By MS/MS	By matching	By MS/MS	By MS/MS
Q8WVM8;Q8WVM8-2;Q8WVM8-3;J3KNG4;G3V2M8;G3V4I1;G3V5F3;G3V3K9;G3V363;H0YJS6;H0YJY1	Q8WVM8;Q8WVM8-2;Q8WVM8-3	Sec1 family domain-containing protein 1	SCFD1	27.8768	27.8421	26.5084	26.5842	28.3495	28.2398	27.3551	28.2197	25.6242	26.1892	27.6382	26.8116	26.8516	28.0049	27.8428	27.8376		0.538324	0.406805		0.508266	0.637074		0.966708	-0.838126		1.10099	-1.06839		0.66359	-0.521939	17	17	17	38.9	38.9	38.9	72.379	0	104.76	3187900000	88	By MS/MS	By MS/MS	By MS/MS	By MS/MS
Q12905;B4DY09;X6R6Z1;A0A0A0MRL0	Q12905;B4DY09	Interleukin enhancer-binding factor 2	ILF2	32.0953	32.2325	32.5187	31.9783	33.0198	33.1923	33.6177	33.2614	30.4847	31.1388	32.7062	31.3281	33.1357	32.9172	32.9614	33.0715		0.948693	0.251348		0.820957	0.791754		3.10048	-1.06659		1.85043	-1.607		0.607198	-0.521551	27	27	27	71.8	71.8	71.8	43.062	0	323.31	112960000000	599	By MS/MS	By MS/MS	By MS/MS	By MS/MS
Q9Y6G9;E9PHI6;C9JGM7;C9JLW1	Q9Y6G9;E9PHI6	Cytoplasmic dynein 1 light intermediate chain 1	DYNC1LI1	22.7567	24.8629	25.6285	23.8103	24.9987	25.4826	25.6839	25.9052	24.0288	25.9715	22.9426	22.8419	26.6468	26.9347	22.7541	22.8415		0.252383	0.72333		0.124265	0.318377		0.982019	-1.25304		0.254181	-0.848089		0.298954	-0.520854	7	7	7	18.9	18.9	18.9	56.578	0	75.485	707470000	19	By matching	By MS/MS	By MS/MS	By matching
Q96L35;P54760;P54760-2;P54753;P54760-4	Q96L35;P54760	Receptor protein-tyrosine kinase;Ephrin type-B receptor 4	EPHB4	25.2331	25.6435	23.5081	25.3374	22.4704	25.8777	24.3517	25.6971	23.0769	25.5413	25.5281	23.8038	23.8883	24.8938	24.2532	22.9757		0.280221	0.596475		0.226154	0.442976		0.135537	0.331295		0.270194	0.484793		0.434048	-0.519726	8	7	7	12.4	11.2	11.2	102.56	0	37.708	381950000	16	By matching	By MS/MS		By MS/MS
Q969Z3;X1WI34;Q969Z3-2	Q969Z3;X1WI34;Q969Z3-2	Mitochondrial amidoxime reducing component 2	2018-03-02	23.3439	23.8317	22.8645	23.0005	24.1883	25.1154	23.3586	22.8575	23.178	21.1444	23.7836	23.0353	22.9083	23.276	24.1545	22.923		0.439009	0.564554		0.331786	0.474838		0.530806	-0.61981		0.356631	-0.530094		0.631578	-0.519696	2	2	2	6	6	6	38.023	0.00046882	3.6491	123160000	10	By matching	By MS/MS		By matching
Q8IYB8;B1AR60	Q8IYB8	ATP-dependent RNA helicase SUPV3L1, mitochondrial	SUPV3L1	27.9842	27.8628	27.131	27.2804	28.4319	28.545	28.0285	29.0441	25.8429	26.4277	27.8033	27.3241	28.4563	28.2403	27.7491	28.3083		0.588475	0.323908		0.713693	0.715089		1.72597	-0.947759		1.54742	-1.33894		0.663253	-0.519499	17	17	17	26.6	26.6	26.6	87.99	0	118.12	4143500000	105	By MS/MS	By MS/MS	By MS/MS	By MS/MS
P26599;P26599-2;P26599-3;A6NLN1;A0A0D9SF20;K7EKJ7;K7EK45;K7ES59;A0A087WU68;A0A087WUW5;K7ELW5	P26599;P26599-2;P26599-3;A6NLN1;A0A0D9SF20	Polypyrimidine tract-binding protein 1	PTBP1	33.1344	33.2788	33.0092	32.505	33.9014	33.7674	33.828	33.3477	31.6815	31.3918	33.2037	32.0176	33.7683	33.2853	33.4951	33.7753		0.321834	0.130134		1.09595	0.908177		1.88546	-0.7293		1.96113	-1.50734		0.707011	-0.519155	30	30	27	72.1	72.1	68.4	57.221	0	323.31	173490000000	1111	By MS/MS	By MS/MS	By MS/MS	By MS/MS
Q9Y5Q8;Q9Y5Q8-3;Q9Y5Q8-2;Q5T7U1;Q5T7U0;H7BY84;Q5T7U4;H0Y5D2	Q9Y5Q8;Q9Y5Q8-3;Q9Y5Q8-2;Q5T7U1;Q5T7U0;H7BY84	General transcription factor 3C polypeptide 5	GTF3C5	28.7172	28.6194	28.8408	28.1833	28.9115	29.1619	29.247	29.7106	27.0022	27.27	28.6714	27.9155	29.0923	29.1644	28.9291	29.2054		0.395058	0.159956		1.15206	0.875396		1.64064	-0.667595		1.97995	-1.38304		0.781758	-0.517676	17	17	17	41	41	41	59.57	0	92.735	7949900000	140	By MS/MS	By MS/MS	By MS/MS	By MS/MS
Q9BYE7;Q9BYE7-3	Q9BYE7	Polycomb group RING finger protein 6	PCGF6	23.5882	24.3002	23.9472	24.6934	25.1905	24.4176	24.6776	24.1697	22.4987	22.8233	23.8096	22.6437	24.4647	24.4544	24.6187	25.5302		0.176672	-0.153178	+	1.69411	1.18843		0.731363	-0.481582		2.45483	-1.82319		0.610248	-0.517625	4	4	4	19.1	19.1	19.1	39.047	0	16.544	310330000	15	By matching	By MS/MS	By MS/MS
Q9UJZ1;A0A087WYB4;Q9UJZ1-2;F2Z2I8	Q9UJZ1;A0A087WYB4;Q9UJZ1-2	Stomatin-like protein 2, mitochondrial	STOML2	30.8284	31.3092	30.5386	30.9525	31.68	32.2274	31.4697	31.5098	29.4572	29.8806	31.8223	28.9526	31.3525	31.5278	32.2839	31.0977		0.199688	0.156241		0.650968	0.878991		1.86182	-0.814563		1.19591	-1.53731		0.542568	-0.517616	27	27	27	72.2	72.2	72.2	38.534	0	323.31	42979000000	411	By MS/MS	By MS/MS	By MS/MS	By MS/MS
P30048-2;P30048	P30048-2;P30048	Thioredoxin-dependent peroxide reductase, mitochondrial	PRDX3	27.9797	29.488	27.4066	29.7432	28.8256	30.7161	28.5003	29.9896	26.1784	29.6788	29.5092	26.3547	28.3487	30.8535	30.2013	27.3838		0.121719	0.311045		0.266715	0.72411		0.510638	-0.853505		0.45424	-1.26657		0.305187	-0.517577	13	13	13	58	58	58	25.838	0	152.08	11745000000	93	By MS/MS	By MS/MS	By MS/MS	By MS/MS
Q16795;H3BRM9;F5H0J3;F5GY40	Q16795	NADH dehydrogenase [ubiquinone] 1 alpha subcomplex subunit 9, mitochondrial	NDUFA9	30.4737	30.4463	29.8754	30.1328	30.6325	31.4314	30.8765	30.8607	28.3957	29.1334	30.7089	29.463	30.6619	30.6737	31.2056	30.347		0.409632	0.228226		0.7964	0.80682		1.75597	-0.718209		1.34473	-1.2968		0.70648	-0.517523	23	23	23	71.9	71.9	71.9	42.509	0	193.55	25025000000	368	By MS/MS	By MS/MS	By MS/MS	By MS/MS
Q5JW57;Q5JW53;Q5JW54;Q9H410-3;Q9H410-2;Q9H410-4;Q9H410	Q5JW57;Q5JW53;Q5JW54;Q9H410-3;Q9H410-2;Q9H410-4;Q9H410	Kinetochore-associated protein DSN1 homolog	DSN1	23.8554	23.5533	24.1723	23.5731	22.9231	22.999	22.4398	24.6449	21.7636	23.3045	22.8784	23.2189	22.8015	23.1097	23.7745	23.1696		0.0247909	0.0378723	+	1.3915	0.997148		0.486595	0.536823		0.466684	-0.422452		0.869123	-0.51751	2	2	2	16.3	16.3	16.3	16.107	0.0042481	2.3733	128900000	3		By matching		By matching
O19617	O19617		HLA-C	23.0903	23.7305	23.6684	22.4693	24.1424	25.7097	22.6842	23.6888	22.8681	23.0917	22.1687	22.7589	23.4842	24.3596	24.6917	21.6211		0.222306	0.517128		0.711825	0.517787		0.545775	-0.816677		0.527177	-0.817336		0.483673	-0.517458	12	1	0	45.4	4.4	0	40.71	0	21.929	325460000	6	By matching	By matching	By matching	By matching
G3V3U4;G3V3I1;G3V295;G3V5Z7;P60900;P60900-2;G3V4S5;G3V2S7	G3V3U4;G3V3I1;G3V295;G3V5Z7;P60900;P60900-2	Proteasome subunit alpha type;Proteasome subunit alpha type-6	PSMA6	24.7005	25.7882	25.0276	25.3485	25.6161	26.9889	25.6517	26.5039	23.7889	25.4852	25.2044	24.0648	25.5584	27.5664	26.3829	23.4372		0.191253	0.453903		0.569121	0.580389		1.26414	-0.97395		0.526403	-1.10044		0.431201	-0.517146	4	4	4	41.1	41.1	41.1	11.57	0	13.822	1009100000	34	By MS/MS	By MS/MS	By MS/MS	By MS/MS
Q9H9J4-2;Q9H9J4;C9JPC9;E7EWZ4;E5RJP3;B4DP25	Q9H9J4-2;Q9H9J4;C9JPC9	Ubiquitin carboxyl-terminal hydrolase 42	USP42	26.1894	25.9752	27.1355	26.5319	25.6844	26.0958	23.4481	26.1654	27.3219	25.8192	22.9915	26.1979	26.3012	25.7992	22.7848	25.877		0.0537583	0.157883		0.403768	0.875388		0.798212	1.10959		0.119212	0.392086		0.332274	-0.516635	11	11	11	11.2	11.2	11.2	144.33	0	45.502	844010000	27	By MS/MS	By MS/MS	By MS/MS	By MS/MS
D6RF48;Q9P2W9;D6RC71	D6RF48;Q9P2W9	Syntaxin-18	STX18	24.8842	25.6693	24.3151	25.8738	25.1401	27.2225	25.8821	26.0176	23.3687	23.4462	26.1672	24.1085	26.0275	25.7547	26.6344	25.3664		0.0856775	0.119859		0.573966	0.912975		0.773966	-0.879989		1.25684	-1.67311		0.439878	-0.516417	11	11	11	41.6	41.6	41.6	35.42	0	24.596	774180000	41	By MS/MS	By MS/MS	By MS/MS	By MS/MS
P42166	P42166	Lamina-associated polypeptide 2, isoform alpha;Thymopoietin;Thymopentin	TMPO	30.3012	30.6066	30.5472	30.1952	31.2853	31.0377	31.2441	31.3538	29.487	28.7033	31.0174	29.2364	31.1779	30.3632	31.1575	31.2984		0.463636	0.231004		0.784325	0.801495		3.32242	-0.817727		1.37175	-1.38822		0.6664	-0.516249	34	34	21	64.4	64.4	43.7	75.491	0	323.31	28170000000	351	By MS/MS	By MS/MS	By MS/MS	By MS/MS
Q9Y4P3;E9PF19;Q96E41;A0A087WXC6;F8WCR3;F8WDI9;F2Z3G3;F8WBP2;F8WEC3;F8WB62	Q9Y4P3;E9PF19;Q96E41	Transducin beta-like protein 2	TBL2	28.211	27.8112	27.31	27.2395	28.2853	28.4271	28.4414	28.7545	26.0071	26.8636	27.7396	27.1665	28.0584	28.4602	28.3367	27.7277		0.877558	0.331331		0.814852	0.69868		1.81435	-0.83419		1.63758	-1.20154		0.783589	-0.515006	14	14	14	38.7	38.7	38.7	49.797	0	91.07	4138700000	55	By MS/MS	By MS/MS	By MS/MS	By MS/MS
Q8WV22;I3L1I3;H3BSL0;H3BR73;H3BN81;H3BV05	Q8WV22;I3L1I3;H3BSL0;H3BR73	Non-structural maintenance of chromosomes element 1 homolog	NSMCE1	23.4352	23.0118	23.1298	25.804	22.8018	22.0192	25.9876	22.3087	23.2182	22.3812	26.4027	21.973	22.077	23.5633	23.0978	21.665		0.276105	0.678551		0.108119	0.351429		0.197794	0.565871		0.350382	0.892993		0.29542	-0.51499	6	6	6	31.6	31.6	31.6	30.855	0	12.26	452720000	11	By MS/MS	By matching	By matching	By MS/MS
Q71RG4-3;Q71RG4-2;Q71RG4;K7EKW3;E7ESS3	Q71RG4-3;Q71RG4-2;Q71RG4;K7EKW3;E7ESS3	Transmembrane and ubiquitin-like domain-containing protein 2	TMUB2	25.3332	26.0592	22.9142	26.34	22.1769	26.3835	25.1448	25.8193	25.4889	26.2573	21.8955	23.1939	25.3303	26.3865	25.8587	21.6413		0.0183025	0.0769439		0.316063	0.952731		0.0833048	0.280528		0.15456	-0.595259		0.241159	-0.514837	2	2	2	27.1	27.1	27.1	18.541	0	32.348	714250000	20	By MS/MS	By MS/MS		By MS/MS
Q5SRQ6;P67870;Q5SRQ3;N0E472;A0A0G2JM12;N0E644;A0A0G2JM58	Q5SRQ6;P67870;Q5SRQ3;N0E472;A0A0G2JM12	Casein kinase II subunit beta	CSNK2B;CSNK2B-LY6G5B-1181;CSNK2B-LY6G5B--991	23.1076	22.7529	24.2719	24.246	27.3656	27.7777	27.1328	28.0795	23.4016	22.4315	23.6239	22.5105	27.3196	27.0748	27.1867	27.0724		1.00017	0.42553		-4.34294e-08	0		3.97809	-3.9943		4.98054	-4.17151		0.18495	-0.514132	5	5	5	25.2	25.2	25.2	26.925	0	10.695	1764200000	18	By matching	By MS/MS	By MS/MS	By matching
Q9Y265;Q9Y265-2;E7ETR0;H7C4G5;J3QLR1;H7C4I3	Q9Y265;Q9Y265-2;E7ETR0	RuvB-like 1	RUVBL1	30.3016	30.3991	30.3739	29.962	31.2779	31.2759	31.3777	31.3082	28.6202	28.9867	30.5195	29.489	30.6781	30.9327	31.0764	31.8605		0.280354	0.172975		1.04293	0.855264		4.26402	-1.05078		1.93147	-1.73307		0.570505	-0.51412	28	28	28	63.8	63.8	63.8	50.227	0	323.31	28462000000	274	By MS/MS	By MS/MS	By MS/MS	By MS/MS
P61978	P61978	Heterogeneous nuclear ribonucleoprotein K	HNRNPK	33.4455	33.7146	33.8882	33.4282	34.2535	33.9789	34.3384	33.8036	32.4665	32.4501	33.9169	32.2036	33.9431	33.6309	34.1285	34.0003		0.467044	0.167911		1.10498	0.859845		1.539	-0.474467		1.55375	-1.1664		0.912688	-0.513878	40	40	2	75.6	75.6	6.5	50.976	0	323.31	240170000000	1165	By MS/MS	By MS/MS	By MS/MS	By MS/MS
Q9Y6Y8-2;Q9Y6Y8	Q9Y6Y8-2;Q9Y6Y8	SEC23-interacting protein	SEC23IP	22.7292	23.4486	22.3027	22.6929	23.9587	23.6688	23.0535	23.2403	22.3582	21.6724	23.8832	22.2475	23.0607	22.7995	22.2142	22.7569		-4.34294e-08	0		0.187451	0.253022		-4.34294e-08	0		0.124233	-0.16748		0.935707	-0.512769	1	1	1	2.5	2.5	2.5	102.19	0.0050505	2.2631	3251500	0
K7EMK9;A0A0J9YXA3;O43688-3;O43688;O43688-2;K7ENH4	K7EMK9;A0A0J9YXA3;O43688-3;O43688;O43688-2;K7ENH4	Lipid phosphate phosphohydrolase 2	PPAP2C	23.8844	23.0861	23.0078	24.2528	22.7929	23.72	23.0338	23.78	21.0209	23.2886	22.3662	24.5285	22.6386	23.0225	23.0607	23.5297		0.382154	0.268805		-4.34294e-08	0		-4.34294e-08	0		0.128966	-0.261816		0.651238	-0.512752	2	2	2	12.4	12.4	12.4	19.766	0.007848	2.0231	110020000	2	By matching		By matching
Q13151	Q13151	Heterogeneous nuclear ribonucleoprotein A0	HNRNPA0	31.3177	31.4767	31.1293	31.2754	32.1545	31.5789	32.2621	31.5506	30.0068	30.2379	31.7465	29.8626	31.6586	31.4577	31.6768	31.9998		0.375533	0.188321		0.973308	0.836339		1.57964	-0.58676		1.47828	-1.23478		0.79894	-0.51233	18	18	18	42	42	42	30.84	0	323.31	49899000000	267	By MS/MS	By MS/MS	By MS/MS	By MS/MS
O00330-3;O00330;H0YD97;O00330-2;E9PLU0;E9PRI6	O00330-3;O00330	Pyruvate dehydrogenase protein X component, mitochondrial	PDHX	26.773	27.6072	26.1266	26.9994	27.6492	28.0582	26.2522	28.3225	27.0201	25.2588	28.3064	23.0062	28.0014	27.8704	28.4391	25.7881		0.0207778	0.0457926		0.354798	0.978665		0.591481	-0.693974		0.593943	-1.62685		0.305239	-0.512229	15	15	15	37.9	37.9	37.9	51.459	0	157.27	3142800000	69	By MS/MS	By MS/MS	By MS/MS	By MS/MS
Q9UQ13-2;Q9UQ13;X6RI37	Q9UQ13-2;Q9UQ13;X6RI37	Leucine-rich repeat protein SHOC-2	SHOC2	24.9034	25.4394	24.6818	22.6519	25.979	25.1409	25.6827	25.9935	22.7524	24.2522	23.6963	23.4422	25.5524	25.5721	25.1177	25.9897		0.209943	0.141035		0.611513	0.883351		1.03052	-1.27987		2.87634	-2.02219		0.419276	-0.512193	7	7	7	16	16	16	59.743	0	14.984	606700000	17	By matching	By matching	By MS/MS	By matching
A0A0G2JMZ8;Q16625-4;Q16625-3;Q16625;Q16625-2;Q16625-5	A0A0G2JMZ8;Q16625-4;Q16625-3;Q16625;Q16625-2;Q16625-5	Occludin	OCLN	24.6085	26.0341	25.0201	25.2188	25.4604	25.4591	25.4271	26.6655	24.2285	21.3147	22.1367	23.0133	25.1561	22.9212	22.8677	21.3651	+	1.72597	2.67549	+	1.98654	2.54709		0.587224	-0.532646		0.154949	-0.40424	+	3.73808	-2.61129	8	8	8	19.5	19.5	19.5	59.129	0	25.521	584050000	12	By MS/MS	By MS/MS	By MS/MS	By MS/MS
F6RTM7;K7EK75;X6R2W0;Q5U8S2;O60499-2;O60499	F6RTM7;K7EK75;X6R2W0;Q5U8S2;O60499-2;O60499	Syntaxin-10	STX10	23.4876	22.5809	24.6121	23.7681	22.8104	22.8323	22.5709	23.1589	22.5177	21.7959	22.6643	23.2325	22.7909	22.5547	23.7151	22.4611		0.041753	-0.0373611		-4.34294e-08	0		-4.34294e-08	0		0.340795	-0.327893		0.880034	-0.511108	1	1	1	13.7	13.7	13.7	8.4503	0.002004	2.9052	78138000	8	By matching	By matching		By MS/MS
A0A0B4J1Z1;C9JAB2;Q16629-3;Q16629-2;Q16629-4;Q16629;F8WEA1	A0A0B4J1Z1;C9JAB2;Q16629-3;Q16629-2;Q16629-4;Q16629	Serine/arginine-rich splicing factor 7	SRSF7	31.5672	30.8758	31.8789	30.8246	32.0832	31.5709	31.8982	31.6331	30.2071	30.3415	31.2428	29.699	31.1829	31.4568	31.8344	32.2814		0.154488	0.107491		1.16074	0.914032		0.90296	-0.509726		1.77921	-1.31627		0.776351	-0.510761	11	10	10	61.3	61.3	61.3	15.763	0	143.52	45290000000	149	By MS/MS	By MS/MS	By MS/MS	By MS/MS
Q9H9B4;D6RFI0;S4R2X2;D6RDG7;D6RAE9;H0Y9J5	Q9H9B4;D6RFI0;S4R2X2	Sideroflexin-1	SFXN1	31.7207	31.4026	29.9568	31.3644	31.2174	32.2113	30.5041	32.2097	29.4357	29.9746	31.8605	29.7494	31.584	31.4186	32.4722	30.0118		0.0907878	0.163931		0.601233	0.856091		0.313161	-0.424469		0.731796	-1.11663		0.500191	-0.510011	20	20	19	73.9	73.9	68	35.619	0	323.31	44428000000	302	By MS/MS	By MS/MS	By MS/MS	By MS/MS
O75306-2;O75306	O75306-2;O75306	NADH dehydrogenase [ubiquinone] iron-sulfur protein 2, mitochondrial	NDUFS2	29.529	29.5179	29.129	28.8274	29.8083	30.628	30.1359	31.0095	27.3405	28.2759	29.9602	28.7516	29.9237	30.1133	30.492	29.652		0.503538	0.35015		0.544346	0.668807		1.9655	-1.14458		1.36433	-1.46324		0.537419	-0.509478	22	22	22	55.6	55.6	55.6	51.851	0	323.31	16019000000	234	By MS/MS	By MS/MS	By MS/MS	By MS/MS
G8JLD5;O00429-4;O00429-5;O00429-3;O00429-2;O00429;O00429-8;O00429-6;O00429-7;F8VZ52;B4DPZ9;B4DDQ3;F8W1W3;F8VR28;F8VYL3;F8VUJ9;H0YHY4	G8JLD5;O00429-4;O00429-5;O00429-3;O00429-2;O00429;O00429-8;O00429-6;O00429-7	Dynamin-1-like protein	DNM1L	25.9979	26.4898	25.9841	25.2611	26.9852	26.8986	27.4977	26.3276	21.976	26.7971	25.2506	24.1518	27.1506	29.2016	25.7847	27.0568		0.196117	-0.371163		0.634881	1.38935		1.53614	-0.994048		1.17191	-2.75456		0.26697	-0.509093	21	21	21	46.2	46.2	46.2	79.621	0	140.27	2180800000	78	By MS/MS	By MS/MS	By MS/MS	By MS/MS
P60604-2;P60604	P60604-2;P60604	Ubiquitin-conjugating enzyme E2 G2	UBE2G2	22.7896	23.9295	22.6862	23.8053	23.3308	23.7149	23.4911	24.1624	22.4568	22.9893	21.5366	23.0654	23.258	22.7642	24.6838	23.0876		0.193147	0.22635		-4.34294e-08	0		-4.34294e-08	0		0.852589	-0.936409		0.738686	-0.50849	1	1	1	17.5	17.5	17.5	15.614	0.0032468	2.6086	40586000	0
Q9BVI4;F5H303	Q9BVI4	Nucleolar complex protein 4 homolog	NOC4L	29.193	29.0863	29.35	28.7653	30.1372	30.0907	30.4139	30.2727	26.7681	27.7079	29.6833	28.8581	30.2069	29.973	29.8793	30.1651		0.805077	0.172589		0.614812	0.8443		3.65395	-1.12998		1.50345	-1.8017		0.480074	-0.508445	26	26	26	61.6	61.6	61.6	58.467	0	304.27	13788000000	222	By MS/MS	By MS/MS	By MS/MS	By MS/MS
Q9H6W3;Q9H6W3-2	Q9H6W3;Q9H6W3-2	Bifunctional lysine-specific demethylase and histidyl-hydroxylase NO66	NO66	27.8625	27.7548	28.3031	26.9175	28.2008	28.0877	28.3609	28.7338	26.3735	26.3225	27.2526	26.8736	28.1842	28.3046	28.1178	28.7259		0.0219811	0.012661	+	1.48248	1.00393		1.02028	-0.636339		3.11717	-1.6276		0.689803	-0.508293	18	18	18	36	36	36	71.085	0	104.74	4020100000	86	By MS/MS	By MS/MS	By MS/MS	By MS/MS
F6T1Q0;Q6L8Q7-2;Q6L8Q7	F6T1Q0;Q6L8Q7-2;Q6L8Q7	2,5-phosphodiesterase 12	PDE12	23.1606	23.9821	24.3558	23.7049	24.0992	24.1388	24.1413	25.8977	22.7923	24.1545	22.4946	23.206	24.1397	26.9184	23.2851	22.4256		0.132812	0.377083		0.705297	0.639005		0.739528	-0.768437		0.444254	-1.03036		0.395564	-0.508044	6	6	6	15.9	15.9	15.9	52.175	0	11.653	379970000	12		By matching	By matching	By MS/MS
Q99714;Q99714-2;Q5H928	Q99714;Q99714-2;Q5H928	3-hydroxyacyl-CoA dehydrogenase type-2	HSD17B10	29.5569	29.9648	28.8306	30.1367	30.4948	31.2505	30.1365	30.0912	27.2117	29.7342	30.0903	28.1191	29.977	31.1466	30.3481	29.7784		0.173791	0.180723		0.520108	0.833429		1.15616	-0.870971		1.06529	-1.52368		0.470591	-0.507076	18	18	18	90.4	90.4	90.4	26.923	0	323.31	21585000000	240	By MS/MS	By MS/MS	By MS/MS	By MS/MS
Q15072	Q15072	Zinc finger protein OZF	ZNF146	23.2242	23.8072	22.7087	23.0649	22.0735	23.1341	23.4399	24.1678	22.5753	22.2471	21.3732	22.5105	23.7848	21.8158	24.6796	22.5792		0.00480094	-0.0110469		-4.34294e-08	0		-4.34294e-08	0		0.734344	-1.03833		0.572084	-0.506848	1	1	1	4.5	4.5	4.5	33.307	0.0011429	3.2779	58586000	4	By MS/MS		By matching	By matching
Q969V5	Q969V5	Mitochondrial ubiquitin ligase activator of NFKB 1	MUL1	25.3468	23.5736	23.4199	23.0325	22.3437	23.0242	26.3728	22.2958	23.1351	22.5624	22.9631	24.8952	24.0799	22.5685	22.2235	22.9296		0.212139	0.55876		0.255024	0.45423		0.112957	0.334063		0.277355	0.438592		0.383902	-0.506495	3	3	3	17	17	17	39.8	0.00027716	7.2241	736740000	4	By MS/MS	By MS/MS	By matching	By MS/MS
Q9BVP2-2;Q9BVP2;C9JYH9;C9JZT7;B4DMU5	Q9BVP2-2;Q9BVP2	Guanine nucleotide-binding protein-like 3	GNL3	30.1405	29.4002	29.8781	28.9988	30.9569	30.2697	30.694	30.2961	28.3793	28.0519	29.6329	28.9194	30.4411	30.1612	29.8662	31.1322		0.190641	0.154022		1.03627	0.858544		1.69586	-0.949797		2.03124	-1.65432		0.575214	-0.506283	26	26	26	52.3	52.3	52.3	60.54	0	323.31	18705000000	309	By MS/MS	By MS/MS	By MS/MS	By MS/MS
Q92917	Q92917	G patch domain and KOW motifs-containing protein	GPKOW	23.3622	27.2146	26.0676	25.432	25.6806	27.3924	27.1381	27.6785	24.0647	24.4312	26.7694	23.863	26.7776	27.0957	26.64	26.2746		0.233722	0.275443		0.292772	0.737013		0.779561	-1.45332		1.48305	-1.91489		0.316699	-0.506228	9	9	9	33.2	33.2	33.2	52.228	0	151.66	1555000000	47	By matching	By MS/MS	By MS/MS	By MS/MS
Q9ULW3	Q9ULW3	Activator of basal transcription 1	ABT1	27.42	26.6324	27.7675	26.9356	28.0822	27.5281	28.7119	27.9738	25.9117	26.1113	27.919	26.2905	27.8095	27.2319	27.9281	27.8132		0.619477	0.378345		0.561353	0.630748		1.34577	-0.885135		1.23745	-1.13754		0.666637	-0.504547	10	10	10	48.9	48.9	48.9	31.079	0	32.958	3410000000	71	By MS/MS	By MS/MS	By MS/MS	By MS/MS
E9PK89;Q8TBN0-2;Q8TBN0	E9PK89;Q8TBN0-2;Q8TBN0	Guanine nucleotide exchange factor for Rab-3A	RAB3IL1	21.669	23.1664	23.6475	23.7984	22.5562	23.0607	24.32	22.5178	23.8018	23.4122	23.1317	21.3742	22.1314	22.3395	20.7448	23.7729		0.535751	0.86655		-4.34294e-08	0		-4.34294e-08	0		0.359854	0.682838		0.481039	-0.503462	1	1	1	8.4	8.4	8.4	28.561	0.006072	2.218	4248700	1
Q96A33;Q96A33-2;A0A087WYW6;J3QR89	Q96A33;Q96A33-2;A0A087WYW6	Coiled-coil domain-containing protein 47	CCDC47	29.4659	29.5265	29.4566	29.5656	29.3004	29.7853	29.5971	30.228	28.1048	28.577	29.6975	27.9581	29.3914	29.9022	29.7542	29.5145		0.146762	0.0870786		1.23132	0.919263		0.527696	-0.224052		1.37568	-1.05624		0.965969	-0.503171	21	21	21	44.9	44.9	44.9	55.873	0	243.67	12216000000	177	By MS/MS	By MS/MS	By MS/MS	By MS/MS
M0QYV7;Q96EF6	M0QYV7;Q96EF6	F-box only protein 17	FBXO17	22.4149	24.5125	23.4225	24.467	21.9317	21.7181	22.8897	23.8962	22.9331	22.6637	22.6917	21.9739	25.0089	21.9118	20.9075	23.137		0.0455596	-0.132358		-4.34294e-08	0		-4.34294e-08	0		0.0691963	-0.175689		0.405091	-0.503135	1	1	1	8.5	8.5	8.5	19.607	0.000249	4.7641	20713000	6	By MS/MS	By MS/MS		By MS/MS
H0YN26;P39687;O43423;H7BZ09;O95626	H0YN26;P39687	Acidic leucine-rich nuclear phosphoprotein 32 family member A	ANP32A	23.3151	25.1566	23.2583	23.0014	22.3853	26.2432	22.8535	25.4878	22.456	22.6563	23.3425	22.8311	22.7492	27.3467	23.5938	22.7008		0.0342735	0.144824		0.80706	0.861377		0.206549	-0.559619		0.526712	-1.27617		0.282763	-0.503101	5	3	3	32.2	15.8	15.8	19.997	0.000246	4.5734	567100000	4	By matching	By matching		By MS/MS
Q8N5L8	Q8N5L8	Ribonuclease P protein subunit p25-like protein	RPP25L	22.8518	24.9003	23.2322	23.5889	25.3811	26.5422	22.109	24.5375	23.5001	24.5406	22.3586	22.3573	25.4738	24.3028	22.3344	24.2533		0.189518	0.551373		-4.34294e-08	0		0.427705	-0.999162		0.492495	-0.901957		0.333595	-0.50277	2	2	2	19.6	19.6	19.6	17.631	0.0002649	6.1136	438870000	18	By MS/MS	By MS/MS	By MS/MS	By MS/MS
P00367;P00367-3;P00367-2;P49448	P00367;P00367-3;P00367-2;P49448	Glutamate dehydrogenase 1, mitochondrial;Glutamate dehydrogenase 2, mitochondrial	GLUD1;GLUD2	30.32	30.6565	30.2143	29.9661	30.9614	31.1914	31.0068	31.4924	28.8028	29.3815	30.6498	29.3745	30.7126	31.3572	30.8418	30.6668		0.644956	0.268403		0.897883	0.737108		2.46413	-0.873764		1.72355	-1.34247		0.707557	-0.502755	26	26	26	52.3	52.3	52.3	61.397	0	323.31	27922000000	301	By MS/MS	By MS/MS	By MS/MS	By MS/MS
Q8TDW0;A6NED7;E9PHY6	Q8TDW0	Volume-regulated anion channel subunit LRRC8C	LRRC8C	26.5783	22.8016	25.0363	25.1786	25.4265	25.1345	25.8388	26.0645	25.6619	25.6322	22.7755	26.5561	25.845	23.1745	25.1023	23.2904		0.92162	1.26303		0.0821119	-0.257722		0.388476	-0.717372		0.322267	0.803385		0.345488	-0.502656	11	10	10	15.3	13.8	13.8	92.448	0	47.382	611960000	28	By MS/MS	By matching	By MS/MS	By MS/MS
E9PEB9;F6QMI7;E7ETB9;Q5T0V7;Q03001-11	E9PEB9;F6QMI7		DST	22.9521	25.628	25.2636	25.1233	22.4	24.5577	22.3615	23.6352	23.1209	22.5292	24.6599	24.078	23.0424	22.6669	24.2765	23.5269		0.0793975	-0.139606		0.72549	1.14478		0.95435	1.50319		0.140595	0.218801		0.430487	-0.502587	167	2	2	35.7	0.5	0.5	649.53	0.0002442	4.4303	222890000	9	By MS/MS	By MS/MS	By MS/MS	By MS/MS
P52597	P52597	Heterogeneous nuclear ribonucleoprotein F;Heterogeneous nuclear ribonucleoprotein F, N-terminally processed	HNRNPF	31.4668	31.9115	32.4723	31.9054	32.6228	32.5926	32.7998	32.2016	30.4585	31.1694	32.0374	29.9982	32.3983	32.6502	32.4221	32.8185		0.0389625	-0.0180721		1.08685	1.02316		1.35989	-0.615203		1.96217	-1.65643		0.617815	-0.502543	21	21	19	61.7	61.7	59.3	45.671	0	323.31	84754000000	381	By MS/MS	By MS/MS	By MS/MS	By MS/MS
P08559-3;P08559;P08559-2;P08559-4;Q5JPU3;Q5JPU0;Q5JPT9;Q5JPU1;P29803;Q5JPU2	P08559-3;P08559;P08559-2;P08559-4	Pyruvate dehydrogenase E1 component subunit alpha, somatic form, mitochondrial	PDHA1	29.6603	29.891	27.772	29.5299	29.6532	30.6757	28.9266	31.0253	28.3479	28.4711	30.2334	27.4132	29.7119	30.3946	30.6512	27.8928		0.205844	0.407572		0.33351	0.596907		0.591295	-0.856873		0.572319	-1.04621		0.407381	-0.50224	21	21	21	51.8	51.8	51.8	40.188	0	247.96	16428000000	180	By MS/MS	By MS/MS	By MS/MS	By MS/MS
Q8WUK0;Q8WUK0-2;E9PQM0;Q8WUK0-3	Q8WUK0;Q8WUK0-2	Phosphatidylglycerophosphatase and protein-tyrosine phosphatase 1	PTPMT1	26.1213	26.932	24.8274	26.4232	27.2331	28.2853	26.1339	26.7915	23.7981	25.2061	27.0537	24.9208	26.4939	26.7044	28.1936	26.3628		0.102168	0.172279		0.462565	0.831317		0.809144	-1.03498		1.10892	-1.69402		0.377312	-0.501798	8	8	8	48.3	48.3	48.3	22.843	0	43.295	1858100000	57	By MS/MS	By MS/MS	By MS/MS	By MS/MS
Q8NE22-2;Q8NE22	Q8NE22-2;Q8NE22	SET domain-containing protein 9	SETD9	22.9627	22.4877	23.6201	23.5726	23.0164	23.6199	24.0399	23.3326	22.4886	23.6177	23.41	22.8083	23.4532	21.8809	22.8102	22.1731		1.17798	0.922845		-4.34294e-08	0		-4.34294e-08	0		0.530855	0.501801		1.00992	-0.50123	1	1	1	5.9	5.9	5.9	30.969	0.00028514	7.9363	15138000	2
A0A087WXC5;E7ESZ7;O95299;O95299-2;H7C2W5;H7C1Y7;H7C2X4;C9J6X0;Q8N1B9	A0A087WXC5;E7ESZ7;O95299;O95299-2	NADH dehydrogenase [ubiquinone] 1 alpha subcomplex subunit 10, mitochondrial	NDUFA10	28.8651	29.0676	28.2743	28.8641	29.3084	30.2078	29.4655	30.0204	27.4429	27.1165	29.7642	27.8501	29.6154	29.9038	29.5818	28.7887		0.375658	0.278086		0.545163	0.724328		1.92716	-0.982728		1.17536	-1.42897		0.531767	-0.501207	15	15	15	41.4	41.4	41.4	40.836	0	240.13	10639000000	127	By MS/MS	By MS/MS	By MS/MS	By MS/MS
Q96FN4-2;Q96FN4	Q96FN4-2;Q96FN4	Copine-2	CPNE2	22.8019	21.9164	23.6079	23.0719	23.5992	23.4728	23.3996	23.5471	22.5279	21.7739	22.544	22.9058	22.6452	23.6955	22.6188	22.7006		1.17276	0.589671		-4.34294e-08	0		-4.34294e-08	0		0.647559	-0.477137		1.02999	-0.500652	2	1	1	5.4	3.4	3.4	49.89	0.00092614	3.4484	102210000	6	By matching	By MS/MS	By matching	By MS/MS
P26368-2;P26368;K7ENG2;K7ELP8	P26368-2;P26368;K7ENG2	Splicing factor U2AF 65 kDa subunit	U2AF2	29.7622	30.3148	29.4823	29.672	30.7934	31.2253	30.7588	31.2109	28.7346	28.6917	30.2371	28.8876	30.8911	30.4094	30.1814	31.1822		0.600835	0.33106		0.814759	0.670115		2.78358	-1.18925		1.90726	-1.52831		0.579583	-0.500588	18	18	18	52.4	52.4	52.4	53.12	0	323.31	24745000000	271	By MS/MS	By MS/MS	By MS/MS	By MS/MS
Q8N108-19;Q8N108-16;Q8N108-14;Q8N108-18;Q8N108-17;Q8N108-15;Q8N108;Q8N108-13;Q8N108-12	Q8N108-19;Q8N108-16;Q8N108-14;Q8N108-18;Q8N108-17;Q8N108-15;Q8N108;Q8N108-13;Q8N108-12	Mesoderm induction early response protein 1	MIER1	22.7005	22.8392	23.0013	23.8242	22.3596	23.4589	23.8548	23.9974	23.1992	23.345	22.1102	23.7561	23.2983	22.6271	21.7802	21.9164		1.02422	1.01213		-4.34294e-08	0		0.306367	-0.326358		-4.34294e-08	0		0.781064	-0.500401	2	2	2	9.5	9.5	9.5	42.174	0.0013671	3.2237	67293000	4	By MS/MS
A0A087WZT0;A0A087WUK6;M0QZ22;Q5PRF9;M0QY61;M0R0X3	A0A087WZT0;A0A087WUK6;M0QZ22;Q5PRF9;M0QY61;M0R0X3	Protein Smaug homolog 2	SAMD4B	23.2559	23.5167	21.9204	24.0194	23.8273	23.4699	23.7852	22.9834	22.8435	22.9995	21.9525	22.9472	22.3575	24.3906	22.1493	23.1419		0.412021	0.506649		-4.34294e-08	0		0.288576	-0.338362		-4.34294e-08	0		0.737276	-0.499535	2	2	2	4.2	4.2	4.2	72.413	0.00026976	6.565	107190000	2	By matching	By matching	By matching	By matching
[truncated: 3,905 more rows]
[truncated: 12 more columns]
