# Supplementary material for: The poly-SUMO2/3 protease SENP6 enables assembly of the constitutive centromere-associated network by group deSUMOylation
Source: Nat Commun. 2019 Sep 4;10:3987. doi: 10.1038/s41467-019-11773-x (PMC6726658; doi:10.1038/s41467-019-11773-x)
Supplement: Supplementary file 8 — Source Data [file 41467_2019_11773_MOESM8_ESM.xlsx]

## Sheet: Figure 1B
	Shorter Exposure	αSUMO2/3
	Longer Exposure

## Sheet: Figure 1C
			αSENP6								αSENP7								αSUMO2/3

## Sheet: Figure 1D
TR= technical replicate
Biological Replicate 1 U2OS
	TR1	TR2	Background		TR1-Background	TR2-Background	AVERAGE of the technical replicates	Nomalized to non-infected	Nomalizes to shRNA control
Non infected	3.205	3.145	0.0358939		3.16911	3.10911	3.13911	1
shRNA control	3.14	3.12			3.10411	3.08411	3.09411	0.985665	1
SENP6 shRNA1	1.115	1.118			1.07911	1.08211	1.08061	0.34424	0.349247
SENP6 shRNA2	1.649	1.855			1.61311	1.81911	1.71611	0.546686	0.554637
Biological Replicate 2 U2OS
	TR1	TR2	TR3	Background	TR1-Background	TR2-Background	TR3-Background	AVERAGE of technical replicates	Nomalized to non-infected	Nomalizes to shRNA control
Non infected	2.75752	3.05231	3.05825	0.209259	2.54826	2.84305	2.84899	2.74677	1
shRNA control	2.16423	1.996	1.85052		1.95497	1.78674	1.64126	1.79432	0.653248	1
SENP6 shRNA1	0.319693	0.425438	0.408972		0.110434	0.216179	0.199713	0.175442	0.0638722	0.0977763
SENP6 shRNA2	0.578803	0.66247	0.737187		0.369544	0.453211	0.527928	0.450228	0.163912	0.250918
									Switched
									780	1023	1024
									1	0.349247	0.554637
									1	0.0977763	0.250918
Biological Replicate (BR) 1				BR 2 - shRNA control					BR 2 - SENP6 shRNA 1					BR 2 - SENP6 shRNA 1

## Sheet: Figure 1E
Values: % of cells in specific cell cycle phase							BR= Biological replicate
	non-treated
	BR1	BR2	BR3	BR4
G1	52.3	53.2	53.9	53.7
S	32.2	32.2	32.4	32.5
G2/M	14.2	11.7	11.8	12
	shControl
	BR1	BR2	BR3	BR4
G1	55	52.3	52.7	52.5
S	28.6	32.8	32.9	33.3
G2/M	15	12.6	12.6	12.6
	shSENP6#1
	BR1	BR2	BR3	BR4
G1	43.7	51	51.2	51
S	37.1	27.4	27.8	27.5
G2/M	17.1	19.4	19.4	19.5
	shSENP6#2
	BR1	BR2	BR3	BR4
G1	39.7	40.4	39.8	40.3
S	33.1	31	30	30.8
G2/M	23.3	24.8	27.5	27.1

## Sheet: Figure 1F
Micronuclei counting										BR: Biological Replicate
BR1 NTP					BR2 NTP					NTP: Non targeting siRNA pool
Picture	Cells in total	Cells with micronuclei			Picture	Cells in total	Cells with micronuclei			siSENP6: Pool of SENP6 targeting siRNA
Ycas0012	16	1			Ycas0037	13	0
Ycas0011	17	0			Ycas0038	24	1
Ycas0009	11	0			Ycas0039	16	2
Ycas0007	8	0			Ycas0040	22	1
Ycas0008	10	0			Ycas0041	13	2
Ycas0006	14	0			Ycas0042	16	0
Ycas0005	10	0			Ycas0043	14	0
Ycas0003	12	0			Ycas0044	23	0
Ycas0004	11	0			Ycas0045	17	0
Ycas0002	17	0			Ycas0046	24	0
Ycas0010	7	0			Total	182	6
Total	133	1
Percentage		0.75188					3.2967
BR1 siSENP6					BR2 siSENP6
Picture	Cells in total	Cells with micronuclei			Picture	Cells in total	Cells with micronuclei
Ycas13	12	0			Ycas0025	20	2
Ycas14	14	3			Ycas0026	16	4
Ycas15	7	0			Ycas0027	12	2
Ycas16	10	2			Ycas0028	25	5
Ycas17	15	0			Ycas0029	28	3
Ycas18	10	7			Ycas0030	29	4
Ycas19	8	1			Ycas0031	7	5
Ycas20	11	1			Ycas0032	10	3
Ycas21	13	3			Ycas0033	18	2
Ycas22	13	1			Ycas0034	13	1
Ycas23	7	4			Ycas0035	18	6
Ycas24	8	1
Total	128	23			Total	196	37
		17.9688					18.8776
BR3 NTP					BR3 siSENP6
Picture	Cells in total	Cells with micronuclei	mitotic cells		Picture	Cells in total	Cells with micronuclei	mitotic cells					NTP	siSENP
1	60	1	0		1	25	5	0					0.75188	17.9688
2	32	1	1		2	32	5	4					3.2967	18.8776
3	23	0	0		3	50	2	0					2.35849	10.0233
4	29	0	1		4	60	4	5				Average	2.13569	15.6232
5	44	3	0		5	32	3	0				STDEV	1.28696	4.87089
6	69	0	3		6	67	6	1
7	19	0	4		7	38	4	2
8	42	0	0		8	37	5	1
9	82	4	4		9	43	3	6
10	24	1	0		10	45	6	3
Total	424	10	13			429	43	22
Percentage		2.35849					10.0233

## Sheet: Figure 2B
							Coding
αSUMO2/3 - His10 pulldown elutions							1222	His10-SUMO
							780	shRNA control
							1023	SENP6 shRNA 1
							1024	SENP6 shRNA 2
								αSENP6 - Input (total lysates)
αSUMO2/3 - Input (total lysates)
					shorter exposure
					longer exposure

## Sheet: Figure 2C
Protein IDs	Majority protein IDs	Peptide counts (all)	Peptide counts (razor+unique)	Peptide counts (unique)	Protein names	Gene names	Fasta headers	Number of proteins	Peptides	Razor + unique peptides	Unique peptides	Peptides SUMO_nontargeting shRNA_Repl1	Peptides SUMO_nontargeting shRNA_Repl2	Peptides SUMO_nontargeting shRNA_Repl3	Peptides SUMO_shRNA1_Repl1	Peptides SUMO_shRNA1_Repl2	Peptides SUMO_shRNA1_Repl3	Peptides SUMO_shRNA2_Repl1	Peptides SUMO_shRNA2_Repl2	Peptides SUMO_shRNA2_Repl3	Peptides U2OS_nontargeting shRNA_Repl1	Peptides U2OS_nontargeting shRNA_Repl2	Peptides U2OS_nontargeting shRNA_Repl3	Razor + unique peptides SUMO_nontargeting shRNA_Repl1	Razor + unique peptides SUMO_nontargeting shRNA_Repl2	Razor + unique peptides SUMO_nontargeting shRNA_Repl3	Razor + unique peptides SUMO_shRNA1_Repl1	Razor + unique peptides SUMO_shRNA1_Repl2	Razor + unique peptides SUMO_shRNA1_Repl3	Razor + unique peptides SUMO_shRNA2_Repl1	Razor + unique peptides SUMO_shRNA2_Repl2	Razor + unique peptides SUMO_shRNA2_Repl3	Razor + unique peptides U2OS_nontargeting shRNA_Repl1	Razor + unique peptides U2OS_nontargeting shRNA_Repl2	Razor + unique peptides U2OS_nontargeting shRNA_Repl3	Unique peptides SUMO_nontargeting shRNA_Repl1	Unique peptides SUMO_nontargeting shRNA_Repl2	Unique peptides SUMO_nontargeting shRNA_Repl3	Unique peptides SUMO_shRNA1_Repl1	Unique peptides SUMO_shRNA1_Repl2	Unique peptides SUMO_shRNA1_Repl3	Unique peptides SUMO_shRNA2_Repl1	Unique peptides SUMO_shRNA2_Repl2	Unique peptides SUMO_shRNA2_Repl3	Unique peptides U2OS_nontargeting shRNA_Repl1	Unique peptides U2OS_nontargeting shRNA_Repl2	Unique peptides U2OS_nontargeting shRNA_Repl3	Sequence coverage [%]	Unique + razor sequence coverage [%]
A0A087WZA9;A0A024R4K9;A0A087X266;Q9BXJ8-2;Q9BXJ8	A0A087WZA9;A0A024R4K9;A0A087X266;Q9BXJ8-2;Q9BXJ8	2;2;2;2;2	2;2;2;2;2	2;2;2;2;2	Transmembrane protein 120A	TMEM120A;TMPIT	tr|A0A087WZA9|A0A087WZA9_HUMAN Transmembrane protein 120A (Fragment) OS=Homo sapiens GN=TMEM120A PE=1 SV=1;tr|A0A024R4K9|A0A024R4K9_HUMAN Transmembrane protein 120A OS=Homo sapiens GN=TMPIT PE=1 SV=1;tr|A0A087X266|A0A087X266_HUMAN Transmembrane protein 120	5	2	2	2	2	2	2	2	2	2	2	2	2	2	2	2	2	2	2	2	2	2	2	2	2	2	2	2	2	2	2	2	2	2	2	2	2	2	2	2	12.1	12.1
A0A0G2JRN3;A0A024R6I7;P01009-2;P01009;P01009-3;G3V544;G3V5R8;G3V2B9;G3V387;A0A0B4J278	A0A0G2JRN3;A0A024R6I7;P01009-2;P01009;P01009-3	5;5;5;5;4;2;1;1;1;1	5;5;5;5;4;2;1;1;1;1	5;5;5;5;4;2;1;1;1;1	Alpha-1-antitrypsin;Short peptide from AAT	SERPINA1	tr|A0A0G2JRN3|A0A0G2JRN3_HUMAN Alpha-1-antitrypsin OS=Homo sapiens GN=SERPINA1 PE=1 SV=1;tr|A0A024R6I7|A0A024R6I7_HUMAN Alpha-1-antitrypsin OS=Homo sapiens GN=SERPINA1 PE=1 SV=1;sp|P01009-2|A1AT_HUMAN Isoform 2 of Alpha-1-antitrypsin OS=Homo sapiens GN=SER	10	5	5	5	0	0	0	0	0	0	0	0	5	0	0	0	0	0	0	0	0	0	0	0	5	0	0	0	0	0	0	0	0	0	0	0	5	0	0	0	19.8	19.8
E9PRM7;A0A0J9YWM3;A0A024RCG2;Q96BI1	E9PRM7;A0A0J9YWM3;A0A024RCG2;Q96BI1	2;2;2;2	2;2;2;2	2;2;2;2	Solute carrier family 22 member 18	SLC22A18	tr|E9PRM7|E9PRM7_HUMAN Solute carrier family 22 member 18 OS=Homo sapiens GN=SLC22A18 PE=1 SV=1;tr|A0A0J9YWM3|A0A0J9YWM3_HUMAN Solute carrier family 22 member 18 OS=Homo sapiens GN=SLC22A18 PE=1 SV=1;tr|A0A024RCG2|A0A024RCG2_HUMAN Solute carrier family 22	4	2	2	2	2	2	2	2	2	2	2	2	2	2	2	2	2	2	2	2	2	2	2	2	2	2	2	2	2	2	2	2	2	2	2	2	2	2	2	2	7.4	7.4
B4DMT1;A0A087X2F1;A0A024RCN4;Q16670-2;Q16670	B4DMT1;A0A087X2F1;A0A024RCN4;Q16670-2;Q16670	3;3;3;3;3	3;3;3;3;3	3;3;3;3;3	Zinc finger and SCAN domain-containing protein 26	ZSCAN26;ZNF187	tr|B4DMT1|B4DMT1_HUMAN Zinc finger and SCAN domain-containing protein 26 OS=Homo sapiens GN=ZSCAN26 PE=1 SV=1;tr|A0A087X2F1|A0A087X2F1_HUMAN Zinc finger and SCAN domain-containing protein 26 OS=Homo sapiens GN=ZSCAN26 PE=1 SV=1;tr|A0A024RCN4|A0A024RCN4_HUM	5	3	3	3	2	3	3	3	3	3	3	3	3	2	2	3	2	3	3	3	3	3	3	3	3	2	2	3	2	3	3	3	3	3	3	3	3	2	2	3	13	13
A0A087WV90;E9PDN5;A0A087WTU7;A0A075B6G3;P11532-3;P11532-2;P11532-4;P11532	A0A087WV90;E9PDN5;A0A087WTU7;A0A075B6G3;P11532-3;P11532-2;P11532-4;P11532	2;2;2;2;2;2;2;2	2;2;2;2;2;2;2;2	2;2;2;2;2;2;2;2	Dystrophin	DMD	tr|A0A087WV90|A0A087WV90_HUMAN Dystrophin OS=Homo sapiens GN=DMD PE=1 SV=1;tr|E9PDN5|E9PDN5_HUMAN Dystrophin OS=Homo sapiens GN=DMD PE=1 SV=1;tr|A0A087WTU7|A0A087WTU7_HUMAN Dystrophin OS=Homo sapiens GN=DMD PE=1 SV=1;tr|A0A075B6G3|A0A075B6G3_HUMAN Dystroph	8	2	2	2	2	2	2	2	2	2	2	2	2	0	0	1	2	2	2	2	2	2	2	2	2	0	0	1	2	2	2	2	2	2	2	2	2	0	0	1	0.7	0.7
A0A075B6L0;A0A075B6K9;P0CG06;P0CG05;A0A075B6K8;A0A0B4J231;P0CG04;B9A064;P0CF74;A0A075B6L1;A0M8Q6	A0A075B6L0;A0A075B6K9;P0CG06;P0CG05;A0A075B6K8;A0A0B4J231;P0CG04;B9A064;P0CF74	4;4;4;4;3;3;3;3;2;1;1	4;4;4;4;3;3;3;3;2;1;1	4;4;4;4;3;3;3;3;2;1;1	Ig lambda-3 chain C regions;Ig lambda-2 chain C regions;Ig lambda-1 chain C regions;Immunoglobulin lambda-like polypeptide 5;Ig lambda-6 chain C region	IGLC3;IGLC2;IGLC1;IGLL5;IGLC6	tr|A0A075B6L0|A0A075B6L0_HUMAN Ig lambda-3 chain C regions (Fragment) OS=Homo sapiens GN=IGLC3 PE=1 SV=2;tr|A0A075B6K9|A0A075B6K9_HUMAN Ig lambda-2 chain C regions (Fragment) OS=Homo sapiens GN=IGLC2 PE=4 SV=1;sp|P0CG06|LAC3_HUMAN Ig lambda-3 chain C regio	11	4	4	4	0	0	0	0	1	0	0	0	4	0	0	0	0	0	0	0	1	0	0	0	4	0	0	0	0	0	0	0	1	0	0	0	4	0	0	0	56.6	56.6
A0A075B6N9;A0A087X2C0;A0A087WYJ9;P01871;P01871-2;P04220	A0A075B6N9;A0A087X2C0;A0A087WYJ9;P01871;P01871-2	3;3;3;3;3;1	3;3;3;3;3;1	3;3;3;3;3;1	Ig mu chain C region	IGHM	tr|A0A075B6N9|A0A075B6N9_HUMAN Ig mu chain C region (Fragment) OS=Homo sapiens GN=IGHM PE=1 SV=2;tr|A0A087X2C0|A0A087X2C0_HUMAN Ig mu chain C region OS=Homo sapiens GN=IGHM PE=1 SV=1;tr|A0A087WYJ9|A0A087WYJ9_HUMAN Ig mu chain C region OS=Homo sapiens GN=IG	6	3	3	3	0	0	0	0	0	1	0	0	3	0	0	0	0	0	0	0	0	1	0	0	3	0	0	0	0	0	0	0	0	1	0	0	3	0	0	0	7.7	7.7
A0A075B773;O00623;K7ELY8	A0A075B773;O00623;K7ELY8	2;2;1	2;2;1	2;2;1	Peroxisome assembly protein 12	PEX12	tr|A0A075B773|A0A075B773_HUMAN Peroxisome assembly protein 12 OS=Homo sapiens GN=PEX12 PE=1 SV=1;sp|O00623|PEX12_HUMAN Peroxisome assembly protein 12 OS=Homo sapiens GN=PEX12 PE=1 SV=1;tr|K7ELY8|K7ELY8_HUMAN Peroxisome assembly protein 12 (Fragment) OS=Hom	3	2	2	2	1	2	2	1	1	1	2	1	1	1	2	2	1	2	2	1	1	1	2	1	1	1	2	2	1	2	2	1	1	1	2	1	1	1	2	2	4.7	4.7
A0A087WT44;P30519-2;P30519;I3L159;I3L1F5;I3L1Y2;I3L276;I3L4P8;I3L463	A0A087WT44;P30519-2;P30519;I3L159;I3L1F5;I3L1Y2	6;6;6;4;4;3;2;2;2	6;6;6;4;4;3;2;2;2	6;6;6;4;4;3;2;2;2	Heme oxygenase 2	HMOX2	tr|A0A087WT44|A0A087WT44_HUMAN Heme oxygenase 2 OS=Homo sapiens GN=HMOX2 PE=1 SV=1;sp|P30519-2|HMOX2_HUMAN Isoform 2 of Heme oxygenase 2 OS=Homo sapiens GN=HMOX2;sp|P30519|HMOX2_HUMAN Heme oxygenase 2 OS=Homo sapiens GN=HMOX2 PE=1 SV=2;tr|I3L159|I3L159_HUM	9	6	6	6	6	6	6	6	5	5	4	4	6	6	6	6	6	6	6	6	5	5	4	4	6	6	6	6	6	6	6	6	5	5	4	4	6	6	6	6	19.7	19.7
A0A087WZ85;A0A0A0MSX4;A0A087WTM1;Q9Y6N7-6;Q9Y6N7-5;Q9Y6N7-4;Q9Y6N7-3;Q9Y6N7;Q9Y6N7-2	A0A087WZ85;A0A0A0MSX4;A0A087WTM1;Q9Y6N7-6;Q9Y6N7-5;Q9Y6N7-4;Q9Y6N7-3;Q9Y6N7;Q9Y6N7-2	3;3;3;3;3;3;3;3;3	3;3;3;3;3;3;3;3;3	3;3;3;3;3;3;3;3;3	Roundabout homolog 1	ROBO1	tr|A0A087WZ85|A0A087WZ85_HUMAN Roundabout homolog 1 OS=Homo sapiens GN=ROBO1 PE=1 SV=1;tr|A0A0A0MSX4|A0A0A0MSX4_HUMAN Roundabout homolog 1 OS=Homo sapiens GN=ROBO1 PE=1 SV=1;tr|A0A087WTM1|A0A087WTM1_HUMAN Roundabout homolog 1 OS=Homo sapiens GN=ROBO1 PE=1	9	3	3	3	2	0	1	0	1	0	0	0	0	1	1	3	2	0	1	0	1	0	0	0	0	1	1	3	2	0	1	0	1	0	0	0	0	1	1	3	3.6	3.6
A0A087WTW5;Q9UKL3;A0A096LP21	A0A087WTW5;Q9UKL3;A0A096LP21	20;20;10	20;20;10	20;20;10	CASP8-associated protein 2	CASP8AP2	tr|A0A087WTW5|A0A087WTW5_HUMAN CASP8-associated protein 2 OS=Homo sapiens GN=CASP8AP2 PE=1 SV=1;sp|Q9UKL3|C8AP2_HUMAN CASP8-associated protein 2 OS=Homo sapiens GN=CASP8AP2 PE=1 SV=1;tr|A0A096LP21|A0A096LP21_HUMAN CASP8-associated protein 2 (Fragment) OS=H	3	20	20	20	1	2	8	20	20	20	17	19	18	0	0	0	1	2	8	20	20	20	17	19	18	0	0	0	1	2	8	20	20	20	17	19	18	0	0	0	11.9	11.9
A0A087WTX2;Q92504;A2AAT0	A0A087WTX2;Q92504	7;7;1	7;7;1	7;7;1	Zinc transporter SLC39A7	SLC39A7	tr|A0A087WTX2|A0A087WTX2_HUMAN Zinc transporter SLC39A7 OS=Homo sapiens GN=SLC39A7 PE=1 SV=1;sp|Q92504|S39A7_HUMAN Zinc transporter SLC39A7 OS=Homo sapiens GN=SLC39A7 PE=1 SV=2	3	7	7	7	7	6	5	6	6	6	7	6	6	7	6	7	7	6	5	6	6	6	7	6	6	7	6	7	7	6	5	6	6	6	7	6	6	7	6	7	24	24
A0A087WU02;Q96RQ1;F8VPA6;F8W0R1;H0YI50;F8VR88;F8VUZ2;H0YI58;F8VRW9;H0YHJ8	A0A087WU02;Q96RQ1;F8VPA6;F8W0R1;H0YI50	9;9;6;5;5;4;4;3;2;1	9;9;6;5;5;4;4;3;2;1	9;9;6;5;5;4;4;3;2;1	Endoplasmic reticulum-Golgi intermediate compartment protein 2	ERGIC2	tr|A0A087WU02|A0A087WU02_HUMAN Endoplasmic reticulum-Golgi intermediate compartment protein 2 OS=Homo sapiens GN=ERGIC2 PE=1 SV=1;sp|Q96RQ1|ERGI2_HUMAN Endoplasmic reticulum-Golgi intermediate compartment protein 2 OS=Homo sapiens GN=ERGIC2 PE=1 SV=2;tr|F8	10	9	9	9	8	8	9	8	7	8	7	8	6	7	8	9	8	8	9	8	7	8	7	8	6	7	8	9	8	8	9	8	7	8	7	8	6	7	8	9	23.8	23.8
H3BS21;A0A087WU08;A0A0C4DGL8;J3QLC9;J3QR68;H0Y300;P00738-2;P00738	H3BS21;A0A087WU08;A0A0C4DGL8;J3QLC9;J3QR68;H0Y300;P00738-2;P00738	2;2;2;2;2;2;2;2	2;2;2;2;2;2;2;2	2;2;2;2;2;2;2;2	Haptoglobin;Haptoglobin alpha chain;Haptoglobin beta chain	HP	tr|H3BS21|H3BS21_HUMAN Haptoglobin (Fragment) OS=Homo sapiens GN=HP PE=1 SV=1;tr|A0A087WU08|A0A087WU08_HUMAN Haptoglobin OS=Homo sapiens GN=HP PE=1 SV=1;tr|A0A0C4DGL8|A0A0C4DGL8_HUMAN Haptoglobin OS=Homo sapiens GN=HP PE=1 SV=1;tr|J3QLC9|J3QLC9_HUMAN Hapto	8	2	2	2	0	0	0	0	0	0	0	0	2	0	0	0	0	0	0	0	0	0	0	0	2	0	0	0	0	0	0	0	0	0	0	0	2	0	0	0	8.6	8.6
A0A087WU53;Q9H0U3;Q9H0U3-2	A0A087WU53;Q9H0U3;Q9H0U3-2	7;7;4	7;7;4	7;7;4	Magnesium transporter protein 1	MAGT1	tr|A0A087WU53|A0A087WU53_HUMAN Magnesium transporter protein 1 OS=Homo sapiens GN=MAGT1 PE=1 SV=1;sp|Q9H0U3|MAGT1_HUMAN Magnesium transporter protein 1 OS=Homo sapiens GN=MAGT1 PE=1 SV=1;sp|Q9H0U3-2|MAGT1_HUMAN Isoform 2 of Magnesium transporter protein 1	3	7	7	7	7	7	7	7	7	7	7	6	6	7	7	7	7	7	7	7	7	7	7	6	6	7	7	7	7	7	7	7	7	7	7	6	6	7	7	7	18.8	18.8
E9PL01;A0A087WUC6;E9PI68;Q15005;E9PRB9;H0YE04	E9PL01;A0A087WUC6;E9PI68;Q15005	8;8;8;8;3;3	8;8;8;8;3;3	8;8;8;8;3;3	Signal peptidase complex subunit 2	SPCS2	tr|E9PL01|E9PL01_HUMAN Signal peptidase complex subunit 2 OS=Homo sapiens GN=SPCS2 PE=1 SV=1;tr|A0A087WUC6|A0A087WUC6_HUMAN Signal peptidase complex subunit 2 OS=Homo sapiens GN=SPCS2 PE=1 SV=1;tr|E9PI68|E9PI68_HUMAN Signal peptidase complex subunit 2 OS=H	6	8	8	8	8	8	8	8	8	8	8	7	8	8	8	8	8	8	8	8	8	8	8	7	8	8	8	8	8	8	8	8	8	8	8	7	8	8	8	8	59.9	59.9
A0A087WUD3;Q9NRP0;Q9NRP0-2	A0A087WUD3;Q9NRP0;Q9NRP0-2	1;1;1	1;1;1	1;1;1	Oligosaccharyltransferase complex subunit OSTC	OSTC	tr|A0A087WUD3|A0A087WUD3_HUMAN Oligosaccharyltransferase complex subunit OSTC OS=Homo sapiens GN=OSTC PE=1 SV=1;sp|Q9NRP0|OSTC_HUMAN Oligosaccharyltransferase complex subunit OSTC OS=Homo sapiens GN=OSTC PE=1 SV=1;sp|Q9NRP0-2|OSTC_HUMAN Isoform 2 of Oligos	3	1	1	1	1	1	1	1	1	1	1	1	1	1	1	1	1	1	1	1	1	1	1	1	1	1	1	1	1	1	1	1	1	1	1	1	1	1	1	1	14.5	14.5
A0A087WUI2;P22626-2;P22626	A0A087WUI2;P22626-2;P22626	2;2;2	2;2;2	2;2;2	Heterogeneous nuclear ribonucleoproteins A2/B1	HNRNPA2B1	tr|A0A087WUI2|A0A087WUI2_HUMAN Heterogeneous nuclear ribonucleoproteins A2/B1 OS=Homo sapiens GN=HNRNPA2B1 PE=1 SV=1;sp|P22626-2|ROA2_HUMAN Isoform A2 of Heterogeneous nuclear ribonucleoproteins A2/B1 OS=Homo sapiens GN=HNRNPA2B1;sp|P22626|ROA2_HUMAN Heter	3	2	2	2	2	2	2	2	2	2	2	2	2	0	2	2	2	2	2	2	2	2	2	2	2	0	2	2	2	2	2	2	2	2	2	2	2	0	2	2	10	10
A0A087WUR9;Q9NZR2;E7ERG8	A0A087WUR9;Q9NZR2;E7ERG8	2;2;1	2;2;1	2;2;1	Low-density lipoprotein receptor-related protein 1B	LRP1B	tr|A0A087WUR9|A0A087WUR9_HUMAN Low-density lipoprotein receptor-related protein 1B OS=Homo sapiens GN=LRP1B PE=1 SV=1;sp|Q9NZR2|LRP1B_HUMAN Low-density lipoprotein receptor-related protein 1B OS=Homo sapiens GN=LRP1B PE=1 SV=2;tr|E7ERG8|E7ERG8_HUMAN Low-de	3	2	2	2	1	1	2	0	0	0	1	2	1	0	0	0	1	1	2	0	0	0	1	2	1	0	0	0	1	1	2	0	0	0	1	2	1	0	0	0	0.3	0.3
A0A087WUV9;Q9NV66;Q9NV66-2;A0A087X1V1;A0A087WZB2;Q6NUM6	A0A087WUV9;Q9NV66;Q9NV66-2	3;3;2;1;1;1	3;3;2;1;1;1	3;3;2;1;1;1	S-adenosyl-L-methionine-dependent tRNA 4-demethylwyosine synthase	TYW1	tr|A0A087WUV9|A0A087WUV9_HUMAN S-adenosyl-L-methionine-dependent tRNA 4-demethylwyosine synthase OS=Homo sapiens GN=TYW1 PE=1 SV=1;sp|Q9NV66|TYW1_HUMAN S-adenosyl-L-methionine-dependent tRNA 4-demethylwyosine synthase OS=Homo sapiens GN=TYW1 PE=2 SV=2;sp|Q	6	3	3	3	3	3	3	3	3	3	3	3	3	3	3	3	3	3	3	3	3	3	3	3	3	3	3	3	3	3	3	3	3	3	3	3	3	3	3	3	5.8	5.8
A0A087WUZ3;Q01082;Q01082-2;F8W6C1;O15020-2;O15020;A4QPE4;P11277-3;P11277;P11277-2	A0A087WUZ3;Q01082;Q01082-2	86;86;79;26;6;6;5;5;5;5	86;86;79;26;6;6;5;5;5;5	7;7;0;0;0;0;0;0;0;0	Spectrin beta chain, non-erythrocytic 1	SPTBN1	tr|A0A087WUZ3|A0A087WUZ3_HUMAN Spectrin beta chain, non-erythrocytic 1 OS=Homo sapiens GN=SPTBN1 PE=1 SV=1;sp|Q01082|SPTB2_HUMAN Spectrin beta chain, non-erythrocytic 1 OS=Homo sapiens GN=SPTBN1 PE=1 SV=2;sp|Q01082-2|SPTB2_HUMAN Isoform Short of Spectrin b	10	86	86	7	81	81	83	78	83	80	73	78	74	71	81	84	81	81	83	78	83	80	73	78	74	71	81	84	7	7	7	7	7	7	7	7	7	4	7	7	46.1	46.1
A0A087WV66;P46013;P46013-2	A0A087WV66;P46013;P46013-2	25;25;23	25;25;23	25;25;23	Antigen KI-67	MKI67	tr|A0A087WV66|A0A087WV66_HUMAN Antigen KI-67 OS=Homo sapiens GN=MKI67 PE=1 SV=1;sp|P46013|KI67_HUMAN Antigen KI-67 OS=Homo sapiens GN=MKI67 PE=1 SV=2;sp|P46013-2|KI67_HUMAN Isoform Short of Antigen KI-67 OS=Homo sapiens GN=MKI67	3	25	25	25	14	8	13	22	20	23	20	22	24	3	9	11	14	8	13	22	20	23	20	22	24	3	9	11	14	8	13	22	20	23	20	22	24	3	9	11	13.6	13.6
A0A087WV73;P46087-3;P46087-2;P46087;P46087-4;F5H359;F5H8G6;F5GWB7;F5H709;F5H5X6;F5GYR3	A0A087WV73;P46087-3;P46087-2;P46087;P46087-4	9;9;9;9;9;2;2;2;2;2;2	9;9;9;9;9;2;2;2;2;2;2	9;9;9;9;9;2;2;2;2;2;2	Probable 28S rRNA (cytosine(4447)-C(5))-methyltransferase	NOP2	tr|A0A087WV73|A0A087WV73_HUMAN Probable 28S rRNA (cytosine(4447)-C(5))-methyltransferase OS=Homo sapiens GN=NOP2 PE=1 SV=1;sp|P46087-3|NOP2_HUMAN Isoform 3 of Probable 28S rRNA (cytosine(4447)-C(5))-methyltransferase OS=Homo sapiens GN=NOP2;sp|P46087-2|NOP	11	9	9	9	7	6	6	8	9	8	8	9	9	1	5	7	7	6	6	8	9	8	8	9	9	1	5	7	7	6	6	8	9	8	8	9	9	1	5	7	12.9	12.9
J3QS48;I3L295;J3KTK8;J3QQZ4;J3KT75;J3QW43;J3QRD5;Q9H3L2;Q1HDL3;A0A087WV81;O75352-2;O75352;I3L405;I3L261;I3L1D2;J3KSI4;I3L4E0	J3QS48;I3L295;J3KTK8;J3QQZ4;J3KT75;J3QW43;J3QRD5;Q9H3L2;Q1HDL3;A0A087WV81;O75352-2;O75352;I3L405;I3L261;I3L1D2	3;3;3;3;3;3;3;3;3;3;3;3;2;2;2;1;1	3;3;3;3;3;3;3;3;3;3;3;3;2;2;2;1;1	3;3;3;3;3;3;3;3;3;3;3;3;2;2;2;1;1	Mannose-P-dolichol utilization defect 1 protein	MPDU1;HBEBP2BPA	tr|J3QS48|J3QS48_HUMAN Mannose-P-dolichol utilization defect 1 protein OS=Homo sapiens GN=MPDU1 PE=1 SV=1;tr|I3L295|I3L295_HUMAN Mannose-P-dolichol utilization defect 1 isoform 2 OS=Homo sapiens GN=MPDU1 PE=1 SV=1;tr|J3KTK8|J3KTK8_HUMAN Mannose-P-dolichol	17	3	3	3	3	3	3	3	3	3	3	3	3	3	3	3	3	3	3	3	3	3	3	3	3	3	3	3	3	3	3	3	3	3	3	3	3	3	3	3	42.6	42.6
A0A087WVA1;P62341;Q6IAK0;F8WBD0	A0A087WVA1;P62341;Q6IAK0	6;6;5;1	6;6;5;1	6;6;5;1	Selenoprotein T	SELT	tr|A0A087WVA1|A0A087WVA1_HUMAN Selenoprotein T OS=Homo sapiens GN=SELT PE=1 SV=1;sp|P62341|SELT_HUMAN Selenoprotein T OS=Homo sapiens GN=SELT PE=2 SV=2;tr|Q6IAK0|Q6IAK0_HUMAN Selenoprotein T OS=Homo sapiens GN=SELT PE=1 SV=1	4	6	6	6	4	4	5	6	6	5	4	5	5	3	3	5	4	4	5	6	6	5	4	5	5	3	3	5	4	4	5	6	6	5	4	5	5	3	3	5	34.4	34.4
A0A087WVA8;Q8IWB9;Q8IWB9-2;J3KRZ8	A0A087WVA8;Q8IWB9;Q8IWB9-2;J3KRZ8	3;3;3;2	3;3;3;2	3;3;3;2	Testis-expressed sequence 2 protein	TEX2	tr|A0A087WVA8|A0A087WVA8_HUMAN Testis-expressed sequence 2 protein OS=Homo sapiens GN=TEX2 PE=1 SV=1;sp|Q8IWB9|TEX2_HUMAN Testis-expressed sequence 2 protein OS=Homo sapiens GN=TEX2 PE=1 SV=2;sp|Q8IWB9-2|TEX2_HUMAN Isoform 2 of Testis-expressed sequence 2	4	3	3	3	3	3	3	1	3	3	3	3	3	1	3	3	3	3	3	1	3	3	3	3	3	1	3	3	3	3	3	1	3	3	3	3	3	1	3	3	3.5	3.5
A0A087WVQ6;Q00610-2;Q00610;J3KS13;K7EJJ5;J3KRF5;J3KSQ2	A0A087WVQ6;Q00610-2;Q00610	61;61;61;18;8;4;2	61;61;61;18;8;4;2	48;48;48;17;8;4;1	Clathrin heavy chain;Clathrin heavy chain 1	CLTC	tr|A0A087WVQ6|A0A087WVQ6_HUMAN Clathrin heavy chain OS=Homo sapiens GN=CLTC PE=1 SV=1;sp|Q00610-2|CLH1_HUMAN Isoform 2 of Clathrin heavy chain 1 OS=Homo sapiens GN=CLTC;sp|Q00610|CLH1_HUMAN Clathrin heavy chain 1 OS=Homo sapiens GN=CLTC PE=1 SV=5	7	61	61	48	54	57	58	54	53	59	58	56	60	48	57	60	54	57	58	54	53	59	58	56	60	48	57	60	42	44	45	41	41	46	45	44	47	36	44	47	48.5	48.5
A0A087WVT1;Q96MX3	A0A087WVT1;Q96MX3	4;4	4;4	4;4	Zinc finger protein 48	ZNF48	tr|A0A087WVT1|A0A087WVT1_HUMAN Zinc finger protein 48 OS=Homo sapiens GN=ZNF48 PE=1 SV=1;sp|Q96MX3|ZNF48_HUMAN Zinc finger protein 48 OS=Homo sapiens GN=ZNF48 PE=1 SV=2	2	4	4	4	3	0	2	4	4	4	4	4	4	1	2	3	3	0	2	4	4	4	4	4	4	1	2	3	3	0	2	4	4	4	4	4	4	1	2	3	11.9	11.9
A0A087WW58;Q9C0D9	A0A087WW58;Q9C0D9	1;1	1;1	1;1	Ethanolaminephosphotransferase 1	EPT1	tr|A0A087WW58|A0A087WW58_HUMAN Ethanolaminephosphotransferase 1 OS=Homo sapiens GN=EPT1 PE=1 SV=1;sp|Q9C0D9|EPT1_HUMAN Ethanolaminephosphotransferase 1 OS=Homo sapiens GN=EPT1 PE=1 SV=3	2	1	1	1	1	1	1	1	1	1	1	1	1	1	1	1	1	1	1	1	1	1	1	1	1	1	1	1	1	1	1	1	1	1	1	1	1	1	1	1	3.5	3.5
A0A087WW88;Q9UQN3-2;Q9UQN3;C9J0A7	A0A087WW88;Q9UQN3-2;Q9UQN3;C9J0A7	2;2;2;1	2;2;2;1	2;2;2;1	Charged multivesicular body protein 2b	CHMP2B	tr|A0A087WW88|A0A087WW88_HUMAN Charged multivesicular body protein 2b (Fragment) OS=Homo sapiens GN=CHMP2B PE=1 SV=1;sp|Q9UQN3-2|CHM2B_HUMAN Isoform 2 of Charged multivesicular body protein 2b OS=Homo sapiens GN=CHMP2B;sp|Q9UQN3|CHM2B_HUMAN Charged multive	4	2	2	2	0	0	0	2	2	2	2	2	1	0	0	0	0	0	0	2	2	2	2	2	1	0	0	0	0	0	0	2	2	2	2	2	1	0	0	0	11.2	11.2
S4R460;A0A0B4J2B5;A0A087WW89;P01777;P01766	S4R460;A0A0B4J2B5;A0A087WW89;P01777;P01766	1;1;1;1;1	1;1;1;1;1	1;1;1;1;1	Ig heavy chain V-III region TEI;Ig heavy chain V-III region BRO	IGHV3OR16-9;IGHV3-72	tr|S4R460|S4R460_HUMAN Protein IGHV3OR16-9 OS=Homo sapiens GN=IGHV3OR16-9 PE=1 SV=2;tr|A0A0B4J2B5|A0A0B4J2B5_HUMAN Protein IGHV3OR16-9 (Fragment) OS=Homo sapiens GN=IGHV3OR16-9 PE=1 SV=1;tr|A0A087WW89|A0A087WW89_HUMAN Protein IGHV3-72 OS=Homo sapiens GN=IG	5	1	1	1	0	0	0	0	0	0	0	0	1	0	0	0	0	0	0	0	0	0	0	0	1	0	0	0	0	0	0	0	0	0	0	0	1	0	0	0	19.8	19.8
A0A087WWD4;P13591-1;P13591;A0A087WTF6;A0A087WX77;A0A087WV75;P13591-4;H7BYX6;A0A087WTE4;P13591-3;P13591-5;P13591-6;A0A0D9SF98;A0A087WWJ5;A0A087X1V2;A0A087WVU1;A0A087WZS4;A0A0C4DGS4;A0A087WTR3;A0A0D9SF30	A0A087WWD4;P13591-1;P13591;A0A087WTF6;A0A087WX77;A0A087WV75;P13591-4;H7BYX6;A0A087WTE4;P13591-3;P13591-5;P13591-6	12;12;12;11;11;11;11;10;10;10;8;6;5;5;4;4;2;2;1;1	12;12;12;11;11;11;11;10;10;10;8;6;5;5;4;4;2;2;1;1	12;12;12;11;11;11;11;10;10;10;8;6;5;5;4;4;2;2;1;1	Neural cell adhesion molecule 1	NCAM1	tr|A0A087WWD4|A0A087WWD4_HUMAN Neural cell adhesion molecule 1 OS=Homo sapiens GN=NCAM1 PE=1 SV=1;sp|P13591-1|NCAM1_HUMAN Isoform 2 of Neural cell adhesion molecule 1 OS=Homo sapiens GN=NCAM1;sp|P13591|NCAM1_HUMAN Neural cell adhesion molecule 1 OS=Homo sa	20	12	12	12	10	9	11	9	11	11	9	10	7	10	11	12	10	9	11	9	11	11	9	10	7	10	11	12	10	9	11	9	11	11	9	10	7	10	11	12	16.5	16.5
A0A0C4DGZ0;A0A087WWE2;P24928;P24928-2	A0A0C4DGZ0;A0A087WWE2;P24928	7;7;7;1	7;7;7;1	7;7;7;1	DNA-directed RNA polymerase;DNA-directed RNA polymerase II subunit RPB1	POLR2A	tr|A0A0C4DGZ0|A0A0C4DGZ0_HUMAN DNA-directed RNA polymerase OS=Homo sapiens GN=POLR2A PE=1 SV=1;tr|A0A087WWE2|A0A087WWE2_HUMAN DNA-directed RNA polymerase OS=Homo sapiens GN=POLR2A PE=1 SV=1;sp|P24928|RPB1_HUMAN DNA-directed RNA polymerase II subunit RPB1 O	4	7	7	7	1	3	7	0	2	6	1	4	3	0	0	0	1	3	7	0	2	6	1	4	3	0	0	0	1	3	7	0	2	6	1	4	3	0	0	0	5	5
A0A087WWK8;Q6DN90-2;A0A0C4DGT3;A0A0G2JLG2;Q9UPP2-2;Q9UPP2	A0A087WWK8;Q6DN90-2;A0A0C4DGT3	47;43;42;1;1;1	47;43;42;1;1;1	2;0;0;0;0;0	IQ motif and SEC7 domain-containing protein 1	IQSEC1	tr|A0A087WWK8|A0A087WWK8_HUMAN IQ motif and SEC7 domain-containing protein 1 OS=Homo sapiens GN=IQSEC1 PE=1 SV=1;sp|Q6DN90-2|IQEC1_HUMAN Isoform 2 of IQ motif and SEC7 domain-containing protein 1 OS=Homo sapiens GN=IQSEC1;tr|A0A0C4DGT3|A0A0C4DGT3_HUMAN IQ	6	47	47	2	44	44	45	42	40	42	46	44	42	42	46	46	44	44	45	42	40	42	46	44	42	42	46	46	2	2	2	2	2	2	2	2	2	2	2	2	45.7	45.7
A0A087WWP7;A0A087X1P0;P23470-2;P23470	A0A087WWP7;A0A087X1P0;P23470-2;P23470	3;3;3;3	3;3;3;3	3;3;3;3	Protein-tyrosine-phosphatase;Receptor-type tyrosine-protein phosphatase gamma	PTPRG	tr|A0A087WWP7|A0A087WWP7_HUMAN Receptor-type tyrosine-protein phosphatase gamma OS=Homo sapiens GN=PTPRG PE=1 SV=1;tr|A0A087X1P0|A0A087X1P0_HUMAN Receptor-type tyrosine-protein phosphatase gamma OS=Homo sapiens GN=PTPRG PE=1 SV=1;sp|P23470-2|PTPRG_HUMAN Is	4	3	3	3	3	3	3	2	3	3	3	3	3	3	3	3	3	3	3	2	3	3	3	3	3	3	3	3	3	3	3	2	3	3	3	3	3	3	3	3	2.4	2.4
A0A087WWP8;Q5VWQ0;A0A0C4DGT8;A0A0C4DH79;Q5VWQ0-4;A0A087X239;Q6PCB5-2;Q6PCB5	A0A087WWP8;Q5VWQ0;A0A0C4DGT8	8;8;7;3;3;1;1;1	8;8;7;3;3;1;1;1	8;8;7;3;3;1;1;1	Round spermatid basic protein 1	RSBN1	tr|A0A087WWP8|A0A087WWP8_HUMAN Round spermatid basic protein 1 OS=Homo sapiens GN=RSBN1 PE=1 SV=1;sp|Q5VWQ0|RSBN1_HUMAN Round spermatid basic protein 1 OS=Homo sapiens GN=RSBN1 PE=1 SV=2;tr|A0A0C4DGT8|A0A0C4DGT8_HUMAN Round spermatid basic protein 1 OS=Hom	8	8	8	8	6	6	6	6	7	7	6	6	7	3	6	8	6	6	6	6	7	7	6	6	7	3	6	8	6	6	6	6	7	7	6	6	7	3	6	8	12.9	12.9
A0A087WWS1;Q96FV9;R4GMN4;Q96FV9-2;R4GN58;A0A087WY84;J3KRD7;J3QQZ3;J3KT14	A0A087WWS1;Q96FV9;R4GMN4;Q96FV9-2	8;8;4;4;3;3;1;1;1	8;8;4;4;3;3;1;1;1	8;8;4;4;3;3;1;1;1	THO complex subunit 1	THOC1	tr|A0A087WWS1|A0A087WWS1_HUMAN THO complex subunit 1 OS=Homo sapiens GN=THOC1 PE=1 SV=1;sp|Q96FV9|THOC1_HUMAN THO complex subunit 1 OS=Homo sapiens GN=THOC1 PE=1 SV=1;tr|R4GMN4|R4GMN4_HUMAN THO complex subunit 1 (Fragment) OS=Homo sapiens GN=THOC1 PE=1 SV=	9	8	8	8	5	6	8	5	4	4	7	8	8	1	1	2	5	6	8	5	4	4	7	8	8	1	1	2	5	6	8	5	4	4	7	8	8	1	1	2	14.2	14.2
A0A087WWU1;Q96Q45-2;Q96Q45;Q96Q45-5;Q96Q45-3;F2Z329;Q96Q45-4	A0A087WWU1;Q96Q45-2;Q96Q45;Q96Q45-5;Q96Q45-3;F2Z329	4;4;4;4;4;2;1	4;4;4;4;4;2;1	4;4;4;4;4;2;1	Transmembrane protein 237	TMEM237	tr|A0A087WWU1|A0A087WWU1_HUMAN Transmembrane protein 237 OS=Homo sapiens GN=TMEM237 PE=1 SV=1;sp|Q96Q45-2|TM237_HUMAN Isoform 2 of Transmembrane protein 237 OS=Homo sapiens GN=TMEM237;sp|Q96Q45|TM237_HUMAN Transmembrane protein 237 OS=Homo sapiens GN=TMEM2	7	4	4	4	3	3	4	3	1	2	3	3	2	2	2	4	3	3	4	3	1	2	3	3	2	2	2	4	3	3	4	3	1	2	3	3	2	2	2	4	13	13
A0A087WX29;Q13148;K7EJM5;K7EN94;B1AKP7;G3V162;A0A087X260;A0A087WYY0;A0A087WXQ5;A0A087WV68;Q13148-4	A0A087WX29;Q13148;K7EJM5;K7EN94;B1AKP7;G3V162;A0A087X260;A0A087WYY0	3;3;2;2;2;2;2;2;1;1;1	3;3;2;2;2;2;2;2;1;1;1	3;3;2;2;2;2;2;2;1;1;1	TAR DNA-binding protein 43	TARDBP	tr|A0A087WX29|A0A087WX29_HUMAN TAR DNA-binding protein 43 (Fragment) OS=Homo sapiens GN=TARDBP PE=1 SV=1;sp|Q13148|TADBP_HUMAN TAR DNA-binding protein 43 OS=Homo sapiens GN=TARDBP PE=1 SV=1;tr|K7EJM5|K7EJM5_HUMAN TAR DNA-binding protein 43 (Fragment) OS=Ho	11	3	3	3	0	1	1	3	3	3	3	3	3	0	0	0	0	1	1	3	3	3	3	3	3	0	0	0	0	1	1	3	3	3	3	3	3	0	0	0	16.9	16.9
A0A087WX41;P53675-2;P53675;F5H5N6	A0A087WX41;P53675-2;P53675	14;14;14;1	1;1;1;0	1;1;1;0	Clathrin heavy chain 2	CLTCL1	tr|A0A087WX41|A0A087WX41_HUMAN Clathrin heavy chain 2 OS=Homo sapiens GN=CLTCL1 PE=1 SV=1;sp|P53675-2|CLH2_HUMAN Isoform 2 of Clathrin heavy chain 2 OS=Homo sapiens GN=CLTCL1;sp|P53675|CLH2_HUMAN Clathrin heavy chain 2 OS=Homo sapiens GN=CLTCL1 PE=1 SV=2	4	14	1	1	13	14	14	13	12	14	13	13	13	12	13	14	1	1	1	0	0	1	0	1	0	0	0	1	1	1	1	0	0	1	0	1	0	0	0	1	11.9	1.3
A0A087WXB0;O15126;A0A087WU14;A0A087WTX8;A0A087WZA6;O15126-2	A0A087WXB0;O15126;A0A087WU14	3;3;2;1;1;1	3;3;2;1;1;1	3;3;2;1;1;1	Secretory carrier-associated membrane protein 1	SCAMP1	tr|A0A087WXB0|A0A087WXB0_HUMAN Secretory carrier-associated membrane protein 1 OS=Homo sapiens GN=SCAMP1 PE=1 SV=1;sp|O15126|SCAM1_HUMAN Secretory carrier-associated membrane protein 1 OS=Homo sapiens GN=SCAMP1 PE=1 SV=2;tr|A0A087WU14|A0A087WU14_HUMAN Secr	6	3	3	3	1	1	2	1	1	1	1	0	1	1	2	2	1	1	2	1	1	1	1	0	1	1	2	2	1	1	2	1	1	1	1	0	1	1	2	2	15.1	15.1
A0A087WXF0;P51608;P51608-2;A0A087X1U4;A0A087WVW7;A0A0D9SFX7;B5MCB4;A0A0D9SEX1;C9JH89	A0A087WXF0;P51608;P51608-2;A0A087X1U4	16;16;16;10;5;4;4;1;1	16;16;16;10;5;4;4;1;1	16;16;16;10;5;4;4;1;1	Methyl-CpG-binding protein 2	MECP2	tr|A0A087WXF0|A0A087WXF0_HUMAN Methyl-CpG-binding protein 2 OS=Homo sapiens GN=MECP2 PE=1 SV=1;sp|P51608|MECP2_HUMAN Methyl-CpG-binding protein 2 OS=Homo sapiens GN=MECP2 PE=1 SV=1;sp|P51608-2|MECP2_HUMAN Isoform B of Methyl-CpG-binding protein 2 OS=Homo s	9	16	16	16	15	14	14	14	14	14	15	15	14	14	13	15	15	14	14	14	14	14	15	15	14	14	13	15	15	14	14	14	14	14	15	15	14	14	13	15	32.4	32.4
A0A087WXL8;A0A075B6N8;A0A087WVW2;P01860;A0A0C4DH29;A0A0B4J2H0;A0A0B4J1V5;A0A0B4J1V4;P01743	A0A087WXL8;A0A075B6N8;A0A087WVW2;P01860	7;6;6;6;1;1;1;1;1	3;2;2;2;1;1;1;1;1	2;1;1;1;1;1;1;1;1	Ig gamma-3 chain C region	IGHG3	tr|A0A087WXL8|A0A087WXL8_HUMAN Ig gamma-3 chain C region OS=Homo sapiens GN=IGHG3 PE=1 SV=1;tr|A0A075B6N8|A0A075B6N8_HUMAN Ig gamma-3 chain C region (Fragment) OS=Homo sapiens GN=IGHG3 PE=1 SV=1;tr|A0A087WVW2|A0A087WVW2_HUMAN Ig gamma-3 chain C region OS=H	9	7	3	2	0	0	1	0	0	1	0	0	7	0	0	0	0	0	1	0	0	1	0	0	3	0	0	0	0	0	1	0	0	0	0	0	2	0	0	0	15.5	6.8
A0A087WXM8;P50895;K7ENU8;K7ERB7	A0A087WXM8;P50895;K7ENU8	18;18;10;1	18;18;10;1	18;18;10;1	Basal cell adhesion molecule	BCAM	tr|A0A087WXM8|A0A087WXM8_HUMAN Basal cell adhesion molecule OS=Homo sapiens GN=BCAM PE=1 SV=1;sp|P50895|BCAM_HUMAN Basal cell adhesion molecule OS=Homo sapiens GN=BCAM PE=1 SV=2;tr|K7ENU8|K7ENU8_HUMAN Basal cell adhesion molecule (Fragment) OS=Homo sapiens	4	18	18	18	17	17	18	16	17	18	16	16	13	13	16	17	17	17	18	16	17	18	16	16	13	13	16	17	17	17	18	16	17	18	16	16	13	13	16	17	40.1	40.1
A0A087WXU0;Q9NWS8;Q5SZ82;Q9NWS8-2	A0A087WXU0;Q9NWS8;Q5SZ82;Q9NWS8-2	10;10;9;9	10;10;9;9	10;10;9;9	Required for meiotic nuclear division protein 1 homolog	RMND1	tr|A0A087WXU0|A0A087WXU0_HUMAN Required for meiotic nuclear division protein 1 homolog OS=Homo sapiens GN=RMND1 PE=1 SV=1;sp|Q9NWS8|RMND1_HUMAN Required for meiotic nuclear division protein 1 homolog OS=Homo sapiens GN=RMND1 PE=1 SV=2;tr|Q5SZ82|Q5SZ82_HUMA	4	10	10	10	10	10	10	10	10	10	10	10	10	10	10	10	10	10	10	10	10	10	10	10	10	10	10	10	10	10	10	10	10	10	10	10	10	10	10	10	43.7	43.7
H7BXI1;A0A087WXU3;A0FGR8-2;A0FGR8;A0FGR8-6;A0FGR8-4;A0FGR8-5	H7BXI1;A0A087WXU3;A0FGR8-2;A0FGR8;A0FGR8-6;A0FGR8-4	16;16;16;16;16;8;6	16;16;16;16;16;8;6	16;16;16;16;16;8;6	Extended synaptotagmin-2	ESYT2	tr|H7BXI1|H7BXI1_HUMAN Extended synaptotagmin-2 (Fragment) OS=Homo sapiens GN=ESYT2 PE=1 SV=1;tr|A0A087WXU3|A0A087WXU3_HUMAN Extended synaptotagmin-2 OS=Homo sapiens GN=ESYT2 PE=1 SV=1;sp|A0FGR8-2|ESYT2_HUMAN Isoform 2 of Extended synaptotagmin-2 OS=Homo s	7	16	16	16	13	15	14	12	13	15	12	13	14	12	15	15	13	15	14	12	13	15	12	13	14	12	15	15	13	15	14	12	13	15	12	13	14	12	15	15	26.5	26.5
A0A087WY88;Q8N5M9	A0A087WY88;Q8N5M9	3;3	3;3	3;3	Protein jagunal homolog 1	JAGN1	tr|A0A087WY88|A0A087WY88_HUMAN Protein jagunal homolog 1 OS=Homo sapiens GN=JAGN1 PE=1 SV=1;sp|Q8N5M9|JAGN1_HUMAN Protein jagunal homolog 1 OS=Homo sapiens GN=JAGN1 PE=1 SV=1	2	3	3	3	3	3	3	3	3	3	3	3	3	3	3	3	3	3	3	3	3	3	3	3	3	3	3	3	3	3	3	3	3	3	3	3	3	3	3	3	14.4	14.4
A0A087X079;A0A087WYC5;A0A0A0MS08;A0A087X1C7;A0A0G2JNK4;A0A087WV47;P01857;A0A0A0MS07	A0A087X079;A0A087WYC5;A0A0A0MS08;A0A087X1C7;A0A0G2JNK4;A0A087WV47;P01857;A0A0A0MS07	9;9;8;8;8;8;8;6	9;9;8;8;8;8;8;6	5;5;4;4;4;4;4;3	Ig gamma-1 chain C region	IGHG1	tr|A0A087X079|A0A087X079_HUMAN Ig gamma-1 chain C region OS=Homo sapiens GN=IGHG1 PE=1 SV=1;tr|A0A087WYC5|A0A087WYC5_HUMAN Ig gamma-1 chain C region OS=Homo sapiens GN=IGHG1 PE=1 SV=1;tr|A0A0A0MS08|A0A0A0MS08_HUMAN Ig gamma-1 chain C region (Fragment) OS=H	8	9	9	5	0	1	0	2	0	2	0	0	9	0	0	0	0	1	0	2	0	2	0	0	9	0	0	0	0	1	0	2	0	2	0	0	5	0	0	0	25.2	25.2
A0A087WYW6;Q96A33-2;Q96A33	A0A087WYW6;Q96A33-2;Q96A33	4;4;4	4;4;4	4;4;4	Coiled-coil domain-containing protein 47	CCDC47	tr|A0A087WYW6|A0A087WYW6_HUMAN Coiled-coil domain-containing protein 47 OS=Homo sapiens GN=CCDC47 PE=1 SV=1;sp|Q96A33-2|CCD47_HUMAN Isoform 2 of Coiled-coil domain-containing protein 47 OS=Homo sapiens GN=CCDC47;sp|Q96A33|CCD47_HUMAN Coiled-coil domain-con	3	4	4	4	4	4	4	4	4	4	4	3	4	4	4	4	4	4	4	4	4	4	4	3	4	4	4	4	4	4	4	4	4	4	4	3	4	4	4	4	27.9	27.9
A0A087WZ62;Q9H6U8;Q9H6U8-3;H0YCW6;Q9H6U8-2;Q9H6U8-4;A0A087WX16;A0A087WTZ3;A0A087WVC0;A0A087WZY8	A0A087WZ62;Q9H6U8;Q9H6U8-3;H0YCW6;Q9H6U8-2;Q9H6U8-4	4;4;4;3;3;3;1;1;1;1	4;4;4;3;3;3;1;1;1;1	4;4;4;3;3;3;1;1;1;1	Alpha-1,2-mannosyltransferase ALG9	ALG9	tr|A0A087WZ62|A0A087WZ62_HUMAN Uncharacterized protein OS=Homo sapiens PE=4 SV=1;sp|Q9H6U8|ALG9_HUMAN Alpha-1,2-mannosyltransferase ALG9 OS=Homo sapiens GN=ALG9 PE=1 SV=2;sp|Q9H6U8-3|ALG9_HUMAN Isoform 3 of Alpha-1,2-mannosyltransferase ALG9 OS=Homo sapien	10	4	4	4	4	4	3	3	3	4	3	3	3	3	4	4	4	4	3	3	3	4	3	3	3	3	4	4	4	4	3	3	3	4	3	3	3	3	4	4	6.5	6.5
A0A087WZK6;A0A087X2C2;A0A087WZ97;Q5T7M9	A0A087WZK6;A0A087X2C2;A0A087WZ97;Q5T7M9	1;1;1;1	1;1;1;1	1;1;1;1	Protein FAM69A	FAM69A	tr|A0A087WZK6|A0A087WZK6_HUMAN Protein FAM69A OS=Homo sapiens GN=FAM69A PE=1 SV=1;tr|A0A087X2C2|A0A087X2C2_HUMAN Protein FAM69A OS=Homo sapiens GN=FAM69A PE=1 SV=1;tr|A0A087WZ97|A0A087WZ97_HUMAN Protein FAM69A OS=Homo sapiens GN=FAM69A PE=1 SV=1;sp|Q5T7M9|	4	1	1	1	0	1	0	0	1	1	0	1	1	1	1	1	0	1	0	0	1	1	0	1	1	1	1	1	0	1	0	0	1	1	0	1	1	1	1	1	6	6
A0A087WZR3;H9KVA9;A0A0D9SF50;P46736-2;P46736-3;P46736;P46736-4;X6RJS7;P46736-5	A0A087WZR3;H9KVA9;A0A0D9SF50;P46736-2;P46736-3;P46736;P46736-4;X6RJS7;P46736-5	9;9;9;9;9;9;7;6;5	9;9;9;9;9;9;7;6;5	9;9;9;9;9;9;7;6;5	Lys-63-specific deubiquitinase BRCC36	BRCC3	tr|A0A087WZR3|A0A087WZR3_HUMAN Lys-63-specific deubiquitinase BRCC36 OS=Homo sapiens GN=BRCC3 PE=1 SV=1;tr|H9KVA9|H9KVA9_HUMAN Lys-63-specific deubiquitinase BRCC36 OS=Homo sapiens GN=BRCC3 PE=1 SV=2;tr|A0A0D9SF50|A0A0D9SF50_HUMAN Lys-63-specific deubiquit	9	9	9	9	3	4	7	9	9	9	8	9	8	1	1	5	3	4	7	9	9	9	8	9	8	1	1	5	3	4	7	9	9	9	8	9	8	1	1	5	53.9	53.9
A0A087X105;A0A087WZW4;A0A087X1W8;A0A0A0MTJ8;A0A087WZR6;X5DQS5;Q9BY67-5;Q9BY67;Q9BY67-4;Q9BY67-3;A0A087X0T8;Q9BY67-2;F5H125;H0YG94;F5H8J9	A0A087X105;A0A087WZW4;A0A087X1W8;A0A0A0MTJ8;A0A087WZR6;X5DQS5;Q9BY67-5;Q9BY67;Q9BY67-4;Q9BY67-3;A0A087X0T8;Q9BY67-2	8;8;8;8;8;8;8;8;8;8;7;7;3;3;2	8;8;8;8;8;8;8;8;8;8;7;7;3;3;2	8;8;8;8;8;8;8;8;8;8;7;7;3;3;2	Cell adhesion molecule 1	CADM1	tr|A0A087X105|A0A087X105_HUMAN Cell adhesion molecule 1 OS=Homo sapiens GN=CADM1 PE=1 SV=1;tr|A0A087WZW4|A0A087WZW4_HUMAN Cell adhesion molecule 1 OS=Homo sapiens GN=CADM1 PE=1 SV=1;tr|A0A087X1W8|A0A087X1W8_HUMAN Cell adhesion molecule 1 OS=Homo sapiens GN	15	8	8	8	8	8	8	6	7	7	6	6	7	8	8	8	8	8	8	6	7	7	6	6	7	8	8	8	8	8	8	6	7	7	6	6	7	8	8	8	35.4	35.4
A0A087WZT2;Q6UX53	A0A087WZT2;Q6UX53	2;2	2;2	2;2	Methyltransferase-like protein 7B	METTL7B	tr|A0A087WZT2|A0A087WZT2_HUMAN Methyltransferase-like protein 7B OS=Homo sapiens GN=METTL7B PE=1 SV=1;sp|Q6UX53|MET7B_HUMAN Methyltransferase-like protein 7B OS=Homo sapiens GN=METTL7B PE=1 SV=2	2	2	2	2	1	0	0	0	2	1	0	1	1	0	0	1	1	0	0	0	2	1	0	1	1	0	0	1	1	0	0	0	2	1	0	1	1	0	0	1	8	8
J3KP33;A0A087WZU8;A0A0U1RQC9;P04637-5;P04637-6;P04637-2;P04637-3;P04637-4;P04637;A0A087WXZ1;A0A087WT22;E7ESS1;A0A087X1Q1;P04637-8;P04637-9;P04637-7;E7EQX7;E9PCY9;S4R334;E9PFT5;E7EMR6	J3KP33;A0A087WZU8;A0A0U1RQC9;P04637-5;P04637-6;P04637-2;P04637-3;P04637-4;P04637;A0A087WXZ1;A0A087WT22;E7ESS1;A0A087X1Q1;P04637-8;P04637-9;P04637-7;E7EQX7	4;4;4;4;4;4;4;4;4;3;3;3;3;3;3;3;2;1;1;1;1	4;4;4;4;4;4;4;4;4;3;3;3;3;3;3;3;2;1;1;1;1	4;4;4;4;4;4;4;4;4;3;3;3;3;3;3;3;2;1;1;1;1	Cellular tumor antigen p53	TP53	tr|J3KP33|J3KP33_HUMAN Cellular tumor antigen p53 OS=Homo sapiens GN=TP53 PE=1 SV=1;tr|A0A087WZU8|A0A087WZU8_HUMAN Cellular tumor antigen p53 OS=Homo sapiens GN=TP53 PE=1 SV=1;tr|A0A0U1RQC9|A0A0U1RQC9_HUMAN Cellular tumor antigen p53 OS=Homo sapiens GN=TP5	21	4	4	4	0	0	0	3	3	4	4	4	4	0	0	0	0	0	0	3	3	4	4	4	4	0	0	0	0	0	0	3	3	4	4	4	4	0	0	0	17.2	17.2
A0A087WZW8;A0A087X1V9;P01834;A0A075B6H6;A0A0U1RRF4;A0A087WWV8	A0A087WZW8;A0A087X1V9;P01834;A0A075B6H6;A0A0U1RRF4;A0A087WWV8	5;5;4;3;3;3	5;5;4;3;3;3	5;5;4;3;3;3	Ig kappa chain C region	IGKV3-11;IGKC;IGKV1-8	tr|A0A087WZW8|A0A087WZW8_HUMAN Ig kappa chain C region OS=Homo sapiens GN=IGKC PE=1 SV=2;tr|A0A087X1V9|A0A087X1V9_HUMAN Ig kappa chain C region OS=Homo sapiens GN=IGKC PE=1 SV=3;sp|P01834|IGKC_HUMAN Ig kappa chain C region OS=Homo sapiens GN=IGKC PE=1 SV=1	6	5	5	5	0	0	0	0	0	1	0	0	5	0	0	0	0	0	0	0	0	1	0	0	5	0	0	0	0	0	0	0	0	1	0	0	5	0	0	0	60.5	60.5
A0A087WZZ5;Q13435;E9PJT3;E9PJ04;H0YCG1;E9PPJ0;H0YEX5	A0A087WZZ5;Q13435;E9PJT3;E9PJ04;H0YCG1;E9PPJ0	5;5;4;4;4;3;1	5;5;4;4;4;3;1	5;5;4;4;4;3;1	Splicing factor 3B subunit 2	SF3B2	tr|A0A087WZZ5|A0A087WZZ5_HUMAN Splicing factor 3B subunit 2 OS=Homo sapiens GN=SF3B2 PE=1 SV=1;sp|Q13435|SF3B2_HUMAN Splicing factor 3B subunit 2 OS=Homo sapiens GN=SF3B2 PE=1 SV=2;tr|E9PJT3|E9PJT3_HUMAN Splicing factor 3B subunit 2 (Fragment) OS=Homo sapi	7	5	5	5	5	5	5	5	5	5	5	5	5	0	0	0	5	5	5	5	5	5	5	5	5	0	0	0	5	5	5	5	5	5	5	5	5	0	0	0	7.7	7.7
A0A087X0X3;P52272-2;P52272;M0R2I7;M0R019;M0R2T0;M0QYQ7;M0R0N3;M0QY96;M0R0Y6;M0QYL3	A0A087X0X3;P52272-2;P52272	22;22;22;9;9;8;5;5;4;3;1	22;22;22;9;9;8;5;5;4;3;1	11;11;11;3;7;6;4;4;3;3;0	Heterogeneous nuclear ribonucleoprotein M	HNRNPM	tr|A0A087X0X3|A0A087X0X3_HUMAN Heterogeneous nuclear ribonucleoprotein M OS=Homo sapiens GN=HNRNPM PE=1 SV=1;sp|P52272-2|HNRPM_HUMAN Isoform 2 of Heterogeneous nuclear ribonucleoprotein M OS=Homo sapiens GN=HNRNPM;sp|P52272|HNRPM_HUMAN Heterogeneous nuclea	11	22	22	11	21	20	22	20	18	21	22	22	22	0	0	0	21	20	22	20	18	21	22	22	22	0	0	0	10	9	11	10	9	10	11	11	11	0	0	0	35.2	35.2
A0A0A0MSU3;A0A087X112;Q9H9A7	A0A0A0MSU3;A0A087X112;Q9H9A7	3;3;3	3;3;3	3;3;3	RecQ-mediated genome instability protein 1	RMI1	tr|A0A0A0MSU3|A0A0A0MSU3_HUMAN RecQ-mediated genome instability protein 1 (Fragment) OS=Homo sapiens GN=RMI1 PE=1 SV=1;tr|A0A087X112|A0A087X112_HUMAN RecQ-mediated genome instability protein 1 OS=Homo sapiens GN=RMI1 PE=1 SV=1;sp|Q9H9A7|RMI1_HUMAN RecQ-med	3	3	3	3	0	0	3	3	3	3	3	3	3	0	0	0	0	0	3	3	3	3	3	3	3	0	0	0	0	0	3	3	3	3	3	3	3	0	0	0	14.7	14.7
E7EWM3;A0A087X127;Q8NF64-3;Q8NF64-2;Q8NF64;F6WR09;Q9ULJ6-2	E7EWM3;A0A087X127;Q8NF64-3;Q8NF64-2;Q8NF64	6;6;6;6;6;2;2	6;6;6;6;6;2;2	4;4;4;4;4;0;0	Zinc finger MIZ domain-containing protein 2	ZMIZ2	tr|E7EWM3|E7EWM3_HUMAN Zinc finger MIZ domain-containing protein 2 OS=Homo sapiens GN=ZMIZ2 PE=1 SV=1;tr|A0A087X127|A0A087X127_HUMAN Zinc finger MIZ domain-containing protein 2 OS=Homo sapiens GN=ZMIZ2 PE=1 SV=1;sp|Q8NF64-3|ZMIZ2_HUMAN Isoform 3 of Zinc fi	7	6	6	4	1	1	2	6	6	6	6	6	6	1	0	1	1	1	2	6	6	6	6	6	6	1	0	1	0	0	1	4	4	4	4	4	4	1	0	1	9.8	9.8
A0A087X1D0;H0YE23;P25942-2;P25942	A0A087X1D0;H0YE23;P25942-2;P25942	2;2;2;2	2;2;2;2	2;2;2;2	Tumor necrosis factor receptor superfamily member 5	CD40	tr|A0A087X1D0|A0A087X1D0_HUMAN CD40 antigen (TNF receptor superfamily member 5), isoform CRA_c OS=Homo sapiens GN=CD40 PE=1 SV=1;tr|H0YE23|H0YE23_HUMAN Tumor necrosis factor receptor superfamily member 5 (Fragment) OS=Homo sapiens GN=CD40 PE=1 SV=1;sp|P259	4	2	2	2	2	2	2	2	2	2	2	2	2	2	2	2	2	2	2	2	2	2	2	2	2	2	2	2	2	2	2	2	2	2	2	2	2	2	2	2	17.2	17.2
S4R3N2;A0A087X1L0;S4R2X9;Q9NS73-2;Q9NS73-5;Q9NS73;Q9NS73-3;S4R3P6;S4R3Y0	S4R3N2;A0A087X1L0;S4R2X9;Q9NS73-2;Q9NS73-5;Q9NS73;Q9NS73-3;S4R3P6	5;5;5;5;5;5;4;3;1	5;5;5;5;5;5;4;3;1	5;5;5;5;5;5;4;3;1	MAP3K12-binding inhibitory protein 1	MBIP	tr|S4R3N2|S4R3N2_HUMAN MAP3K12-binding inhibitory protein 1 (Fragment) OS=Homo sapiens GN=MBIP PE=1 SV=1;tr|A0A087X1L0|A0A087X1L0_HUMAN MAP3K12-binding inhibitory protein 1 OS=Homo sapiens GN=MBIP PE=1 SV=1;tr|S4R2X9|S4R2X9_HUMAN MAP3K12-binding inhibitory	9	5	5	5	4	4	4	5	4	4	5	4	5	0	0	0	4	4	4	5	4	4	5	4	5	0	0	0	4	4	4	5	4	4	5	4	5	0	0	0	21	21
A0A087X1N2;Q03701;C9J9W7	A0A087X1N2;Q03701	19;19;3	19;19;3	19;19;3	CCAAT/enhancer-binding protein zeta	CEBPZ	tr|A0A087X1N2|A0A087X1N2_HUMAN CCAAT/enhancer-binding protein zeta OS=Homo sapiens GN=CEBPZ PE=1 SV=1;sp|Q03701|CEBPZ_HUMAN CCAAT/enhancer-binding protein zeta OS=Homo sapiens GN=CEBPZ PE=1 SV=3	3	19	19	19	18	18	17	19	19	18	18	19	17	17	19	19	18	18	17	19	19	18	18	19	17	17	19	19	18	18	17	19	19	18	18	19	17	17	19	19	25.2	25.2
A0A087X1V3;O15164-2;O15164;I3L466;Q92793-2;Q92793	A0A087X1V3;O15164-2;O15164	15;15;15;1;1;1	14;14;14;1;1;1	14;14;14;1;1;1	Transcription intermediary factor 1-alpha	TRIM24	tr|A0A087X1V3|A0A087X1V3_HUMAN Transcription intermediary factor 1-alpha OS=Homo sapiens GN=TRIM24 PE=1 SV=1;sp|O15164-2|TIF1A_HUMAN Isoform Short of Transcription intermediary factor 1-alpha OS=Homo sapiens GN=TRIM24;sp|O15164|TIF1A_HUMAN Transcription in	6	15	14	14	13	12	15	11	11	11	12	13	14	1	0	1	12	12	14	10	10	11	11	12	13	1	0	1	12	12	14	10	10	11	11	12	13	1	0	1	17.2	16.4
A0A087X211;Q8TCG1;Q8TCG1-2;F8WF26;F8WAX6	A0A087X211;Q8TCG1;Q8TCG1-2	3;3;2;1;1	3;3;2;1;1	3;3;2;1;1	Protein CIP2A	KIAA1524	tr|A0A087X211|A0A087X211_HUMAN Protein CIP2A OS=Homo sapiens GN=KIAA1524 PE=1 SV=1;sp|Q8TCG1|CIP2A_HUMAN Protein CIP2A OS=Homo sapiens GN=KIAA1524 PE=1 SV=2;sp|Q8TCG1-2|CIP2A_HUMAN Isoform 2 of Protein CIP2A OS=Homo sapiens GN=KIAA1524	5	3	3	3	2	2	1	1	1	1	1	1	3	1	1	2	2	2	1	1	1	1	1	1	3	1	1	2	2	2	1	1	1	1	1	1	3	1	1	2	5	5
A0A087X256;Q2M389;F8W1W1	A0A087X256;Q2M389;F8W1W1	2;2;1	2;2;1	2;2;1	WASH complex subunit 7	KIAA1033	tr|A0A087X256|A0A087X256_HUMAN WASH complex subunit 7 OS=Homo sapiens GN=KIAA1033 PE=1 SV=1;sp|Q2M389|WASH7_HUMAN WASH complex subunit 7 OS=Homo sapiens GN=KIAA1033 PE=1 SV=2;tr|F8W1W1|F8W1W1_HUMAN WASH complex subunit 7 (Fragment) OS=Homo sapiens GN=KIAA1	3	2	2	2	1	2	2	1	0	1	1	2	1	1	2	2	1	2	2	1	0	1	1	2	1	1	2	2	1	2	2	1	0	1	1	2	1	1	2	2	2.5	2.5
A0A087X2B5;P35613-2;P35613;P35613-4;I3L192;A0A087WUV8;P35613-3;R4GMX5;R4GN83	A0A087X2B5;P35613-2;P35613;P35613-4;I3L192;A0A087WUV8;P35613-3	7;7;7;6;5;5;5;3;2	7;7;7;6;5;5;5;3;2	7;7;7;6;5;5;5;3;2	Basigin	BSG	tr|A0A087X2B5|A0A087X2B5_HUMAN Basigin (Fragment) OS=Homo sapiens GN=BSG PE=1 SV=1;sp|P35613-2|BASI_HUMAN Isoform 2 of Basigin OS=Homo sapiens GN=BSG;sp|P35613|BASI_HUMAN Basigin OS=Homo sapiens GN=BSG PE=1 SV=2;sp|P35613-4|BASI_HUMAN Isoform 4 of Basigin	9	7	7	7	6	6	7	7	7	7	7	7	7	6	7	6	6	6	7	7	7	7	7	7	7	6	7	6	6	6	7	7	7	7	7	7	7	6	7	6	48	48
U3KQC1;A0A0A0MQU0;Q9BV38;K7EIR0;K7EML4;A0A087X237;K7EKX5	U3KQC1;A0A0A0MQU0;Q9BV38;K7EIR0;K7EML4	6;6;6;5;3;1;1	6;6;6;5;3;1;1	6;6;6;5;3;1;1	WD repeat-containing protein 18	WDR18	tr|U3KQC1|U3KQC1_HUMAN WD repeat-containing protein 18 (Fragment) OS=Homo sapiens GN=WDR18 PE=1 SV=1;tr|A0A0A0MQU0|A0A0A0MQU0_HUMAN WD repeat-containing protein 18 (Fragment) OS=Homo sapiens GN=WDR18 PE=1 SV=1;sp|Q9BV38|WDR18_HUMAN WD repeat-containing pro	7	6	6	6	6	6	6	6	6	6	6	6	5	6	6	6	6	6	6	6	6	6	6	6	5	6	6	6	6	6	6	6	6	6	6	6	5	6	6	6	18	18
A0A0A0MQY7;Q5VU97	A0A0A0MQY7;Q5VU97	2;2	2;2	2;2	VWFA and cache domain-containing protein 1	CACHD1	tr|A0A0A0MQY7|A0A0A0MQY7_HUMAN VWFA and cache domain-containing protein 1 OS=Homo sapiens GN=CACHD1 PE=1 SV=1;sp|Q5VU97|CAHD1_HUMAN VWFA and cache domain-containing protein 1 OS=Homo sapiens GN=CACHD1 PE=2 SV=2	2	2	2	2	1	1	1	0	1	1	1	1	0	0	1	2	1	1	1	0	1	1	1	1	0	0	1	2	1	1	1	0	1	1	1	1	0	0	1	2	2.1	2.1
A0A0A0MR02;P45880-2;P45880;P45880-1;Q5JSD2;Q5JSD1	A0A0A0MR02;P45880-2;P45880;P45880-1	5;5;5;5;2;2	5;5;5;5;2;2	5;5;5;5;2;2	Voltage-dependent anion-selective channel protein 2	VDAC2	tr|A0A0A0MR02|A0A0A0MR02_HUMAN Voltage-dependent anion-selective channel protein 2 (Fragment) OS=Homo sapiens GN=VDAC2 PE=1 SV=1;sp|P45880-2|VDAC2_HUMAN Isoform 2 of Voltage-dependent anion-selective channel protein 2 OS=Homo sapiens GN=VDAC2;sp|P45880|VDA	6	5	5	5	5	5	5	5	4	4	5	4	4	4	5	5	5	5	5	5	4	4	5	4	4	4	5	5	5	5	5	5	4	4	5	4	4	4	5	5	22.3	22.3
A0A0A0MR04;B4DI03;K7EJQ7;Q9BY50	A0A0A0MR04;B4DI03;K7EJQ7;Q9BY50	2;2;2;2	2;2;2;2	2;2;2;2	Signal peptidase complex catalytic subunit SEC11;Signal peptidase complex catalytic subunit SEC11C	SEC11C;SEC11L3	tr|A0A0A0MR04|A0A0A0MR04_HUMAN Signal peptidase complex catalytic subunit SEC11C OS=Homo sapiens GN=SEC11C PE=1 SV=1;tr|B4DI03|B4DI03_HUMAN Signal peptidase complex catalytic subunit SEC11 OS=Homo sapiens GN=SEC11L3 PE=1 SV=1;tr|K7EJQ7|K7EJQ7_HUMAN Signal	4	2	2	2	1	2	2	0	1	1	1	1	0	0	2	2	1	2	2	0	1	1	1	1	0	0	2	2	1	2	2	0	1	1	1	1	0	0	2	2	22.2	22.2
A0A0A0MR57;Q6ZNA1;M0QYS4	A0A0A0MR57;Q6ZNA1	3;3;1	2;2;1	2;2;1	Zinc finger protein 836	ZNF836	tr|A0A0A0MR57|A0A0A0MR57_HUMAN Zinc finger protein 836 OS=Homo sapiens GN=ZNF836 PE=1 SV=1;sp|Q6ZNA1|ZN836_HUMAN Zinc finger protein 836 OS=Homo sapiens GN=ZNF836 PE=2 SV=2	3	3	2	2	1	2	2	3	3	3	3	3	2	1	2	2	1	1	1	2	2	2	2	2	1	1	1	1	1	1	1	2	2	2	2	2	1	1	1	1	3	2
A0A0A0MR74;O75907	A0A0A0MR74;O75907	1;1	1;1	1;1	Diacylglycerol O-acyltransferase 1	DGAT1	tr|A0A0A0MR74|A0A0A0MR74_HUMAN Diacylglycerol O-acyltransferase 1 OS=Homo sapiens GN=DGAT1 PE=1 SV=1;sp|O75907|DGAT1_HUMAN Diacylglycerol O-acyltransferase 1 OS=Homo sapiens GN=DGAT1 PE=1 SV=2	2	1	1	1	1	1	1	1	1	1	1	1	0	1	1	1	1	1	1	1	1	1	1	1	0	1	1	1	1	1	1	1	1	1	1	1	0	1	1	1	4.4	4.4
M0R3F1;A0A0A0MRA5;B7Z4B8;Q9BUJ2-4;Q9BUJ2-2;Q9BUJ2;Q9BUJ2-3;M0QYZ0;M0QYM5;M0QYI8	M0R3F1;A0A0A0MRA5;B7Z4B8;Q9BUJ2-4;Q9BUJ2-2;Q9BUJ2;Q9BUJ2-3;M0QYZ0	6;6;6;6;6;6;5;3;1;1	6;6;6;6;6;6;5;3;1;1	6;6;6;6;6;6;5;3;1;1	Heterogeneous nuclear ribonucleoprotein U-like protein 1	HNRNPUL1	tr|M0R3F1|M0R3F1_HUMAN Heterogeneous nuclear ribonucleoprotein U-like protein 1 (Fragment) OS=Homo sapiens GN=HNRNPUL1 PE=1 SV=1;tr|A0A0A0MRA5|A0A0A0MRA5_HUMAN Heterogeneous nuclear ribonucleoprotein U-like protein 1 OS=Homo sapiens GN=HNRNPUL1 PE=1 SV=1;t	10	6	6	6	5	4	6	3	4	4	4	5	3	1	2	1	5	4	6	3	4	4	4	5	3	1	2	1	5	4	6	3	4	4	4	5	3	1	2	1	12	12
A0A0A0MRG8;Q16611-2;Q16611	A0A0A0MRG8;Q16611-2;Q16611	2;2;2	2;2;2	2;2;2	Bcl-2 homologous antagonist/killer	BAK1	tr|A0A0A0MRG8|A0A0A0MRG8_HUMAN Bcl-2 homologous antagonist/killer OS=Homo sapiens GN=BAK1 PE=1 SV=1;sp|Q16611-2|BAK_HUMAN Isoform 2 of Bcl-2 homologous antagonist/killer OS=Homo sapiens GN=BAK1;sp|Q16611|BAK_HUMAN Bcl-2 homologous antagonist/killer OS=Homo	3	2	2	2	2	2	2	2	2	2	2	2	1	2	2	2	2	2	2	2	2	2	2	2	1	2	2	2	2	2	2	2	2	2	2	2	1	2	2	2	6.3	6.3
A0A0A0MRK6;Q13505-3;Q13505;A0A0C4DFQ1;Q13505-2	A0A0A0MRK6;Q13505-3;Q13505;A0A0C4DFQ1;Q13505-2	7;7;7;4;4	7;7;7;4;4	7;7;7;4;4	Metaxin-1	MTX1	tr|A0A0A0MRK6|A0A0A0MRK6_HUMAN Metaxin 1, isoform CRA_b OS=Homo sapiens GN=MTX1 PE=1 SV=1;sp|Q13505-3|MTX1_HUMAN Isoform 3 of Metaxin-1 OS=Homo sapiens GN=MTX1;sp|Q13505|MTX1_HUMAN Metaxin-1 OS=Homo sapiens GN=MTX1 PE=1 SV=2;tr|A0A0C4DFQ1|A0A0C4DFQ1_HUMAN	5	7	7	7	7	7	7	6	7	6	6	7	4	7	7	7	7	7	7	6	7	6	6	7	4	7	7	7	7	7	7	6	7	6	6	7	4	7	7	7	18.5	18.5
F8W8M4;A0A0A0MRL6;O14639-2;O14639-6;O14639	F8W8M4;A0A0A0MRL6;O14639-2;O14639-6;O14639	30;30;30;30;28	30;30;30;30;28	10;10;10;10;8	Actin-binding LIM protein 1	ABLIM1	tr|F8W8M4|F8W8M4_HUMAN Actin-binding LIM protein 1 OS=Homo sapiens GN=ABLIM1 PE=1 SV=1;tr|A0A0A0MRL6|A0A0A0MRL6_HUMAN Actin-binding LIM protein 1 OS=Homo sapiens GN=ABLIM1 PE=1 SV=1;sp|O14639-2|ABLM1_HUMAN Isoform 2 of Actin-binding LIM protein 1 OS=Homo s	5	30	30	10	27	29	28	26	27	30	27	27	24	29	27	27	27	29	28	26	27	30	27	27	24	29	27	27	8	10	9	9	9	10	9	10	8	10	9	9	53.3	53.3
A0A0A0MRV0;Q9P2E9-3;Q9P2E9-2;Q9P2E9;F8W7S5;A0A087WVV2;A2A2S5	A0A0A0MRV0;Q9P2E9-3;Q9P2E9-2;Q9P2E9;F8W7S5;A0A087WVV2	3;3;3;3;2;2;1	3;3;3;3;2;2;1	3;3;3;3;2;2;1	Ribosome-binding protein 1	RRBP1	tr|A0A0A0MRV0|A0A0A0MRV0_HUMAN Ribosome-binding protein 1 OS=Homo sapiens GN=RRBP1 PE=1 SV=1;sp|Q9P2E9-3|RRBP1_HUMAN Isoform 2 of Ribosome-binding protein 1 OS=Homo sapiens GN=RRBP1;sp|Q9P2E9-2|RRBP1_HUMAN Isoform 1 of Ribosome-binding protein 1 OS=Homo sa	7	3	3	3	2	3	2	3	2	3	1	0	1	2	2	3	2	3	2	3	2	3	1	0	1	2	2	3	2	3	2	3	2	3	1	0	1	2	2	3	2.3	2.3
Q5SWX3;A0A0A0MS52;A0A0A0MT11;Q13555-10;Q13555-3;Q13555-5;Q13555-4;Q13555-7;Q13555-9;Q13555-2;Q13555-8;Q13555;Q13555-6;Q8WU40;H0Y6G2;Q13554-7;Q13554-4;Q13554-6;Q13554-3;Q13554-8;Q13554-5;Q13554-2;Q13554;H7BXS4;H7BZC6;H7C394;D6R938;E9PBG7;E9PF82;Q9UQM7;Q13557-8;Q13557-12;Q9UQM7-2;Q13557-9;Q13557-10;Q13557-5;Q13557;Q13557-3;Q13557-6;Q13557-4;Q13557-11;D6RHX9;E9PBE8;E7EQE4;H0Y9C2	Q5SWX3;A0A0A0MS52;A0A0A0MT11;Q13555-10;Q13555-3;Q13555-5;Q13555-4;Q13555-7;Q13555-9;Q13555-2;Q13555-8;Q13555;Q13555-6;Q8WU40;H0Y6G2;Q13554-7;Q13554-4;Q13554-6;Q13554-3;Q13554-8;Q13554-5;Q13554-2;Q13554	11;11;11;11;11;11;11;11;11;11;11;11;11;10;9;6;6;6;6;6;6;6;6;4;2;2;2;2;2;2;2;2;2;2;2;2;2;2;2;2;2;1;1;1;1	11;11;11;11;11;11;11;11;11;11;11;11;11;10;9;6;6;6;6;6;6;6;6;4;2;2;2;2;2;2;2;2;2;2;2;2;2;2;2;2;2;1;1;1;1	11;11;11;11;11;11;11;11;11;11;11;11;11;10;9;6;6;6;6;6;6;6;6;4;2;2;2;2;2;2;2;2;2;2;2;2;2;2;2;2;2;1;1;1;1	Calcium/calmodulin-dependent protein kinase type II subunit gamma;Calcium/calmodulin-dependent protein kinase type II subunit beta	CAMK2G;CAMK2B	tr|Q5SWX3|Q5SWX3_HUMAN Calcium/calmodulin-dependent protein kinase (CaM kinase) II gamma, isoform CRA_n OS=Homo sapiens GN=CAMK2G PE=1 SV=1;tr|A0A0A0MS52|A0A0A0MS52_HUMAN Calcium/calmodulin-dependent protein kinase (CaM kinase) II gamma, isoform CRA_a OS=H	45	11	11	11	8	10	10	9	9	10	9	10	11	8	10	11	8	10	10	9	9	10	9	10	11	8	10	11	8	10	10	9	9	10	9	10	11	8	10	11	30.4	30.4
A0A0A0MSD6;Q9P273	A0A0A0MSD6;Q9P273	3;3	3;3	3;3	Teneurin-3	TENM3	tr|A0A0A0MSD6|A0A0A0MSD6_HUMAN Teneurin-3 OS=Homo sapiens GN=TENM3 PE=1 SV=1;sp|Q9P273|TEN3_HUMAN Teneurin-3 OS=Homo sapiens GN=TENM3 PE=2 SV=3	2	3	3	3	3	3	3	2	2	2	2	2	2	3	3	3	3	3	3	2	2	2	2	2	2	3	3	3	3	3	3	2	2	2	2	2	2	3	3	3	1.6	1.6
B3KPJ4;A0A0A0MSI2;Q8IXK0-2;Q8IXK0-4;Q8IXK0;Q8IXK0-5;Q8IXK0-3;H7C528;Q8NDX5-2;Q8NDX5;Q8NDX5-7	B3KPJ4;A0A0A0MSI2;Q8IXK0-2;Q8IXK0-4;Q8IXK0;Q8IXK0-5;Q8IXK0-3	5;5;5;5;5;5;4;1;1;1;1	5;5;5;5;5;5;4;1;1;1;1	5;5;5;5;5;5;4;1;1;1;1	Polyhomeotic-like protein 2	PHC2	tr|B3KPJ4|B3KPJ4_HUMAN Polyhomeotic-like protein 2 OS=Homo sapiens GN=PHC2 PE=1 SV=1;tr|A0A0A0MSI2|A0A0A0MSI2_HUMAN Polyhomeotic-like protein 2 OS=Homo sapiens GN=PHC2 PE=1 SV=1;sp|Q8IXK0-2|PHC2_HUMAN Isoform 2 of Polyhomeotic-like protein 2 OS=Homo sapien	11	5	5	5	1	0	3	5	4	4	3	4	3	0	0	0	1	0	3	5	4	4	3	4	3	0	0	0	1	0	3	5	4	4	3	4	3	0	0	0	12.5	12.5
C9JRP1;A0A0A0MST8;E9PFN4;Q9Y6M7-11;Q9Y6M7-14;Q9Y6M7-10;Q9Y6M7-2;Q9Y6M7-9;Q9Y6M7-6;Q9Y6M7-13;Q9Y6M7-12;Q9Y6M7;Q9Y6M7-8;Q9Y6M7-7;Q9Y6M7-4;Q9Y6M7-3;H7C3C4;Q9Y6M7-5	C9JRP1;A0A0A0MST8;E9PFN4;Q9Y6M7-11;Q9Y6M7-14;Q9Y6M7-10;Q9Y6M7-2;Q9Y6M7-9;Q9Y6M7-6;Q9Y6M7-13;Q9Y6M7-12;Q9Y6M7;Q9Y6M7-8;Q9Y6M7-7;Q9Y6M7-4;Q9Y6M7-3	4;4;4;4;4;4;4;4;4;4;4;4;4;4;3;3;1;1	4;4;4;4;4;4;4;4;4;4;4;4;4;4;3;3;1;1	4;4;4;4;4;4;4;4;4;4;4;4;4;4;3;3;1;1	Anion exchange protein;Sodium bicarbonate cotransporter 3	SLC4A7	tr|C9JRP1|C9JRP1_HUMAN Anion exchange protein (Fragment) OS=Homo sapiens GN=SLC4A7 PE=1 SV=1;tr|A0A0A0MST8|A0A0A0MST8_HUMAN Anion exchange protein OS=Homo sapiens GN=SLC4A7 PE=1 SV=1;tr|E9PFN4|E9PFN4_HUMAN Anion exchange protein OS=Homo sapiens GN=SLC4A7 P	18	4	4	4	4	3	3	4	4	4	4	3	3	4	4	4	4	3	3	4	4	4	4	3	3	4	4	4	4	3	3	4	4	4	4	3	3	4	4	4	3.8	3.8
A0A0G2JKZ1;A2AB90;A0A0G2JH37;A0A0A0MSV9;O15533-2;O15533;O15533-3;Q6P1N7;C9JA35;A0A0A0MT98;O15533-4	A0A0G2JKZ1;A2AB90;A0A0G2JH37;A0A0A0MSV9;O15533-2;O15533;O15533-3;Q6P1N7;C9JA35	3;3;3;3;3;3;3;2;2;1;1	3;3;3;3;3;3;3;2;2;1;1	3;3;3;3;3;3;3;2;2;1;1	Tapasin	TAPBP	tr|A0A0G2JKZ1|A0A0G2JKZ1_HUMAN Tapasin OS=Homo sapiens GN=TAPBP PE=1 SV=1;tr|A2AB90|A2AB90_HUMAN Tapasin OS=Homo sapiens GN=TAPBP PE=1 SV=1;tr|A0A0G2JH37|A0A0G2JH37_HUMAN Tapasin OS=Homo sapiens GN=TAPBP PE=1 SV=1;tr|A0A0A0MSV9|A0A0A0MSV9_HUMAN Tapasin OS=	11	3	3	3	2	3	3	3	2	3	2	3	3	2	3	3	2	3	3	3	2	3	2	3	3	2	3	3	2	3	3	3	2	3	2	3	3	2	3	3	10.3	10.3
A0A0A0MT14;B4DWF2;Q9UKS7-7;Q9UKS7-2;Q9UKS7;A0A0A0MSL2;Q9UKS7-4;Q9UKS7-8;Q9UKS7-6;F8VPL6;Q13422-8;Q9UKT9-14;Q13422-4;Q9UKT9-9;Q9UKT9-6;Q13422-3;Q13422-2;Q9UKT9-8;Q9UKT9-4;Q9UKT9-3;Q9UKT9-7;Q13422-7;Q9UKT9;Q13422;Q9H2S9-2;Q9H2S9	A0A0A0MT14;B4DWF2;Q9UKS7-7;Q9UKS7-2;Q9UKS7;A0A0A0MSL2;Q9UKS7-4	7;7;7;7;7;6;6;3;2;1;1;1;1;1;1;1;1;1;1;1;1;1;1;1;1;1	7;7;7;7;7;6;6;3;2;1;1;1;1;1;1;1;1;1;1;1;1;1;1;1;1;1	7;7;7;7;7;6;6;3;2;1;1;1;1;1;1;1;1;1;1;1;1;1;1;1;1;1	Zinc finger protein Helios	IKZF2;ZNFN1A2	tr|A0A0A0MT14|A0A0A0MT14_HUMAN Zinc finger protein Helios OS=Homo sapiens GN=IKZF2 PE=1 SV=1;tr|B4DWF2|B4DWF2_HUMAN Zinc finger protein Helios OS=Homo sapiens GN=IKZF2 PE=1 SV=1;sp|Q9UKS7-7|IKZF2_HUMAN Isoform 7 of Zinc finger protein Helios OS=Homo sapien	26	7	7	7	2	2	4	6	7	7	4	3	5	0	0	0	2	2	4	6	7	7	4	3	5	0	0	0	2	2	4	6	7	7	4	3	5	0	0	0	20.7	20.7
A0A0U1RQZ9;F6VDE0;Q9HBD4;A0A0A0MT49;P51531-2;P51531;P51532-5;P51532-2;P51532-3;P51532-4;P51532;A0A0U1RRG6	A0A0U1RQZ9;F6VDE0;Q9HBD4;A0A0A0MT49;P51531-2;P51531;P51532-5;P51532-2;P51532-3;P51532-4;P51532;A0A0U1RRG6	2;2;2;2;2;2;2;2;2;2;2;1	2;2;2;2;2;2;2;2;2;2;2;1	2;2;2;2;2;2;2;2;2;2;2;1	Probable global transcription activator SNF2L2;Transcription activator BRG1	SMARCA2;SMARCA4	tr|A0A0U1RQZ9|A0A0U1RQZ9_HUMAN Probable global transcription activator SNF2L2 OS=Homo sapiens GN=SMARCA2 PE=1 SV=1;tr|F6VDE0|F6VDE0_HUMAN Probable global transcription activator SNF2L2 OS=Homo sapiens GN=SMARCA2 PE=1 SV=2;tr|Q9HBD4|Q9HBD4_HUMAN SMARCA4 iso	12	2	2	2	2	2	1	2	2	1	1	2	1	1	2	1	2	2	1	2	2	1	1	2	1	1	2	1	2	2	1	2	2	1	1	2	1	1	2	1	2.3	2.3
A0A0A0MT59;Q15014;Q5JXX2;A0A0U1RVL1;Q5JXX1	A0A0A0MT59;Q15014;Q5JXX2;A0A0U1RVL1	3;3;2;2;1	2;2;2;2;1	2;2;2;2;1	Mortality factor 4-like protein 2	MORF4L2	tr|A0A0A0MT59|A0A0A0MT59_HUMAN Mortality factor 4-like protein 2 OS=Homo sapiens GN=MORF4L2 PE=1 SV=1;sp|Q15014|MO4L2_HUMAN Mortality factor 4-like protein 2 OS=Homo sapiens GN=MORF4L2 PE=1 SV=1;tr|Q5JXX2|Q5JXX2_HUMAN Mortality factor 4-like protein 2 (Fra	5	3	2	2	1	2	3	0	1	3	2	2	2	1	2	3	1	2	2	0	1	2	2	1	1	1	2	2	1	2	2	0	1	2	2	1	1	1	2	2	18.1	13.1
A0A0A0MTB8;Q8NI36	A0A0A0MTB8;Q8NI36	14;14	14;14	14;14	WD repeat-containing protein 36	WDR36	tr|A0A0A0MTB8|A0A0A0MTB8_HUMAN WD repeat-containing protein 36 OS=Homo sapiens GN=WDR36 PE=1 SV=1;sp|Q8NI36|WDR36_HUMAN WD repeat-containing protein 36 OS=Homo sapiens GN=WDR36 PE=1 SV=1	2	14	14	14	13	13	13	13	13	14	12	13	13	13	13	14	13	13	13	13	13	14	12	13	13	13	13	14	13	13	13	13	13	14	12	13	13	13	13	14	21	21
B7ZL25;A0A0A0MTG1;B4E0K6;A0A0G2JIA5;A0A0G2JL52;Q5ST30-3;Q5ST30;Q5ST30-4;Q5ST30-2;B7ZCJ6	B7ZL25;A0A0A0MTG1;B4E0K6;A0A0G2JIA5;A0A0G2JL52;Q5ST30-3;Q5ST30;Q5ST30-4;Q5ST30-2	5;5;5;5;5;5;5;5;3;1	5;5;5;5;5;5;5;5;3;1	5;5;5;5;5;5;5;5;3;1	Valine--tRNA ligase, mitochondrial	VARS2	tr|B7ZL25|B7ZL25_HUMAN VARS2 protein OS=Homo sapiens GN=VARS2 PE=1 SV=1;tr|A0A0A0MTG1|A0A0A0MTG1_HUMAN Valine--tRNA ligase, mitochondrial OS=Homo sapiens GN=VARS2 PE=1 SV=1;tr|B4E0K6|B4E0K6_HUMAN Valine--tRNA ligase, mitochondrial OS=Homo sapiens GN=VARS2	10	5	5	5	5	4	5	5	5	5	4	3	4	3	3	4	5	4	5	5	5	5	4	3	4	3	3	4	5	4	5	5	5	5	4	3	4	3	3	4	5.4	5.4
A0A0A0MTI6;Q9NYP7;Q9NYP7-2;Q9NYP7-3	A0A0A0MTI6;Q9NYP7;Q9NYP7-2;Q9NYP7-3	2;2;2;1	2;2;2;1	2;2;2;1	Elongation of very long chain fatty acids protein;Elongation of very long chain fatty acids protein 5	ELOVL5	tr|A0A0A0MTI6|A0A0A0MTI6_HUMAN Elongation of very long chain fatty acids protein OS=Homo sapiens GN=ELOVL5 PE=1 SV=1;sp|Q9NYP7|ELOV5_HUMAN Elongation of very long chain fatty acids protein 5 OS=Homo sapiens GN=ELOVL5 PE=1 SV=1;sp|Q9NYP7-2|ELOV5_HUMAN Isofo	4	2	2	2	2	2	1	1	2	2	2	2	1	2	2	2	2	2	1	1	2	2	2	2	1	2	2	2	2	2	1	1	2	2	2	2	1	2	2	2	8.4	8.4
A0A0R4J2G3;A0A0A0MTJ9;Q6PIU2;Q6PIU2-2;H7C046;Q6PIU2-3	A0A0R4J2G3;A0A0A0MTJ9;Q6PIU2;Q6PIU2-2;H7C046;Q6PIU2-3	7;7;7;7;5;5	7;7;7;7;5;5	7;7;7;7;5;5	Neutral cholesterol ester hydrolase 1	NCEH1	tr|A0A0R4J2G3|A0A0R4J2G3_HUMAN Arylacetamide deacetylase-like 1 OS=Homo sapiens GN=NCEH1 PE=1 SV=1;tr|A0A0A0MTJ9|A0A0A0MTJ9_HUMAN Neutral cholesterol ester hydrolase 1 OS=Homo sapiens GN=NCEH1 PE=1 SV=1;sp|Q6PIU2|NCEH1_HUMAN Neutral cholesterol ester hydro	6	7	7	7	6	5	6	6	6	6	6	6	6	6	6	6	6	5	6	6	6	6	6	6	6	6	6	6	6	5	6	6	6	6	6	6	6	6	6	6	18	18
A0A0A0MTS2;P06744;P06744-2;K7EQ48;A0A0J9YXP8;A0A0J9YX90;A0A0J9YYH3;K7EPY4;K7EP41;CON__Q3ZBD7;K7ELR7;K7ENA0;K7EIL4;K7ERK8;K7ERC6;K7ESF4;Q8N196	A0A0A0MTS2;P06744;P06744-2;K7EQ48;A0A0J9YXP8;A0A0J9YX90;A0A0J9YYH3	16;16;16;13;10;10;10;7;6;5;3;2;1;1;1;1;1	16;16;16;13;10;10;10;7;6;5;3;2;1;1;1;1;1	16;16;16;13;10;10;10;7;6;5;3;2;1;1;1;1;1	Glucose-6-phosphate isomerase	GPI	tr|A0A0A0MTS2|A0A0A0MTS2_HUMAN Glucose-6-phosphate isomerase (Fragment) OS=Homo sapiens GN=GPI PE=1 SV=1;sp|P06744|G6PI_HUMAN Glucose-6-phosphate isomerase OS=Homo sapiens GN=GPI PE=1 SV=4;sp|P06744-2|G6PI_HUMAN Isoform 2 of Glucose-6-phosphate isomerase O	17	16	16	16	12	13	14	13	13	14	14	13	14	15	14	14	12	13	14	13	13	14	14	13	14	15	14	14	12	13	14	13	13	14	14	13	14	15	14	14	38.6	38.6
A0A0A6YYA0;Q86XR7-2;Q9Y3B3-2;Q9Y3B3;G3V2Y2	A0A0A6YYA0;Q86XR7-2;Q9Y3B3-2;Q9Y3B3	3;3;3;3;1	3;3;3;3;1	3;3;3;3;1	Transmembrane emp24 domain-containing protein 7	TMED7-TICAM2;TMED7	tr|A0A0A6YYA0|A0A0A6YYA0_HUMAN Protein TMED7-TICAM2 OS=Homo sapiens GN=TMED7-TICAM2 PE=3 SV=1;sp|Q86XR7-2|TCAM2_HUMAN Isoform 2 of TIR domain-containing adapter molecule 2 OS=Homo sapiens GN=TICAM2;sp|Q9Y3B3-2|TMED7_HUMAN Isoform 2 of Transmembrane emp24 d	5	3	3	3	3	3	3	3	3	3	3	3	3	3	2	3	3	3	3	3	3	3	3	3	3	3	2	3	3	3	3	3	3	3	3	3	3	3	2	3	18.6	18.6
A0A0A6YYG7;Q6IBW4-2;Q6IBW4;Q6IBW4-4;Q6IBW4-5	A0A0A6YYG7;Q6IBW4-2;Q6IBW4;Q6IBW4-4;Q6IBW4-5	2;2;2;2;1	2;2;2;2;1	2;2;2;2;1	Condensin-2 complex subunit H2	NCAPH2	tr|A0A0A6YYG7|A0A0A6YYG7_HUMAN Condensin-2 complex subunit H2 OS=Homo sapiens GN=NCAPH2 PE=1 SV=1;sp|Q6IBW4-2|CNDH2_HUMAN Isoform 2 of Condensin-2 complex subunit H2 OS=Homo sapiens GN=NCAPH2;sp|Q6IBW4|CNDH2_HUMAN Condensin-2 complex subunit H2 OS=Homo sap	5	2	2	2	1	1	1	2	2	2	2	1	1	1	1	1	1	1	1	2	2	2	2	1	1	1	1	1	1	1	1	2	2	2	2	1	1	1	1	1	6.1	6.1
F5GY88;A0A0B4J1W0;O75448-2;O75448;B4DDR8;F5H5K2;H0YEG1;B9TX62;E9PFL1	F5GY88;A0A0B4J1W0;O75448-2;O75448;B4DDR8;F5H5K2	4;4;4;4;2;2;1;1;1	4;4;4;4;2;2;1;1;1	4;4;4;4;2;2;1;1;1	Mediator of RNA polymerase II transcription subunit 24	MED24	tr|F5GY88|F5GY88_HUMAN Mediator of RNA polymerase II transcription subunit 24 OS=Homo sapiens GN=MED24 PE=1 SV=2;tr|A0A0B4J1W0|A0A0B4J1W0_HUMAN Mediator of RNA polymerase II transcription subunit 24 OS=Homo sapiens GN=MED24 PE=1 SV=1;sp|O75448-2|MED24_HUMA	9	4	4	4	3	3	4	2	3	3	3	3	3	3	3	4	3	3	4	2	3	3	3	3	3	3	3	4	3	3	4	2	3	3	3	3	3	3	3	4	6	6
A0A0B4J2E5;Q15269;A0A096LPI6;C9J544	A0A0B4J2E5;Q15269	11;11;3;1	11;11;3;1	11;11;3;1	Periodic tryptophan protein 2 homolog	PWP2	tr|A0A0B4J2E5|A0A0B4J2E5_HUMAN Protein LOC102724159 OS=Homo sapiens GN=LOC102724159 PE=1 SV=1;sp|Q15269|PWP2_HUMAN Periodic tryptophan protein 2 homolog OS=Homo sapiens GN=PWP2 PE=2 SV=2	4	11	11	11	9	9	10	10	10	11	10	10	11	8	9	9	9	9	10	10	10	11	10	10	11	8	9	9	9	9	10	10	10	11	10	10	11	8	9	9	13.4	13.4
A0A0B4J2G0;A0A087WYK5;Q9UII5	A0A0B4J2G0;A0A087WYK5;Q9UII5	10;9;9	10;9;9	10;9;9	Zinc finger protein 107	ZNF107	tr|A0A0B4J2G0|A0A0B4J2G0_HUMAN Zinc finger protein 107 OS=Homo sapiens GN=ZNF107 PE=1 SV=1;tr|A0A087WYK5|A0A087WYK5_HUMAN Zinc finger protein 107 OS=Homo sapiens GN=ZNF107 PE=1 SV=1;sp|Q9UII5|ZN107_HUMAN Zinc finger protein 107 OS=Homo sapiens GN=ZNF107 PE	3	10	10	10	3	1	2	10	8	10	10	10	10	1	1	2	3	1	2	10	8	10	10	10	10	1	1	2	3	1	2	10	8	10	10	10	10	1	1	2	12.8	12.8
A0A0C4DFL7;Q16850;Q16850-2;H7C0D0;C9IYR8	A0A0C4DFL7;Q16850;Q16850-2	11;11;9;3;1	11;11;9;3;1	11;11;9;3;1	Lanosterol 14-alpha demethylase	CYP51A1	tr|A0A0C4DFL7|A0A0C4DFL7_HUMAN Lanosterol 14-alpha demethylase OS=Homo sapiens GN=CYP51A1 PE=1 SV=1;sp|Q16850|CP51A_HUMAN Lanosterol 14-alpha demethylase OS=Homo sapiens GN=CYP51A1 PE=1 SV=3;sp|Q16850-2|CP51A_HUMAN Isoform 2 of Lanosterol 14-alpha demethyl	5	11	11	11	8	10	9	10	8	9	9	9	9	8	9	11	8	10	9	10	8	9	9	9	9	8	9	11	8	10	9	10	8	9	9	9	9	8	9	11	29.1	29.1
A0A0C4DFM1;Q92544	A0A0C4DFM1;Q92544	7;7	7;7	7;7	Transmembrane 9 superfamily member 4	TM9SF4	tr|A0A0C4DFM1|A0A0C4DFM1_HUMAN Transmembrane 9 superfamily member 4 OS=Homo sapiens GN=TM9SF4 PE=1 SV=1;sp|Q92544|TM9S4_HUMAN Transmembrane 9 superfamily member 4 OS=Homo sapiens GN=TM9SF4 PE=1 SV=2	2	7	7	7	6	5	7	5	6	7	5	6	7	5	6	7	6	5	7	5	6	7	5	6	7	5	6	7	6	5	7	5	6	7	5	6	7	5	6	7	14.7	14.7
A0A0C4DFM2;Q6ZN55;Q6ZN55-2;A0A087WUK5	A0A0C4DFM2;Q6ZN55;Q6ZN55-2	3;3;3;1	3;3;3;1	3;3;3;1	Zinc finger protein 574	ZNF574	tr|A0A0C4DFM2|A0A0C4DFM2_HUMAN HCG1643764, isoform CRA_b OS=Homo sapiens GN=ZNF574 PE=1 SV=1;sp|Q6ZN55|ZN574_HUMAN Zinc finger protein 574 OS=Homo sapiens GN=ZNF574 PE=1 SV=2;sp|Q6ZN55-2|ZN574_HUMAN Isoform 2 of Zinc finger protein 574 OS=Homo sapiens GN=Z	4	3	3	3	2	3	3	3	3	3	2	3	3	3	2	3	2	3	3	3	3	3	2	3	3	3	2	3	2	3	3	3	3	3	2	3	3	3	2	3	3	3
A0A0C4DFN1;Q8IWA4;Q8IWA4-3;Q8IWA4-2;H7C5H5;C9JXQ1;C9JQT7	A0A0C4DFN1;Q8IWA4;Q8IWA4-3;Q8IWA4-2;H7C5H5	17;17;14;10;9;5;3	15;15;12;8;7;5;2	15;15;12;8;7;5;2	Mitofusin-1	MFN1	tr|A0A0C4DFN1|A0A0C4DFN1_HUMAN Mitofusin-1 OS=Homo sapiens GN=MFN1 PE=1 SV=1;sp|Q8IWA4|MFN1_HUMAN Mitofusin-1 OS=Homo sapiens GN=MFN1 PE=1 SV=2;sp|Q8IWA4-3|MFN1_HUMAN Isoform 3 of Mitofusin-1 OS=Homo sapiens GN=MFN1;sp|Q8IWA4-2|MFN1_HUMAN Isoform 2 of Mito	7	17	15	15	14	16	15	14	15	16	14	15	15	13	14	17	12	14	13	12	13	14	12	13	13	11	12	15	12	14	13	12	13	14	12	13	13	11	12	15	27.7	25.5
A0A0C4DFQ2;Q8NCN2	A0A0C4DFQ2;Q8NCN2	3;3	3;3	3;3	Zinc finger and BTB domain-containing protein 34	ZBTB34	tr|A0A0C4DFQ2|A0A0C4DFQ2_HUMAN Zinc finger and BTB domain-containing protein 34 OS=Homo sapiens GN=ZBTB34 PE=1 SV=1;sp|Q8NCN2|ZBT34_HUMAN Zinc finger and BTB domain-containing protein 34 OS=Homo sapiens GN=ZBTB34 PE=2 SV=4	2	3	3	3	1	2	2	3	3	3	2	2	1	0	0	0	1	2	2	3	3	3	2	2	1	0	0	0	1	2	2	3	3	3	2	2	1	0	0	0	7.7	7.7
A0A0C4DFU2;P04179-4;P04179;A0A0C4DFU1;P04179-2;F5H3C5;F5H4R2;F5GYZ5;G8JLJ2;A0A0C4DG56;P04179-3;G5E9P6;F5GXZ9	A0A0C4DFU2;P04179-4;P04179;A0A0C4DFU1;P04179-2;F5H3C5;F5H4R2;F5GYZ5;G8JLJ2;A0A0C4DG56;P04179-3	7;7;7;6;6;5;5;5;4;4;4;2;2	7;7;7;6;6;5;5;5;4;4;4;2;2	7;7;7;6;6;5;5;5;4;4;4;2;2	Superoxide dismutase;Superoxide dismutase [Mn], mitochondrial	SOD2	tr|A0A0C4DFU2|A0A0C4DFU2_HUMAN Superoxide dismutase OS=Homo sapiens GN=SOD2 PE=1 SV=1;sp|P04179-4|SODM_HUMAN Isoform 4 of Superoxide dismutase [Mn], mitochondrial OS=Homo sapiens GN=SOD2;sp|P04179|SODM_HUMAN Superoxide dismutase [Mn], mitochondrial OS=Homo	13	7	7	7	7	7	7	7	7	7	7	6	7	6	7	7	7	7	7	7	7	7	7	6	7	6	7	7	7	7	7	7	7	7	7	6	7	6	7	7	47.7	47.7
E7ENN3;A0A0C4DG40;Q8NF91-8;Q8NF91-2;Q8NF91-4;Q8NF91;Q5JV20;F8WAI0;H0Y326;H0Y325;Q8NF91-9;Q8NF91-3;Q8NF91-11	E7ENN3;A0A0C4DG40;Q8NF91-8;Q8NF91-2;Q8NF91-4;Q8NF91;Q5JV20;F8WAI0;H0Y326;H0Y325;Q8NF91-9;Q8NF91-3;Q8NF91-11	2;2;2;2;2;2;1;1;1;1;1;1;1	2;2;2;2;2;2;1;1;1;1;1;1;1	2;2;2;2;2;2;1;1;1;1;1;1;1	Nesprin-1	SYNE1	tr|E7ENN3|E7ENN3_HUMAN Nesprin-1 OS=Homo sapiens GN=SYNE1 PE=1 SV=2;tr|A0A0C4DG40|A0A0C4DG40_HUMAN Nesprin-1 OS=Homo sapiens GN=SYNE1 PE=1 SV=1;sp|Q8NF91-8|SYNE1_HUMAN Isoform 8 of Nesprin-1 OS=Homo sapiens GN=SYNE1;sp|Q8NF91-2|SYNE1_HUMAN Isoform 2 of Nes	13	2	2	2	2	2	2	2	2	2	2	1	2	2	2	2	2	2	2	2	2	2	2	1	2	2	2	2	2	2	2	2	2	2	2	1	2	2	2	2	0.2	0.2
A0A0C4DG49;P15151-3;P15151-2;P15151;A0A0A0MSA9;P15151-4	A0A0C4DG49;P15151-3;P15151-2;P15151;A0A0A0MSA9;P15151-4	4;4;4;4;3;3	4;4;4;4;3;3	4;4;4;4;3;3	Poliovirus receptor	PVR	tr|A0A0C4DG49|A0A0C4DG49_HUMAN Poliovirus receptor OS=Homo sapiens GN=PVR PE=1 SV=1;sp|P15151-3|PVR_HUMAN Isoform Gamma of Poliovirus receptor OS=Homo sapiens GN=PVR;sp|P15151-2|PVR_HUMAN Isoform Beta of Poliovirus receptor OS=Homo sapiens GN=PVR;sp|P15151	6	4	4	4	4	4	4	4	4	4	4	3	4	4	4	3	4	4	4	4	4	4	4	3	4	4	4	3	4	4	4	4	4	4	4	3	4	4	4	3	13.7	13.7
A0A0C4DGE4;F8W9Y0;A0A0J9YW33;Q13277-2;Q13277-3;Q13277	A0A0C4DGE4;F8W9Y0;A0A0J9YW33;Q13277-2;Q13277-3;Q13277	10;10;10;10;10;10	10;10;10;10;10;10	10;10;10;10;10;10	Syntaxin-3	STX3	tr|A0A0C4DGE4|A0A0C4DGE4_HUMAN Syntaxin-3 (Fragment) OS=Homo sapiens GN=STX3 PE=1 SV=1;tr|F8W9Y0|F8W9Y0_HUMAN Syntaxin-3 OS=Homo sapiens GN=STX3 PE=1 SV=1;tr|A0A0J9YW33|A0A0J9YW33_HUMAN Syntaxin-3 OS=Homo sapiens GN=STX3 PE=1 SV=1;sp|Q13277-2|STX3_HUMAN Is	6	10	10	10	10	10	10	10	10	10	10	9	9	8	9	9	10	10	10	10	10	10	10	9	9	8	9	9	10	10	10	10	10	10	10	9	9	8	9	9	36.8	36.8
A0A0C4DGG3;Q8NHM5-4;Q8NHM5-2;Q8NHM5-3;Q8NHM5	A0A0C4DGG3;Q8NHM5-4;Q8NHM5-2;Q8NHM5-3;Q8NHM5	2;2;2;2;2	2;2;2;2;2	1;1;1;1;1	Lysine-specific demethylase 2B	KDM2B	tr|A0A0C4DGG3|A0A0C4DGG3_HUMAN Lysine-specific demethylase 2B OS=Homo sapiens GN=KDM2B PE=1 SV=1;sp|Q8NHM5-4|KDM2B_HUMAN Isoform 4 of Lysine-specific demethylase 2B OS=Homo sapiens GN=KDM2B;sp|Q8NHM5-2|KDM2B_HUMAN Isoform 2 of Lysine-specific demethylase 2	5	2	2	1	1	1	1	2	2	1	2	1	2	0	0	0	1	1	1	2	2	1	2	1	2	0	0	0	1	1	1	1	1	1	1	1	1	0	0	0	3.8	3.8
F5GWX5;A0A0C4DGG9;Q14839;Q14839-2;Q8TDI0;K7EMY3;Q12873-2;Q12873;Q12873-3;I3L229;H7C3H7;F5H6N4;H7C0J3	F5GWX5;A0A0C4DGG9;Q14839;Q14839-2	22;22;22;22;4;3;3;3;3;1;1;1;1	22;22;22;22;4;3;3;3;3;1;1;1;1	22;22;22;22;4;3;3;3;3;1;1;1;1	Chromodomain-helicase-DNA-binding protein 4	CHD4	tr|F5GWX5|F5GWX5_HUMAN Chromodomain-helicase-DNA-binding protein 4 OS=Homo sapiens GN=CHD4 PE=1 SV=1;tr|A0A0C4DGG9|A0A0C4DGG9_HUMAN Chromodomain-helicase-DNA-binding protein 4 OS=Homo sapiens GN=CHD4 PE=1 SV=1;sp|Q14839|CHD4_HUMAN Chromodomain-helicase-DNA	13	22	22	22	17	17	22	16	16	18	19	17	19	3	11	17	17	17	22	16	16	18	19	17	19	3	11	17	17	17	22	16	16	18	19	17	19	3	11	17	13.9	13.9
A0A0C4DGH0;Q5ZPR3-3;Q5ZPR3-4;Q5ZPR3;H0YL10;Q5ZPR3-2;H0YK40;H0YK59;H0YN29	A0A0C4DGH0;Q5ZPR3-3;Q5ZPR3-4;Q5ZPR3	5;5;5;5;2;2;1;1;1	5;5;5;5;2;2;1;1;1	5;5;5;5;2;2;1;1;1	CD276 antigen	CD276	tr|A0A0C4DGH0|A0A0C4DGH0_HUMAN CD276 antigen OS=Homo sapiens GN=CD276 PE=1 SV=1;sp|Q5ZPR3-3|CD276_HUMAN Isoform 3 of CD276 antigen OS=Homo sapiens GN=CD276;sp|Q5ZPR3-4|CD276_HUMAN Isoform 4 of CD276 antigen OS=Homo sapiens GN=CD276;sp|Q5ZPR3|CD276_HUMAN CD	9	5	5	5	5	5	5	5	4	5	5	5	4	5	5	5	5	5	5	5	4	5	5	5	4	5	5	5	5	5	5	5	4	5	5	5	4	5	5	5	21.9	21.9
A0A0C4DGM2;Q8IWY8-4;Q8IWY8-2;Q8IWY8;H3BUW4;H3BMU4;C9K0J8;Q8IWY8-3	A0A0C4DGM2;Q8IWY8-4;Q8IWY8-2;Q8IWY8;H3BUW4;H3BMU4;C9K0J8;Q8IWY8-3	2;2;2;2;1;1;1;1	2;2;2;2;1;1;1;1	2;2;2;2;1;1;1;1	Zinc finger and SCAN domain-containing protein 29	ZSCAN29	tr|A0A0C4DGM2|A0A0C4DGM2_HUMAN Zinc finger and SCAN domain-containing protein 29 OS=Homo sapiens GN=ZSCAN29 PE=1 SV=1;sp|Q8IWY8-4|ZSC29_HUMAN Isoform 4 of Zinc finger and SCAN domain-containing protein 29 OS=Homo sapiens GN=ZSCAN29;sp|Q8IWY8-2|ZSC29_HUMAN	8	2	2	2	0	0	0	0	0	2	0	1	1	0	0	0	0	0	0	0	0	2	0	1	1	0	0	0	0	0	0	0	0	2	0	1	1	0	0	0	6.1	6.1
A0A0C4DGS1;P39656-3;P39656;P39656-2;U3KQ84	A0A0C4DGS1;P39656-3;P39656;P39656-2	15;15;15;13;7	15;15;15;13;7	15;15;15;13;7	Dolichyl-diphosphooligosaccharide--protein glycosyltransferase 48 kDa subunit	DDOST	tr|A0A0C4DGS1|A0A0C4DGS1_HUMAN Dolichyl-diphosphooligosaccharide--protein glycosyltransferase 48 kDa subunit OS=Homo sapiens GN=DDOST PE=1 SV=1;sp|P39656-3|OST48_HUMAN Isoform 3 of Dolichyl-diphosphooligosaccharide--protein glycosyltransferase 48 kDa subun	5	15	15	15	15	14	15	15	14	14	15	14	15	14	15	15	15	14	15	15	14	14	15	14	15	14	15	15	15	14	15	15	14	14	15	14	15	14	15	15	50.8	50.8
A0A0C4DH01;Q9NVU0-5;Q9NVU0-4;Q9NVU0;Q9NVU0-3;Q9NVU0-2;H3BM46;H3BNJ0;H3BRY1;H3BMR4	A0A0C4DH01;Q9NVU0-5;Q9NVU0-4;Q9NVU0;Q9NVU0-3;Q9NVU0-2	11;11;11;11;10;10;1;1;1;1	11;11;11;11;10;10;1;1;1;1	11;11;11;11;10;10;1;1;1;1	DNA-directed RNA polymerase III subunit RPC5	POLR3E	tr|A0A0C4DH01|A0A0C4DH01_HUMAN DNA-directed RNA polymerase III subunit RPC5 OS=Homo sapiens GN=POLR3E PE=1 SV=1;sp|Q9NVU0-5|RPC5_HUMAN Isoform 5 of DNA-directed RNA polymerase III subunit RPC5 OS=Homo sapiens GN=POLR3E;sp|Q9NVU0-4|RPC5_HUMAN Isoform 4 of D	10	11	11	11	2	4	8	8	6	8	10	11	11	0	0	0	2	4	8	8	6	8	10	11	11	0	0	0	2	4	8	8	6	8	10	11	11	0	0	0	24.6	24.6
Q5QPR4;J3QR29;A0A0D9SEI3;Q5QPR3;B7ZVY7;A0A0D9SER5;A0A0D9SEN2;J3QR44;Q9UQ88-10;P21127-12;P21127-4;P21127-5;P21127-10;P21127-6;P21127-9;Q9UQ88-4;P21127-8;Q9UQ88-3;Q9UQ88-2;P21127-3;P21127-2;Q9UQ88;P21127;Q9UQ88-5;Q9UQ88-9;Q9UQ88-8	Q5QPR4;J3QR29;A0A0D9SEI3;Q5QPR3;B7ZVY7;A0A0D9SER5;A0A0D9SEN2;J3QR44;Q9UQ88-10;P21127-12;P21127-4;P21127-5;P21127-10;P21127-6;P21127-9;Q9UQ88-4;P21127-8;Q9UQ88-3;Q9UQ88-2;P21127-3;P21127-2;Q9UQ88;P21127;Q9UQ88-5;Q9UQ88-9	7;7;7;7;7;7;7;7;7;7;7;7;7;7;7;7;7;7;7;7;7;7;7;6;5;1	7;7;7;7;7;7;7;7;7;7;7;7;7;7;7;7;7;7;7;7;7;7;7;6;5;1	7;7;7;7;7;7;7;7;7;7;7;7;7;7;7;7;7;7;7;7;7;7;7;6;5;1	Cyclin-dependent kinase 11A;Cyclin-dependent kinase 11B	CDK11A;CDK11B;CDC2L1	tr|Q5QPR4|Q5QPR4_HUMAN Cyclin-dependent kinase 11A OS=Homo sapiens GN=CDK11A PE=1 SV=1;tr|J3QR29|J3QR29_HUMAN Cyclin-dependent kinase 11B OS=Homo sapiens GN=CDK11B PE=1 SV=2;tr|A0A0D9SEI3|A0A0D9SEI3_HUMAN Cyclin-dependent kinase 11B OS=Homo sapiens GN=CDK1	26	7	7	7	6	4	6	5	4	5	7	7	7	0	0	0	6	4	6	5	4	5	7	7	7	0	0	0	6	4	6	5	4	5	7	7	7	0	0	0	11.1	11.1
A0A0D9SEJ8;Q86YH2;A0A0G2JN84;P59817	A0A0D9SEJ8;Q86YH2	8;8;3;2	7;7;3;2	7;7;3;2	Zinc finger protein 280B	ZNF280B	tr|A0A0D9SEJ8|A0A0D9SEJ8_HUMAN Suppressor of hairy wing homolog 2 (Drosophila), isoform CRA_b OS=Homo sapiens GN=ZNF280B PE=1 SV=1;sp|Q86YH2|Z280B_HUMAN Zinc finger protein 280B OS=Homo sapiens GN=ZNF280B PE=1 SV=2	4	8	7	7	2	3	4	8	8	8	8	7	7	1	3	4	1	2	3	7	7	7	7	6	6	0	2	3	1	2	3	7	7	7	7	6	6	0	2	3	18.2	16.6
B4DLR2;A0A0D9SEN1;Q12884;C9J131	B4DLR2;A0A0D9SEN1;Q12884;C9J131	2;2;2;1	2;2;2;1	2;2;2;1	Prolyl endopeptidase FAP;Antiplasmin-cleaving enzyme FAP, soluble form	FAP	tr|B4DLR2|B4DLR2_HUMAN Prolyl endopeptidase FAP OS=Homo sapiens GN=FAP PE=1 SV=1;tr|A0A0D9SEN1|A0A0D9SEN1_HUMAN Prolyl endopeptidase FAP OS=Homo sapiens GN=FAP PE=1 SV=1;sp|Q12884|SEPR_HUMAN Prolyl endopeptidase FAP OS=Homo sapiens GN=FAP PE=1 SV=5;tr|C9J1	4	2	2	2	2	2	2	2	2	2	2	2	2	0	2	2	2	2	2	2	2	2	2	2	2	0	2	2	2	2	2	2	2	2	2	2	2	0	2	2	3	3
A0A0D9SF54;A0A0D9SGF6;Q13813-3;Q13813;Q13813-2	A0A0D9SF54;A0A0D9SGF6;Q13813-3;Q13813;Q13813-2	4;4;4;4;4	4;4;4;4;4	4;4;4;4;4	Spectrin alpha chain, non-erythrocytic 1	SPTAN1	tr|A0A0D9SF54|A0A0D9SF54_HUMAN Spectrin alpha chain, non-erythrocytic 1 OS=Homo sapiens GN=SPTAN1 PE=1 SV=1;tr|A0A0D9SGF6|A0A0D9SGF6_HUMAN Spectrin alpha chain, non-erythrocytic 1 OS=Homo sapiens GN=SPTAN1 PE=1 SV=1;sp|Q13813-3|SPTN1_HUMAN Isoform 3 of Spe	5	4	4	4	4	4	4	4	4	4	4	4	2	2	4	4	4	4	4	4	4	4	4	4	2	2	4	4	4	4	4	4	4	4	4	4	2	2	4	4	2.3	2.3
A0A0D9SFS3;E9PDF2;E9PCR7;Q02218-2;Q02218;E9PFG7;Q02218-3;Q9ULD0;C9J4G7;Q9ULD0-3;Q9ULD0-2	A0A0D9SFS3;E9PDF2;E9PCR7;Q02218-2;Q02218;E9PFG7;Q02218-3;Q9ULD0	3;3;3;3;3;2;2;2;1;1;1	3;3;3;3;3;2;2;2;1;1;1	3;3;3;3;3;2;2;2;1;1;1	2-oxoglutarate dehydrogenase, mitochondrial;2-oxoglutarate dehydrogenase-like, mitochondrial	OGDH;OGDHL	tr|A0A0D9SFS3|A0A0D9SFS3_HUMAN 2-oxoglutarate dehydrogenase, mitochondrial OS=Homo sapiens GN=OGDH PE=1 SV=1;tr|E9PDF2|E9PDF2_HUMAN 2-oxoglutarate dehydrogenase, mitochondrial OS=Homo sapiens GN=OGDH PE=1 SV=1;tr|E9PCR7|E9PCR7_HUMAN 2-oxoglutarate dehydrog	11	3	3	3	3	3	3	3	3	3	3	3	3	2	3	2	3	3	3	3	3	3	3	3	3	2	3	2	3	3	3	3	3	3	3	3	3	2	3	2	4.3	4.3
Q5JRC6;A0A0D9SGE8;Q8IWS0-5;Q8IWS0-3;Q8IWS0;Q8IWS0-4;Q8IWS0-2	Q5JRC6;A0A0D9SGE8;Q8IWS0-5;Q8IWS0-3;Q8IWS0;Q8IWS0-4;Q8IWS0-2	2;2;2;2;2;1;1	2;2;2;2;2;1;1	2;2;2;2;2;1;1	PHD finger protein 6	PHF6	tr|Q5JRC6|Q5JRC6_HUMAN PHD finger protein 6 OS=Homo sapiens GN=PHF6 PE=1 SV=1;tr|A0A0D9SGE8|A0A0D9SGE8_HUMAN PHD finger protein 6 OS=Homo sapiens GN=PHF6 PE=1 SV=1;sp|Q8IWS0-5|PHF6_HUMAN Isoform 5 of PHD finger protein 6 OS=Homo sapiens GN=PHF6;sp|Q8IWS0-3	7	2	2	2	2	2	2	2	2	2	2	2	2	2	2	2	2	2	2	2	2	2	2	2	2	2	2	2	2	2	2	2	2	2	2	2	2	2	2	2	6.2	6.2
A0A0G2JJD3;O95870;O95870-2;A0A0G2JI89;F2Z3H2;F2Z3G6	A0A0G2JJD3;O95870;O95870-2	11;11;9;5;2;1	11;11;9;5;2;1	11;11;9;5;2;1	Abhydrolase domain-containing protein 16A	ABHD16A	tr|A0A0G2JJD3|A0A0G2JJD3_HUMAN HLA-B associated transcript 5, isoform CRA_b OS=Homo sapiens GN=ABHD16A PE=1 SV=1;sp|O95870|ABHGA_HUMAN Protein ABHD16A OS=Homo sapiens GN=ABHD16A PE=1 SV=3;sp|O95870-2|ABHGA_HUMAN Isoform 2 of Protein ABHD16A OS=Homo sapiens	6	11	11	11	10	8	11	10	10	11	9	10	7	10	10	10	10	8	11	10	10	11	9	10	7	10	10	10	10	8	11	10	10	11	9	10	7	10	10	10	20.1	20.1
H0Y400;A0A0G2JJZ9;Q13838;Q13838-2;Q5STU3;O00148;H0YCC6;F6UJC5;F6WLT2;O00148-2	H0Y400;A0A0G2JJZ9;Q13838;Q13838-2;Q5STU3;O00148;H0YCC6;F6UJC5	4;4;4;4;3;3;2;2;1;1	4;4;4;4;3;3;2;2;1;1	4;4;4;4;3;3;2;2;1;1	Spliceosome RNA helicase DDX39B;ATP-dependent RNA helicase DDX39A	DDX39B;DDX39A	tr|H0Y400|H0Y400_HUMAN Spliceosome RNA helicase DDX39B (Fragment) OS=Homo sapiens GN=DDX39B PE=1 SV=1;tr|A0A0G2JJZ9|A0A0G2JJZ9_HUMAN Spliceosome RNA helicase DDX39B (Fragment) OS=Homo sapiens GN=DDX39B PE=1 SV=1;sp|Q13838|DX39B_HUMAN Spliceosome RNA helica	10	4	4	4	2	2	4	4	3	4	4	4	4	2	2	4	2	2	4	4	3	4	4	4	4	2	2	4	2	2	4	4	3	4	4	4	4	2	2	4	29.9	29.9
A0A0G2JN06;P01859	A0A0G2JN06;P01859	4;4	2;2	2;2	Ig gamma-2 chain C region	IGHG2	tr|A0A0G2JN06|A0A0G2JN06_HUMAN Ig gamma-2 chain C region (Fragment) OS=Homo sapiens GN=IGHG2 PE=1 SV=2;sp|P01859|IGHG2_HUMAN Ig gamma-2 chain C region OS=Homo sapiens GN=IGHG2 PE=1 SV=2	2	4	2	2	0	0	0	0	0	1	0	0	4	0	0	0	0	0	0	0	0	0	0	0	2	0	0	0	0	0	0	0	0	0	0	0	2	0	0	0	17.5	11.7
A0A0G2JNY4;P01892;P10316;P01891;Q09160	A0A0G2JNY4;P01892;P10316;P01891	15;15;13;8;2	15;15;13;8;2	5;5;4;1;0	HLA class I histocompatibility antigen, A-2 alpha chain;HLA class I histocompatibility antigen, A-69 alpha chain;HLA class I histocompatibility antigen, A-68 alpha chain	HLA-A	tr|A0A0G2JNY4|A0A0G2JNY4_HUMAN HLA class I histocompatibility antigen, A-3 alpha chain OS=Homo sapiens GN=HLA-A PE=1 SV=1;sp|P01892|1A02_HUMAN HLA class I histocompatibility antigen, A-2 alpha chain OS=Homo sapiens GN=HLA-A PE=1 SV=1;sp|P10316|1A69_HUMAN H	5	15	15	5	14	12	14	14	14	14	14	15	13	12	15	14	14	12	14	14	14	14	14	15	13	12	15	14	4	5	5	5	5	5	5	5	5	4	5	5	55.5	55.5
A0A0G2JPD4;P01861	A0A0G2JPD4;P01861	4;4	1;1	1;1	Ig gamma-4 chain C region	IGHG4	tr|A0A0G2JPD4|A0A0G2JPD4_HUMAN Ig gamma-4 chain C region (Fragment) OS=Homo sapiens GN=IGHG4 PE=1 SV=2;sp|P01861|IGHG4_HUMAN Ig gamma-4 chain C region OS=Homo sapiens GN=IGHG4 PE=1 SV=1	2	4	1	1	0	0	0	0	0	1	0	0	4	0	0	0	0	0	0	0	0	0	0	0	1	0	0	0	0	0	0	0	0	0	0	0	1	0	0	0	15.9	5.2
A0A0G2JPJ8	A0A0G2JPJ8	1	1	1			tr|A0A0G2JPJ8|A0A0G2JPJ8_HUMAN Small integral membrane protein 10-like protein 1 OS=Homo sapiens GN=SMIM10L1 PE=4 SV=1	1	1	1	1	1	1	1	1	1	1	1	1	1	1	1	1	1	1	1	1	1	1	1	1	1	1	1	1	1	1	1	1	1	1	1	1	1	1	1	1	17.6	17.6
Q8MH48;Q5RJ85;A0A0G2JPQ3;P17693	Q8MH48;Q5RJ85;A0A0G2JPQ3;P17693	2;2;2;2	1;1;1;1	1;1;1;1	HLA class I histocompatibility antigen, alpha chain G	HLA-G	tr|Q8MH48|Q8MH48_HUMAN HLA class I histocompatibility antigen, alpha chain G OS=Homo sapiens GN=HLA-G PE=1 SV=1;tr|Q5RJ85|Q5RJ85_HUMAN HLA class I histocompatibility antigen, alpha chain G OS=Homo sapiens GN=HLA-G PE=1 SV=1;tr|A0A0G2JPQ3|A0A0G2JPQ3_HUMAN H	4	2	1	1	2	2	2	2	2	2	2	2	2	2	2	2	1	1	1	1	1	1	1	1	1	1	1	1	1	1	1	1	1	1	1	1	1	1	1	1	6.8	3
A0A0J9YYL3;A0A0J9YXJ8;A0A0J9YVP6;A0A0J9YXX5;Q9UHX1-4;Q9UHX1-6;Q9UHX1-3;Q9UHX1-5;Q9UHX1-2;Q9UHX1;E9PN18;A0A0J9YVR6;E9PQ56;A0A0J9YWM1;H0YEM1;E9PMU7;E9PL19;H0YCP8	A0A0J9YYL3;A0A0J9YXJ8;A0A0J9YVP6;A0A0J9YXX5;Q9UHX1-4;Q9UHX1-6;Q9UHX1-3;Q9UHX1-5;Q9UHX1-2;Q9UHX1;E9PN18;A0A0J9YVR6;E9PQ56;A0A0J9YWM1;H0YEM1;E9PMU7	4;4;4;4;4;4;4;4;4;4;3;3;3;3;3;2;1;1	4;4;4;4;4;4;4;4;4;4;3;3;3;3;3;2;1;1	4;4;4;4;4;4;4;4;4;4;3;3;3;3;3;2;1;1	Poly(U)-binding-splicing factor PUF60	PUF60	tr|A0A0J9YYL3|A0A0J9YYL3_HUMAN Poly(U)-binding-splicing factor PUF60 (Fragment) OS=Homo sapiens GN=PUF60 PE=1 SV=1;tr|A0A0J9YXJ8|A0A0J9YXJ8_HUMAN Poly(U)-binding-splicing factor PUF60 (Fragment) OS=Homo sapiens GN=PUF60 PE=1 SV=1;tr|A0A0J9YVP6|A0A0J9YVP6_H	18	4	4	4	2	2	4	3	2	3	3	4	4	0	0	1	2	2	4	3	2	3	3	4	4	0	0	1	2	2	4	3	2	3	3	4	4	0	0	1	11.1	11.1
A0A0J9YY80	A0A0J9YY80	8	1	1			tr|A0A0J9YY80|A0A0J9YY80_HUMAN AT-rich interactive domain-containing protein 1B (Fragment) OS=Homo sapiens GN=ARID1B PE=1 SV=1	1	8	1	1	7	8	7	7	7	6	7	7	6	7	6	8	0	1	1	0	0	0	0	0	0	0	0	1	0	1	1	0	0	0	0	0	0	0	0	1	24.2	7.8
A0A0R4J2E8;A8MXP9;P43243;D6REM6;D6R991;B3KM87;P43243-2;H0Y8T4;Q68E03;D6RBI2;D6RE02;D6RIA2;D6RB45;D6R9F3;D6RAM9;D6RAY2;D6RBS2;D6RCM3;D6REK4;D6R8Z5;D6RBK5	A0A0R4J2E8;A8MXP9;P43243;D6REM6;D6R991	28;28;28;25;19;12;12;11;6;3;3;3;2;2;2;2;2;2;2;2;2	28;28;28;25;19;12;12;11;6;3;3;3;2;2;2;2;2;2;2;2;2	28;28;28;25;19;12;12;11;6;3;3;3;2;2;2;2;2;2;2;2;2	Matrin-3	MATR3	tr|A0A0R4J2E8|A0A0R4J2E8_HUMAN Matrin-3 OS=Homo sapiens GN=MATR3 PE=1 SV=1;tr|A8MXP9|A8MXP9_HUMAN Matrin-3 OS=Homo sapiens GN=MATR3 PE=1 SV=1;sp|P43243|MATR3_HUMAN Matrin-3 OS=Homo sapiens GN=MATR3 PE=1 SV=2;tr|D6REM6|D6REM6_HUMAN Matrin-3 OS=Homo sapiens	21	28	28	28	23	23	27	18	17	20	19	25	24	0	2	1	23	23	27	18	17	20	19	25	24	0	2	1	23	23	27	18	17	20	19	25	24	0	2	1	42.5	42.5
D6RD48;D6RAZ7;D6RIU2;D6RDP6;H0Y8T9;D6RHU6;D6RDY1;D6RA76;D6RC11;D6R9S8;D6RCE6;D6RFX6;D6RDI6;D6RCR8;A0A0R4J2F2;Q9NY35-2;Q9NY35	D6RD48;D6RAZ7;D6RIU2;D6RDP6;H0Y8T9;D6RHU6;D6RDY1;D6RA76;D6RC11;D6R9S8;D6RCE6;D6RFX6;D6RDI6;D6RCR8;A0A0R4J2F2;Q9NY35-2;Q9NY35	2;2;2;2;2;2;2;2;2;2;2;2;2;2;2;2;2	2;2;2;2;2;2;2;2;2;2;2;2;2;2;2;2;2	2;2;2;2;2;2;2;2;2;2;2;2;2;2;2;2;2	Claudin domain-containing protein 1	CLDND1	tr|D6RD48|D6RD48_HUMAN Claudin domain-containing protein 1 (Fragment) OS=Homo sapiens GN=CLDND1 PE=1 SV=1;tr|D6RAZ7|D6RAZ7_HUMAN Claudin domain-containing protein 1 OS=Homo sapiens GN=CLDND1 PE=1 SV=1;tr|D6RIU2|D6RIU2_HUMAN Claudin domain-containing protei	17	2	2	2	2	2	2	2	2	2	2	2	2	2	2	2	2	2	2	2	2	2	2	2	2	2	2	2	2	2	2	2	2	2	2	2	2	2	2	2	24.7	24.7
A0A0U1RQF0;P49327	A0A0U1RQF0;P49327	3;3	3;3	3;3	Fatty acid synthase;[Acyl-carrier-protein] S-acetyltransferase;[Acyl-carrier-protein] S-malonyltransferase;3-oxoacyl-[acyl-carrier-protein] synthase;3-oxoacyl-[acyl-carrier-protein] reductase;3-hydroxyacyl-[acyl-carrier-protein] dehydratase;Enoyl-[acyl-carrier-protein] reductase;Oleoyl-[acyl-carrier-protein] hydrolase	FASN	tr|A0A0U1RQF0|A0A0U1RQF0_HUMAN Fatty acid synthase OS=Homo sapiens GN=FASN PE=1 SV=1;sp|P49327|FAS_HUMAN Fatty acid synthase OS=Homo sapiens GN=FASN PE=1 SV=3	2	3	3	3	2	3	3	3	2	3	3	3	3	1	2	3	2	3	3	3	2	3	3	3	3	1	2	3	2	3	3	3	2	3	3	3	3	1	2	3	2.1	2.1
J3QT38;A0A0U1RRB6;Q9Y2D4-2;Q9Y2D4	J3QT38;A0A0U1RRB6;Q9Y2D4-2;Q9Y2D4	1;1;1;1	1;1;1;1	1;1;1;1	Exocyst complex component 6B	EXOC6B	tr|J3QT38|J3QT38_HUMAN Exocyst complex component 6B OS=Homo sapiens GN=EXOC6B PE=1 SV=1;tr|A0A0U1RRB6|A0A0U1RRB6_HUMAN Exocyst complex component 6B OS=Homo sapiens GN=EXOC6B PE=1 SV=1;sp|Q9Y2D4-2|EXC6B_HUMAN Isoform 2 of Exocyst complex component 6B OS=Hom	4	1	1	1	0	1	1	0	1	1	1	1	1	0	0	1	0	1	1	0	1	1	1	1	1	0	0	1	0	1	1	0	1	1	1	1	1	0	0	1	1.9	1.9
A6NLN1;A0A0U1RRM4;P26599;P26599-2;P26599-3;K7EKJ7;A0A0D9SF20;K7ELW5;K7ES59;A0A087WU68;K7EK45;A0A087WUW5;O95758-7;O95758-1;O95758-6;O95758-2;O95758;O95758-5;O95758-4	A6NLN1;A0A0U1RRM4;P26599;P26599-2;P26599-3;K7EKJ7	10;10;10;10;10;5;4;3;3;3;3;2;1;1;1;1;1;1;1	10;10;10;10;10;5;4;3;3;3;3;2;1;1;1;1;1;1;1	10;10;10;10;10;5;4;3;3;3;3;2;1;1;1;1;1;1;1	Polypyrimidine tract-binding protein 1	PTBP1	tr|A6NLN1|A6NLN1_HUMAN Polypyrimidine tract binding protein 1, isoform CRA_b OS=Homo sapiens GN=PTBP1 PE=1 SV=4;tr|A0A0U1RRM4|A0A0U1RRM4_HUMAN Polypyrimidine tract-binding protein 1 OS=Homo sapiens GN=PTBP1 PE=1 SV=1;sp|P26599|PTBP1_HUMAN Polypyrimidine tr	19	10	10	10	9	10	10	10	10	10	10	10	9	6	9	9	9	10	10	10	10	10	10	10	9	6	9	9	9	10	10	10	10	10	10	10	9	6	9	9	26	26
A0A0X1KG71;Q8WX92	A0A0X1KG71;Q8WX92	5;4	5;4	5;4	Negative elongation factor B	NELFB	tr|A0A0X1KG71|A0A0X1KG71_HUMAN Negative elongation factor B OS=Homo sapiens GN=NELFB PE=4 SV=1;sp|Q8WX92|NELFB_HUMAN Negative elongation factor B OS=Homo sapiens GN=NELFB PE=1 SV=1	2	5	5	5	3	5	5	5	4	5	5	4	5	3	5	5	3	5	5	5	4	5	5	4	5	3	5	5	3	5	5	5	4	5	5	4	5	3	5	5	11	11
H0YG77;A0PK00	H0YG77;A0PK00	2;2	2;2	2;2	Transmembrane protein 120B	TMEM120B	tr|H0YG77|H0YG77_HUMAN Transmembrane protein 120B (Fragment) OS=Homo sapiens GN=TMEM120B PE=1 SV=1;sp|A0PK00|T120B_HUMAN Transmembrane protein 120B OS=Homo sapiens GN=TMEM120B PE=1 SV=1	2	2	2	2	2	2	2	2	1	2	1	2	2	2	2	2	2	2	2	2	1	2	1	2	2	2	2	2	2	2	2	2	1	2	1	2	2	2	2	2	14.6	14.6
M0R026;A1L0T0;M0QZX5;M0R1B5;E9PJS0	M0R026;A1L0T0;M0QZX5	10;10;5;1;1	10;10;5;1;1	10;10;5;1;1	Acetolactate synthase-like protein	ILVBL	tr|M0R026|M0R026_HUMAN Acetolactate synthase-like protein OS=Homo sapiens GN=ILVBL PE=1 SV=1;sp|A1L0T0|ILVBL_HUMAN Acetolactate synthase-like protein OS=Homo sapiens GN=ILVBL PE=1 SV=2;tr|M0QZX5|M0QZX5_HUMAN Acetolactate synthase-like protein (Fragment) OS	5	10	10	10	7	9	10	8	8	9	7	7	7	7	9	10	7	9	10	8	8	9	7	7	7	7	9	10	7	9	10	8	8	9	7	7	7	7	9	10	28.4	28.4
A2A2G4;Q9Y672;S4R350	A2A2G4;Q9Y672;S4R350	2;2;1	2;2;1	2;2;1	Dolichyl pyrophosphate Man9GlcNAc2 alpha-1,3-glucosyltransferase	ALG6	tr|A2A2G4|A2A2G4_HUMAN Dolichyl pyrophosphate Man9GlcNAc2 alpha-1,3-glucosyltransferase OS=Homo sapiens GN=ALG6 PE=1 SV=1;sp|Q9Y672|ALG6_HUMAN Dolichyl pyrophosphate Man9GlcNAc2 alpha-1,3-glucosyltransferase OS=Homo sapiens GN=ALG6 PE=1 SV=1;tr|S4R350|S4R3	3	2	2	2	1	1	2	1	1	2	1	1	1	1	1	2	1	1	2	1	1	2	1	1	1	1	1	2	1	1	2	1	1	2	1	1	1	1	1	2	4.3	4.3
A2A2V1;P04156-2;P04156	A2A2V1;P04156-2;P04156	2;2;2	2;2;2	2;2;2	Major prion protein	PRNP	tr|A2A2V1|A2A2V1_HUMAN Major prion protein (Fragment) OS=Homo sapiens GN=PRNP PE=1 SV=1;sp|P04156-2|PRIO_HUMAN Isoform 2 of Major prion protein OS=Homo sapiens GN=PRNP;sp|P04156|PRIO_HUMAN Major prion protein OS=Homo sapiens GN=PRNP PE=1 SV=1	3	2	2	2	2	2	2	2	2	1	0	0	0	2	2	2	2	2	2	2	2	1	0	0	0	2	2	2	2	2	2	2	2	1	0	0	0	2	2	2	8	8
A2AEA2;P10321;F8W9Z8;F6U0H7;A0A0D9SFW8;P30511;P30511-3	A2AEA2;P10321	10;10;3;2;1;1;1	1;1;0;0;0;0;0	0;0;0;0;0;0;0	HLA class I histocompatibility antigen, Cw-7 alpha chain	HLA-C	tr|A2AEA2|A2AEA2_HUMAN HLA class I histocompatibility antigen, Cw-6 alpha chain OS=Homo sapiens GN=HLA-C PE=1 SV=2;sp|P10321|1C07_HUMAN HLA class I histocompatibility antigen, Cw-7 alpha chain OS=Homo sapiens GN=HLA-C PE=1 SV=3	7	10	1	0	9	10	10	10	10	9	10	10	9	9	10	9	0	1	1	1	1	1	1	1	1	1	1	1	0	0	0	0	0	0	0	0	0	0	0	0	34.9	4.3
C9J7X6;A4D1U4	C9J7X6;A4D1U4	2;2	2;2	2;2	Protein LCHN	KIAA1147;LCHN	tr|C9J7X6|C9J7X6_HUMAN Protein LCHN OS=Homo sapiens GN=KIAA1147 PE=1 SV=1;sp|A4D1U4|LCHN_HUMAN Protein LCHN OS=Homo sapiens GN=LCHN PE=2 SV=1	2	2	2	2	2	1	2	1	1	1	0	1	1	0	2	2	2	1	2	1	1	1	0	1	1	0	2	2	2	1	2	1	1	1	0	1	1	0	2	2	8	8
A4UGR9-2;A4UGR9-3;A4UGR9;A4UGR9-8;A0A0A0MQZ3	A4UGR9-2;A4UGR9-3;A4UGR9;A4UGR9-8;A0A0A0MQZ3	2;2;2;2;1	2;2;2;2;1	2;2;2;2;1	Xin actin-binding repeat-containing protein 2	XIRP2	sp|A4UGR9-2|XIRP2_HUMAN Isoform 2 of Xin actin-binding repeat-containing protein 2 OS=Homo sapiens GN=XIRP2;sp|A4UGR9-3|XIRP2_HUMAN Isoform 3 of Xin actin-binding repeat-containing protein 2 OS=Homo sapiens GN=XIRP2;sp|A4UGR9|XIRP2_HUMAN Xin actin-binding	5	2	2	2	2	2	1	2	1	1	2	1	1	2	2	1	2	2	1	2	1	1	2	1	1	2	2	1	2	2	1	2	1	1	2	1	1	2	2	1	0.9	0.9
Q5TGE2;A5PLL7-2;A5PLL7;Q13404-1;I3L0A0	Q5TGE2;A5PLL7-2;A5PLL7;Q13404-1;I3L0A0	2;2;2;1;1	2;2;2;1;1	2;2;2;1;1	Transmembrane protein 189	TMEM189;TMEM189-UBE2V1	tr|Q5TGE2|Q5TGE2_HUMAN HCG2044780, isoform CRA_b OS=Homo sapiens GN=TMEM189 PE=1 SV=1;sp|A5PLL7-2|TM189_HUMAN Isoform 2 of Transmembrane protein 189 OS=Homo sapiens GN=TMEM189;sp|A5PLL7|TM189_HUMAN Transmembrane protein 189 OS=Homo sapiens GN=TMEM189 PE=1	5	2	2	2	1	2	2	1	1	2	2	2	2	2	2	2	1	2	2	1	1	2	2	2	2	2	2	2	1	2	2	1	1	2	2	2	2	2	2	2	13.8	13.8
A5YKK6-2;A5YKK6;A5YKK6-3;A5YKK6-4;H3BR89;H3BVC9;H3BMH0;B5MDN3;H3BMZ2	A5YKK6-2;A5YKK6;A5YKK6-3;A5YKK6-4	8;8;7;5;1;1;1;1;1	8;8;7;5;1;1;1;1;1	8;8;7;5;1;1;1;1;1	CCR4-NOT transcription complex subunit 1	CNOT1	sp|A5YKK6-2|CNOT1_HUMAN Isoform 2 of CCR4-NOT transcription complex subunit 1 OS=Homo sapiens GN=CNOT1;sp|A5YKK6|CNOT1_HUMAN CCR4-NOT transcription complex subunit 1 OS=Homo sapiens GN=CNOT1 PE=1 SV=2;sp|A5YKK6-3|CNOT1_HUMAN Isoform 3 of CCR4-NOT transcrip	9	8	8	8	1	4	8	3	2	6	6	4	4	3	7	8	1	4	8	3	2	6	6	4	4	3	7	8	1	4	8	3	2	6	6	4	4	3	7	8	4	4
H3BTL1;Q9GZQ8;A6NCE7;Q9H492;Q9H492-2	H3BTL1;Q9GZQ8;A6NCE7;Q9H492;Q9H492-2	2;2;2;1;1	2;2;2;1;1	2;2;2;1;1	Microtubule-associated proteins 1A/1B light chain 3B;Microtubule-associated proteins 1A/1B light chain 3 beta 2;Microtubule-associated proteins 1A/1B light chain 3A	MAP1LC3B;MAP1LC3B2;MAP1LC3A	tr|H3BTL1|H3BTL1_HUMAN Microtubule-associated protein 1 light chain 3 beta, isoform CRA_f OS=Homo sapiens GN=MAP1LC3B PE=3 SV=1;sp|Q9GZQ8|MLP3B_HUMAN Microtubule-associated proteins 1A/1B light chain 3B OS=Homo sapiens GN=MAP1LC3B PE=1 SV=3;sp|A6NCE7|MP3B2	5	2	2	2	0	2	1	1	1	1	0	0	0	0	2	2	0	2	1	1	1	1	0	0	0	0	2	2	0	2	1	1	1	1	0	0	0	0	2	2	28	28
A6NFI3	A6NFI3	12	12	11	Zinc finger protein 316	ZNF316	sp|A6NFI3|ZN316_HUMAN Zinc finger protein 316 OS=Homo sapiens GN=ZNF316 PE=1 SV=1	1	12	12	11	9	12	10	12	12	11	12	12	11	5	12	12	9	12	10	12	12	11	12	12	11	5	12	12	8	11	9	11	11	10	11	11	10	4	11	11	16.3	16.3
E9PIZ0;C9JST7;A6NGW1;O95070	E9PIZ0;C9JST7;A6NGW1;O95070	4;4;4;4	4;4;4;4	4;4;4;4	Protein YIF1A	YIF1A	tr|E9PIZ0|E9PIZ0_HUMAN Protein YIF1A (Fragment) OS=Homo sapiens GN=YIF1A PE=1 SV=1;tr|C9JST7|C9JST7_HUMAN Protein YIF1A (Fragment) OS=Homo sapiens GN=YIF1A PE=1 SV=2;tr|A6NGW1|A6NGW1_HUMAN Protein YIF1A OS=Homo sapiens GN=YIF1A PE=1 SV=1;sp|O95070|YIF1A_HU	4	4	4	4	3	3	4	3	3	4	3	4	4	3	4	4	3	3	4	3	3	4	3	4	4	3	4	4	3	3	4	3	3	4	3	4	4	3	4	4	27.5	27.5
A6NHN7;A6NHB5;Q14202-2;Q14202;A6NL54;Q14202-3;A6NC58	A6NHN7;A6NHB5;Q14202-2;Q14202;A6NL54;Q14202-3	4;4;4;4;2;2;1	4;4;4;4;2;2;1	4;4;4;4;2;2;1	Zinc finger MYM-type protein 3	ZMYM3	tr|A6NHN7|A6NHN7_HUMAN Zinc finger MYM-type protein 3 OS=Homo sapiens GN=ZMYM3 PE=1 SV=1;tr|A6NHB5|A6NHB5_HUMAN Zinc finger MYM-type protein 3 OS=Homo sapiens GN=ZMYM3 PE=1 SV=1;sp|Q14202-2|ZMYM3_HUMAN Isoform 2 of Zinc finger MYM-type protein 3 OS=Homo sa	7	4	4	4	3	1	4	2	2	2	2	3	3	0	0	0	3	1	4	2	2	2	2	3	3	0	0	0	3	1	4	2	2	2	2	3	3	0	0	0	4.1	4.1
A6NHR9;J3KTL8;A6NHR9-2;A6NHR9-3	A6NHR9;J3KTL8;A6NHR9-2	3;2;2;1	3;2;2;1	3;2;2;1	Structural maintenance of chromosomes flexible hinge domain-containing protein 1	SMCHD1	sp|A6NHR9|SMHD1_HUMAN Structural maintenance of chromosomes flexible hinge domain-containing protein 1 OS=Homo sapiens GN=SMCHD1 PE=1 SV=2;tr|J3KTL8|J3KTL8_HUMAN Structural maintenance of chromosomes flexible hinge domain-containing protein 1 (Fragment) OS	4	3	3	3	0	0	1	3	3	3	1	2	2	0	0	0	0	0	1	3	3	3	1	2	2	0	0	0	0	0	1	3	3	3	1	2	2	0	0	0	1.5	1.5
E9PJK1;E9PRJ8;H0YDL9;H0YDJ9;E9PIF1;A6NMH8;P60033;E9PM31;H0YEE2	E9PJK1;E9PRJ8;H0YDL9;H0YDJ9;E9PIF1;A6NMH8;P60033	3;3;3;3;3;3;3;1;1	3;3;3;3;3;3;3;1;1	3;3;3;3;3;3;3;1;1	Tetraspanin;CD81 antigen	CD81	tr|E9PJK1|E9PJK1_HUMAN Tetraspanin OS=Homo sapiens GN=CD81 PE=1 SV=1;tr|E9PRJ8|E9PRJ8_HUMAN Tetraspanin (Fragment) OS=Homo sapiens GN=CD81 PE=1 SV=1;tr|H0YDL9|H0YDL9_HUMAN Tetraspanin (Fragment) OS=Homo sapiens GN=CD81 PE=1 SV=1;tr|H0YDJ9|H0YDJ9_HUMAN Tetr	9	3	3	3	3	3	3	3	3	2	3	3	3	3	3	3	3	3	3	3	3	2	3	3	3	3	3	3	3	3	3	3	3	2	3	3	3	3	3	3	35.8	35.8
A6NNI4;G8JLH6;P21926;A0A087WZG3;A0A087WU13;F5GXT1	A6NNI4;G8JLH6;P21926;A0A087WZG3;A0A087WU13	4;4;4;3;3;1	4;4;4;3;3;1	4;4;4;3;3;1	Tetraspanin;CD9 antigen	CD9	tr|A6NNI4|A6NNI4_HUMAN Tetraspanin OS=Homo sapiens GN=CD9 PE=1 SV=1;tr|G8JLH6|G8JLH6_HUMAN Tetraspanin (Fragment) OS=Homo sapiens GN=CD9 PE=1 SV=1;sp|P21926|CD9_HUMAN CD9 antigen OS=Homo sapiens GN=CD9 PE=1 SV=4;tr|A0A087WZG3|A0A087WZG3_HUMAN Tetraspanin O	6	4	4	4	3	4	4	4	4	3	4	4	2	4	4	4	3	4	4	4	4	3	4	4	2	4	4	4	3	4	4	4	4	3	4	4	2	4	4	4	17	17
Q5TIG5;A8MQ02;J3KN01;P55196-2;P55196-6;P55196-3;P55196-1;P55196;P55196-5;H0Y7R8;F8W9I4;E9PFY5	Q5TIG5;A8MQ02;J3KN01;P55196-2;P55196-6;P55196-3;P55196-1;P55196;P55196-5	13;13;13;13;13;13;13;13;13;4;2;2	13;13;13;13;13;13;13;13;13;4;2;2	13;13;13;13;13;13;13;13;13;4;2;2	Afadin	MLLT4	tr|Q5TIG5|Q5TIG5_HUMAN Afadin OS=Homo sapiens GN=MLLT4 PE=1 SV=1;tr|A8MQ02|A8MQ02_HUMAN Afadin OS=Homo sapiens GN=MLLT4 PE=1 SV=2;tr|J3KN01|J3KN01_HUMAN Afadin OS=Homo sapiens GN=MLLT4 PE=1 SV=1;sp|P55196-2|AFAD_HUMAN Isoform 1 of Afadin OS=Homo sapiens GN	12	13	13	13	11	11	13	9	10	11	12	12	11	7	12	13	11	11	13	9	10	11	12	12	11	7	12	13	11	11	13	9	10	11	12	12	11	7	12	13	10	10
A8MUA9;A8MU27;P55854;P55854-2;Q6EEV6	A8MUA9;A8MU27;P55854;P55854-2	4;4;4;4;1	4;4;4;4;1	2;2;2;2;0	Small ubiquitin-related modifier 3	SUMO3	tr|A8MUA9|A8MUA9_HUMAN SMT3 suppressor of mif two 3 homolog 3 (Yeast), isoform CRA_d OS=Homo sapiens GN=SUMO3 PE=1 SV=1;tr|A8MU27|A8MU27_HUMAN Small ubiquitin-related modifier 3 OS=Homo sapiens GN=SUMO3 PE=1 SV=1;sp|P55854|SUMO3_HUMAN Small ubiquitin-relat	5	4	4	2	4	4	4	4	4	4	4	4	4	4	3	3	4	4	4	4	4	4	4	4	4	4	3	3	2	2	2	2	2	2	2	2	2	2	1	1	23.7	23.7
K7EMA7;H7BY10;K7EJV9;K7ERT8;A8MUS3;P62750	K7EMA7;H7BY10;K7EJV9;K7ERT8;A8MUS3;P62750	2;2;2;2;2;2	2;2;2;2;2;2	2;2;2;2;2;2	60S ribosomal protein L23a	RPL23A	tr|K7EMA7|K7EMA7_HUMAN 60S ribosomal protein L23a OS=Homo sapiens GN=RPL23A PE=1 SV=1;tr|H7BY10|H7BY10_HUMAN 60S ribosomal protein L23a (Fragment) OS=Homo sapiens GN=RPL23A PE=1 SV=1;tr|K7EJV9|K7EJV9_HUMAN 60S ribosomal protein L23a (Fragment) OS=Homo sapi	6	2	2	2	1	2	2	2	2	2	2	2	2	1	2	2	1	2	2	2	2	2	2	2	2	1	2	2	1	2	2	2	2	2	2	2	2	1	2	2	34.3	34.3
A8MV65-2;A8MV65;H7C571	A8MV65-2;A8MV65	8;8;3	8;8;3	8;8;3	Transcription cofactor vestigial-like protein 3	VGLL3	sp|A8MV65-2|VGLL3_HUMAN Isoform 2 of Transcription cofactor vestigial-like protein 3 OS=Homo sapiens GN=VGLL3;sp|A8MV65|VGLL3_HUMAN Transcription cofactor vestigial-like protein 3 OS=Homo sapiens GN=VGLL3 PE=2 SV=1	3	8	8	8	8	8	8	8	8	7	6	8	7	8	8	8	8	8	8	8	8	7	6	8	7	8	8	8	8	8	8	8	8	7	6	8	7	8	8	8	31.6	31.6
E9PSH3;E9PN41;E9PPX8;A8MVV6;J3KQ42;O14817	E9PSH3;E9PN41;E9PPX8;A8MVV6;J3KQ42;O14817	1;1;1;1;1;1	1;1;1;1;1;1	1;1;1;1;1;1	Tetraspanin;Tetraspanin-4	TSPAN4	tr|E9PSH3|E9PSH3_HUMAN Tetraspanin-4 (Fragment) OS=Homo sapiens GN=TSPAN4 PE=1 SV=1;tr|E9PN41|E9PN41_HUMAN Tetraspanin-4 (Fragment) OS=Homo sapiens GN=TSPAN4 PE=1 SV=1;tr|E9PPX8|E9PPX8_HUMAN Tetraspanin (Fragment) OS=Homo sapiens GN=TSPAN4 PE=1 SV=1;tr|A8M	6	1	1	1	1	1	1	1	1	1	0	1	1	1	1	1	1	1	1	1	1	1	0	1	1	1	1	1	1	1	1	1	1	1	0	1	1	1	1	1	25	25
A8MYQ9;Q9BZG1;C9JBG0;C9JY26;Q9BZG1-4;Q96PJ7;E7ES60;Q9BZG1-2;J3QLC6;K7EIF2;H7C0Y7;V9GY61;K7EJW7	A8MYQ9;Q9BZG1;C9JBG0;C9JY26;Q9BZG1-4;Q96PJ7;E7ES60;Q9BZG1-2	8;8;7;7;7;6;6;6;3;2;2;1;1	8;8;7;7;7;6;6;6;3;2;2;1;1	8;8;7;7;7;6;6;6;3;2;2;1;1	Ras-related protein Rab-34	RAB34	tr|A8MYQ9|A8MYQ9_HUMAN Ras-related protein Rab-34, isoform NARR OS=Homo sapiens GN=RAB34 PE=1 SV=2;sp|Q9BZG1|RAB34_HUMAN Ras-related protein Rab-34 OS=Homo sapiens GN=RAB34 PE=1 SV=1;tr|C9JBG0|C9JBG0_HUMAN Ras-related protein Rab-34, isoform NARR (Fragment	13	8	8	8	8	8	8	8	7	8	8	8	7	8	8	8	8	8	8	8	7	8	8	8	7	8	8	8	8	8	8	8	7	8	8	8	7	8	8	8	33.5	33.5
E9PCT1;A9Z1X7;Q8IYB3-2;Q8IYB3;M0R088;M0R1E7;M0QXG5	E9PCT1;A9Z1X7;Q8IYB3-2;Q8IYB3;M0R088;M0R1E7	5;5;5;5;4;3;2	5;5;5;5;4;3;2	5;5;5;5;4;3;2	Serine/arginine repetitive matrix protein 1	SRRM1	tr|E9PCT1|E9PCT1_HUMAN Serine/arginine repetitive matrix protein 1 OS=Homo sapiens GN=SRRM1 PE=1 SV=3;tr|A9Z1X7|A9Z1X7_HUMAN Serine/arginine repetitive matrix protein 1 OS=Homo sapiens GN=SRRM1 PE=1 SV=1;sp|Q8IYB3-2|SRRM1_HUMAN Isoform 2 of Serine/arginine	7	5	5	5	3	3	4	4	2	3	3	3	4	1	0	0	3	3	4	4	2	3	3	3	4	1	0	0	3	3	4	4	2	3	3	3	4	1	0	0	9	9
B0QY89;Q9Y262;Q9Y262-2;B0QY90;C9JHP4;C9K0Q7;H7C3A0;H0Y7E6	B0QY89;Q9Y262;Q9Y262-2;B0QY90	30;30;29;22;9;9;6;3	30;30;29;22;9;9;6;3	30;30;29;22;9;9;6;3	Eukaryotic translation initiation factor 3 subunit L	EIF3L	tr|B0QY89|B0QY89_HUMAN Eukaryotic translation initiation factor 3 subunit L OS=Homo sapiens GN=EIF3L PE=1 SV=1;sp|Q9Y262|EIF3L_HUMAN Eukaryotic translation initiation factor 3 subunit L OS=Homo sapiens GN=EIF3L PE=1 SV=1;sp|Q9Y262-2|EIF3L_HUMAN Isoform 2 o	8	30	30	30	30	30	30	29	29	30	27	28	27	30	30	30	30	30	30	29	29	30	27	28	27	30	30	30	30	30	30	29	29	30	27	28	27	30	30	30	51.9	51.9
B0QYD3;Q9UH17-2;Q6ICH2	B0QYD3	17;7;4	1;0;0	1;0;0		APOBEC3B	tr|B0QYD3|B0QYD3_HUMAN DNA dC->dU-editing enzyme APOBEC-3B OS=Homo sapiens GN=APOBEC3B PE=1 SV=1	3	17	1	1	16	17	17	17	16	17	14	13	13	16	17	17	1	1	1	1	1	1	1	1	1	1	1	1	1	1	1	1	1	1	1	1	1	1	1	1	39.2	2.4
B0QZE2;B7Z2J6;Q15326-4;Q15326-2;Q15326-6;Q15326-3;Q15326;A0A0A0MRY2;E7ENI9;J3QKD2;Q15326-5;E9PE09;E7EV75	B0QZE2;B7Z2J6;Q15326-4;Q15326-2;Q15326-6;Q15326-3;Q15326;A0A0A0MRY2;E7ENI9;J3QKD2;Q15326-5	7;7;7;7;7;7;7;6;6;6;6;1;1	7;7;7;7;7;7;7;6;6;6;6;1;1	7;7;7;7;7;7;7;6;6;6;6;1;1	Zinc finger MYND domain-containing protein 11	ZMYND11	tr|B0QZE2|B0QZE2_HUMAN Zinc finger MYND domain-containing protein 11 OS=Homo sapiens GN=ZMYND11 PE=1 SV=1;tr|B7Z2J6|B7Z2J6_HUMAN Zinc finger MYND domain-containing protein 11 OS=Homo sapiens GN=ZMYND11 PE=1 SV=1;sp|Q15326-4|ZMY11_HUMAN Isoform 4 of Zinc fi	13	7	7	7	6	5	7	3	4	4	5	7	5	0	1	3	6	5	7	3	4	4	5	7	5	0	1	3	6	5	7	3	4	4	5	7	5	0	1	3	16.9	16.9
B0YJC4;P08670;B0YJC5;Q5JVS8;H7C5W5;P41219;P17661;P41219-2	B0YJC4;P08670;B0YJC5	6;6;3;2;1;1;1;1	5;5;3;2;1;1;1;1	4;4;2;2;0;0;0;0	Vimentin	VIM	tr|B0YJC4|B0YJC4_HUMAN Vimentin OS=Homo sapiens GN=VIM PE=1 SV=1;sp|P08670|VIME_HUMAN Vimentin OS=Homo sapiens GN=VIM PE=1 SV=4;tr|B0YJC5|B0YJC5_HUMAN Vimentin OS=Homo sapiens GN=VIM PE=1 SV=1	8	6	5	4	6	5	5	6	6	4	5	5	4	3	4	6	5	4	4	5	5	3	4	4	3	2	4	5	4	4	3	4	4	3	4	3	3	2	4	4	16	14.4
B1AH87;P30536	B1AH87;P30536	3;3	3;3	3;3	Translocator protein	TSPO	tr|B1AH87|B1AH87_HUMAN Putative peripheral benzodiazepine receptor-related protein (Fragment) OS=Homo sapiens GN=TSPO PE=1 SV=1;sp|P30536|TSPOA_HUMAN Translocator protein OS=Homo sapiens GN=TSPO PE=1 SV=3	2	3	3	3	2	3	3	3	2	1	2	2	1	2	3	3	2	3	3	3	2	1	2	2	1	2	3	3	2	3	3	3	2	1	2	2	1	2	3	3	21.5	21.5
B1AHC9;P12956;P12956-2	B1AHC9;P12956;P12956-2	4;4;2	4;4;2	4;4;2	X-ray repair cross-complementing protein 6	XRCC6	tr|B1AHC9|B1AHC9_HUMAN X-ray repair cross-complementing protein 6 OS=Homo sapiens GN=XRCC6 PE=1 SV=1;sp|P12956|XRCC6_HUMAN X-ray repair cross-complementing protein 6 OS=Homo sapiens GN=XRCC6 PE=1 SV=2;sp|P12956-2|XRCC6_HUMAN Isoform 2 of X-ray repair cross	3	4	4	4	1	2	4	2	3	4	3	4	4	0	0	0	1	2	4	2	3	4	3	4	4	0	0	0	1	2	4	2	3	4	3	4	4	0	0	0	11.6	11.6
B1ALM5;Q9P0T7;Q9NQ34-2;Q9NQ34	B1ALM5;Q9P0T7	4;4;1;1	4;4;1;1	4;4;1;1	Transmembrane protein 9	TMEM9	tr|B1ALM5|B1ALM5_HUMAN Transmembrane protein 9 OS=Homo sapiens GN=TMEM9 PE=1 SV=1;sp|Q9P0T7|TMEM9_HUMAN Transmembrane protein 9 OS=Homo sapiens GN=TMEM9 PE=1 SV=1	4	4	4	4	4	4	4	3	3	2	3	4	3	3	4	4	4	4	4	3	3	2	3	4	3	3	4	4	4	4	4	3	3	2	3	4	3	3	4	4	18.3	18.3
B1AN99;P35030-5;P35030-3;P35030-2;P35030-4;P35030	B1AN99;P35030-5;P35030-3;P35030-2;P35030-4;P35030	1;1;1;1;1;1	1;1;1;1;1;1	1;1;1;1;1;1	Trypsin-3	PRSS3	tr|B1AN99|B1AN99_HUMAN Trypsin-3 (Fragment) OS=Homo sapiens GN=PRSS3 PE=1 SV=7;sp|P35030-5|TRY3_HUMAN Isoform 5 of Trypsin-3 OS=Homo sapiens GN=PRSS3;sp|P35030-3|TRY3_HUMAN Isoform 3 of Trypsin-3 OS=Homo sapiens GN=PRSS3;sp|P35030-2|TRY3_HUMAN Isoform 2 of	6	1	1	1	1	1	1	1	1	1	1	1	1	1	1	1	1	1	1	1	1	1	1	1	1	1	1	1	1	1	1	1	1	1	1	1	1	1	1	1	7.3	7.3
F5H586;H0Y6W5;B1APH0;Q6ZN30-2;Q6ZN30;Q06HB9;Q06HC2;F5GY04;A0A087WUP5;Q01954	F5H586;H0Y6W5;B1APH0;Q6ZN30-2;Q6ZN30;Q06HB9;Q06HC2	9;9;9;9;9;7;7;1;1;1	9;9;9;9;9;7;7;1;1;1	9;9;9;9;9;7;7;1;1;1	Zinc finger protein basonuclin-2	BNC2	tr|F5H586|F5H586_HUMAN Zinc finger protein basonuclin-2 OS=Homo sapiens GN=BNC2 PE=1 SV=2;tr|H0Y6W5|H0Y6W5_HUMAN Zinc finger protein basonuclin-2 (Fragment) OS=Homo sapiens GN=BNC2 PE=1 SV=1;tr|B1APH0|B1APH0_HUMAN Zinc finger protein basonuclin-2 OS=Homo s	10	9	9	9	5	6	9	5	6	5	2	4	6	1	0	1	5	6	9	5	6	5	2	4	6	1	0	1	5	6	9	5	6	5	2	4	6	1	0	1	13.4	13.4
B2R4S9;U3KQK0;Q99880;Q99879;Q99877;Q93079;Q5QNW6;P62807;P58876;P57053;O60814;Q5QNW6-2;Q96A08	B2R4S9;U3KQK0;Q99880;Q99879;Q99877;Q93079;Q5QNW6;P62807;P58876;P57053;O60814;Q5QNW6-2;Q96A08	5;5;5;5;5;5;5;5;5;5;5;5;3	5;5;5;5;5;5;5;5;5;5;5;5;3	1;1;1;1;1;1;1;1;1;1;1;1;0	Histone H2B;Histone H2B type 1-L;Histone H2B type 1-M;Histone H2B type 1-N;Histone H2B type 1-H;Histone H2B type 2-F;Histone H2B type 1-C/E/F/G/I;Histone H2B type 1-D;Histone H2B type F-S;Histone H2B type 1-K;Histone H2B type 1-A	HIST1H2BI;HIST1H2BN;HIST1H2BL;HIST1H2BM;HIST1H2BH;HIST2H2BF;HIST1H2BC;HIST1H2BD;H2BFS;HIST1H2BK;HIST1H2BA	tr|B2R4S9|B2R4S9_HUMAN Histone H2B OS=Homo sapiens GN=HIST1H2BI PE=2 SV=1;tr|U3KQK0|U3KQK0_HUMAN Histone H2B OS=Homo sapiens GN=HIST1H2BN PE=1 SV=1;sp|Q99880|H2B1L_HUMAN Histone H2B type 1-L OS=Homo sapiens GN=HIST1H2BL PE=1 SV=3;sp|Q99879|H2B1M_HUMAN Hist	13	5	5	1	5	5	5	5	5	5	5	5	5	2	5	5	5	5	5	5	5	5	5	5	5	2	5	5	1	1	1	1	1	1	1	1	1	0	1	1	40.5	40.5
G3V4W0;B4DY08;B2R5W2;G3V4C1;P07910-2;G3V576;G3V2Q1;P07910;P07910-4;G3V555;G3V575;G3V2D6;P07910-3;G3V251;G3V5X6;G3V3K6;G3V5V7;B4DSU6;A0A0G2JPF8;A0A0G2JNQ3;P0DMR1;O60812;B7ZW38;B2RXH8;G3V4M8;G3V2H6;E5RG71;B3KT61;Q86SE5;Q86SE5-3	G3V4W0;B4DY08;B2R5W2;G3V4C1;P07910-2;G3V576;G3V2Q1;P07910;P07910-4;G3V555;G3V575;G3V2D6;P07910-3;G3V251	17;17;17;17;17;15;15;15;14;10;10;10;10;9;8;8;8;7;7;7;7;7;7;7;6;5;1;1;1;1	17;17;17;17;17;15;15;15;14;10;10;10;10;9;8;8;8;7;7;7;7;7;7;7;6;5;1;1;1;1	17;17;17;17;17;15;15;15;14;10;10;10;10;9;8;8;8;7;7;7;7;7;7;7;6;5;1;1;1;1	Heterogeneous nuclear ribonucleoproteins C1/C2	HNRNPC	tr|G3V4W0|G3V4W0_HUMAN Heterogeneous nuclear ribonucleoproteins C1/C2 (Fragment) OS=Homo sapiens GN=HNRNPC PE=1 SV=1;tr|B4DY08|B4DY08_HUMAN Heterogeneous nuclear ribonucleoproteins C1/C2 OS=Homo sapiens GN=HNRNPC PE=1 SV=1;tr|B2R5W2|B2R5W2_HUMAN Heterogene	30	17	17	17	15	16	17	16	15	16	17	17	16	2	2	4	15	16	17	16	15	16	17	17	16	2	2	4	15	16	17	16	15	16	17	17	16	2	2	4	45.8	45.8
B3KTM8;Q9UBU8-2;H0YMJ0;H0YLJ3;Q9UBU8;Q9UBU8-3;H0YM21;H0YMT8;H0YNE0;H0YLV1	B3KTM8;Q9UBU8-2;H0YMJ0;H0YLJ3;Q9UBU8;Q9UBU8-3;H0YM21	10;10;9;9;9;6;5;4;4;3	10;10;9;9;9;6;5;4;4;3	9;9;8;8;8;5;4;4;4;3	Mortality factor 4-like protein 1	MORF4L1	tr|B3KTM8|B3KTM8_HUMAN Mortality factor 4-like protein 1 OS=Homo sapiens GN=MORF4L1 PE=1 SV=1;sp|Q9UBU8-2|MO4L1_HUMAN Isoform 2 of Mortality factor 4-like protein 1 OS=Homo sapiens GN=MORF4L1;tr|H0YMJ0|H0YMJ0_HUMAN Mortality factor 4-like protein 1 (Fragme	10	10	10	9	9	8	10	9	8	10	9	10	10	8	9	10	9	8	10	9	8	10	9	10	10	8	9	10	9	8	9	9	8	9	9	9	9	8	9	9	30.5	30.5
B3KVZ3;Q9H3R5;H0Y9E6;D6RBJ6	B3KVZ3;Q9H3R5;H0Y9E6	6;6;4;1	6;6;4;1	6;6;4;1	Centromere protein H	CENPH	tr|B3KVZ3|B3KVZ3_HUMAN Centromere protein H OS=Homo sapiens GN=CENPH PE=1 SV=1;sp|Q9H3R5|CENPH_HUMAN Centromere protein H OS=Homo sapiens GN=CENPH PE=1 SV=1;tr|H0Y9E6|H0Y9E6_HUMAN Centromere protein H (Fragment) OS=Homo sapiens GN=CENPH PE=1 SV=1	4	6	6	6	1	0	1	5	6	6	6	6	6	0	0	0	1	0	1	5	6	6	6	6	6	0	0	0	1	0	1	5	6	6	6	6	6	0	0	0	33.3	33.3
B3KY94;O14735-3;O14735;H3BUR9	B3KY94;O14735-3;O14735	3;3;3;1	3;3;3;1	3;3;3;1	CDP-diacylglycerol--inositol 3-phosphatidyltransferase	CDIPT	tr|B3KY94|B3KY94_HUMAN CDP-diacylglycerol--inositol 3-phosphatidyltransferase OS=Homo sapiens GN=CDIPT PE=1 SV=1;sp|O14735-3|CDIPT_HUMAN Isoform 3 of CDP-diacylglycerol--inositol 3-phosphatidyltransferase OS=Homo sapiens GN=CDIPT;sp|O14735|CDIPT_HUMAN CDP-	4	3	3	3	2	3	3	3	3	2	3	2	3	3	3	3	2	3	3	3	3	2	3	2	3	3	3	3	2	3	3	3	3	2	3	2	3	3	3	3	14.3	14.3
J3QKS7;B4DGM3;Q969G3-6;Q969G3-5;Q969G3-3;Q969G3-2;Q969G3-4;Q969G3;K7EMQ8;J3KT85;J3QR61;H7C048	J3QKS7;B4DGM3;Q969G3-6;Q969G3-5;Q969G3-3;Q969G3-2;Q969G3-4;Q969G3;K7EMQ8	5;5;5;5;5;5;5;5;3;2;2;2	5;5;5;5;5;5;5;5;3;2;2;2	5;5;5;5;5;5;5;5;3;2;2;2	SWI/SNF-related matrix-associated actin-dependent regulator of chromatin subfamily E member 1	SMARCE1	tr|J3QKS7|J3QKS7_HUMAN SWI/SNF-related matrix-associated actin-dependent regulator of chromatin subfamily E member 1 (Fragment) OS=Homo sapiens GN=SMARCE1 PE=1 SV=1;tr|B4DGM3|B4DGM3_HUMAN SWI/SNF-related matrix-associated actin-dependent regulator of chrom	12	5	5	5	4	4	5	3	4	3	3	3	0	0	1	1	4	4	5	3	4	3	3	3	0	0	1	1	4	4	5	3	4	3	3	3	0	0	1	1	24	24
B4DGU4;P35222;C9IZ65;E9PDF9;E7EV28;E7EMJ5;P35222-2	B4DGU4;P35222	8;8;1;1;1;1;1	7;7;1;1;1;1;1	7;7;1;1;1;1;1	Catenin beta-1	CTNNB1	tr|B4DGU4|B4DGU4_HUMAN Catenin beta-1 OS=Homo sapiens GN=CTNNB1 PE=1 SV=1;sp|P35222|CTNB1_HUMAN Catenin beta-1 OS=Homo sapiens GN=CTNNB1 PE=1 SV=1	7	8	7	7	7	4	7	3	3	6	3	4	4	4	5	7	6	3	6	2	2	5	2	3	3	3	4	6	6	3	6	2	2	5	2	3	3	3	4	6	17.3	16
B4DJV2;O75390;A0A0C4DGI3;F8VPF9;F8VPA1;F8W1S4;F8W4S1;H0YH82;F8VZK9;F8VX07;F8VRP1;F8VX68;F8VTT8;F8W642;H0YIC4;F8VWQ5;F8VRI6;F8VR34;F8W0J2;F8VP03;F8VU34;F8W031	B4DJV2;O75390;A0A0C4DGI3;F8VPF9;F8VPA1;F8W1S4;F8W4S1;H0YH82	10;10;9;5;5;5;5;5;4;4;4;4;4;3;3;3;3;2;1;1;1;1	10;10;9;5;5;5;5;5;4;4;4;4;4;3;3;3;3;2;1;1;1;1	10;10;9;5;5;5;5;5;4;4;4;4;4;3;3;3;3;2;1;1;1;1	Citrate synthase;Citrate synthase, mitochondrial	CS	tr|B4DJV2|B4DJV2_HUMAN Citrate synthase OS=Homo sapiens GN=CS PE=1 SV=1;sp|O75390|CISY_HUMAN Citrate synthase, mitochondrial OS=Homo sapiens GN=CS PE=1 SV=2;tr|A0A0C4DGI3|A0A0C4DGI3_HUMAN Citrate synthase OS=Homo sapiens GN=CS PE=1 SV=1;tr|F8VPF9|F8VPF9_HU	22	10	10	10	10	10	10	10	10	10	10	10	10	9	9	10	10	10	10	10	10	10	10	10	10	9	9	10	10	10	10	10	10	10	10	10	10	9	9	10	24.9	24.9
B4DN67;Q96J84;Q96J84-2;Q5W0G0;Q5W0F9;Q96J84-3	B4DN67;Q96J84;Q96J84-2;Q5W0G0;Q5W0F9;Q96J84-3	11;11;11;9;9;9	11;11;11;9;9;9	11;11;11;9;9;9	Kin of IRRE-like protein 1	KIRREL	tr|B4DN67|B4DN67_HUMAN Kin of IRRE-like protein 1 OS=Homo sapiens GN=KIRREL PE=1 SV=1;sp|Q96J84|KIRR1_HUMAN Kin of IRRE-like protein 1 OS=Homo sapiens GN=KIRREL PE=1 SV=2;sp|Q96J84-2|KIRR1_HUMAN Isoform 2 of Kin of IRRE-like protein 1 OS=Homo sapiens GN=KI	6	11	11	11	10	11	10	8	8	8	9	8	8	8	10	11	10	11	10	8	8	8	9	8	8	8	10	11	10	11	10	8	8	8	9	8	8	8	10	11	22.5	22.5
F6RU00;B4DQA8;Q96QI9;K7EJC8;E9PCW1;O95249	F6RU00;B4DQA8;Q96QI9;K7EJC8;E9PCW1;O95249	1;1;1;1;1;1	1;1;1;1;1;1	1;1;1;1;1;1	Golgi SNAP receptor complex member 1	GOSR1	tr|F6RU00|F6RU00_HUMAN Golgi SNAP receptor complex member 1 OS=Homo sapiens GN=GOSR1 PE=1 SV=1;tr|B4DQA8|B4DQA8_HUMAN Golgi SNAP receptor complex member 1 OS=Homo sapiens GN=GOSR1 PE=1 SV=1;tr|Q96QI9|Q96QI9_HUMAN GOSR1 protein OS=Homo sapiens GN=GOSR1 PE=1	6	1	1	1	1	0	1	1	1	1	1	1	1	1	1	1	1	0	1	1	1	1	1	1	1	1	1	1	1	0	1	1	1	1	1	1	1	1	1	1	16	16
B4DR61;P61619;P61619-3;F8W776;Q8TC24;Q9H9S3-2;Q9H9S3-3;Q9H9S3;H7C1Q9;C9JXC6;H7C069;A6NK38;F2Z2C7;A6NIF9;C9JJV4;H7C1S8	B4DR61;P61619;P61619-3	11;11;7;3;3;3;3;3;1;1;1;1;1;1;1;1	11;11;7;3;3;3;3;3;1;1;1;1;1;1;1;1	11;11;7;3;3;3;3;3;1;1;1;1;1;1;1;1	Protein transport protein Sec61 subunit alpha isoform 1	SEC61A1	tr|B4DR61|B4DR61_HUMAN Protein transport protein Sec61 subunit alpha isoform 1 OS=Homo sapiens GN=SEC61A1 PE=1 SV=1;sp|P61619|S61A1_HUMAN Protein transport protein Sec61 subunit alpha isoform 1 OS=Homo sapiens GN=SEC61A1 PE=1 SV=2;sp|P61619-3|S61A1_HUMAN I	16	11	11	11	9	11	11	10	11	11	10	11	11	10	11	11	9	11	11	10	11	11	10	11	11	10	11	11	9	11	11	10	11	11	10	11	11	10	11	11	23.4	23.4
J3QS39;J3QTR3;F5H6Q2;F5GYU3;F5H2Z3;F5H265;B4DV12;F5H388;F5H747;F5GXK7;J3QKN0;Q5PY61;Q96C32;P62987;P62979;P0CG47;P0CG48;M0R1V7;M0R1M6;M0R2S1;J3QSA3;F5GZ39	J3QS39;J3QTR3;F5H6Q2;F5GYU3;F5H2Z3;F5H265;B4DV12;F5H388;F5H747;F5GXK7;J3QKN0;Q5PY61;Q96C32;P62987;P62979;P0CG47;P0CG48;M0R1V7;M0R1M6;M0R2S1	5;5;5;5;5;5;5;5;5;5;5;5;5;5;5;5;5;4;4;4;2;2	5;5;5;5;5;5;5;5;5;5;5;5;5;5;5;5;5;4;4;4;2;2	5;5;5;5;5;5;5;5;5;5;5;5;5;5;5;5;5;4;4;4;2;2	Ubiquitin-60S ribosomal protein L40;Ubiquitin;60S ribosomal protein L40;Ubiquitin-40S ribosomal protein S27a;Ubiquitin;40S ribosomal protein S27a;Polyubiquitin-B;Ubiquitin;Polyubiquitin-C;Ubiquitin	UBB;RPS27A;UBC;UBA52	tr|J3QS39|J3QS39_HUMAN Polyubiquitin-B (Fragment) OS=Homo sapiens GN=UBB PE=1 SV=1;tr|J3QTR3|J3QTR3_HUMAN Ubiquitin-40S ribosomal protein S27a (Fragment) OS=Homo sapiens GN=RPS27A PE=1 SV=1;tr|F5H6Q2|F5H6Q2_HUMAN Polyubiquitin-C (Fragment) OS=Homo sapiens	22	5	5	5	5	5	5	5	5	5	5	5	5	5	5	5	5	5	5	5	5	5	5	5	5	5	5	5	5	5	5	5	5	5	5	5	5	5	5	5	52.7	52.7
B4DY09;Q12905;X6R6Z1;A0A0A0MRL0	B4DY09;Q12905;X6R6Z1	5;5;3;2	5;5;3;2	5;5;3;2	Interleukin enhancer-binding factor 2	ILF2	tr|B4DY09|B4DY09_HUMAN Interleukin enhancer-binding factor 2 OS=Homo sapiens GN=ILF2 PE=1 SV=1;sp|Q12905|ILF2_HUMAN Interleukin enhancer-binding factor 2 OS=Homo sapiens GN=ILF2 PE=1 SV=2;tr|X6R6Z1|X6R6Z1_HUMAN Interleukin enhancer-binding factor 2 (Fragme	4	5	5	5	4	5	4	5	4	4	5	4	5	4	4	5	4	5	4	5	4	4	5	4	5	4	4	5	4	5	4	5	4	4	5	4	5	4	4	5	17.6	17.6
B4DZG7;F8VYN9;P40616-2;P40616	B4DZG7;F8VYN9;P40616-2;P40616	3;3;3;3	3;3;3;3	3;3;3;3	ADP-ribosylation factor-like protein 1	ARL1	tr|B4DZG7|B4DZG7_HUMAN ADP-ribosylation factor-like protein 1 OS=Homo sapiens GN=ARL1 PE=1 SV=1;tr|F8VYN9|F8VYN9_HUMAN ADP-ribosylation factor-like protein 1 OS=Homo sapiens GN=ARL1 PE=1 SV=1;sp|P40616-2|ARL1_HUMAN Isoform 2 of ADP-ribosylation factor-like	4	3	3	3	3	3	2	3	3	2	3	3	3	3	3	3	3	3	2	3	3	2	3	3	3	3	3	3	3	3	2	3	3	2	3	3	3	3	3	3	29.6	29.6
B4E1G1;Q9BUN8-2;Q9BUN8;E5RGY0	B4E1G1;Q9BUN8-2;Q9BUN8;E5RGY0	5;5;5;4	5;5;5;4	5;5;5;4	Derlin-1	DERL1	tr|B4E1G1|B4E1G1_HUMAN Derlin-1 OS=Homo sapiens GN=DERL1 PE=1 SV=1;sp|Q9BUN8-2|DERL1_HUMAN Isoform 2 of Derlin-1 OS=Homo sapiens GN=DERL1;sp|Q9BUN8|DERL1_HUMAN Derlin-1 OS=Homo sapiens GN=DERL1 PE=1 SV=1;tr|E5RGY0|E5RGY0_HUMAN Derlin-1 OS=Homo sapiens GN=D	4	5	5	5	5	4	4	4	4	4	4	4	4	5	5	5	5	4	4	4	4	4	4	4	4	5	5	5	5	4	4	4	4	4	4	4	4	5	5	5	29.1	29.1
B4E2Q0;P98194-2;P98194-4;P98194;P98194-3;P98194-5;P98194-9;P98194-6;P98194-7;H0Y9V7;P98194-8;H0Y8X9;H0Y9S7;D6RGE9;D6REJ1;D6RHV9	B4E2Q0;P98194-2;P98194-4;P98194;P98194-3;P98194-5;P98194-9;P98194-6;P98194-7;H0Y9V7;P98194-8;H0Y8X9;H0Y9S7	4;4;4;4;4;4;4;4;4;3;3;2;2;1;1;1	4;4;4;4;4;4;4;4;4;3;3;2;2;1;1;1	4;4;4;4;4;4;4;4;4;3;3;2;2;1;1;1	Calcium-transporting ATPase;Calcium-transporting ATPase type 2C member 1	ATP2C1	tr|B4E2Q0|B4E2Q0_HUMAN Calcium-transporting ATPase OS=Homo sapiens GN=ATP2C1 PE=1 SV=1;sp|P98194-2|AT2C1_HUMAN Isoform 2 of Calcium-transporting ATPase type 2C member 1 OS=Homo sapiens GN=ATP2C1;sp|P98194-4|AT2C1_HUMAN Isoform 4 of Calcium-transporting ATP	16	4	4	4	3	4	3	2	2	4	3	2	2	3	3	3	3	4	3	2	2	4	3	2	2	3	3	3	3	4	3	2	2	4	3	2	2	3	3	3	5.6	5.6
B4E3S5;F6VVE8;P48060-2;P48060	B4E3S5;F6VVE8;P48060-2;P48060	1;1;1;1	1;1;1;1	1;1;1;1	Glioma pathogenesis-related protein 1	GLIPR1	tr|B4E3S5|B4E3S5_HUMAN Glioma pathogenesis-related protein 1 OS=Homo sapiens GN=GLIPR1 PE=1 SV=1;tr|F6VVE8|F6VVE8_HUMAN Glioma pathogenesis-related protein 1 (Fragment) OS=Homo sapiens GN=GLIPR1 PE=1 SV=1;sp|P48060-2|GLIP1_HUMAN Isoform 2 of Glioma pathoge	4	1	1	1	1	1	1	1	1	1	1	1	1	1	1	1	1	1	1	1	1	1	1	1	1	1	1	1	1	1	1	1	1	1	1	1	1	1	1	1	8.8	8.8
B5MCF9;O00541-2;O00541;B3KXD6;H7BYY8;H7C267	B5MCF9;O00541-2;O00541;B3KXD6	13;13;13;8;1;1	13;13;13;8;1;1	13;13;13;8;1;1	Pescadillo homolog	PES1	tr|B5MCF9|B5MCF9_HUMAN Pescadillo homolog OS=Homo sapiens GN=PES1 PE=1 SV=1;sp|O00541-2|PESC_HUMAN Isoform 2 of Pescadillo homolog OS=Homo sapiens GN=PES1;sp|O00541|PESC_HUMAN Pescadillo homolog OS=Homo sapiens GN=PES1 PE=1 SV=1;tr|B3KXD6|B3KXD6_HUMAN Pesc	6	13	13	13	12	13	12	13	13	13	13	13	13	8	12	13	12	13	12	13	13	13	13	13	13	8	12	13	12	13	12	13	13	13	13	13	13	8	12	13	21	21
B5MCL5;G5E975;Q12824-2;Q12824;A0A0U1RQQ2;A0A0U1RRB8;C9JTA6;A0A0G2JSE9	B5MCL5;G5E975;Q12824-2;Q12824;A0A0U1RQQ2;A0A0U1RRB8;C9JTA6;A0A0G2JSE9	2;2;2;2;1;1;1;1	2;2;2;2;1;1;1;1	2;2;2;2;1;1;1;1	SWI/SNF-related matrix-associated actin-dependent regulator of chromatin subfamily B member 1	SMARCB1	tr|B5MCL5|B5MCL5_HUMAN SWI/SNF-related matrix-associated actin-dependent regulator of chromatin subfamily B member 1 OS=Homo sapiens GN=SMARCB1 PE=1 SV=1;tr|G5E975|G5E975_HUMAN SWI/SNF related, matrix associated, actin dependent regulator of chromatin, sub	8	2	2	2	2	2	2	1	1	1	0	1	1	0	0	0	2	2	2	1	1	1	0	1	1	0	0	0	2	2	2	1	1	1	0	1	1	0	0	0	9.1	9.1
H7C128;H7C179;B5MCW3;H7C127;Q9H0E9-4;Q9H0E9-2;Q9H0E9;Q9H0E9-3;F8WDX5;D6RID0;F8WCS7;F8WBH2;C9JV05;H7C2P4;H0YAH7	H7C128;H7C179;B5MCW3;H7C127;Q9H0E9-4;Q9H0E9-2;Q9H0E9;Q9H0E9-3	4;4;4;4;4;4;4;2;1;1;1;1;1;1;1	4;4;4;4;4;4;4;2;1;1;1;1;1;1;1	4;4;4;4;4;4;4;2;1;1;1;1;1;1;1	Bromodomain-containing protein 8	BRD8	tr|H7C128|H7C128_HUMAN Bromodomain-containing protein 8 (Fragment) OS=Homo sapiens GN=BRD8 PE=1 SV=1;tr|H7C179|H7C179_HUMAN Bromodomain-containing protein 8 (Fragment) OS=Homo sapiens GN=BRD8 PE=1 SV=1;tr|B5MCW3|B5MCW3_HUMAN Bromodomain-containing protein	15	4	4	4	3	4	4	1	1	2	4	4	4	0	1	0	3	4	4	1	1	2	4	4	4	0	1	0	3	4	4	1	1	2	4	4	4	0	1	0	6.4	6.4
B5MD23;O75954	B5MD23;O75954	2;2	2;2	2;2	Tetraspanin;Tetraspanin-9	TSPAN9	tr|B5MD23|B5MD23_HUMAN Tetraspanin OS=Homo sapiens GN=TSPAN9 PE=1 SV=1;sp|O75954|TSN9_HUMAN Tetraspanin-9 OS=Homo sapiens GN=TSPAN9 PE=1 SV=1	2	2	2	2	2	2	2	2	2	2	2	2	2	1	2	2	2	2	2	2	2	2	2	2	2	1	2	2	2	2	2	2	2	2	2	2	2	1	2	2	9.6	9.6
B5MDE0;Q96AA3	B5MDE0;Q96AA3	2;2	2;2	2;2	Protein RFT1 homolog	RFT1	tr|B5MDE0|B5MDE0_HUMAN Protein RFT1 homolog OS=Homo sapiens GN=RFT1 PE=1 SV=1;sp|Q96AA3|RFT1_HUMAN Protein RFT1 homolog OS=Homo sapiens GN=RFT1 PE=1 SV=1	2	2	2	2	1	1	1	1	1	1	1	1	1	1	1	2	1	1	1	1	1	1	1	1	1	1	1	2	1	1	1	1	1	1	1	1	1	1	1	2	3.6	3.6
Q99613;B5ME19;Q99613-2;H3BPE3;H3BPE4;H3BTY8	Q99613;B5ME19;Q99613-2	15;15;14;2;2;1	15;15;14;2;2;1	15;15;14;2;2;1	Eukaryotic translation initiation factor 3 subunit C;Eukaryotic translation initiation factor 3 subunit C-like protein	EIF3C;EIF3CL	sp|Q99613|EIF3C_HUMAN Eukaryotic translation initiation factor 3 subunit C OS=Homo sapiens GN=EIF3C PE=1 SV=1;sp|B5ME19|EIFCL_HUMAN Eukaryotic translation initiation factor 3 subunit C-like protein OS=Homo sapiens GN=EIF3CL PE=3 SV=1;sp|Q99613-2|EIF3C_HUMA	6	15	15	15	11	12	13	11	11	13	12	11	10	11	12	15	11	12	13	11	11	13	12	11	10	11	12	15	11	12	13	11	11	13	12	11	10	11	12	15	19.6	19.6
B7ZAQ6-2;B7ZAQ6-3;P0CG08;B7ZAQ6	B7ZAQ6-2;B7ZAQ6-3;P0CG08;B7ZAQ6	1;1;1;1	1;1;1;1	1;1;1;1	Golgi pH regulator A;Golgi pH regulator B	GPR89A;GPR89B	sp|B7ZAQ6-2|GPHRA_HUMAN Isoform 2 of Golgi pH regulator A OS=Homo sapiens GN=GPR89A;sp|B7ZAQ6-3|GPHRA_HUMAN Isoform 3 of Golgi pH regulator A OS=Homo sapiens GN=GPR89A;sp|P0CG08|GPHRB_HUMAN Golgi pH regulator B OS=Homo sapiens GN=GPR89B PE=1 SV=1;sp|B7ZAQ6	4	1	1	1	1	1	1	1	1	1	1	1	1	1	1	1	1	1	1	1	1	1	1	1	1	1	1	1	1	1	1	1	1	1	1	1	1	1	1	1	3.9	3.9
B7ZKQ9;Q8WTV0-4;Q8WTV0-2;Q8WTV0-3;F5H4X0;Q8WTV0-5;Q8WTV0;F5H5E8	B7ZKQ9;Q8WTV0-4;Q8WTV0-2;Q8WTV0-3;F5H4X0;Q8WTV0-5;Q8WTV0	7;7;7;6;5;5;5;1	7;7;7;6;5;5;5;1	7;7;7;6;5;5;5;1	Scavenger receptor class B member 1	SCARB1	tr|B7ZKQ9|B7ZKQ9_HUMAN SCARB1 protein OS=Homo sapiens GN=SCARB1 PE=1 SV=1;sp|Q8WTV0-4|SCRB1_HUMAN Isoform 4 of Scavenger receptor class B member 1 OS=Homo sapiens GN=SCARB1;sp|Q8WTV0-2|SCRB1_HUMAN Isoform 1 of Scavenger receptor class B member 1 OS=Homo sa	8	7	7	7	7	7	7	6	6	6	6	6	7	6	7	7	7	7	7	6	6	6	6	6	7	6	7	7	7	7	7	6	6	6	6	6	7	6	7	7	16	16
B7ZL88;Q8N8Q8	B7ZL88;Q8N8Q8	2;2	2;2	2;2	Mitochondrial inner membrane protein COX18	COX18	tr|B7ZL88|B7ZL88_HUMAN COX18 protein OS=Homo sapiens GN=COX18 PE=1 SV=1;sp|Q8N8Q8|COX18_HUMAN Mitochondrial inner membrane protein COX18 OS=Homo sapiens GN=COX18 PE=2 SV=1	2	2	2	2	2	2	2	2	2	2	2	0	2	2	2	2	2	2	2	2	2	2	2	0	2	2	2	2	2	2	2	2	2	2	2	0	2	2	2	2	5.1	5.1
B8ZZN6;P63165;B8ZZJ0;B9A032;B8ZZ67;P63165-2	B8ZZN6;P63165;B8ZZJ0;B9A032	8;8;5;5;3;3	8;8;5;5;3;3	8;8;5;5;3;3	Small ubiquitin-related modifier 1	SUMO1	tr|B8ZZN6|B8ZZN6_HUMAN Small ubiquitin-related modifier 1 OS=Homo sapiens GN=SUMO1 PE=1 SV=1;sp|P63165|SUMO1_HUMAN Small ubiquitin-related modifier 1 OS=Homo sapiens GN=SUMO1 PE=1 SV=1;tr|B8ZZJ0|B8ZZJ0_HUMAN Small ubiquitin-related modifier 1 OS=Homo sapie	6	8	8	8	8	8	8	7	8	8	8	8	8	2	3	6	8	8	8	7	8	8	8	8	8	2	3	6	8	8	8	7	8	8	8	8	8	2	3	6	35.6	35.6
C9J3V0;C9JL92;C9JID4;B8ZZS2;Q13506-2;Q13506;C9JFF6;C9JJ42;Q15742-2;Q15742-3;Q15742	C9J3V0;C9JL92;C9JID4;B8ZZS2;Q13506-2;Q13506;C9JFF6;C9JJ42;Q15742-2;Q15742-3;Q15742	2;2;2;2;2;2;1;1;1;1;1	2;2;2;2;2;2;1;1;1;1;1	2;2;2;2;2;2;1;1;1;1;1	NGFI-A-binding protein 1;NGFI-A-binding protein 2	NAB1;NAB2	tr|C9J3V0|C9J3V0_HUMAN NGFI-A-binding protein 1 (Fragment) OS=Homo sapiens GN=NAB1 PE=1 SV=1;tr|C9JL92|C9JL92_HUMAN NGFI-A-binding protein 1 (Fragment) OS=Homo sapiens GN=NAB1 PE=1 SV=1;tr|C9JID4|C9JID4_HUMAN NGFI-A-binding protein 1 (Fragment) OS=Homo sap	11	2	2	2	0	1	0	1	2	2	1	1	1	0	0	0	0	1	0	1	2	2	1	1	1	0	0	0	0	1	0	1	2	2	1	1	1	0	0	0	37	37
B8ZZX6;Q658P3-4;Q658P3-3;Q658P3;Q658P3-2	B8ZZX6;Q658P3-4;Q658P3-3;Q658P3;Q658P3-2	2;2;2;2;2	2;2;2;2;2	2;2;2;2;2	Metalloreductase STEAP3	STEAP3	tr|B8ZZX6|B8ZZX6_HUMAN Metalloreductase STEAP3 OS=Homo sapiens GN=STEAP3 PE=1 SV=1;sp|Q658P3-4|STEA3_HUMAN Isoform 4 of Metalloreductase STEAP3 OS=Homo sapiens GN=STEAP3;sp|Q658P3-3|STEA3_HUMAN Isoform 3 of Metalloreductase STEAP3 OS=Homo sapiens GN=STEAP3	5	2	2	2	2	2	2	2	1	2	2	2	2	2	2	2	2	2	2	2	1	2	2	2	2	2	2	2	2	2	2	2	1	2	2	2	2	2	2	2	6.1	6.1
B9ZVT1;Q8IXT5;E5RJW8;E5RHG1;E5RJ83;E5RJV8	B9ZVT1;Q8IXT5	7;7;2;2;2;2	7;7;2;2;2;2	7;7;2;2;2;2	RNA-binding protein 12B	RBM12B	tr|B9ZVT1|B9ZVT1_HUMAN RNA-binding protein 12B OS=Homo sapiens GN=RBM12B PE=1 SV=2;sp|Q8IXT5|RB12B_HUMAN RNA-binding protein 12B OS=Homo sapiens GN=RBM12B PE=1 SV=2	6	7	7	7	5	6	7	4	4	4	4	7	6	1	1	2	5	6	7	4	4	4	4	7	6	1	1	2	5	6	7	4	4	4	4	7	6	1	1	2	10.1	10.1
C9J3L8;C9J5W0;E9PAL7;C9IZQ1;P43307;P43307-2;C9JY01;C9JBX5	C9J3L8;C9J5W0;E9PAL7;C9IZQ1;P43307;P43307-2	4;4;4;4;4;3;1;1	4;4;4;4;4;3;1;1	4;4;4;4;4;3;1;1	Translocon-associated protein subunit alpha	SSR1	tr|C9J3L8|C9J3L8_HUMAN Translocon-associated protein subunit alpha OS=Homo sapiens GN=SSR1 PE=1 SV=1;tr|C9J5W0|C9J5W0_HUMAN Translocon-associated protein subunit alpha OS=Homo sapiens GN=SSR1 PE=1 SV=1;tr|E9PAL7|E9PAL7_HUMAN Translocon-associated protein s	8	4	4	4	2	3	4	2	3	4	4	4	4	4	3	3	2	3	4	2	3	4	4	4	4	4	3	3	2	3	4	2	3	4	4	4	4	4	3	3	20.8	20.8
C9J7T7;C9JE98;C9J0Q5;C9JFD3;Q9Y618-5;Q9Y618-4;Q9Y618-3;Q9Y618;Q9Y618-2;C9JQE8;H7C184;H7C1J7	C9J7T7;C9JE98;C9J0Q5;C9JFD3;Q9Y618-5;Q9Y618-4;Q9Y618-3;Q9Y618;Q9Y618-2	8;8;8;8;8;8;8;8;5;2;1;1	8;8;8;8;8;8;8;8;5;2;1;1	8;8;8;8;8;8;8;8;5;2;1;1	Nuclear receptor corepressor 2	NCOR2	tr|C9J7T7|C9J7T7_HUMAN Nuclear receptor corepressor 2 OS=Homo sapiens GN=NCOR2 PE=1 SV=3;tr|C9JE98|C9JE98_HUMAN Nuclear receptor corepressor 2 OS=Homo sapiens GN=NCOR2 PE=1 SV=1;tr|C9J0Q5|C9J0Q5_HUMAN Nuclear receptor corepressor 2 OS=Homo sapiens GN=NCOR2	12	8	8	8	6	7	7	5	5	7	6	6	6	5	7	8	6	7	7	5	5	7	6	6	6	5	7	8	6	7	7	5	5	7	6	6	6	5	7	8	4.7	4.7
C9J2P9;Q75N03-2;Q75N03;C9K074	C9J2P9;Q75N03-2;Q75N03	8;8;8;2	8;8;8;2	8;8;8;2	E3 ubiquitin-protein ligase Hakai	CBLL1	tr|C9J2P9|C9J2P9_HUMAN E3 ubiquitin-protein ligase Hakai (Fragment) OS=Homo sapiens GN=CBLL1 PE=1 SV=7;sp|Q75N03-2|HAKAI_HUMAN Isoform 2 of E3 ubiquitin-protein ligase Hakai OS=Homo sapiens GN=CBLL1;sp|Q75N03|HAKAI_HUMAN E3 ubiquitin-protein ligase Hakai O	4	8	8	8	8	8	8	8	7	7	8	8	8	8	7	8	8	8	8	8	7	7	8	8	8	8	7	8	8	8	8	8	7	7	8	8	8	8	7	8	28.8	28.8
E7ETS9;C9J3R8;O60513;C9J5S0;C9J4S5	E7ETS9;C9J3R8;O60513	3;3;3;1;1	3;3;3;1;1	3;3;3;1;1	Beta-1,4-galactosyltransferase 4;N-acetyllactosamine synthase;Lactotriaosylceramide beta-1,4-galactosyltransferase	B4GALT4	tr|E7ETS9|E7ETS9_HUMAN Beta-1,4-galactosyltransferase 4 OS=Homo sapiens GN=B4GALT4 PE=1 SV=1;tr|C9J3R8|C9J3R8_HUMAN Beta-1,4-galactosyltransferase 4 OS=Homo sapiens GN=B4GALT4 PE=1 SV=1;sp|O60513|B4GT4_HUMAN Beta-1,4-galactosyltransferase 4 OS=Homo sapiens	5	3	3	3	2	2	2	2	2	2	1	2	2	2	3	3	2	2	2	2	2	2	1	2	2	2	3	3	2	2	2	2	2	2	1	2	2	2	3	3	17.1	17.1
C9J5X1;P08069;H0YMJ5;H3BSZ8;P06213-2;P06213	C9J5X1;P08069	12;12;2;1;1;1	12;12;2;1;1;1	12;12;2;1;1;1	Tyrosine-protein kinase receptor;Insulin-like growth factor 1 receptor;Insulin-like growth factor 1 receptor alpha chain;Insulin-like growth factor 1 receptor beta chain	IGF1R	tr|C9J5X1|C9J5X1_HUMAN Tyrosine-protein kinase receptor OS=Homo sapiens GN=IGF1R PE=1 SV=1;sp|P08069|IGF1R_HUMAN Insulin-like growth factor 1 receptor OS=Homo sapiens GN=IGF1R PE=1 SV=1	6	12	12	12	11	10	10	8	9	8	10	10	9	11	12	12	11	10	10	8	9	8	10	10	9	11	12	12	11	10	10	8	9	8	10	10	9	11	12	12	9.4	9.4
C9J6C5;Q9BYG3;C9J808	C9J6C5;Q9BYG3;C9J808	3;3;2	3;3;2	3;3;2	MKI67 FHA domain-interacting nucleolar phosphoprotein	NIFK	tr|C9J6C5|C9J6C5_HUMAN MKI67 FHA domain-interacting nucleolar phosphoprotein (Fragment) OS=Homo sapiens GN=NIFK PE=1 SV=1;sp|Q9BYG3|MK67I_HUMAN MKI67 FHA domain-interacting nucleolar phosphoprotein OS=Homo sapiens GN=NIFK PE=1 SV=1;tr|C9J808|C9J808_HUMAN M	3	3	3	3	0	1	1	3	3	3	3	3	3	0	0	0	0	1	1	3	3	3	3	3	3	0	0	0	0	1	1	3	3	3	3	3	3	0	0	0	20.5	20.5
C9J7E5;Q9Y5L0-3;Q9Y5L0;Q9Y5L0-1;Q9Y5L0-5;E9PFH4	C9J7E5;Q9Y5L0-3;Q9Y5L0;Q9Y5L0-1;Q9Y5L0-5;E9PFH4	5;5;5;5;4;3	5;5;5;5;4;3	5;5;5;5;4;3	Transportin-3	TNPO3	tr|C9J7E5|C9J7E5_HUMAN Transportin-3 OS=Homo sapiens GN=TNPO3 PE=1 SV=1;sp|Q9Y5L0-3|TNPO3_HUMAN Isoform 3 of Transportin-3 OS=Homo sapiens GN=TNPO3;sp|Q9Y5L0|TNPO3_HUMAN Transportin-3 OS=Homo sapiens GN=TNPO3 PE=1 SV=3;sp|Q9Y5L0-1|TNPO3_HUMAN Isoform 1 of	6	5	5	5	2	1	4	2	1	4	4	4	5	0	3	3	2	1	4	2	1	4	4	4	5	0	3	3	2	1	4	2	1	4	4	4	5	0	3	3	7.4	7.4
C9J8D4;Q13724-2;Q13724	C9J8D4;Q13724-2;Q13724	4;4;4	4;4;4	4;4;4	Mannosyl-oligosaccharide glucosidase	MOGS	tr|C9J8D4|C9J8D4_HUMAN Mannosyl-oligosaccharide glucosidase (Fragment) OS=Homo sapiens GN=MOGS PE=1 SV=7;sp|Q13724-2|MOGS_HUMAN Isoform 2 of Mannosyl-oligosaccharide glucosidase OS=Homo sapiens GN=MOGS;sp|Q13724|MOGS_HUMAN Mannosyl-oligosaccharide glucosid	3	4	4	4	4	4	4	4	4	4	4	4	4	4	4	4	4	4	4	4	4	4	4	4	4	4	4	4	4	4	4	4	4	4	4	4	4	4	4	4	12.6	12.6
C9JA69;Q8WY36-2;Q8WY36;C9JYU6;C9JZA0;C9J8D0;Q8WY36-3	C9JA69;Q8WY36-2;Q8WY36;C9JYU6;C9JZA0;C9J8D0;Q8WY36-3	2;2;2;1;1;1;1	2;2;2;1;1;1;1	2;2;2;1;1;1;1	HMG box transcription factor BBX	BBX	tr|C9JA69|C9JA69_HUMAN HMG box transcription factor BBX OS=Homo sapiens GN=BBX PE=1 SV=1;sp|Q8WY36-2|BBX_HUMAN Isoform 2 of HMG box transcription factor BBX OS=Homo sapiens GN=BBX;sp|Q8WY36|BBX_HUMAN HMG box transcription factor BBX OS=Homo sapiens GN=BBX	7	2	2	2	0	0	0	2	2	1	2	2	2	0	0	0	0	0	0	2	2	1	2	2	2	0	0	0	0	0	0	2	2	1	2	2	2	0	0	0	2.5	2.5
C9JA93;Q8TC07-2;Q8TC07-3;Q8TC07	C9JA93;Q8TC07-2;Q8TC07-3;Q8TC07	2;2;2;2	2;2;2;2	2;2;2;2	TBC1 domain family member 15	TBC1D15	tr|C9JA93|C9JA93_HUMAN TBC1 domain family member 15 (Fragment) OS=Homo sapiens GN=TBC1D15 PE=1 SV=1;sp|Q8TC07-2|TBC15_HUMAN Isoform 2 of TBC1 domain family member 15 OS=Homo sapiens GN=TBC1D15;sp|Q8TC07-3|TBC15_HUMAN Isoform 3 of TBC1 domain family member	4	2	2	2	1	1	1	2	2	1	2	2	2	1	1	1	1	1	1	2	2	1	2	2	2	1	1	1	1	1	1	2	2	1	2	2	2	1	1	1	9.4	9.4
C9JEU5;C9JC84;P02679-2;P02679;C9JPQ9;C9JU00	C9JEU5;C9JC84;P02679-2;P02679	9;9;9;9;3;3	9;9;9;9;3;3	9;9;9;9;3;3	Fibrinogen gamma chain	FGG	tr|C9JEU5|C9JEU5_HUMAN Fibrinogen gamma chain OS=Homo sapiens GN=FGG PE=1 SV=1;tr|C9JC84|C9JC84_HUMAN Fibrinogen gamma chain OS=Homo sapiens GN=FGG PE=1 SV=1;sp|P02679-2|FIBG_HUMAN Isoform Gamma-A of Fibrinogen gamma chain OS=Homo sapiens GN=FGG;sp|P02679|	6	9	9	9	0	0	0	0	0	0	0	0	9	0	0	1	0	0	0	0	0	0	0	0	9	0	0	1	0	0	0	0	0	0	0	0	9	0	0	1	24.5	24.5
C9JCN8;P15408-3;P15408;P15408-2	C9JCN8;P15408-3;P15408;P15408-2	2;2;2;1	2;2;2;1	2;2;2;1	Fos-related antigen 2	FOSL2	tr|C9JCN8|C9JCN8_HUMAN Fos-related antigen 2 (Fragment) OS=Homo sapiens GN=FOSL2 PE=1 SV=1;sp|P15408-3|FOSL2_HUMAN Isoform 3 of Fos-related antigen 2 OS=Homo sapiens GN=FOSL2;sp|P15408|FOSL2_HUMAN Fos-related antigen 2 OS=Homo sapiens GN=FOSL2 PE=1 SV=1;sp	4	2	2	2	0	1	2	0	0	2	0	1	2	0	0	0	0	1	2	0	0	2	0	1	2	0	0	0	0	1	2	0	0	2	0	1	2	0	0	0	12.4	12.4
C9JE12;C9JCW7;Q9BVT8	C9JE12;C9JCW7;Q9BVT8	3;3;3	3;3;3	3;3;3	Transmembrane and ubiquitin-like domain-containing protein 1	TMUB1	tr|C9JE12|C9JE12_HUMAN Transmembrane and ubiquitin-like domain-containing protein 1 (Fragment) OS=Homo sapiens GN=TMUB1 PE=1 SV=1;tr|C9JCW7|C9JCW7_HUMAN Transmembrane and ubiquitin-like domain-containing protein 1 (Fragment) OS=Homo sapiens GN=TMUB1 PE=1 S	3	3	3	3	3	3	3	3	3	3	3	3	1	3	3	3	3	3	3	3	3	3	3	3	1	3	3	3	3	3	3	3	3	3	3	3	1	3	3	3	34.2	34.2
C9JEV0;P25311;H7BZJ8	C9JEV0;P25311	4;4;1	4;4;1	4;4;1	Zinc-alpha-2-glycoprotein	AZGP1	tr|C9JEV0|C9JEV0_HUMAN Zinc-alpha-2-glycoprotein OS=Homo sapiens GN=AZGP1 PE=1 SV=1;sp|P25311|ZA2G_HUMAN Zinc-alpha-2-glycoprotein OS=Homo sapiens GN=AZGP1 PE=1 SV=2	3	4	4	4	1	4	0	1	0	3	0	0	1	1	0	2	1	4	0	1	0	3	0	0	1	1	0	2	1	4	0	1	0	3	0	0	1	1	0	2	23.3	23.3
C9JF17;P05090;C9JX71	C9JF17;P05090;C9JX71	2;2;1	2;2;1	2;2;1	Apolipoprotein D	APOD	tr|C9JF17|C9JF17_HUMAN Apolipoprotein D (Fragment) OS=Homo sapiens GN=APOD PE=1 SV=1;sp|P05090|APOD_HUMAN Apolipoprotein D OS=Homo sapiens GN=APOD PE=1 SV=1;tr|C9JX71|C9JX71_HUMAN Apolipoprotein D (Fragment) OS=Homo sapiens GN=APOD PE=1 SV=1	3	2	2	2	0	2	0	0	0	0	0	0	1	0	0	0	0	2	0	0	0	0	0	0	1	0	0	0	0	2	0	0	0	0	0	0	1	0	0	0	9.3	9.3
F8WEJ3;H7C0F2;C9JF71;C9JFU3;C9JLT7;H0Y2P9;Q8TBF5;Q8TBF5-2	F8WEJ3;H7C0F2;C9JF71;C9JFU3;C9JLT7;H0Y2P9;Q8TBF5;Q8TBF5-2	1;1;1;1;1;1;1;1	1;1;1;1;1;1;1;1	1;1;1;1;1;1;1;1	Phosphatidylinositol-glycan biosynthesis class X protein	PIGX	tr|F8WEJ3|F8WEJ3_HUMAN Phosphatidylinositol-glycan biosynthesis class X protein OS=Homo sapiens GN=PIGX PE=1 SV=1;tr|H7C0F2|H7C0F2_HUMAN Phosphatidylinositol-glycan biosynthesis class X protein (Fragment) OS=Homo sapiens GN=PIGX PE=1 SV=1;tr|C9JF71|C9JF71_	8	1	1	1	1	1	1	1	1	1	0	1	0	1	1	1	1	1	1	1	1	1	0	1	0	1	1	1	1	1	1	1	1	1	0	1	0	1	1	1	15.2	15.2
C9JFR7;P99999;CON__P62894	C9JFR7;P99999	6;6;2	6;6;2	6;6;2	Cytochrome c	CYCS	tr|C9JFR7|C9JFR7_HUMAN Cytochrome c (Fragment) OS=Homo sapiens GN=CYCS PE=1 SV=1;sp|P99999|CYC_HUMAN Cytochrome c OS=Homo sapiens GN=CYCS PE=1 SV=2	3	6	6	6	5	4	6	6	6	6	6	5	6	3	4	6	5	4	6	6	6	6	6	5	6	3	4	6	5	4	6	6	6	6	6	5	6	3	4	6	46.5	46.5
C9JFV4;Q8IZL8;E7EV54;I3L445;I3L1P4;I3L4M7;I3L4P1	C9JFV4;Q8IZL8;E7EV54	15;15;11;6;4;4;2	15;15;11;6;4;4;2	15;15;11;6;4;4;2	Proline-, glutamic acid- and leucine-rich protein 1	PELP1	tr|C9JFV4|C9JFV4_HUMAN Proline-, glutamic acid- and leucine-rich protein 1 OS=Homo sapiens GN=PELP1 PE=1 SV=2;sp|Q8IZL8|PELP1_HUMAN Proline-, glutamic acid- and leucine-rich protein 1 OS=Homo sapiens GN=PELP1 PE=1 SV=2;tr|E7EV54|E7EV54_HUMAN Proline-, glut	7	15	15	15	15	13	14	13	12	13	13	15	10	12	15	13	15	13	14	13	12	13	13	15	10	12	15	13	15	13	14	13	12	13	13	15	10	12	15	13	13.7	13.7
C9JPA8;C9JHN8;Q7L5D6-2;Q7L5D6	C9JPA8;C9JHN8;Q7L5D6-2;Q7L5D6	1;1;1;1	1;1;1;1	1;1;1;1	Golgi to ER traffic protein 4 homolog	GET4	tr|C9JPA8|C9JPA8_HUMAN Golgi to ER traffic protein 4 homolog (Fragment) OS=Homo sapiens GN=GET4 PE=1 SV=2;tr|C9JHN8|C9JHN8_HUMAN Golgi to ER traffic protein 4 homolog (Fragment) OS=Homo sapiens GN=GET4 PE=1 SV=1;sp|Q7L5D6-2|GET4_HUMAN Isoform 2 of Golgi to	4	1	1	1	1	1	1	1	1	1	1	1	1	1	1	1	1	1	1	1	1	1	1	1	1	1	1	1	1	1	1	1	1	1	1	1	1	1	1	1	10.1	10.1
C9JIZ6;P07602;P07602-2;P07602-3;Q5BJH1	C9JIZ6;P07602;P07602-2;P07602-3;Q5BJH1	4;4;4;4;3	4;4;4;4;3	4;4;4;4;3	Prosaposin;Saposin-A;Saposin-B-Val;Saposin-B;Saposin-C;Saposin-D	PSAP	tr|C9JIZ6|C9JIZ6_HUMAN Prosaposin OS=Homo sapiens GN=PSAP PE=1 SV=2;sp|P07602|SAP_HUMAN Prosaposin OS=Homo sapiens GN=PSAP PE=1 SV=2;sp|P07602-2|SAP_HUMAN Isoform Sap-mu-6 of Prosaposin OS=Homo sapiens GN=PSAP;sp|P07602-3|SAP_HUMAN Isoform Sap-mu-9 of Pros	5	4	4	4	2	4	4	2	3	4	2	3	2	3	3	3	2	4	4	2	3	4	2	3	2	3	3	3	2	4	4	2	3	4	2	3	2	3	3	3	8.7	8.7
C9JKS0;P49116;P49116-2	C9JKS0;P49116;P49116-2	2;2;2	2;2;2	2;2;2	Nuclear receptor subfamily 2 group C member 2	NR2C2	tr|C9JKS0|C9JKS0_HUMAN Nuclear receptor subfamily 2 group C member 2 (Fragment) OS=Homo sapiens GN=NR2C2 PE=1 SV=1;sp|P49116|NR2C2_HUMAN Nuclear receptor subfamily 2 group C member 2 OS=Homo sapiens GN=NR2C2 PE=1 SV=1;sp|P49116-2|NR2C2_HUMAN Isoform 2 of N	3	2	2	2	2	1	2	0	2	1	1	2	1	0	0	0	2	1	2	0	2	1	1	2	1	0	0	0	2	1	2	0	2	1	1	2	1	0	0	0	11.2	11.2
C9JN15;E9PG73;Q13427-2;Q13427;C9JM79;C9JT64;C9J679	C9JN15;E9PG73;Q13427-2;Q13427;C9JM79	3;3;3;3;2;1;1	3;3;3;3;2;1;1	3;3;3;3;2;1;1	Peptidyl-prolyl cis-trans isomerase;Peptidyl-prolyl cis-trans isomerase G	PPIG	tr|C9JN15|C9JN15_HUMAN Peptidyl-prolyl cis-trans isomerase (Fragment) OS=Homo sapiens GN=PPIG PE=1 SV=1;tr|E9PG73|E9PG73_HUMAN Peptidyl-prolyl cis-trans isomerase G OS=Homo sapiens GN=PPIG PE=1 SV=1;sp|Q13427-2|PPIG_HUMAN Isoform 2 of Peptidyl-prolyl cis-t	7	3	3	3	3	2	2	1	2	2	3	3	3	0	0	0	3	2	2	1	2	2	3	3	3	0	0	0	3	2	2	1	2	2	3	3	3	0	0	0	12.6	12.6
C9JXB8;C9JNW5;P83731	C9JXB8;C9JNW5;P83731	2;2;2	2;2;2	2;2;2	60S ribosomal protein L24	RPL24	tr|C9JXB8|C9JXB8_HUMAN 60S ribosomal protein L24 OS=Homo sapiens GN=RPL24 PE=1 SV=1;tr|C9JNW5|C9JNW5_HUMAN 60S ribosomal protein L24 OS=Homo sapiens GN=RPL24 PE=1 SV=1;sp|P83731|RL24_HUMAN 60S ribosomal protein L24 OS=Homo sapiens GN=RPL24 PE=1 SV=1	3	2	2	2	2	2	2	2	2	2	2	2	2	0	2	2	2	2	2	2	2	2	2	2	2	0	2	2	2	2	2	2	2	2	2	2	2	0	2	2	15.7	15.7
C9JRY4;C9JNZ0;Q96IW7;C9JDJ8;F8WAU7;C9JR77;C9J463;C9JZ27	C9JRY4;C9JNZ0;Q96IW7;C9JDJ8;F8WAU7;C9JR77;C9J463;C9JZ27	4;4;4;3;2;2;2;2	4;4;4;3;2;2;2;2	4;4;4;3;2;2;2;2	Vesicle-trafficking protein SEC22a	SEC22A	tr|C9JRY4|C9JRY4_HUMAN Vesicle-trafficking protein SEC22a (Fragment) OS=Homo sapiens GN=SEC22A PE=1 SV=1;tr|C9JNZ0|C9JNZ0_HUMAN Vesicle-trafficking protein SEC22a (Fragment) OS=Homo sapiens GN=SEC22A PE=1 SV=8;sp|Q96IW7|SC22A_HUMAN Vesicle-trafficking prot	8	4	4	4	4	4	4	3	3	3	4	4	3	4	4	4	4	4	4	3	3	3	4	4	3	4	4	4	4	4	4	3	3	3	4	4	3	4	4	4	23.4	23.4
C9JPL0;Q9UK58-4;Q9UK58;Q9UK58-5	C9JPL0;Q9UK58-4;Q9UK58;Q9UK58-5	3;3;3;2	3;3;3;2	3;3;3;2	Cyclin-L1	CCNL1	tr|C9JPL0|C9JPL0_HUMAN Cyclin-L1 OS=Homo sapiens GN=CCNL1 PE=1 SV=1;sp|Q9UK58-4|CCNL1_HUMAN Isoform 2 of Cyclin-L1 OS=Homo sapiens GN=CCNL1;sp|Q9UK58|CCNL1_HUMAN Cyclin-L1 OS=Homo sapiens GN=CCNL1 PE=1 SV=1;sp|Q9UK58-5|CCNL1_HUMAN Isoform 3 of Cyclin-L1 OS	4	3	3	3	3	2	3	2	3	3	3	3	3	1	2	3	3	2	3	2	3	3	3	3	3	1	2	3	3	2	3	2	3	3	3	3	3	1	2	3	10	10
C9JPM4;P18085;C9JAK5;U3KQF2	C9JPM4;P18085;C9JAK5	5;5;4;1	5;5;4;1	3;3;3;1	ADP-ribosylation factor 4	ARF4	tr|C9JPM4|C9JPM4_HUMAN ADP-ribosylation factor 4 (Fragment) OS=Homo sapiens GN=ARF4 PE=1 SV=1;sp|P18085|ARF4_HUMAN ADP-ribosylation factor 4 OS=Homo sapiens GN=ARF4 PE=1 SV=3;tr|C9JAK5|C9JAK5_HUMAN ADP-ribosylation factor 4 OS=Homo sapiens GN=ARF4 PE=1 SV=	4	5	5	3	5	5	5	3	4	3	3	5	4	1	4	5	5	5	5	3	4	3	3	5	4	1	4	5	3	3	3	1	2	1	1	3	2	0	2	3	51.2	51.2
C9JTT8;Q68DU7;H7C1N3;O15155-2;O15155	C9JTT8;Q68DU7;H7C1N3;O15155-2;O15155	1;1;1;1;1	1;1;1;1;1	1;1;1;1;1	BET1 homolog	BET1;DKFZp781C0425	tr|C9JTT8|C9JTT8_HUMAN BET1 homolog OS=Homo sapiens GN=BET1 PE=1 SV=1;tr|Q68DU7|Q68DU7_HUMAN BET1 homolog OS=Homo sapiens GN=DKFZp781C0425 PE=1 SV=1;tr|H7C1N3|H7C1N3_HUMAN BET1 homolog (Fragment) OS=Homo sapiens GN=BET1 PE=1 SV=1;sp|O15155-2|BET1_HUMAN Iso	5	1	1	1	1	1	1	1	1	1	1	1	1	1	1	1	1	1	1	1	1	1	1	1	1	1	1	1	1	1	1	1	1	1	1	1	1	1	1	1	11.2	11.2
C9JW96;P35232;C9JZ20;E7ESE2;E9PCW0;P35232-2;D6RBK0	C9JW96;P35232;C9JZ20;E7ESE2;E9PCW0	7;7;6;6;6;3;2	7;7;6;6;6;3;2	7;7;6;6;6;3;2	Prohibitin	PHB	tr|C9JW96|C9JW96_HUMAN Prohibitin (Fragment) OS=Homo sapiens GN=PHB PE=1 SV=2;sp|P35232|PHB_HUMAN Prohibitin OS=Homo sapiens GN=PHB PE=1 SV=1;tr|C9JZ20|C9JZ20_HUMAN Prohibitin (Fragment) OS=Homo sapiens GN=PHB PE=1 SV=1;tr|E7ESE2|E7ESE2_HUMAN Prohibitin (F	7	7	7	7	5	7	7	6	7	6	6	7	7	5	6	7	5	7	7	6	7	6	6	7	7	5	6	7	5	7	7	6	7	6	6	7	7	5	6	7	33.3	33.3
C9JYN0;Q16563-2;Q16563;A0A0U1RQT9;H7C4J8	C9JYN0;Q16563-2;Q16563	5;5;4;1;1	5;5;4;1;1	5;5;4;1;1	Synaptophysin-like protein 1	SYPL1	tr|C9JYN0|C9JYN0_HUMAN Synaptophysin-like protein 1 OS=Homo sapiens GN=SYPL1 PE=1 SV=1;sp|Q16563-2|SYPL1_HUMAN Isoform 2 of Synaptophysin-like protein 1 OS=Homo sapiens GN=SYPL1;sp|Q16563|SYPL1_HUMAN Synaptophysin-like protein 1 OS=Homo sapiens GN=SYPL1 PE	5	5	5	5	3	5	3	5	5	5	4	3	3	4	4	4	3	5	3	5	5	5	4	3	3	4	4	4	3	5	3	5	5	5	4	3	3	4	4	4	27.7	27.7
C9K0C7;Q9NV64	C9K0C7;Q9NV64	1;1	1;1	1;1	Transmembrane protein 39A	TMEM39A	tr|C9K0C7|C9K0C7_HUMAN Transmembrane protein 39A (Fragment) OS=Homo sapiens GN=TMEM39A PE=1 SV=1;sp|Q9NV64|TM39A_HUMAN Transmembrane protein 39A OS=Homo sapiens GN=TMEM39A PE=2 SV=1	2	1	1	1	1	1	1	1	1	1	1	0	1	0	1	1	1	1	1	1	1	1	1	0	1	0	1	1	1	1	1	1	1	1	1	0	1	0	1	1	6.7	6.7
CON__P00761	CON__P00761	8	8	8				1	8	8	8	7	7	8	7	7	7	7	7	7	7	7	6	7	7	8	7	7	7	7	7	7	7	7	6	7	7	8	7	7	7	7	7	7	7	7	6	49.8	49.8
CON__P01966;G3V1N2;P69905	CON__P01966	5;1;1	5;1;1	5;1;1				3	5	5	5	5	5	5	5	5	5	5	5	5	4	5	5	5	5	5	5	5	5	5	5	5	4	5	5	5	5	5	5	5	5	5	5	5	4	5	5	65.5	65.5
CON__P02533;P02533;CON__Q61782;K7ELP7	CON__P02533;P02533	22;22;4;1	19;19;4;1	3;3;1;0	Keratin, type I cytoskeletal 14	KRT14	;sp|P02533|K1C14_HUMAN Keratin, type I cytoskeletal 14 OS=Homo sapiens GN=KRT14 PE=1 SV=4	4	22	19	3	21	18	13	16	8	22	17	12	14	15	7	22	18	15	10	13	5	19	14	9	11	12	4	19	3	3	0	2	1	3	2	1	1	2	0	3	50	45.1
CON__P02535-1	CON__P02535-1	9	1	1				1	9	1	1	9	8	6	7	7	8	7	8	8	6	5	8	1	0	0	0	0	0	0	0	0	0	0	0	1	0	0	0	0	0	0	0	0	0	0	0	15.3	4
CON__P02538;P02538;CON__O95678;O95678	CON__P02538;P02538	28;28;10;10	3;3;1;1	2;2;0;0	Keratin, type II cytoskeletal 6A	KRT6A	;sp|P02538|K2C6A_HUMAN Keratin, type II cytoskeletal 6A OS=Homo sapiens GN=KRT6A PE=1 SV=3	4	28	3	2	18	23	14	16	15	25	22	14	17	10	11	25	2	3	2	1	2	3	3	1	2	0	1	3	1	2	1	1	1	2	2	1	1	0	1	2	44.3	5.3
CON__P02662	CON__P02662	3	3	3				1	3	3	3	3	3	3	3	3	3	3	3	3	3	3	3	3	3	3	3	3	3	3	3	3	3	3	3	3	3	3	3	3	3	3	3	3	3	3	3	18.6	18.6
CON__P02663	CON__P02663	5	5	5				1	5	5	5	4	4	5	3	3	1	4	5	4	5	4	4	4	4	5	3	3	1	4	5	4	5	4	4	4	4	5	3	3	1	4	5	4	5	4	4	30	30
CON__P02666	CON__P02666	2	2	2				1	2	2	2	2	2	2	2	2	2	2	2	2	2	2	1	2	2	2	2	2	2	2	2	2	2	2	1	2	2	2	2	2	2	2	2	2	2	2	1	15.8	15.8
CON__P02668	CON__P02668	6	6	6				1	6	6	6	5	5	5	5	5	5	4	5	5	5	6	4	5	5	5	5	5	5	4	5	5	5	6	4	5	5	5	5	5	5	4	5	5	5	6	4	43.2	43.2
CON__P02754	CON__P02754	7	7	7				1	7	7	7	4	4	4	5	5	5	6	7	5	6	7	6	4	4	4	5	5	5	6	7	5	6	7	6	4	4	4	5	5	5	6	7	5	6	7	6	43.8	43.8
CON__P02768-1;P02768;A0A0C4DGB6;A0A087WWT3;P02768-3;H0YA55;D6RHD5;B7WNR0;C9JKR2;P02768-2;H7C013	CON__P02768-1;P02768;A0A0C4DGB6;A0A087WWT3;P02768-3;H0YA55;D6RHD5;B7WNR0;C9JKR2;P02768-2	32;32;30;23;23;22;21;21;18;18;13	32;32;30;23;23;22;21;21;18;18;13	28;28;26;20;20;18;18;18;15;15;12	Serum albumin	ALB	;sp|P02768|ALBU_HUMAN Serum albumin OS=Homo sapiens GN=ALB PE=1 SV=2;tr|A0A0C4DGB6|A0A0C4DGB6_HUMAN Serum albumin OS=Homo sapiens GN=ALB PE=1 SV=1;tr|A0A087WWT3|A0A087WWT3_HUMAN Serum albumin OS=Homo sapiens GN=ALB PE=1 SV=1;sp|P02768-3|ALBU_HUMAN Isoform	11	32	32	28	2	0	2	10	0	17	1	2	32	0	1	1	2	0	2	10	0	17	1	2	32	0	1	1	1	0	1	7	0	14	1	1	28	0	0	1	56.2	56.2
CON__P02769	CON__P02769	7	3	3				1	7	3	3	2	1	2	5	0	4	1	2	4	0	3	0	1	1	1	2	0	1	1	1	0	0	2	0	1	1	1	2	0	1	1	1	0	0	2	0	10	4.9
CON__P08779;P08779;CON__Q9Z2K1;CON__Q3ZAW8;K7ENW6;CON__A2A4G1;CON__P19012;P19012;K7ENV3;A8MT21;CON__P35900;CON__Q9D312;P19012-2;P35900;C9JTG5	CON__P08779;P08779	21;21;9;9;6;5;3;3;2;2;2;2;2;2;1	11;11;2;2;5;0;0;0;0;0;0;0;0;0;0	9;9;2;2;4;0;0;0;0;0;0;0;0;0;0	Keratin, type I cytoskeletal 16	KRT16	;sp|P08779|K1C16_HUMAN Keratin, type I cytoskeletal 16 OS=Homo sapiens GN=KRT16 PE=1 SV=4	15	21	11	9	11	15	11	15	8	21	19	7	13	11	5	19	2	5	2	5	3	11	9	0	5	2	0	9	1	4	2	5	3	9	7	0	4	1	0	8	41.2	23.9
CON__P13645;P13645;K7EMD9;P13646-2;CON__Q148H6;CON__Q7Z3Y7;Q7Z3Y7;CON__Q7Z3Z0;CON__Q7Z3Y8;CON__Q2M2I5;Q7Z3Z0;Q7Z3Y8;Q2M2I5;F8VZY9;CON__P05784;CON__A2AB72;CON__O76015;CON__O76014;P05783;O76014;O76015	CON__P13645;P13645	27;27;3;3;3;3;3;2;2;2;2;2;2;1;1;1;1;1;1;1;1	27;27;3;3;3;3;3;2;2;2;2;2;2;1;1;1;1;1;1;1;1	18;18;0;0;1;1;1;1;1;0;1;1;0;0;0;0;0;0;0;0;0	Keratin, type I cytoskeletal 10	KRT10	;sp|P13645|K1C10_HUMAN Keratin, type I cytoskeletal 10 OS=Homo sapiens GN=KRT10 PE=1 SV=6	21	27	27	18	27	27	19	21	21	24	23	21	22	19	16	26	27	27	19	21	21	24	23	21	22	19	16	26	18	18	12	13	13	15	15	12	13	12	10	17	53.5	53.5
CON__P13647;P13647;F8W0C6;H0YI76;H0YIN9;F8VV57	CON__P13647;P13647	29;29;11;11;9;6	18;18;3;8;6;6	6;6;0;3;1;3	Keratin, type II cytoskeletal 5	KRT5	;sp|P13647|K2C5_HUMAN Keratin, type II cytoskeletal 5 OS=Homo sapiens GN=KRT5 PE=1 SV=3	6	29	18	6	26	26	15	18	10	27	20	17	18	15	9	27	16	17	7	10	4	17	12	9	12	7	3	16	5	6	2	5	3	6	5	4	5	2	2	5	44.7	29
CON__P15636	CON__P15636	21	21	21				1	21	21	21	20	20	21	19	20	21	20	20	21	20	20	21	20	20	21	19	20	21	20	20	21	20	20	21	20	20	21	19	20	21	20	20	21	20	20	21	30	30
CON__P20930;P20930	CON__P20930;P20930	4;4	4;4	4;4	Filaggrin	FLG	;sp|P20930|FILA_HUMAN Filaggrin OS=Homo sapiens GN=FLG PE=1 SV=3	2	4	4	4	4	3	2	1	1	0	1	1	0	2	2	2	4	3	2	1	1	0	1	1	0	2	2	2	4	3	2	1	1	0	1	1	0	2	2	2	1.1	1.1
CON__P35527;P35527;K7EQQ3	CON__P35527;P35527;K7EQQ3	23;23;14	23;23;14	23;23;14	Keratin, type I cytoskeletal 9	KRT9	;sp|P35527|K1C9_HUMAN Keratin, type I cytoskeletal 9 OS=Homo sapiens GN=KRT9 PE=1 SV=3;tr|K7EQQ3|K7EQQ3_HUMAN Keratin, type I cytoskeletal 9 OS=Homo sapiens GN=KRT9 PE=1 SV=1	3	23	23	23	20	22	19	21	19	22	23	22	21	20	18	23	20	22	19	21	19	22	23	22	21	20	18	23	20	22	19	21	19	22	23	22	21	20	18	23	47	47
CON__P35908;P35908;CON__Q6NXH9;CON__Q7Z794;Q7Z794;H0YID6;CON__Q9R0H5;CON__P19013;P19013	CON__P35908;P35908	39;39;4;4;4;3;3;2;2	34;34;2;1;1;3;1;2;2	23;23;0;0;0;0;0;0;0	Keratin, type II cytoskeletal 2 epidermal	KRT2	;sp|P35908|K22E_HUMAN Keratin, type II cytoskeletal 2 epidermal OS=Homo sapiens GN=KRT2 PE=1 SV=2	9	39	34	23	39	36	26	25	18	33	32	22	31	20	17	36	34	31	21	20	14	28	27	17	27	16	13	31	23	22	15	13	8	19	18	11	19	8	8	22	65	60.9
CON__Q04695;Q04695;F5GWP8;K7EPJ9;K7ESE1;CON__P19001;J3QR55;CON__Q9C075;CON__Q99PS0;Q9C075	CON__Q04695;Q04695;F5GWP8;K7EPJ9	14;14;12;8;5;4;1;1;1;1	5;5;3;3;1;1;1;1;1;1	3;3;2;2;0;1;0;0;0;0	Keratin, type I cytoskeletal 17	KRT17	;sp|Q04695|K1C17_HUMAN Keratin, type I cytoskeletal 17 OS=Homo sapiens GN=KRT17 PE=1 SV=2;tr|F5GWP8|F5GWP8_HUMAN Keratin, type I cytoskeletal 17 OS=Homo sapiens GN=KRT17 PE=1 SV=2;tr|K7EPJ9|K7EPJ9_HUMAN Keratin, type I cytoskeletal 17 (Fragment) OS=Homo sa	10	14	5	3	11	10	6	7	4	14	7	5	6	6	4	13	2	4	1	1	2	5	1	1	2	0	1	4	1	2	0	1	2	3	1	1	1	0	1	2	33.8	13.9
CON__Q9UE12;CON__Q15323;Q15323;CON__Q9D646;CON__O76011;CON__Q14525;CON__A2A5Y0;CON__Q92764;C4AM86;CON__Q8IUT8;CON__Q14532;CON__Q497I4;CON__O76013;CON__REFSEQ:XP_986630;Q14525;O76013-2;O76011;Q14532;Q92764;O76013;CON__Q6NTB9;CON__O76009;O76009	CON__Q9UE12;CON__Q15323;Q15323;CON__Q9D646;CON__O76011;CON__Q14525;CON__A2A5Y0;CON__Q92764;C4AM86;CON__Q8IUT8;CON__Q14532;CON__Q497I4;CON__O76013;CON__REFSEQ:XP_986630;Q14525;O76013-2;O76011;Q14532;Q92764;O76013	3;3;3;2;2;2;2;2;2;2;2;2;2;2;2;2;2;2;2;2;1;1;1	2;2;2;2;2;1;1;1;1;2;1;1;1;1;1;1;2;1;1;1;1;1;1	2;2;2;2;2;1;1;1;1;2;1;1;1;1;1;1;2;1;1;1;1;1;1	Keratin, type I cuticular Ha1;Keratin, type I cuticular Ha3-II;Keratin, type I cuticular Ha6;Keratin, type I cuticular Ha4;Keratin, type I cuticular Ha2;Keratin, type I cuticular Ha5	KRT31;KRT35;KRT33B;KRT36;KRT34;KRT32	;;sp|Q15323|K1H1_HUMAN Keratin, type I cuticular Ha1 OS=Homo sapiens GN=KRT31 PE=1 SV=3;;;;;;tr|C4AM86|C4AM86_HUMAN Keratin, type I cuticular Ha5 OS=Homo sapiens GN=KRT35 PE=1 SV=1;;;;;;sp|Q14525|KT33B_HUMAN Keratin, type I cuticular Ha3-II OS=Homo sapiens	23	3	2	2	2	2	2	2	2	3	2	2	2	3	2	3	1	1	1	1	1	2	1	1	1	2	1	2	1	1	1	1	1	2	1	1	1	2	1	2	6.7	5
CON__Q3SX09;A8MUF7;F8W6P5;E9PEW8;E9PBW4;E9PFT6;CON__P02070;P69892;P69891;P68871;P02100;P02042	CON__Q3SX09;A8MUF7;F8W6P5;E9PEW8;E9PBW4;E9PFT6;CON__P02070;P69892;P69891;P68871;P02100;P02042	2;1;1;1;1;1;1;1;1;1;1;1	2;1;1;1;1;1;1;1;1;1;1;1	2;1;1;1;1;1;1;1;1;1;1;1	Hemoglobin subunit gamma-2;Hemoglobin subunit gamma-1;Hemoglobin subunit beta;LVV-hemorphin-7;Spinorphin;Hemoglobin subunit epsilon;Hemoglobin subunit delta	HBE1;HBB;HBD;HBG2;HBG1	;tr|A8MUF7|A8MUF7_HUMAN Hemoglobin subunit epsilon (Fragment) OS=Homo sapiens GN=HBE1 PE=1 SV=1;tr|F8W6P5|F8W6P5_HUMAN Hemoglobin subunit beta (Fragment) OS=Homo sapiens GN=HBB PE=1 SV=1;tr|E9PEW8|E9PEW8_HUMAN Hemoglobin subunit delta (Fragment) OS=Homo sa	12	2	2	2	1	1	2	1	2	2	2	2	2	1	2	2	1	1	2	1	2	2	2	2	2	1	2	2	1	1	2	1	2	2	2	2	2	1	2	2	14.4	14.4
CON__Q5D862;Q5D862	CON__Q5D862;Q5D862	7;7	7;7	7;7	Filaggrin-2	FLG2	;sp|Q5D862|FILA2_HUMAN Filaggrin-2 OS=Homo sapiens GN=FLG2 PE=1 SV=1	2	7	7	7	7	5	2	3	1	4	1	1	2	1	0	5	7	5	2	3	1	4	1	1	2	1	0	5	7	5	2	3	1	4	1	1	2	1	0	5	5.8	5.8
CON__Q8N1N4-2;CON__Q7RTT2;Q8N1N4;Q8N1N4-2	CON__Q8N1N4-2;CON__Q7RTT2;Q8N1N4;Q8N1N4-2	6;6;6;5	4;4;4;3	4;4;4;3	Keratin, type II cytoskeletal 78	KRT78	;;sp|Q8N1N4|K2C78_HUMAN Keratin, type II cytoskeletal 78 OS=Homo sapiens GN=KRT78 PE=2 SV=2;sp|Q8N1N4-2|K2C78_HUMAN Isoform 2 of Keratin, type II cytoskeletal 78 OS=Homo sapiens GN=KRT78	4	6	4	4	6	3	2	1	1	4	1	1	1	2	1	3	4	2	1	0	0	3	0	0	0	0	0	1	4	2	1	0	0	3	0	0	0	0	0	1	11.5	8.6
CON__Q7Z3Y9;Q7Z3Y9	CON__Q7Z3Y9;Q7Z3Y9	2;2	1;1	1;1	Keratin, type I cytoskeletal 26	KRT26	;sp|Q7Z3Y9|K1C26_HUMAN Keratin, type I cytoskeletal 26 OS=Homo sapiens GN=KRT26 PE=1 SV=2	2	2	1	1	2	2	1	1	1	2	1	2	2	2	2	1	1	1	0	0	0	1	0	1	1	1	1	0	1	1	0	0	0	1	0	1	1	1	1	0	3.4	1.5
CON__Q86YZ3;Q86YZ3	CON__Q86YZ3;Q86YZ3	6;6	6;6	6;6	Hornerin	HRNR	;sp|Q86YZ3|HORN_HUMAN Hornerin OS=Homo sapiens GN=HRNR PE=1 SV=2	2	6	6	6	5	6	3	6	2	4	5	5	3	4	2	6	5	6	3	6	2	4	5	5	3	4	2	6	5	6	3	6	2	4	5	5	3	4	2	6	8.9	8.9
H0Y8R9;D6R935;O94955	H0Y8R9;D6R935;O94955	1;1;1	1;1;1	1;1;1	Rho-related BTB domain-containing protein 3	RHOBTB3	tr|H0Y8R9|H0Y8R9_HUMAN Rho-related BTB domain-containing protein 3 (Fragment) OS=Homo sapiens GN=RHOBTB3 PE=1 SV=1;tr|D6R935|D6R935_HUMAN Rho-related BTB domain-containing protein 3 (Fragment) OS=Homo sapiens GN=RHOBTB3 PE=1 SV=7;sp|O94955|RHBT3_HUMAN Rho-	3	1	1	1	1	1	1	0	0	1	0	0	0	0	1	1	1	1	1	0	0	1	0	0	0	0	1	1	1	1	1	0	0	1	0	0	0	0	1	1	15.5	15.5
D6RCF4;Q8N5K1	D6RCF4;Q8N5K1	2;2	2;2	2;2	CDGSH iron-sulfur domain-containing protein 2	CISD2	tr|D6RCF4|D6RCF4_HUMAN CDGSH iron-sulfur domain-containing protein 2 OS=Homo sapiens GN=CISD2 PE=1 SV=1;sp|Q8N5K1|CISD2_HUMAN CDGSH iron-sulfur domain-containing protein 2 OS=Homo sapiens GN=CISD2 PE=1 SV=1	2	2	2	2	1	1	2	1	1	1	1	2	1	1	2	2	1	1	2	1	1	1	1	2	1	1	2	2	1	1	2	1	1	1	1	2	1	1	2	2	15.2	15.2
D6RE79;Q14728;D6RIZ4;D6RA47	D6RE79;Q14728;D6RIZ4;D6RA47	4;4;3;2	4;4;3;2	4;4;3;2	Major facilitator superfamily domain-containing protein 10	MFSD10	tr|D6RE79|D6RE79_HUMAN Major facilitator superfamily domain-containing protein 10 OS=Homo sapiens GN=MFSD10 PE=1 SV=1;sp|Q14728|MFS10_HUMAN Major facilitator superfamily domain-containing protein 10 OS=Homo sapiens GN=MFSD10 PE=1 SV=1;tr|D6RIZ4|D6RIZ4_HUMA	4	4	4	4	4	4	3	2	3	3	3	2	4	3	4	4	4	4	3	2	3	3	3	2	4	3	4	4	4	4	3	2	3	3	3	2	4	3	4	4	9	9
D6REK2;H0Y9T3;Q8WV44-4;Q8WV44-2;Q8WV44	D6REK2;H0Y9T3;Q8WV44-4;Q8WV44-2;Q8WV44	2;2;2;2;2	2;2;2;2;2	2;2;2;2;2	E3 ubiquitin-protein ligase TRIM41	TRIM41	tr|D6REK2|D6REK2_HUMAN E3 ubiquitin-protein ligase TRIM41 (Fragment) OS=Homo sapiens GN=TRIM41 PE=1 SV=1;tr|H0Y9T3|H0Y9T3_HUMAN E3 ubiquitin-protein ligase TRIM41 (Fragment) OS=Homo sapiens GN=TRIM41 PE=1 SV=1;sp|Q8WV44-4|TRI41_HUMAN Isoform 4 of E3 ubiqui	5	2	2	2	0	0	0	2	1	1	1	1	2	0	0	0	0	0	0	2	1	1	1	1	2	0	0	0	0	0	0	2	1	1	1	1	2	0	0	0	11.5	11.5
D6REL5;Q6UWZ7;A0A087WWJ9;A0A087WZ78;A0A087WXK1	D6REL5;Q6UWZ7;A0A087WWJ9	9;9;5;3;2	9;9;5;3;2	9;9;5;3;2	BRCA1-A complex subunit Abraxas	FAM175A	tr|D6REL5|D6REL5_HUMAN BRCA1-A complex subunit Abraxas OS=Homo sapiens GN=FAM175A PE=1 SV=1;sp|Q6UWZ7|F175A_HUMAN BRCA1-A complex subunit Abraxas OS=Homo sapiens GN=FAM175A PE=1 SV=2;tr|A0A087WWJ9|A0A087WWJ9_HUMAN BRCA1-A complex subunit Abraxas (Fragment)	5	9	9	9	0	0	4	7	8	8	7	7	9	0	0	0	0	0	4	7	8	8	7	7	9	0	0	0	0	0	4	7	8	8	7	7	9	0	0	0	29.2	29.2
D6RF48;Q9P2W9;D6RC71	D6RF48;Q9P2W9;D6RC71	4;4;2	4;4;2	4;4;2	Syntaxin-18	STX18	tr|D6RF48|D6RF48_HUMAN Syntaxin-18 OS=Homo sapiens GN=STX18 PE=1 SV=1;sp|Q9P2W9|STX18_HUMAN Syntaxin-18 OS=Homo sapiens GN=STX18 PE=1 SV=1;tr|D6RC71|D6RC71_HUMAN Syntaxin-18 (Fragment) OS=Homo sapiens GN=STX18 PE=1 SV=1	3	4	4	4	4	3	4	4	4	4	4	4	4	2	3	4	4	3	4	4	4	4	4	4	4	2	3	4	4	3	4	4	4	4	4	4	4	2	3	4	17.5	17.5
E7EM50;D6RFE8;E7EWV1;Q5H8A4-5;Q5H8A4-6;Q5H8A4-4;Q5H8A4-2;Q5H8A4;D6R9J9;Q5H8A4-3	E7EM50;D6RFE8;E7EWV1;Q5H8A4-5;Q5H8A4-6;Q5H8A4-4;Q5H8A4-2;Q5H8A4;D6R9J9;Q5H8A4-3	2;2;2;2;2;2;2;2;1;1	2;2;2;2;2;2;2;2;1;1	2;2;2;2;2;2;2;2;1;1	GPI ethanolamine phosphate transferase 2	PIGG	tr|E7EM50|E7EM50_HUMAN GPI ethanolamine phosphate transferase 2 OS=Homo sapiens GN=PIGG PE=1 SV=1;tr|D6RFE8|D6RFE8_HUMAN GPI ethanolamine phosphate transferase 2 OS=Homo sapiens GN=PIGG PE=1 SV=1;tr|E7EWV1|E7EWV1_HUMAN GPI ethanolamine phosphate transferas	10	2	2	2	1	2	2	2	2	1	1	2	1	2	2	2	1	2	2	2	2	1	1	2	1	2	2	2	1	2	2	2	2	1	1	2	1	2	2	2	5.4	5.4
D6RFI3;E7EQR8;Q9GZM5;D6RGY8;H0Y9A1;D6RBQ1;D6RA04;D6RAY4	D6RFI3;E7EQR8;Q9GZM5;D6RGY8;H0Y9A1	4;4;4;3;2;1;1;1	4;4;4;3;2;1;1;1	4;4;4;3;2;1;1;1	Protein YIPF3;Protein YIPF3, 36 kDa form III	YIPF3	tr|D6RFI3|D6RFI3_HUMAN Protein YIPF3 (Fragment) OS=Homo sapiens GN=YIPF3 PE=1 SV=1;tr|E7EQR8|E7EQR8_HUMAN Protein YIPF3 OS=Homo sapiens GN=YIPF3 PE=1 SV=1;sp|Q9GZM5|YIPF3_HUMAN Protein YIPF3 OS=Homo sapiens GN=YIPF3 PE=1 SV=1;tr|D6RGY8|D6RGY8_HUMAN Protein	8	4	4	4	4	4	3	3	3	4	2	4	3	3	4	4	4	4	3	3	3	4	2	4	3	3	4	4	4	4	3	3	3	4	2	4	3	3	4	4	20.6	20.6
D6RJF0;D6RHD3;Q9BS16;D6RBN6;D6RAX0;D6RC76	D6RJF0;D6RHD3;Q9BS16;D6RBN6;D6RAX0;D6RC76	2;2;2;1;1;1	2;2;2;1;1;1	2;2;2;1;1;1	Centromere protein K	CENPK	tr|D6RJF0|D6RJF0_HUMAN Centromere protein K OS=Homo sapiens GN=CENPK PE=1 SV=1;tr|D6RHD3|D6RHD3_HUMAN Centromere protein K OS=Homo sapiens GN=CENPK PE=1 SV=1;sp|Q9BS16|CENPK_HUMAN Centromere protein K OS=Homo sapiens GN=CENPK PE=1 SV=1;tr|D6RBN6|D6RBN6_HUM	6	2	2	2	0	0	0	2	2	2	2	2	2	0	0	0	0	0	0	2	2	2	2	2	2	0	0	0	0	0	0	2	2	2	2	2	2	0	0	0	16	16
E5RFJ1;Q96MF7;E5RIM1;A0A087WTZ8;E5RHW9;H0YB96	E5RFJ1;Q96MF7	9;9;4;4;4;1	9;9;4;4;4;1	9;9;4;4;4;1	E3 SUMO-protein ligase NSE2	NSMCE2	tr|E5RFJ1|E5RFJ1_HUMAN E3 SUMO-protein ligase NSE2 OS=Homo sapiens GN=NSMCE2 PE=1 SV=1;sp|Q96MF7|NSE2_HUMAN E3 SUMO-protein ligase NSE2 OS=Homo sapiens GN=NSMCE2 PE=1 SV=2	6	9	9	9	5	7	6	9	9	9	8	8	9	0	0	0	5	7	6	9	9	9	8	8	9	0	0	0	5	7	6	9	9	9	8	8	9	0	0	0	41.2	41.2
E5RI39;G5E954;J3KP90;E5RFK5;P24863;E5RIH8;Q5JV82;E5RFX8;H0YBQ5;P24863-2	E5RI39;G5E954;J3KP90;E5RFK5;P24863;E5RIH8;Q5JV82;E5RFX8;H0YBQ5;P24863-2	3;3;3;3;3;2;2;2;2;2	3;3;3;3;3;2;2;2;2;2	3;3;3;3;3;2;2;2;2;2	Cyclin-C	CCNC	tr|E5RI39|E5RI39_HUMAN Cyclin-C (Fragment) OS=Homo sapiens GN=CCNC PE=1 SV=1;tr|G5E954|G5E954_HUMAN Cyclin C, isoform CRA_c OS=Homo sapiens GN=CCNC PE=1 SV=1;tr|J3KP90|J3KP90_HUMAN Cyclin-C OS=Homo sapiens GN=CCNC PE=1 SV=1;tr|E5RFK5|E5RFK5_HUMAN Cyclin-C	10	3	3	3	1	1	3	1	1	2	1	1	2	2	2	3	1	1	3	1	1	2	1	1	2	2	2	3	1	1	3	1	1	2	1	1	2	2	2	3	19.8	19.8
E5RGS2;Q9H6H4;Q9H6H4-2	E5RGS2;Q9H6H4;Q9H6H4-2	4;4;2	4;4;2	4;4;2	Receptor expression-enhancing protein;Receptor expression-enhancing protein 4	REEP4	tr|E5RGS2|E5RGS2_HUMAN Receptor expression-enhancing protein OS=Homo sapiens GN=REEP4 PE=1 SV=1;sp|Q9H6H4|REEP4_HUMAN Receptor expression-enhancing protein 4 OS=Homo sapiens GN=REEP4 PE=1 SV=1;sp|Q9H6H4-2|REEP4_HUMAN Isoform 2 of Receptor expression-enhanc	3	4	4	4	4	4	4	4	3	4	4	4	3	4	4	4	4	4	4	4	3	4	4	4	3	4	4	4	4	4	4	4	3	4	4	4	3	4	4	4	21.1	21.1
J3QLD9;E7EMK3;Q14254;K7EKW9	J3QLD9;E7EMK3;Q14254;K7EKW9	16;16;16;8	16;16;16;8	16;16;16;8	Flotillin-2	FLOT2	tr|J3QLD9|J3QLD9_HUMAN Flotillin-2 OS=Homo sapiens GN=FLOT2 PE=1 SV=1;tr|E7EMK3|E7EMK3_HUMAN Flotillin-2 OS=Homo sapiens GN=FLOT2 PE=1 SV=1;sp|Q14254|FLOT2_HUMAN Flotillin-2 OS=Homo sapiens GN=FLOT2 PE=1 SV=2;tr|K7EKW9|K7EKW9_HUMAN Flotillin-2 (Fragment) O	4	16	16	16	15	14	16	13	12	14	14	13	15	16	16	15	15	14	16	13	12	14	14	13	15	16	16	15	15	14	16	13	12	14	14	13	15	16	16	15	45.3	45.3
E7EN20;Q9UPN9;H0Y612	E7EN20;Q9UPN9;H0Y612	31;31;26	1;1;1	1;1;1	E3 ubiquitin-protein ligase TRIM33	TRIM33	tr|E7EN20|E7EN20_HUMAN E3 ubiquitin-protein ligase TRIM33 OS=Homo sapiens GN=TRIM33 PE=1 SV=2;sp|Q9UPN9|TRI33_HUMAN E3 ubiquitin-protein ligase TRIM33 OS=Homo sapiens GN=TRIM33 PE=1 SV=3;tr|H0Y612|H0Y612_HUMAN E3 ubiquitin-protein ligase TRIM33 (Fragment)	3	31	1	1	30	26	31	29	29	28	28	30	30	1	0	0	1	1	1	1	1	1	1	1	1	0	0	0	1	1	1	1	1	1	1	1	1	0	0	0	31.8	1.3
E7EN86;P52747-2;P52747-3;P52747;E7EX64;P36508-2;P36508	E7EN86;P52747-2;P52747-3;P52747;E7EX64;P36508-2;P36508	2;2;2;2;1;1;1	2;2;2;2;1;1;1	2;2;2;2;1;1;1	Zinc finger protein 143;Zinc finger protein 76	ZNF143;ZNF76	tr|E7EN86|E7EN86_HUMAN Zinc finger protein 143 OS=Homo sapiens GN=ZNF143 PE=1 SV=1;sp|P52747-2|ZN143_HUMAN Isoform 2 of Zinc finger protein 143 OS=Homo sapiens GN=ZNF143;sp|P52747-3|ZN143_HUMAN Isoform 3 of Zinc finger protein 143 OS=Homo sapiens GN=ZNF143	7	2	2	2	1	1	2	1	1	2	1	1	2	1	1	2	1	1	2	1	1	2	1	1	2	1	1	2	1	1	2	1	1	2	1	1	2	1	1	2	4.3	4.3
E7END7;P62820;P62820-2;A0A087WTI1;P62820-3;Q92928	E7END7;P62820;P62820-2	7;7;6;2;2;2	6;6;5;1;1;1	3;3;3;0;1;0	Ras-related protein Rab-1A	RAB1A	tr|E7END7|E7END7_HUMAN Ras-related protein Rab-1A OS=Homo sapiens GN=RAB1A PE=1 SV=1;sp|P62820|RAB1A_HUMAN Ras-related protein Rab-1A OS=Homo sapiens GN=RAB1A PE=1 SV=3;sp|P62820-2|RAB1A_HUMAN Isoform 2 of Ras-related protein Rab-1A OS=Homo sapiens GN=RAB1	6	7	6	3	7	7	7	7	7	6	7	7	7	6	7	5	6	6	6	6	6	5	6	6	6	5	6	4	3	3	3	3	3	3	3	3	3	2	3	2	32.9	26.6
K7EJL1;E7ENJ6;Q9BXS5;Q9BXS5-2;A0A087WZX7;K7EPJ8;K7EQX3;K7EJJ1;Q9Y6Q5;Q9Y6Q5-2	K7EJL1;E7ENJ6;Q9BXS5;Q9BXS5-2	5;5;5;5;2;1;1;1;1;1	5;5;5;5;2;1;1;1;1;1	5;5;5;5;2;1;1;1;1;1	AP-1 complex subunit mu-1	AP1M1	tr|K7EJL1|K7EJL1_HUMAN AP-1 complex subunit mu-1 OS=Homo sapiens GN=AP1M1 PE=1 SV=1;tr|E7ENJ6|E7ENJ6_HUMAN AP-1 complex subunit mu-1 OS=Homo sapiens GN=AP1M1 PE=1 SV=1;sp|Q9BXS5|AP1M1_HUMAN AP-1 complex subunit mu-1 OS=Homo sapiens GN=AP1M1 PE=1 SV=3;sp|Q9	10	5	5	5	5	4	4	4	4	4	4	5	4	2	4	5	5	4	4	4	4	4	4	5	4	2	4	5	5	4	4	4	4	4	4	5	4	2	4	5	18.2	18.2
E7EPB3;P50914	E7EPB3;P50914	1;1	1;1	1;1	60S ribosomal protein L14	RPL14	tr|E7EPB3|E7EPB3_HUMAN 60S ribosomal protein L14 OS=Homo sapiens GN=RPL14 PE=1 SV=1;sp|P50914|RL14_HUMAN 60S ribosomal protein L14 OS=Homo sapiens GN=RPL14 PE=1 SV=4	2	1	1	1	1	1	1	1	1	1	1	1	1	1	1	1	1	1	1	1	1	1	1	1	1	1	1	1	1	1	1	1	1	1	1	1	1	1	1	1	9.7	9.7
E7EQ34;O14653-3;O14653;O14653-2;I3L1K7;I3L4Z6;I3L0K1;I3L3V4	E7EQ34;O14653-3;O14653;O14653-2;I3L1K7;I3L4Z6;I3L0K1;I3L3V4	4;4;4;4;3;3;3;2	4;4;4;4;3;3;3;2	4;4;4;4;3;3;3;2	Golgi SNAP receptor complex member 2	GOSR2	tr|E7EQ34|E7EQ34_HUMAN Uncharacterized protein OS=Homo sapiens PE=4 SV=2;sp|O14653-3|GOSR2_HUMAN Isoform 3 of Golgi SNAP receptor complex member 2 OS=Homo sapiens GN=GOSR2;sp|O14653|GOSR2_HUMAN Golgi SNAP receptor complex member 2 OS=Homo sapiens GN=GOSR2	8	4	4	4	4	4	4	4	4	4	4	4	4	4	4	4	4	4	4	4	4	4	4	4	4	4	4	4	4	4	4	4	4	4	4	4	4	4	4	4	26.7	26.7
E7EQ57;Q03112-3;E7EUL6;Q03112-5;Q03112;A0A0C3SFZ7;Q03112-6;Q03112-4;H0YA13;D6RFY3;D6RDW0;Q9HAZ2-4;Q9HAZ2-2;Q9HAZ2-3;Q9HAZ2;C9JU02;H9KVD4;Q13465	E7EQ57;Q03112-3;E7EUL6;Q03112-5;Q03112;A0A0C3SFZ7;Q03112-6;Q03112-4;H0YA13;D6RFY3;D6RDW0;Q9HAZ2-4;Q9HAZ2-2;Q9HAZ2-3;Q9HAZ2	7;7;6;6;6;5;5;5;4;4;4;4;4;4;4;1;1;1	7;7;6;6;6;5;5;5;4;4;4;4;4;4;4;1;1;1	7;7;6;6;6;5;5;5;4;4;4;4;4;4;4;1;1;1	MDS1 and EVI1 complex locus protein EVI1;PR domain zinc finger protein 16	MECOM;PRDM16	tr|E7EQ57|E7EQ57_HUMAN MDS1 and EVI1 complex locus protein EVI1 OS=Homo sapiens GN=MECOM PE=1 SV=1;sp|Q03112-3|EVI1_HUMAN Isoform 2 of MDS1 and EVI1 complex locus protein EVI1 OS=Homo sapiens GN=MECOM;tr|E7EUL6|E7EUL6_HUMAN MDS1 and EVI1 complex locus prot	18	7	7	7	3	3	6	7	7	6	6	5	5	0	0	0	3	3	6	7	7	6	6	5	5	0	0	0	3	3	6	7	7	6	6	5	5	0	0	0	6.8	6.8
E7EQ72;Q15363;F5GX39	E7EQ72;Q15363;F5GX39	4;4;3	4;4;3	4;4;3	Transmembrane emp24 domain-containing protein 2	TMED2	tr|E7EQ72|E7EQ72_HUMAN Transmembrane emp24 domain-containing protein 2 (Fragment) OS=Homo sapiens GN=TMED2 PE=1 SV=2;sp|Q15363|TMED2_HUMAN Transmembrane emp24 domain-containing protein 2 OS=Homo sapiens GN=TMED2 PE=1 SV=1;tr|F5GX39|F5GX39_HUMAN Transmembra	3	4	4	4	3	3	4	3	4	4	4	4	4	2	4	3	3	3	4	3	4	4	4	4	4	2	4	3	3	3	4	3	4	4	4	4	4	2	4	3	30.1	30.1
E7EQI7;Q12768	E7EQI7;Q12768	5;5	5;5	5;5	WASH complex subunit strumpellin	KIAA0196	tr|E7EQI7|E7EQI7_HUMAN WASH complex subunit strumpellin OS=Homo sapiens GN=KIAA0196 PE=1 SV=1;sp|Q12768|STRUM_HUMAN WASH complex subunit strumpellin OS=Homo sapiens GN=KIAA0196 PE=1 SV=1	2	5	5	5	1	2	5	0	2	2	5	2	4	1	2	4	1	2	5	0	2	2	5	2	4	1	2	4	1	2	5	0	2	2	5	2	4	1	2	4	7.2	7.2
S4R3H4;E7EQT4;Q9UKV3;Q9UKV3-3;Q9UKV3-2;Q9UKV3-5;G3V3B0;G3V3T3	S4R3H4;E7EQT4;Q9UKV3;Q9UKV3-3;Q9UKV3-2;Q9UKV3-5;G3V3B0	7;7;7;6;6;6;5;3	7;7;7;6;6;6;5;3	7;7;7;6;6;6;5;3	Apoptotic chromatin condensation inducer in the nucleus	ACIN1	tr|S4R3H4|S4R3H4_HUMAN Apoptotic chromatin condensation inducer in the nucleus OS=Homo sapiens GN=ACIN1 PE=1 SV=1;tr|E7EQT4|E7EQT4_HUMAN Apoptotic chromatin condensation inducer in the nucleus OS=Homo sapiens GN=ACIN1 PE=1 SV=2;sp|Q9UKV3|ACINU_HUMAN Apopto	8	7	7	7	6	7	7	6	3	3	7	7	6	1	0	0	6	7	7	6	3	3	7	7	6	1	0	0	6	7	7	6	3	3	7	7	6	1	0	0	7.5	7.5
E7ERS3;Q86VM9;Q86VM9-2;H3BP01;H3BRH3;H3BRN6	E7ERS3;Q86VM9;Q86VM9-2	13;13;11;3;2;1	13;13;11;3;2;1	13;13;11;3;2;1	Zinc finger CCCH domain-containing protein 18	ZC3H18	tr|E7ERS3|E7ERS3_HUMAN Zinc finger CCCH domain-containing protein 18 OS=Homo sapiens GN=ZC3H18 PE=1 SV=1;sp|Q86VM9|ZCH18_HUMAN Zinc finger CCCH domain-containing protein 18 OS=Homo sapiens GN=ZC3H18 PE=1 SV=2;sp|Q86VM9-2|ZCH18_HUMAN Isoform 2 of Zinc finge	6	13	13	13	7	7	9	8	8	8	12	12	12	0	0	0	7	7	9	8	8	8	12	12	12	0	0	0	7	7	9	8	8	8	12	12	12	0	0	0	12.1	12.1
E7ESC6;Q9UIA9;H0YBE1;E5RIW1	E7ESC6;Q9UIA9	4;4;1;1	4;4;1;1	4;4;1;1	Exportin-7	XPO7	tr|E7ESC6|E7ESC6_HUMAN Exportin-7 OS=Homo sapiens GN=XPO7 PE=1 SV=1;sp|Q9UIA9|XPO7_HUMAN Exportin-7 OS=Homo sapiens GN=XPO7 PE=1 SV=3	4	4	4	4	4	3	4	3	3	4	4	3	3	3	4	4	4	3	4	3	3	4	4	3	3	3	4	4	4	3	4	3	3	4	4	3	3	3	4	4	4.3	4.3
E7ESP4;E7EMF1;E9PB77;D6RG08	E7ESP4;E7EMF1;E9PB77	18;15;12;2	1;1;1;0	1;1;1;0		ITGA2	tr|E7ESP4|E7ESP4_HUMAN Integrin alpha-2 OS=Homo sapiens GN=ITGA2 PE=1 SV=1;tr|E7EMF1|E7EMF1_HUMAN Integrin alpha-2 OS=Homo sapiens GN=ITGA2 PE=1 SV=1;tr|E9PB77|E9PB77_HUMAN Integrin alpha-2 OS=Homo sapiens GN=ITGA2 PE=1 SV=1	4	18	1	1	17	16	18	17	18	18	18	16	16	16	17	17	1	0	1	1	1	1	1	1	1	1	1	1	1	0	1	1	1	1	1	1	1	1	1	1	21.9	2.1
E7ET15;O15042-3;O15042-2;O15042	E7ET15;O15042-3;O15042-2;O15042	4;4;4;4	4;4;4;4	4;4;4;4	U2 snRNP-associated SURP motif-containing protein	U2SURP	tr|E7ET15|E7ET15_HUMAN U2 snRNP-associated SURP motif-containing protein OS=Homo sapiens GN=U2SURP PE=1 SV=1;sp|O15042-3|SR140_HUMAN Isoform 3 of U2 snRNP-associated SURP motif-containing protein OS=Homo sapiens GN=U2SURP;sp|O15042-2|SR140_HUMAN Isoform 2	4	4	4	4	2	4	4	4	3	4	4	4	4	1	2	3	2	4	4	4	3	4	4	4	4	1	2	3	2	4	4	4	3	4	4	4	4	1	2	3	5.4	5.4
E7ET49;Q8NCG7-2;Q8NCG7-4;Q8NCG7	E7ET49;Q8NCG7-2;Q8NCG7-4;Q8NCG7	5;5;5;5	5;5;5;5	5;5;5;5	Sn1-specific diacylglycerol lipase beta	DAGLB	tr|E7ET49|E7ET49_HUMAN Sn1-specific diacylglycerol lipase beta OS=Homo sapiens GN=DAGLB PE=1 SV=1;sp|Q8NCG7-2|DGLB_HUMAN Isoform 2 of Sn1-specific diacylglycerol lipase beta OS=Homo sapiens GN=DAGLB;sp|Q8NCG7-4|DGLB_HUMAN Isoform 4 of Sn1-specific diacylgl	4	5	5	5	5	3	5	3	4	4	5	3	4	4	4	5	5	3	5	3	4	4	5	3	4	4	4	5	5	3	5	3	4	4	5	3	4	4	4	5	10	10
E7ETY2;Q13428-7;J3KQ96;Q13428-6	E7ETY2;Q13428-7;J3KQ96;Q13428-6	37;37;36;36	1;1;1;1	1;1;1;1	Treacle protein	TCOF1	tr|E7ETY2|E7ETY2_HUMAN Treacle protein OS=Homo sapiens GN=TCOF1 PE=1 SV=1;sp|Q13428-7|TCOF_HUMAN Isoform 7 of Treacle protein OS=Homo sapiens GN=TCOF1;tr|J3KQ96|J3KQ96_HUMAN Treacle protein (Fragment) OS=Homo sapiens GN=TCOF1 PE=1 SV=1;sp|Q13428-6|TCOF_HUM	4	37	1	1	28	29	34	28	31	32	37	37	37	5	3	5	0	0	1	0	0	1	1	1	1	0	0	0	0	0	1	0	0	1	1	1	1	0	0	0	25.8	1.9
E7EU96;Q5U5J2;Q8NEV1;P68400;P68400-2;A0A087WY74	E7EU96;Q5U5J2;Q8NEV1;P68400;P68400-2	6;6;6;6;3;2	6;6;6;6;3;2	6;6;6;6;3;2	Casein kinase II subunit alpha 3;Casein kinase II subunit alpha	CSNK2A1;CSNK2A3	tr|E7EU96|E7EU96_HUMAN Casein kinase II subunit alpha OS=Homo sapiens GN=CSNK2A1 PE=1 SV=1;tr|Q5U5J2|Q5U5J2_HUMAN CSNK2A1 protein OS=Homo sapiens GN=CSNK2A1 PE=1 SV=1;sp|Q8NEV1|CSK23_HUMAN Casein kinase II subunit alpha 3 OS=Homo sapiens GN=CSNK2A3 PE=1 SV	6	6	6	6	4	4	4	5	3	5	5	6	5	1	4	5	4	4	4	5	3	5	5	6	5	1	4	5	4	4	4	5	3	5	5	6	5	1	4	5	22.3	22.3
E7EUI6	E7EUI6	7	1	1	Integrin beta	ITGB1	tr|E7EUI6|E7EUI6_HUMAN Integrin beta (Fragment) OS=Homo sapiens GN=ITGB1 PE=1 SV=1	1	7	1	1	7	7	7	7	6	6	5	6	6	7	7	7	1	1	1	1	1	1	1	1	1	1	1	1	1	1	1	1	1	1	1	1	1	1	1	1	42.8	8.6
E7EX73;E9PGM1;E7EUU4;Q04637-6;Q04637-7;Q04637-5;Q04637-4;Q04637-3;Q04637;Q04637-8;Q04637-9;A0A0A0MR52;H7C044;C9J6B6;C9JF13;H7C0V6;C9J2Z7;C9K073	E7EX73;E9PGM1;E7EUU4;Q04637-6;Q04637-7;Q04637-5;Q04637-4;Q04637-3;Q04637;Q04637-8;Q04637-9;A0A0A0MR52	7;7;7;7;7;7;7;7;7;7;7;4;2;2;2;1;1;1	7;7;7;7;7;7;7;7;7;7;7;4;2;2;2;1;1;1	7;7;7;7;7;7;7;7;7;7;7;4;2;2;2;1;1;1	Eukaryotic translation initiation factor 4 gamma 1	EIF4G1	tr|E7EX73|E7EX73_HUMAN Eukaryotic translation initiation factor 4 gamma 1 OS=Homo sapiens GN=EIF4G1 PE=1 SV=1;tr|E9PGM1|E9PGM1_HUMAN Eukaryotic translation initiation factor 4 gamma 1 OS=Homo sapiens GN=EIF4G1 PE=1 SV=1;tr|E7EUU4|E7EUU4_HUMAN Eukaryotic tr	18	7	7	7	7	7	7	6	7	7	7	7	7	5	7	7	7	7	7	6	7	7	7	7	7	5	7	7	7	7	7	6	7	7	7	7	7	5	7	7	7	7
E7EVJ5;Q96F07-2;Q96F07;H7C229;E7EW33;A0A087WVE1;A0A087WTQ3;A0A087WWZ1	E7EVJ5;Q96F07-2;Q96F07;H7C229;E7EW33	15;15;15;13;12;3;3;3	5;5;5;4;4;1;1;1	5;5;5;4;4;1;1;1	Cytoplasmic FMR1-interacting protein 2	CYFIP2	tr|E7EVJ5|E7EVJ5_HUMAN Cytoplasmic FMR1-interacting protein 2 OS=Homo sapiens GN=CYFIP2 PE=1 SV=1;sp|Q96F07-2|CYFP2_HUMAN Isoform 2 of Cytoplasmic FMR1-interacting protein 2 OS=Homo sapiens GN=CYFIP2;sp|Q96F07|CYFP2_HUMAN Cytoplasmic FMR1-interacting prote	8	15	5	5	13	14	15	14	13	15	15	14	13	13	15	15	4	5	5	4	4	5	5	5	3	4	5	5	4	5	5	4	4	5	5	5	3	4	5	5	15.2	5.4
E7EVQ6;Q14534;H0YBN7;E5RJH9	E7EVQ6;Q14534	17;17;6;4	17;17;6;4	17;17;6;4	Squalene monooxygenase	SQLE	tr|E7EVQ6|E7EVQ6_HUMAN Squalene monooxygenase OS=Homo sapiens GN=SQLE PE=1 SV=1;sp|Q14534|ERG1_HUMAN Squalene monooxygenase OS=Homo sapiens GN=SQLE PE=1 SV=3	4	17	17	17	17	17	16	16	16	15	17	17	16	17	17	17	17	17	16	16	16	15	17	17	16	17	17	17	17	17	16	16	16	15	17	17	16	17	17	17	46.6	46.6
E7EWP0;H0Y886;O43674-2;O43674	E7EWP0;H0Y886;O43674-2;O43674	4;4;4;4	4;4;4;4	4;4;4;4	NADH dehydrogenase [ubiquinone] 1 beta subcomplex subunit 5, mitochondrial	NDUFB5	tr|E7EWP0|E7EWP0_HUMAN NADH dehydrogenase [ubiquinone] 1 beta subcomplex subunit 5, mitochondrial OS=Homo sapiens GN=NDUFB5 PE=1 SV=1;tr|H0Y886|H0Y886_HUMAN NADH dehydrogenase [ubiquinone] 1 beta subcomplex subunit 5, mitochondrial (Fragment) OS=Homo sapie	4	4	4	4	3	4	4	3	3	2	4	4	4	4	4	4	3	4	4	3	3	2	4	4	4	4	4	4	3	4	4	3	3	2	4	4	4	4	4	4	22.6	22.6
H3BVG8;F5H7K1;E7EWW0;Q7Z3J2	H3BVG8;F5H7K1;E7EWW0;Q7Z3J2	1;1;1;1	1;1;1;1	1;1;1;1	UPF0505 protein C16orf62	C16orf62	tr|H3BVG8|H3BVG8_HUMAN UPF0505 protein C16orf62 OS=Homo sapiens GN=C16orf62 PE=1 SV=2;tr|F5H7K1|F5H7K1_HUMAN UPF0505 protein C16orf62 OS=Homo sapiens GN=C16orf62 PE=1 SV=1;tr|E7EWW0|E7EWW0_HUMAN UPF0505 protein C16orf62 OS=Homo sapiens GN=C16orf62 PE=1 SV=	4	1	1	1	0	1	1	0	1	1	1	1	1	1	1	1	0	1	1	0	1	1	1	1	1	1	1	1	0	1	1	0	1	1	1	1	1	1	1	1	2.9	2.9
E7EX60;Q5T7F0;E9PEP6;O14786-3;O14786-2;O14786;Q5JWQ4;Q5JWQ6;H0Y4A0	E7EX60;Q5T7F0;E9PEP6;O14786-3;O14786-2;O14786;Q5JWQ4;Q5JWQ6	3;3;3;3;3;3;2;2;1	3;3;3;3;3;3;2;2;1	3;3;3;3;3;3;2;2;1	Neuropilin-1	NRP1	tr|E7EX60|E7EX60_HUMAN Neuropilin-1 OS=Homo sapiens GN=NRP1 PE=1 SV=1;tr|Q5T7F0|Q5T7F0_HUMAN Neuropilin-1 OS=Homo sapiens GN=NRP1 PE=1 SV=1;tr|E9PEP6|E9PEP6_HUMAN Neuropilin-1 OS=Homo sapiens GN=NRP1 PE=1 SV=2;sp|O14786-3|NRP1_HUMAN Isoform 3 of Neuropilin	9	3	3	3	2	3	3	1	3	3	2	3	2	3	3	2	2	3	3	1	3	3	2	3	2	3	3	2	2	3	3	1	3	3	2	3	2	3	3	2	7.5	7.5
E9PDF6;O43795-2;O43795;H7C2Y7;E7EQD9	E9PDF6;O43795-2;O43795;H7C2Y7;E7EQD9	2;2;2;1;1	2;2;2;1;1	2;2;2;1;1	Unconventional myosin-Ib	MYO1B	tr|E9PDF6|E9PDF6_HUMAN Unconventional myosin-Ib OS=Homo sapiens GN=MYO1B PE=1 SV=1;sp|O43795-2|MYO1B_HUMAN Isoform 2 of Unconventional myosin-Ib OS=Homo sapiens GN=MYO1B;sp|O43795|MYO1B_HUMAN Unconventional myosin-Ib OS=Homo sapiens GN=MYO1B PE=1 SV=3;tr|H	5	2	2	2	2	1	2	0	2	2	2	2	1	0	2	2	2	1	2	0	2	2	2	2	1	0	2	2	2	1	2	0	2	2	2	2	1	0	2	2	3.1	3.1
H0Y547;E9PEJ6;P98196;H0Y8F0	H0Y547;E9PEJ6;P98196;H0Y8F0	2;2;2;1	2;2;2;1	2;2;2;1	Phospholipid-transporting ATPase;Probable phospholipid-transporting ATPase IH	ATP11A	tr|H0Y547|H0Y547_HUMAN Phospholipid-transporting ATPase (Fragment) OS=Homo sapiens GN=ATP11A PE=1 SV=1;tr|E9PEJ6|E9PEJ6_HUMAN Phospholipid-transporting ATPase OS=Homo sapiens GN=ATP11A PE=1 SV=1;sp|P98196|AT11A_HUMAN Probable phospholipid-transporting ATPa	4	2	2	2	0	2	2	0	0	1	0	1	0	1	2	2	0	2	2	0	0	1	0	1	0	1	2	2	0	2	2	0	0	1	0	1	0	1	2	2	4.2	4.2
E9PEP7;P17010-2;P17010;P17010-3;P08048-2;P08048-3;P08048	E9PEP7;P17010-2;P17010;P17010-3;P08048-2;P08048-3;P08048	9;9;9;9;8;8;8	9;9;9;9;8;8;8	9;9;9;9;8;8;8	Zinc finger X-chromosomal protein;Zinc finger Y-chromosomal protein	ZFX;ZFY	tr|E9PEP7|E9PEP7_HUMAN Zinc finger X-chromosomal protein OS=Homo sapiens GN=ZFX PE=1 SV=1;sp|P17010-2|ZFX_HUMAN Isoform 2 of Zinc finger X-chromosomal protein OS=Homo sapiens GN=ZFX;sp|P17010|ZFX_HUMAN Zinc finger X-chromosomal protein OS=Homo sapiens GN=Z	7	9	9	9	7	7	9	9	9	9	9	9	8	6	8	9	7	7	9	9	9	9	9	9	8	6	8	9	7	7	9	9	9	9	9	9	8	6	8	9	14.6	14.6
E9PF10;O75694-2;O75694	E9PF10;O75694-2;O75694	16;16;16	16;16;16	16;16;16	Nuclear pore complex protein Nup155	NUP155	tr|E9PF10|E9PF10_HUMAN Nuclear pore complex protein Nup155 OS=Homo sapiens GN=NUP155 PE=1 SV=1;sp|O75694-2|NU155_HUMAN Isoform 2 of Nuclear pore complex protein Nup155 OS=Homo sapiens GN=NUP155;sp|O75694|NU155_HUMAN Nuclear pore complex protein Nup155 OS=H	3	16	16	16	15	16	15	14	14	15	12	12	12	14	16	16	15	16	15	14	14	15	12	12	12	14	16	16	15	16	15	14	14	15	12	12	12	14	16	16	17	17
E9PFE2;Q9UHL9-2;Q9UHL9;Q9UHL9-3;H7C4Q8	E9PFE2;Q9UHL9-2;Q9UHL9;Q9UHL9-3	22;22;22;22;7	22;22;22;22;7	22;22;22;22;7	General transcription factor II-I repeat domain-containing protein 1	GTF2IRD1	tr|E9PFE2|E9PFE2_HUMAN General transcription factor II-I repeat domain-containing protein 1 OS=Homo sapiens GN=GTF2IRD1 PE=1 SV=1;sp|Q9UHL9-2|GT2D1_HUMAN Isoform 2 of General transcription factor II-I repeat domain-containing protein 1 OS=Homo sapiens GN=G	5	22	22	22	20	21	21	17	18	17	19	20	17	1	1	1	20	21	21	17	18	17	19	20	17	1	1	1	20	21	21	17	18	17	19	20	17	1	1	1	28.3	28.3
E9PGT1;Q15631;H7C1D4;Q15631-2;A0A0J9YVW2	E9PGT1;Q15631;H7C1D4	7;7;4;3;1	7;7;4;3;1	7;7;4;3;1	Translin	TSN	tr|E9PGT1|E9PGT1_HUMAN Translin OS=Homo sapiens GN=TSN PE=1 SV=1;sp|Q15631|TSN_HUMAN Translin OS=Homo sapiens GN=TSN PE=1 SV=1;tr|H7C1D4|H7C1D4_HUMAN Translin (Fragment) OS=Homo sapiens GN=TSN PE=1 SV=1	5	7	7	7	7	7	7	7	7	7	7	7	7	7	7	7	7	7	7	7	7	7	7	7	7	7	7	7	7	7	7	7	7	7	7	7	7	7	7	7	45.7	45.7
E9PH82;Q8NCA5-2;Q8NCA5	E9PH82;Q8NCA5-2;Q8NCA5	1;1;1	1;1;1	1;1;1	Protein FAM98A	FAM98A	tr|E9PH82|E9PH82_HUMAN Protein FAM98A OS=Homo sapiens GN=FAM98A PE=1 SV=1;sp|Q8NCA5-2|FA98A_HUMAN Isoform 2 of Protein FAM98A OS=Homo sapiens GN=FAM98A;sp|Q8NCA5|FA98A_HUMAN Protein FAM98A OS=Homo sapiens GN=FAM98A PE=1 SV=1	3	1	1	1	1	0	1	1	1	1	1	1	1	0	1	1	1	0	1	1	1	1	1	1	1	0	1	1	1	0	1	1	1	1	1	1	1	0	1	1	4.8	4.8
E9PHH8;Q9Y6X2;E7ESB4	E9PHH8;Q9Y6X2	17;17;5	15;15;4	15;15;4	E3 SUMO-protein ligase PIAS3	PIAS3	tr|E9PHH8|E9PHH8_HUMAN E3 SUMO-protein ligase PIAS3 OS=Homo sapiens GN=PIAS3 PE=1 SV=1;sp|Q9Y6X2|PIAS3_HUMAN E3 SUMO-protein ligase PIAS3 OS=Homo sapiens GN=PIAS3 PE=1 SV=2	3	17	15	15	10	12	15	16	17	17	16	16	16	0	0	0	8	10	13	14	15	15	14	14	14	0	0	0	8	10	13	14	15	15	14	14	14	0	0	0	43	39.3
E9PHI4;O94901-5;O94901-8;O94901;O94901-9;H0Y742;O94901-6;H0Y6N5;H7C2K3;O94901-2;O94901-7;O94901-3;C9JK55;H7C3X3;H7C019	E9PHI4;O94901-5;O94901-8;O94901;O94901-9;H0Y742;O94901-6;H0Y6N5	11;11;11;11;11;9;9;8;5;3;3;3;2;1;1	11;11;11;11;11;9;9;8;5;3;3;3;2;1;1	11;11;11;11;11;9;9;8;5;3;3;3;2;1;1	SUN domain-containing protein 1	SUN1	tr|E9PHI4|E9PHI4_HUMAN SUN domain-containing protein 1 OS=Homo sapiens GN=SUN1 PE=1 SV=1;sp|O94901-5|SUN1_HUMAN Isoform 5 of SUN domain-containing protein 1 OS=Homo sapiens GN=SUN1;sp|O94901-8|SUN1_HUMAN Isoform 8 of SUN domain-containing protein 1 OS=Homo	15	11	11	11	11	11	11	10	10	10	10	11	9	10	10	10	11	11	11	10	10	10	10	11	9	10	10	10	11	11	11	10	10	10	10	11	9	10	10	10	19.7	19.7
E9PIE4	E9PIE4	10	1	1		MTCH2	tr|E9PIE4|E9PIE4_HUMAN Mitochondrial carrier homolog 2 (Fragment) OS=Homo sapiens GN=MTCH2 PE=1 SV=7	1	10	1	1	10	10	10	9	8	9	9	8	8	10	10	10	1	1	1	0	0	0	0	0	0	1	1	1	1	1	1	0	0	0	0	0	0	1	1	1	49.8	4.6
E9PN66;E9PKN9;E9PS55;E9PMW4;E9PQ46;E9PIN5;E9PIK4;U3KQ32;E9PKZ4;E9PPM1;O14683;E9PNB3;E9PMY0	E9PN66;E9PKN9;E9PS55;E9PMW4;E9PQ46;E9PIN5;E9PIK4;U3KQ32;E9PKZ4;E9PPM1;O14683;E9PNB3;E9PMY0	3;3;3;3;3;3;3;3;3;3;3;2;2	3;3;3;3;3;3;3;3;3;3;3;2;2	3;3;3;3;3;3;3;3;3;3;3;2;2	Tumor protein p53-inducible protein 11	TP53I11	tr|E9PN66|E9PN66_HUMAN Tumor protein p53-inducible protein 11 (Fragment) OS=Homo sapiens GN=TP53I11 PE=1 SV=1;tr|E9PKN9|E9PKN9_HUMAN Tumor protein p53-inducible protein 11 (Fragment) OS=Homo sapiens GN=TP53I11 PE=1 SV=1;tr|E9PS55|E9PS55_HUMAN Tumor protein	13	3	3	3	3	3	3	3	2	2	3	3	2	3	2	2	3	3	3	3	2	2	3	3	2	3	2	2	3	3	3	3	2	2	3	3	2	3	2	2	54.8	54.8
E9PIM6;E9PNQ8;P04216;J3QRJ3	E9PIM6;E9PNQ8;P04216;J3QRJ3	3;3;3;2	3;3;3;2	3;3;3;2	Thy-1 membrane glycoprotein	THY1	tr|E9PIM6|E9PIM6_HUMAN Thy-1 membrane glycoprotein (Fragment) OS=Homo sapiens GN=THY1 PE=1 SV=7;tr|E9PNQ8|E9PNQ8_HUMAN Thy-1 membrane glycoprotein (Fragment) OS=Homo sapiens GN=THY1 PE=1 SV=1;sp|P04216|THY1_HUMAN Thy-1 membrane glycoprotein OS=Homo sapiens	4	3	3	3	3	3	3	3	3	3	3	3	3	3	3	3	3	3	3	3	3	3	3	3	3	3	3	3	3	3	3	3	3	3	3	3	3	3	3	3	25.5	25.5
E9PJB8;E9PN30;Q9BQE4	E9PJB8;E9PN30;Q9BQE4	2;2;2	2;2;2	2;2;2	Selenoprotein S	VIMP	tr|E9PJB8|E9PJB8_HUMAN Selenoprotein S OS=Homo sapiens GN=VIMP PE=1 SV=1;tr|E9PN30|E9PN30_HUMAN Selenoprotein S (Fragment) OS=Homo sapiens GN=VIMP PE=1 SV=1;sp|Q9BQE4|SELS_HUMAN Selenoprotein S OS=Homo sapiens GN=VIMP PE=1 SV=3	3	2	2	2	2	2	1	1	1	1	1	1	1	1	2	2	2	2	1	1	1	1	1	1	1	1	2	2	2	2	1	1	1	1	1	1	1	1	2	2	13.9	13.9
E9PL33;E9PM05;E9PS58;E9PK61;O14681;E9PQN7;A0A087WV44;E9PLB8;O14681-3	E9PL33;E9PM05;E9PS58;E9PK61;O14681;E9PQN7;A0A087WV44;E9PLB8;O14681-3	2;2;2;2;2;1;1;1;1	2;2;2;2;2;1;1;1;1	2;2;2;2;2;1;1;1;1	Etoposide-induced protein 2.4 homolog	EI24	tr|E9PL33|E9PL33_HUMAN Etoposide-induced protein 2.4 homolog (Fragment) OS=Homo sapiens GN=EI24 PE=1 SV=1;tr|E9PM05|E9PM05_HUMAN Etoposide-induced protein 2.4 homolog (Fragment) OS=Homo sapiens GN=EI24 PE=1 SV=1;tr|E9PS58|E9PS58_HUMAN Etoposide-induced pro	9	2	2	2	2	2	2	2	2	2	2	2	2	2	2	2	2	2	2	2	2	2	2	2	2	2	2	2	2	2	2	2	2	2	2	2	2	2	2	2	15.2	15.2
E9PKE3;P11142-2;P11142;E9PN89;E9PI65;E9PLF4;E9PNE6;P54652;E9PQQ4;E9PQK7;E9PK54;A8K7Q2;E9PPY6;E9PN25	E9PKE3;P11142-2;P11142;E9PN89;E9PI65;E9PLF4;E9PNE6;P54652	7;7;7;6;4;4;4;4;3;3;3;3;2;1	7;7;7;6;4;4;4;4;3;3;3;3;2;1	4;4;4;4;2;2;2;1;2;2;2;2;1;0	Heat shock cognate 71 kDa protein;Heat shock-related 70 kDa protein 2	HSPA8;HSPA2	tr|E9PKE3|E9PKE3_HUMAN Heat shock cognate 71 kDa protein OS=Homo sapiens GN=HSPA8 PE=1 SV=1;sp|P11142-2|HSP7C_HUMAN Isoform 2 of Heat shock cognate 71 kDa protein OS=Homo sapiens GN=HSPA8;sp|P11142|HSP7C_HUMAN Heat shock cognate 71 kDa protein OS=Homo sapi	14	7	7	4	7	7	7	7	7	7	7	7	6	0	2	3	7	7	7	7	7	7	7	7	6	0	2	3	4	4	4	4	4	4	4	4	3	0	0	1	13.6	13.6
E9PKE9;G3V148;Q9H920-2;Q9H920;Q8N4F7	E9PKE9;G3V148;Q9H920-2;Q9H920;Q8N4F7	2;2;2;2;1	2;2;2;2;1	2;2;2;2;1	RING finger protein 121;RING finger protein 175	RNF121;RNF175	tr|E9PKE9|E9PKE9_HUMAN RING finger protein 121 OS=Homo sapiens GN=RNF121 PE=1 SV=1;tr|G3V148|G3V148_HUMAN RING finger protein 121 OS=Homo sapiens GN=RNF121 PE=1 SV=1;sp|Q9H920-2|RN121_HUMAN Isoform 2 of RING finger protein 121 OS=Homo sapiens GN=RNF121;sp|	5	2	2	2	2	2	2	2	2	2	2	2	2	2	2	2	2	2	2	2	2	2	2	2	2	2	2	2	2	2	2	2	2	2	2	2	2	2	2	2	12	12
H7BXH2;E9PKF6;Q5H9R7-3;Q5H9R7-4;Q5H9R7-6;Q5H9R7-2;Q5H9R7;Q5H9R7-5;E9PQP7;E9PK08;E9PNN8;H0YEN2;H0YDW1;E9PJD8;E9PKG4	H7BXH2;E9PKF6;Q5H9R7-3;Q5H9R7-4;Q5H9R7-6;Q5H9R7-2;Q5H9R7;Q5H9R7-5;E9PQP7	12;12;12;12;12;12;12;12;9;5;5;5;3;1;1	12;12;12;12;12;12;12;12;9;5;5;5;3;1;1	12;12;12;12;12;12;12;12;9;5;5;5;3;1;1	Serine/threonine-protein phosphatase 6 regulatory subunit 3	PPP6R3	tr|H7BXH2|H7BXH2_HUMAN Serine/threonine-protein phosphatase 6 regulatory subunit 3 OS=Homo sapiens GN=PPP6R3 PE=1 SV=1;tr|E9PKF6|E9PKF6_HUMAN Serine/threonine-protein phosphatase 6 regulatory subunit 3 OS=Homo sapiens GN=PPP6R3 PE=1 SV=1;sp|Q5H9R7-3|PP6R3_	15	12	12	12	8	11	11	9	10	11	11	9	10	8	11	12	8	11	11	9	10	11	11	9	10	8	11	12	8	11	11	9	10	11	11	9	10	8	11	12	18.9	18.9
E9PKT4;Q8N131-2;Q8N131	E9PKT4;Q8N131-2;Q8N131	1;1;1	1;1;1	1;1;1	Porimin	TMEM123	tr|E9PKT4|E9PKT4_HUMAN Porimin OS=Homo sapiens GN=TMEM123 PE=1 SV=1;sp|Q8N131-2|PORIM_HUMAN Isoform 2 of Porimin OS=Homo sapiens GN=TMEM123;sp|Q8N131|PORIM_HUMAN Porimin OS=Homo sapiens GN=TMEM123 PE=1 SV=1	3	1	1	1	1	1	1	1	1	1	1	1	1	1	1	0	1	1	1	1	1	1	1	1	1	1	1	0	1	1	1	1	1	1	1	1	1	1	1	0	7.5	7.5
E9PKZ0;P62917;E9PKU4;E9PP36;G3V1A1	E9PKZ0;P62917;E9PKU4;E9PP36;G3V1A1	4;4;3;2;2	4;4;3;2;2	4;4;3;2;2	60S ribosomal protein L8	RPL8	tr|E9PKZ0|E9PKZ0_HUMAN 60S ribosomal protein L8 (Fragment) OS=Homo sapiens GN=RPL8 PE=1 SV=1;sp|P62917|RL8_HUMAN 60S ribosomal protein L8 OS=Homo sapiens GN=RPL8 PE=1 SV=2;tr|E9PKU4|E9PKU4_HUMAN 60S ribosomal protein L8 (Fragment) OS=Homo sapiens GN=RPL8 P	5	4	4	4	3	4	4	4	4	4	4	4	4	4	4	4	3	4	4	4	4	4	4	4	4	4	4	4	3	4	4	4	4	4	4	4	4	4	4	4	23.4	23.4
E9PLL6;P46776;E9PJD9;E9PLX7;E9PKT2;H0YF34	E9PLL6;P46776;E9PJD9	7;7;5;2;1;1	7;7;5;2;1;1	7;7;5;2;1;1	60S ribosomal protein L27a	RPL27A	tr|E9PLL6|E9PLL6_HUMAN 60S ribosomal protein L27a OS=Homo sapiens GN=RPL27A PE=1 SV=1;sp|P46776|RL27A_HUMAN 60S ribosomal protein L27a OS=Homo sapiens GN=RPL27A PE=1 SV=2;tr|E9PJD9|E9PJD9_HUMAN 60S ribosomal protein L27a OS=Homo sapiens GN=RPL27A PE=1 SV=1	6	7	7	7	6	7	6	6	5	5	6	6	5	7	7	6	6	7	6	6	5	5	6	6	5	7	7	6	6	7	6	6	5	5	6	6	5	7	7	6	53.7	53.7
I3L3B4;F8W9H0;E9PLN8;Q9BQB6-3;Q9BQB6-2;Q9BQB6	I3L3B4;F8W9H0;E9PLN8;Q9BQB6-3;Q9BQB6-2;Q9BQB6	1;1;1;1;1;1	1;1;1;1;1;1	1;1;1;1;1;1	Vitamin K epoxide reductase complex subunit 1	VKORC1	tr|I3L3B4|I3L3B4_HUMAN Uncharacterized protein (Fragment) OS=Homo sapiens PE=4 SV=1;tr|F8W9H0|F8W9H0_HUMAN Vitamin K epoxide reductase complex subunit 1 OS=Homo sapiens GN=VKORC1 PE=4 SV=1;tr|E9PLN8|E9PLN8_HUMAN Uncharacterized protein (Fragment) OS=Homo s	6	1	1	1	1	1	1	1	1	1	1	1	1	1	1	1	1	1	1	1	1	1	1	1	1	1	1	1	1	1	1	1	1	1	1	1	1	1	1	1	12.5	12.5
E9PR90;E9PMI0;E9PQU7;Q6UX15-2;Q6UX15	E9PR90;E9PMI0;E9PQU7;Q6UX15-2;Q6UX15	2;2;2;2;2	2;2;2;2;2	2;2;2;2;2	Layilin	LAYN	tr|E9PR90|E9PR90_HUMAN Layilin OS=Homo sapiens GN=LAYN PE=1 SV=1;tr|E9PMI0|E9PMI0_HUMAN Layilin OS=Homo sapiens GN=LAYN PE=1 SV=1;tr|E9PQU7|E9PQU7_HUMAN Layilin OS=Homo sapiens GN=LAYN PE=1 SV=1;sp|Q6UX15-2|LAYN_HUMAN Isoform 2 of Layilin OS=Homo sapiens G	5	2	2	2	1	1	2	2	1	2	2	2	1	1	2	2	1	1	2	2	1	2	2	2	1	1	2	2	1	1	2	2	1	2	2	2	1	1	2	2	23.9	23.9
E9PMQ6;Q00613-2;Q00613;E9PI02;A0A087X1F9	E9PMQ6;Q00613-2;Q00613;E9PI02	4;4;4;2;1	3;3;3;2;1	3;3;3;2;1	Heat shock factor protein 1	HSF1	tr|E9PMQ6|E9PMQ6_HUMAN Heat shock factor protein 1 OS=Homo sapiens GN=HSF1 PE=1 SV=2;sp|Q00613-2|HSF1_HUMAN Isoform Short of Heat shock factor protein 1 OS=Homo sapiens GN=HSF1;sp|Q00613|HSF1_HUMAN Heat shock factor protein 1 OS=Homo sapiens GN=HSF1 PE=1 S	5	4	3	3	1	1	3	4	4	4	4	4	4	0	0	0	0	0	2	3	3	3	3	3	3	0	0	0	0	0	2	3	3	3	3	3	3	0	0	0	9.5	7.7
E9PMR4;P48509;E9PRJ3	E9PMR4;P48509;E9PRJ3	5;5;4	5;5;4	5;5;4	Tetraspanin;CD151 antigen	CD151	tr|E9PMR4|E9PMR4_HUMAN Tetraspanin OS=Homo sapiens GN=CD151 PE=1 SV=1;sp|P48509|CD151_HUMAN CD151 antigen OS=Homo sapiens GN=CD151 PE=1 SV=3;tr|E9PRJ3|E9PRJ3_HUMAN Tetraspanin (Fragment) OS=Homo sapiens GN=CD151 PE=1 SV=1	3	5	5	5	5	5	5	5	5	5	3	5	4	5	5	5	5	5	5	5	5	5	3	5	4	5	5	5	5	5	5	5	5	5	3	5	4	5	5	5	13.9	13.9
E9PNJ4;Q13586;H0YDB2;G0XQ39;Q13586-2;E9PIQ8;H7C5K2	E9PNJ4;Q13586;H0YDB2;G0XQ39;Q13586-2	8;8;7;7;7;1;1	8;8;7;7;7;1;1	7;7;6;6;6;1;0	Stromal interaction molecule 1	STIM1	tr|E9PNJ4|E9PNJ4_HUMAN Stromal interaction molecule 1 OS=Homo sapiens GN=STIM1 PE=1 SV=1;sp|Q13586|STIM1_HUMAN Stromal interaction molecule 1 OS=Homo sapiens GN=STIM1 PE=1 SV=3;tr|H0YDB2|H0YDB2_HUMAN Stromal interaction molecule 1 (Fragment) OS=Homo sapien	7	8	8	7	8	7	7	8	6	6	5	4	5	7	7	8	8	7	7	8	6	6	5	4	5	7	7	8	7	6	6	7	5	5	4	3	4	6	6	7	19.3	19.3
E9PNW4;E9PR17;P13987;H0YET2	E9PNW4;E9PR17;P13987	3;3;3;1	3;3;3;1	3;3;3;1	CD59 glycoprotein	CD59	tr|E9PNW4|E9PNW4_HUMAN CD59 glycoprotein OS=Homo sapiens GN=CD59 PE=1 SV=1;tr|E9PR17|E9PR17_HUMAN CD59 glycoprotein OS=Homo sapiens GN=CD59 PE=1 SV=1;sp|P13987|CD59_HUMAN CD59 glycoprotein OS=Homo sapiens GN=CD59 PE=1 SV=1	4	3	3	3	3	3	3	3	3	3	3	3	3	3	3	3	3	3	3	3	3	3	3	3	3	3	3	3	3	3	3	3	3	3	3	3	3	3	3	3	29.6	29.6
E9PPZ9;O43292;E9PLV6;O43292-2;E9PLG8;E9PM11;E9PQ31;E9PM94	E9PPZ9;O43292;E9PLV6;O43292-2;E9PLG8	5;5;4;4;3;2;2;1	5;5;4;4;3;2;2;1	5;5;4;4;3;2;2;1	Glycosylphosphatidylinositol anchor attachment 1 protein	GPAA1	tr|E9PPZ9|E9PPZ9_HUMAN Glycosylphosphatidylinositol anchor attachment 1 protein (Fragment) OS=Homo sapiens GN=GPAA1 PE=1 SV=1;sp|O43292|GPAA1_HUMAN Glycosylphosphatidylinositol anchor attachment 1 protein OS=Homo sapiens GN=GPAA1 PE=1 SV=3;tr|E9PLV6|E9PLV6	8	5	5	5	4	4	4	5	4	4	4	4	4	5	4	4	4	4	4	5	4	4	4	4	4	5	4	4	4	4	4	5	4	4	4	4	4	5	4	4	20.4	20.4
E9PS00;Q9Y5Q0;E9PKP8;H0YED5;H0YCN1;E9PPZ4;E9PQC2	E9PS00;Q9Y5Q0;E9PKP8;H0YED5	6;6;4;3;2;2;2	6;6;4;3;2;2;2	6;6;4;3;2;2;2	Fatty acid desaturase 3	FADS3	tr|E9PS00|E9PS00_HUMAN Fatty acid desaturase 3 OS=Homo sapiens GN=FADS3 PE=1 SV=1;sp|Q9Y5Q0|FADS3_HUMAN Fatty acid desaturase 3 OS=Homo sapiens GN=FADS3 PE=2 SV=1;tr|E9PKP8|E9PKP8_HUMAN Fatty acid desaturase 3 OS=Homo sapiens GN=FADS3 PE=1 SV=1;tr|H0YED5|H	7	6	6	6	6	6	6	5	4	6	3	5	4	4	6	6	6	6	6	5	4	6	3	5	4	4	6	6	6	6	6	5	4	6	3	5	4	4	6	6	21.1	21.1
E9PS44;Q01628;H7BYV1;E9PQN9;P13164;Q01629	E9PS44;Q01628;H7BYV1;E9PQN9;P13164;Q01629	2;2;1;1;1;1	2;2;1;1;1;1	2;2;1;1;1;1	Interferon-induced transmembrane protein 3;Interferon-induced transmembrane protein 1;Interferon-induced transmembrane protein 2	IFITM3;IFITM2;IFITM1	tr|E9PS44|E9PS44_HUMAN Interferon-induced transmembrane protein 3 OS=Homo sapiens GN=IFITM3 PE=1 SV=1;sp|Q01628|IFM3_HUMAN Interferon-induced transmembrane protein 3 OS=Homo sapiens GN=IFITM3 PE=1 SV=2;tr|H7BYV1|H7BYV1_HUMAN Interferon-induced transmembran	6	2	2	2	2	2	2	2	2	2	2	2	2	2	2	2	2	2	2	2	2	2	2	2	2	2	2	2	2	2	2	2	2	2	2	2	2	2	2	2	36.6	36.6
E9PSI1;E9PQI5;E9PQ80;Q9BY43;Q9BY43-2;H0YI89;E9PJC4;E9PQY7;E9PS99;E9PL78;E9PJM1;E9PMQ9;O15321-2;O15321	E9PSI1;E9PQI5;E9PQ80;Q9BY43;Q9BY43-2	6;5;5;5;5;2;1;1;1;1;1;1;1;1	6;5;5;5;5;2;1;1;1;1;1;1;1;1	6;5;5;5;5;2;1;1;1;1;1;1;1;1	Charged multivesicular body protein 4a	CHMP4A	tr|E9PSI1|E9PSI1_HUMAN Uncharacterized protein OS=Homo sapiens PE=4 SV=1;tr|E9PQI5|E9PQI5_HUMAN Charged multivesicular body protein 4a OS=Homo sapiens GN=CHMP4A PE=1 SV=1;tr|E9PQ80|E9PQ80_HUMAN Charged multivesicular body protein 4a (Fragment) OS=Homo sapi	14	6	6	6	1	1	1	6	5	5	6	5	6	1	1	1	1	1	1	6	5	5	6	5	6	1	1	1	1	1	1	6	5	5	6	5	6	1	1	1	8.8	8.8
F2Z388;P42766	F2Z388;P42766	1;1	1;1	1;1	60S ribosomal protein L35	RPL35	tr|F2Z388|F2Z388_HUMAN 60S ribosomal protein L35 OS=Homo sapiens GN=RPL35 PE=1 SV=1;sp|P42766|RL35_HUMAN 60S ribosomal protein L35 OS=Homo sapiens GN=RPL35 PE=1 SV=2	2	1	1	1	0	0	1	1	0	1	1	1	1	0	1	1	0	0	1	1	0	1	1	1	1	0	1	1	0	0	1	1	0	1	1	1	1	0	1	1	10.4	10.4
F5GWH5;P61165	F5GWH5;P61165	1;1	1;1	1;1	Transmembrane protein 258	TMEM258	tr|F5GWH5|F5GWH5_HUMAN Transmembrane protein 258 OS=Homo sapiens GN=TMEM258 PE=1 SV=1;sp|P61165|TM258_HUMAN Transmembrane protein 258 OS=Homo sapiens GN=TMEM258 PE=1 SV=1	2	1	1	1	1	1	1	0	1	1	0	0	1	1	1	1	1	1	1	0	1	1	0	0	1	1	1	1	1	1	1	0	1	1	0	0	1	1	1	1	16.3	16.3
F5GXC5;Q8TB96;H3BUJ1	F5GXC5;Q8TB96;H3BUJ1	2;2;1	2;2;1	2;2;1	T-cell immunomodulatory protein	ITFG1	tr|F5GXC5|F5GXC5_HUMAN T-cell immunomodulatory protein OS=Homo sapiens GN=ITFG1 PE=1 SV=1;sp|Q8TB96|TIP_HUMAN T-cell immunomodulatory protein OS=Homo sapiens GN=ITFG1 PE=1 SV=1;tr|H3BUJ1|H3BUJ1_HUMAN T-cell immunomodulatory protein (Fragment) OS=Homo sapie	3	2	2	2	2	2	2	1	1	1	1	1	1	2	2	2	2	2	2	1	1	1	1	1	1	2	2	2	2	2	2	1	1	1	1	1	1	2	2	2	4.5	4.5
F5GXX5;P61803;F5H895;A0A0B4J239	F5GXX5;P61803;F5H895;A0A0B4J239	3;3;2;2	3;3;2;2	3;3;2;2	Dolichyl-diphosphooligosaccharide--protein glycosyltransferase subunit DAD1	DAD1	tr|F5GXX5|F5GXX5_HUMAN Dolichyl-diphosphooligosaccharide--protein glycosyltransferase subunit DAD1 OS=Homo sapiens GN=DAD1 PE=1 SV=1;sp|P61803|DAD1_HUMAN Dolichyl-diphosphooligosaccharide--protein glycosyltransferase subunit DAD1 OS=Homo sapiens GN=DAD1 PE	4	3	3	3	3	3	3	2	3	2	2	3	3	3	3	3	3	3	3	2	3	2	2	3	3	3	3	3	3	3	3	2	3	2	2	3	3	3	3	3	37.6	37.6
F5GY37;J3KPX7;Q99623;F5H3X6;Q99623-2;F5GWA7;F5H2D2;F5H0C5	F5GY37;J3KPX7;Q99623;F5H3X6;Q99623-2;F5GWA7	4;4;4;3;3;2;1;1	4;4;4;3;3;2;1;1	4;4;4;3;3;2;1;1	Prohibitin-2	PHB2	tr|F5GY37|F5GY37_HUMAN Prohibitin-2 OS=Homo sapiens GN=PHB2 PE=1 SV=1;tr|J3KPX7|J3KPX7_HUMAN Prohibitin-2 OS=Homo sapiens GN=PHB2 PE=1 SV=2;sp|Q99623|PHB2_HUMAN Prohibitin-2 OS=Homo sapiens GN=PHB2 PE=1 SV=2;tr|F5H3X6|F5H3X6_HUMAN Prohibitin-2 (Fragment) O	8	4	4	4	4	4	4	4	4	4	4	4	4	4	4	4	4	4	4	4	4	4	4	4	4	4	4	4	4	4	4	4	4	4	4	4	4	4	4	4	18.7	18.7
J3QL14;R4GN72;F5GYQ1;P61421;H3BQJ1	J3QL14;R4GN72;F5GYQ1;P61421	3;3;3;3;1	3;3;3;3;1	3;3;3;3;1	V-type proton ATPase subunit d 1	ATP6V0D1	tr|J3QL14|J3QL14_HUMAN V-type proton ATPase subunit d 1 (Fragment) OS=Homo sapiens GN=ATP6V0D1 PE=1 SV=1;tr|R4GN72|R4GN72_HUMAN V-type proton ATPase subunit d 1 OS=Homo sapiens GN=ATP6V0D1 PE=1 SV=1;tr|F5GYQ1|F5GYQ1_HUMAN V-type proton ATPase subunit d 1 O	5	3	3	3	2	1	2	3	1	3	2	3	2	1	2	2	2	1	2	3	1	3	2	3	2	1	2	2	2	1	2	3	1	3	2	3	2	1	2	2	13.8	13.8
F5GZP3;H3BRJ5;Q9P2H3-3;Q8IWR1;C9J9F0;C9IZE0;C9JE08;C9J614;C9IY67	F5GZP3;H3BRJ5;Q9P2H3-3;Q8IWR1;C9J9F0;C9IZE0;C9JE08;C9J614;C9IY67	2;2;2;2;1;1;1;1;1	2;2;2;2;1;1;1;1;1	2;2;2;2;1;1;1;1;1	Tripartite motif-containing protein 59	TRIM59	tr|F5GZP3|F5GZP3_HUMAN Tripartite motif-containing protein 59 OS=Homo sapiens GN=TRIM59 PE=4 SV=1;tr|H3BRJ5|H3BRJ5_HUMAN Uncharacterized protein OS=Homo sapiens PE=4 SV=1;sp|Q9P2H3-3|IFT80_HUMAN Isoform IFT80-L of Intraflagellar transport protein 80 homolo	9	2	2	2	2	2	2	2	2	2	2	2	2	0	2	2	2	2	2	2	2	2	2	2	2	0	2	2	2	2	2	2	2	2	2	2	2	0	2	2	10.8	10.8
F5H290;P17097;P17097-2;P16415-2;P16415	F5H290;P17097;P17097-2	7;7;7;1;1	7;7;7;1;1	6;6;6;0;0	Zinc finger protein 7	ZNF7	tr|F5H290|F5H290_HUMAN Zinc finger protein 7 OS=Homo sapiens GN=ZNF7 PE=1 SV=1;sp|P17097|ZNF7_HUMAN Zinc finger protein 7 OS=Homo sapiens GN=ZNF7 PE=1 SV=1;sp|P17097-2|ZNF7_HUMAN Isoform 2 of Zinc finger protein 7 OS=Homo sapiens GN=ZNF7	5	7	7	6	1	2	2	6	7	7	5	6	6	0	1	3	1	2	2	6	7	7	5	6	6	0	1	3	1	2	1	6	6	6	5	6	5	0	1	2	12.4	12.4
F5H2X7;Q9ULV3-5;Q9ULV3;H0Y5D5;Q9ULV3-2;Q9BTG3;Q5SYW2;Q9ULV3-3;Q9ULV3-4;A0A0U1RQR2;F6VD24	F5H2X7;Q9ULV3-5;Q9ULV3;H0Y5D5;Q9ULV3-2;Q9BTG3;Q5SYW2;Q9ULV3-3;Q9ULV3-4	22;22;22;21;21;20;20;18;18;7;2	22;22;22;21;21;20;20;18;18;7;2	22;22;22;21;21;20;20;18;18;7;2	Cip1-interacting zinc finger protein	CIZ1	tr|F5H2X7|F5H2X7_HUMAN Cip1-interacting zinc finger protein OS=Homo sapiens GN=CIZ1 PE=1 SV=2;sp|Q9ULV3-5|CIZ1_HUMAN Isoform 5 of Cip1-interacting zinc finger protein OS=Homo sapiens GN=CIZ1;sp|Q9ULV3|CIZ1_HUMAN Cip1-interacting zinc finger protein OS=Homo	11	22	22	22	13	12	18	22	22	18	19	16	14	1	1	0	13	12	18	22	22	18	19	16	14	1	1	0	13	12	18	22	22	18	19	16	14	1	1	0	32.1	32.1
F5H423;P84077;P61204;F5H0C7;C9J1Z8;P84085;P61204-2;F5H1V1;F5H6T5;F8WDB3	F5H423;P84077;P61204;F5H0C7;C9J1Z8;P84085;P61204-2	4;4;4;3;3;3;2;1;1;1	2;2;2;1;1;1;1;0;0;0	2;2;2;1;1;1;1;0;0;0	ADP-ribosylation factor 1;ADP-ribosylation factor 3;ADP-ribosylation factor 5	ARF1;ARF3;ARF5	tr|F5H423|F5H423_HUMAN Uncharacterized protein OS=Homo sapiens PE=3 SV=1;sp|P84077|ARF1_HUMAN ADP-ribosylation factor 1 OS=Homo sapiens GN=ARF1 PE=1 SV=2;sp|P61204|ARF3_HUMAN ADP-ribosylation factor 3 OS=Homo sapiens GN=ARF3 PE=1 SV=2;tr|F5H0C7|F5H0C7_HUMA	10	4	2	2	4	4	4	4	4	4	4	4	4	3	4	4	2	2	2	2	2	2	2	2	2	2	2	2	2	2	2	2	2	2	2	2	2	2	2	2	26.2	11.4
F5H4N4;Q9NR77	F5H4N4;Q9NR77	4;4	4;4	4;4	Peroxisomal membrane protein 2	PXMP2	tr|F5H4N4|F5H4N4_HUMAN Peroxisomal membrane protein 2 OS=Homo sapiens GN=PXMP2 PE=1 SV=1;sp|Q9NR77|PXMP2_HUMAN Peroxisomal membrane protein 2 OS=Homo sapiens GN=PXMP2 PE=1 SV=3	2	4	4	4	4	4	4	3	4	3	3	4	4	4	4	4	4	4	4	3	4	3	3	4	4	4	4	4	4	4	4	3	4	3	3	4	4	4	4	4	26.9	26.9
F5H6E2;O00159-2;O00159-3;O00159	F5H6E2;O00159-2;O00159-3;O00159	3;3;3;3	3;3;3;3	3;3;3;3	Unconventional myosin-Ic	MYO1C	tr|F5H6E2|F5H6E2_HUMAN Unconventional myosin-Ic OS=Homo sapiens GN=MYO1C PE=1 SV=1;sp|O00159-2|MYO1C_HUMAN Isoform 2 of Unconventional myosin-Ic OS=Homo sapiens GN=MYO1C;sp|O00159-3|MYO1C_HUMAN Isoform 3 of Unconventional myosin-Ic OS=Homo sapiens GN=MYO1C	4	3	3	3	3	3	3	3	3	3	3	3	3	2	3	3	3	3	3	3	3	3	3	3	3	2	3	3	3	3	3	3	3	3	3	3	3	2	3	3	3.4	3.4
F5H6U7;Q9Y3E0;G3V1U5;F5GWD8;F5GXH6	F5H6U7;Q9Y3E0;G3V1U5	3;3;2;1;1	3;3;2;1;1	3;3;2;1;1	Vesicle transport protein GOT1B	GOLT1B	tr|F5H6U7|F5H6U7_HUMAN Vesicle transport protein GOT1B OS=Homo sapiens GN=GOLT1B PE=1 SV=1;sp|Q9Y3E0|GOT1B_HUMAN Vesicle transport protein GOT1B OS=Homo sapiens GN=GOLT1B PE=1 SV=1;tr|G3V1U5|G3V1U5_HUMAN Golgi transport 1 homolog B (S. cerevisiae), isoform	5	3	3	3	2	3	2	2	2	3	2	3	3	2	2	3	2	3	2	2	2	3	2	3	3	2	2	3	2	3	2	2	2	3	2	3	3	2	2	3	18.8	18.8
F5H7F6;F5H6X2;P10620-2;P10620	F5H7F6;F5H6X2;P10620-2;P10620	1;1;1;1	1;1;1;1	1;1;1;1	Microsomal glutathione S-transferase 1	MGST1	tr|F5H7F6|F5H7F6_HUMAN Microsomal glutathione S-transferase 1 (Fragment) OS=Homo sapiens GN=MGST1 PE=1 SV=1;tr|F5H6X2|F5H6X2_HUMAN Microsomal glutathione S-transferase 1 (Fragment) OS=Homo sapiens GN=MGST1 PE=1 SV=1;sp|P10620-2|MGST1_HUMAN Isoform 2 of Mic	4	1	1	1	1	1	1	1	1	1	1	1	1	1	1	1	1	1	1	1	1	1	1	1	1	1	1	1	1	1	1	1	1	1	1	1	1	1	1	1	16.9	16.9
F6R0L0;Q8NDZ2;Q8NDZ2-3;Q8NDZ2-4	F6R0L0;Q8NDZ2;Q8NDZ2-3	9;8;5;3	9;8;5;3	9;8;5;3	SUMO-interacting motif-containing protein 1	SIMC1	tr|F6R0L0|F6R0L0_HUMAN SUMO-interacting motif-containing protein 1 OS=Homo sapiens GN=SIMC1 PE=1 SV=1;sp|Q8NDZ2|SIMC1_HUMAN SUMO-interacting motif-containing protein 1 OS=Homo sapiens GN=SIMC1 PE=1 SV=3;sp|Q8NDZ2-3|SIMC1_HUMAN Isoform 3 of SUMO-interacting	4	9	9	9	0	0	1	9	8	9	7	8	8	0	0	0	0	0	1	9	8	9	7	8	8	0	0	0	0	0	1	9	8	9	7	8	8	0	0	0	15.2	15.2
F6W983;Q969N2-2;Q969N2-4;Q969N2-5;Q969N2	F6W983;Q969N2-2;Q969N2-4;Q969N2-5;Q969N2	2;2;2;2;2	2;2;2;2;2	2;2;2;2;2	GPI transamidase component PIG-T	PIGT	tr|F6W983|F6W983_HUMAN GPI transamidase component PIG-T (Fragment) OS=Homo sapiens GN=PIGT PE=1 SV=1;sp|Q969N2-2|PIGT_HUMAN Isoform 2 of GPI transamidase component PIG-T OS=Homo sapiens GN=PIGT;sp|Q969N2-4|PIGT_HUMAN Isoform 4 of GPI transamidase component	5	2	2	2	2	2	1	1	2	1	1	2	1	1	2	2	2	2	1	1	2	1	1	2	1	1	2	2	2	2	1	1	2	1	1	2	1	1	2	2	16.9	16.9
F6WST4;Q9P0S3;Q53FV1;J3KTF9;F8VXD5;J3QRM9;Q8N138-4;Q8N138	F6WST4;Q9P0S3;Q53FV1;J3KTF9;F8VXD5;J3QRM9;Q8N138-4;Q8N138	2;2;2;1;1;1;1;1	2;2;2;1;1;1;1;1	2;2;2;1;1;1;1;1	ORM1-like protein 1;ORM1-like protein 2;ORM1-like protein 3	ORMDL1;ORMDL2;ORMDL3	tr|F6WST4|F6WST4_HUMAN ORM1-like protein 1 (Fragment) OS=Homo sapiens GN=ORMDL1 PE=1 SV=6;sp|Q9P0S3|ORML1_HUMAN ORM1-like protein 1 OS=Homo sapiens GN=ORMDL1 PE=1 SV=1;sp|Q53FV1|ORML2_HUMAN ORM1-like protein 2 OS=Homo sapiens GN=ORMDL2 PE=1 SV=2;tr|J3KTF9|	8	2	2	2	2	1	2	2	2	2	2	2	2	2	2	2	2	1	2	2	2	2	2	2	2	2	2	2	2	1	2	2	2	2	2	2	2	2	2	2	23.9	23.9
F8VNT9;F8VV56;F8W022;F8VWK8;P08962-3;P08962-2;P08962	F8VNT9;F8VV56;F8W022;F8VWK8;P08962-3;P08962-2;P08962	2;2;2;2;2;2;2	2;2;2;2;2;2;2	2;2;2;2;2;2;2	Tetraspanin;CD63 antigen	CD63	tr|F8VNT9|F8VNT9_HUMAN CD63 antigen (Fragment) OS=Homo sapiens GN=CD63 PE=1 SV=1;tr|F8VV56|F8VV56_HUMAN CD63 antigen OS=Homo sapiens GN=CD63 PE=1 SV=1;tr|F8W022|F8W022_HUMAN Tetraspanin (Fragment) OS=Homo sapiens GN=CD63 PE=1 SV=1;tr|F8VWK8|F8VWK8_HUMAN Te	7	2	2	2	2	2	2	1	1	2	1	1	1	2	2	2	2	2	2	1	1	2	1	1	1	2	2	2	2	2	2	1	1	2	1	1	1	2	2	2	13.5	13.5
H0YH87;F8WB06;F8VQP2;V9GY86;Q99700-2;Q99700-4;Q99700;Q99700-5;F8VRK6;F8W0B5;F8VVY6;F8WB05	H0YH87;F8WB06;F8VQP2;V9GY86;Q99700-2;Q99700-4;Q99700;Q99700-5;F8VRK6	9;9;9;9;9;9;9;8;5;2;1;1	9;9;9;9;9;9;9;8;5;2;1;1	9;9;9;9;9;9;9;8;5;2;1;1	Ataxin-2	ATXN2	tr|H0YH87|H0YH87_HUMAN Ataxin-2 (Fragment) OS=Homo sapiens GN=ATXN2 PE=1 SV=1;tr|F8WB06|F8WB06_HUMAN Ataxin-2 OS=Homo sapiens GN=ATXN2 PE=1 SV=1;tr|F8VQP2|F8VQP2_HUMAN Ataxin-2 OS=Homo sapiens GN=ATXN2 PE=1 SV=1;tr|V9GY86|V9GY86_HUMAN Ataxin-2 OS=Homo sapi	12	9	9	9	8	8	9	7	7	9	7	7	8	8	8	8	8	8	9	7	7	9	7	7	8	8	8	8	8	8	9	7	7	9	7	7	8	8	8	8	12.6	12.6
J3KPG5;F8VU39;Q9UIF9-2;Q9UIF9-3;Q9UIF9;A0A0C4DGI9	J3KPG5;F8VU39;Q9UIF9-2;Q9UIF9-3;Q9UIF9;A0A0C4DGI9	3;3;3;3;3;2	3;3;3;3;3;2	3;3;3;3;3;2	Bromodomain adjacent to zinc finger domain protein 2A	BAZ2A	tr|J3KPG5|J3KPG5_HUMAN Bromodomain adjacent to zinc finger domain protein 2A OS=Homo sapiens GN=BAZ2A PE=1 SV=1;tr|F8VU39|F8VU39_HUMAN Bromodomain adjacent to zinc finger domain protein 2A OS=Homo sapiens GN=BAZ2A PE=1 SV=1;sp|Q9UIF9-2|BAZ2A_HUMAN Isoform	6	3	3	3	2	2	3	2	1	2	2	3	2	0	0	0	2	2	3	2	1	2	2	3	2	0	0	0	2	2	3	2	1	2	2	3	2	0	0	0	2.2	2.2
F8VVA7;P61923;P61923-4;F8VXB1;F8VUC5;F8W156;F8W651;F8VXR1;F8VYZ4;P61923-5;F8VYK5;P61923-2;P61923-3	F8VVA7;P61923;P61923-4;F8VXB1;F8VUC5;F8W156;F8W651;F8VXR1;F8VYZ4;P61923-5	3;3;3;2;2;2;2;2;2;2;1;1;1	3;3;3;2;2;2;2;2;2;2;1;1;1	3;3;3;2;2;2;2;2;2;2;1;1;1	Coatomer subunit zeta-1	COPZ1	tr|F8VVA7|F8VVA7_HUMAN Coatomer subunit zeta-1 OS=Homo sapiens GN=COPZ1 PE=1 SV=1;sp|P61923|COPZ1_HUMAN Coatomer subunit zeta-1 OS=Homo sapiens GN=COPZ1 PE=1 SV=1;sp|P61923-4|COPZ1_HUMAN Isoform 4 of Coatomer subunit zeta-1 OS=Homo sapiens GN=COPZ1;tr|F8VX	13	3	3	3	2	3	3	3	3	3	3	3	3	3	3	3	2	3	3	3	3	3	3	3	3	3	3	3	2	3	3	3	3	3	3	3	3	3	3	3	24.2	24.2
F8VXC8;Q8TAQ2-2;Q8TAQ2-3;Q8TAQ2;F8VZW6	F8VXC8;Q8TAQ2-2;Q8TAQ2-3;Q8TAQ2	23;23;23;23;5	23;23;23;23;5	17;17;17;17;5	SWI/SNF complex subunit SMARCC2	SMARCC2	tr|F8VXC8|F8VXC8_HUMAN SWI/SNF complex subunit SMARCC2 OS=Homo sapiens GN=SMARCC2 PE=1 SV=1;sp|Q8TAQ2-2|SMRC2_HUMAN Isoform 2 of SWI/SNF complex subunit SMARCC2 OS=Homo sapiens GN=SMARCC2;sp|Q8TAQ2-3|SMRC2_HUMAN Isoform 3 of SWI/SNF complex subunit SMARCC2	5	23	23	17	20	22	21	21	19	20	20	21	18	19	21	21	20	22	21	21	19	20	20	21	18	19	21	21	15	16	15	15	13	15	15	15	13	13	15	15	22.1	22.1
F8W0Q9;F8WF16;B7Z8L1;Q8NEY8-6;Q8NEY8-9;Q8NEY8-8;Q8NEY8-2;F8VPY7;F8VWU8;Q8NEY8-5;F8VP48;REV__K7EN69	F8W0Q9;F8WF16;B7Z8L1;Q8NEY8-6;Q8NEY8-9;Q8NEY8-8;Q8NEY8-2;F8VPY7;F8VWU8;Q8NEY8-5	4;3;3;3;3;3;3;2;2;2;1;1	4;3;3;3;3;3;3;2;2;2;1;1	1;0;0;0;0;0;0;0;0;0;0;0	Periphilin-1	PPHLN1	tr|F8W0Q9|F8W0Q9_HUMAN Periphilin-1 OS=Homo sapiens GN=PPHLN1 PE=1 SV=1;tr|F8WF16|F8WF16_HUMAN Periphilin-1 OS=Homo sapiens GN=PPHLN1 PE=1 SV=1;tr|B7Z8L1|B7Z8L1_HUMAN Periphilin-1 OS=Homo sapiens GN=PPHLN1 PE=1 SV=1;sp|Q8NEY8-6|PPHLN_HUMAN Isoform 6 of Per	12	4	4	1	2	3	3	4	3	3	4	4	4	0	0	0	2	3	3	4	3	3	4	4	4	0	0	0	0	0	0	1	0	0	1	1	1	0	0	0	9.4	9.4
F8W6M3;Q9NYG2;Q9NYG2-2	F8W6M3;Q9NYG2;Q9NYG2-2	1;1;1	1;1;1	1;1;1	Palmitoyltransferase;Palmitoyltransferase ZDHHC3	ZDHHC3	tr|F8W6M3|F8W6M3_HUMAN Palmitoyltransferase OS=Homo sapiens GN=ZDHHC3 PE=1 SV=1;sp|Q9NYG2|ZDHC3_HUMAN Palmitoyltransferase ZDHHC3 OS=Homo sapiens GN=ZDHHC3 PE=1 SV=2;sp|Q9NYG2-2|ZDHC3_HUMAN Isoform 2 of Palmitoyltransferase ZDHHC3 OS=Homo sapiens GN=ZDHHC3	3	1	1	1	1	1	1	1	1	1	1	1	1	1	1	1	1	1	1	1	1	1	1	1	1	1	1	1	1	1	1	1	1	1	1	1	1	1	1	1	6.6	6.6
F8W7Q4;Q96A26;E9PH05	F8W7Q4;Q96A26;E9PH05	4;4;3	4;4;3	4;4;3	Protein FAM162A	FAM162A	tr|F8W7Q4|F8W7Q4_HUMAN Protein FAM162A OS=Homo sapiens GN=FAM162A PE=1 SV=1;sp|Q96A26|F162A_HUMAN Protein FAM162A OS=Homo sapiens GN=FAM162A PE=1 SV=2;tr|E9PH05|E9PH05_HUMAN Protein FAM162A OS=Homo sapiens GN=FAM162A PE=1 SV=1	3	4	4	4	4	4	4	4	4	4	4	4	4	4	4	4	4	4	4	4	4	4	4	4	4	4	4	4	4	4	4	4	4	4	4	4	4	4	4	4	38.2	38.2
F8W930;Q9Y6M1-1;Q9Y6M1;Q9Y6M1-5;Q9Y6M1-6;Q9Y6M1-3;Q9Y6M1-4	F8W930;Q9Y6M1-1;Q9Y6M1;Q9Y6M1-5;Q9Y6M1-6;Q9Y6M1-3;Q9Y6M1-4	3;3;3;2;2;2;2	3;3;3;2;2;2;2	3;3;3;2;2;2;2	Insulin-like growth factor 2 mRNA-binding protein 2	IGF2BP2	tr|F8W930|F8W930_HUMAN Insulin-like growth factor 2 mRNA-binding protein 2 OS=Homo sapiens GN=IGF2BP2 PE=1 SV=1;sp|Q9Y6M1-1|IF2B2_HUMAN Isoform 2 of Insulin-like growth factor 2 mRNA-binding protein 2 OS=Homo sapiens GN=IGF2BP2;sp|Q9Y6M1|IF2B2_HUMAN Insuli	7	3	3	3	3	3	3	2	2	2	2	3	2	3	3	3	3	3	3	2	2	2	2	3	2	3	3	3	3	3	3	2	2	2	2	3	2	3	3	3	7.3	7.3
F8WA11;Q7Z460-2;Q7Z460-4;Q7Z460-5;Q7Z460-3;Q7Z460;H0Y5T1;E3W994;J3KR49;A0A0U1RQI6;E7ERI8;E7EW49;O75122;O75122-3;H7C4X8;H7C5M8;C9J151	F8WA11;Q7Z460-2;Q7Z460-4;Q7Z460-5;Q7Z460-3;Q7Z460;H0Y5T1	8;8;8;8;8;8;7;3;3;3;3;3;3;3;2;2;1	8;8;8;8;8;8;7;3;3;3;3;3;3;3;2;2;1	8;8;8;8;8;8;7;3;3;3;3;3;3;3;2;2;1	CLIP-associating protein 1	CLASP1	tr|F8WA11|F8WA11_HUMAN CLIP-associating protein 1 OS=Homo sapiens GN=CLASP1 PE=1 SV=2;sp|Q7Z460-2|CLAP1_HUMAN Isoform 2 of CLIP-associating protein 1 OS=Homo sapiens GN=CLASP1;sp|Q7Z460-4|CLAP1_HUMAN Isoform 4 of CLIP-associating protein 1 OS=Homo sapiens	17	8	8	8	8	7	8	5	4	8	6	7	6	6	7	7	8	7	8	5	4	8	6	7	6	6	7	7	8	7	8	5	4	8	6	7	6	6	7	7	7.6	7.6
F8WDM8;Q17RW2-2;Q17RW2	F8WDM8;Q17RW2-2;Q17RW2	1;1;1	1;1;1	1;1;1	Collagen alpha-1(XXIV) chain	COL24A1	tr|F8WDM8|F8WDM8_HUMAN Collagen alpha-1(XXIV) chain OS=Homo sapiens GN=COL24A1 PE=1 SV=1;sp|Q17RW2-2|COOA1_HUMAN Isoform 2 of Collagen alpha-1(XXIV) chain OS=Homo sapiens GN=COL24A1;sp|Q17RW2|COOA1_HUMAN Collagen alpha-1(XXIV) chain OS=Homo sapiens GN=COL2	3	1	1	1	0	0	0	0	0	0	0	0	1	0	0	0	0	0	0	0	0	0	0	0	1	0	0	0	0	0	0	0	0	0	0	0	1	0	0	0	1.7	1.7
F8WF93;H7BZZ2;F8WE30;H7C0X4;Q92685	F8WF93;H7BZZ2;F8WE30;H7C0X4;Q92685	1;1;1;1;1	1;1;1;1;1	1;1;1;1;1	Dol-P-Man:Man(5)GlcNAc(2)-PP-Dol alpha-1,3-mannosyltransferase	ALG3	tr|F8WF93|F8WF93_HUMAN Dol-P-Man:Man(5)GlcNAc(2)-PP-Dol alpha-1,3-mannosyltransferase OS=Homo sapiens GN=ALG3 PE=1 SV=1;tr|H7BZZ2|H7BZZ2_HUMAN Dol-P-Man:Man(5)GlcNAc(2)-PP-Dol alpha-1,3-mannosyltransferase (Fragment) OS=Homo sapiens GN=ALG3 PE=1 SV=1;tr|F8	5	1	1	1	1	1	1	1	1	1	1	1	1	1	1	1	1	1	1	1	1	1	1	1	1	1	1	1	1	1	1	1	1	1	1	1	1	1	1	1	18.5	18.5
F8WEC7;Q8WTR7;Q96SK3-2	F8WEC7;Q8WTR7	6;6;1	6;6;1	5;5;0	Zinc finger protein 473	ZNF473	tr|F8WEC7|F8WEC7_HUMAN Zinc finger protein 473 OS=Homo sapiens GN=ZNF473 PE=4 SV=1;sp|Q8WTR7|ZN473_HUMAN Zinc finger protein 473 OS=Homo sapiens GN=ZNF473 PE=1 SV=1	3	6	6	5	0	1	1	4	2	4	3	3	4	0	0	0	0	1	1	4	2	4	3	3	4	0	0	0	0	1	0	4	2	4	3	3	3	0	0	0	7	7
F8WF48;Q99442;F8WCJ7	F8WF48;Q99442;F8WCJ7	7;7;6	7;7;6	7;7;6	Translocation protein SEC62	SEC62	tr|F8WF48|F8WF48_HUMAN Translocation protein SEC62 OS=Homo sapiens GN=SEC62 PE=1 SV=1;sp|Q99442|SEC62_HUMAN Translocation protein SEC62 OS=Homo sapiens GN=SEC62 PE=1 SV=1;tr|F8WCJ7|F8WCJ7_HUMAN Translocation protein SEC62 OS=Homo sapiens GN=SEC62 PE=1 SV=1	3	7	7	7	6	6	7	7	6	7	6	7	6	6	6	6	6	6	7	7	6	7	6	7	6	6	6	6	6	6	7	7	6	7	6	7	6	6	6	6	57.6	57.6
G3V198;Q12769;E9PR16;Q12769-3;E9PSI3;Q12769-2	G3V198;Q12769;E9PR16	19;19;11;3;1;1	19;19;11;3;1;1	19;19;11;3;1;1	Nuclear pore complex protein Nup160	NUP160	tr|G3V198|G3V198_HUMAN Nuclear pore complex protein Nup160 (Fragment) OS=Homo sapiens GN=NUP160 PE=1 SV=2;sp|Q12769|NU160_HUMAN Nuclear pore complex protein Nup160 OS=Homo sapiens GN=NUP160 PE=1 SV=3;tr|E9PR16|E9PR16_HUMAN Nuclear pore complex protein Nup1	6	19	19	19	17	18	19	14	17	17	15	16	16	14	18	19	17	18	19	14	17	17	15	16	16	14	18	19	17	18	19	14	17	17	15	16	16	14	18	19	20.2	20.2
G3V1B3;M0R181;P46778	G3V1B3;M0R181;P46778	2;2;2	2;2;2	2;2;2	60S ribosomal protein L21	RPL21	tr|G3V1B3|G3V1B3_HUMAN 60S ribosomal protein L21 OS=Homo sapiens GN=RPL21 PE=1 SV=1;tr|M0R181|M0R181_HUMAN 60S ribosomal protein L21 (Fragment) OS=Homo sapiens GN=RPL21 PE=1 SV=1;sp|P46778|RL21_HUMAN 60S ribosomal protein L21 OS=Homo sapiens GN=RPL21 PE=1	3	2	2	2	2	2	2	2	2	2	2	2	2	1	2	2	2	2	2	2	2	2	2	2	2	1	2	2	2	2	2	2	2	2	2	2	2	1	2	2	29.9	29.9
G3V1M0;Q9Y5A6;G3V0F4;C9JHD9	G3V1M0;Q9Y5A6;G3V0F4	4;4;2;1	4;4;2;1	4;4;2;1	Zinc finger and SCAN domain-containing protein 21	ZSCAN21	tr|G3V1M0|G3V1M0_HUMAN Putative uncharacterized protein DKFZp686H10254 OS=Homo sapiens GN=ZSCAN21 PE=1 SV=2;sp|Q9Y5A6|ZSC21_HUMAN Zinc finger and SCAN domain-containing protein 21 OS=Homo sapiens GN=ZSCAN21 PE=1 SV=2;tr|G3V0F4|G3V0F4_HUMAN Zinc finger and	4	4	4	4	1	1	2	3	4	3	3	3	4	0	1	3	1	1	2	3	4	3	3	3	4	0	1	3	1	1	2	3	4	3	3	3	4	0	1	3	13.1	13.1
G3V203;J3QQ67;Q07020;F8VUA6;H0YHA7;Q07020-2;F8VYV2;A0A075B7A0;F8VXR6	G3V203;J3QQ67;Q07020;F8VUA6;H0YHA7;Q07020-2;F8VYV2;A0A075B7A0	4;4;4;3;3;3;2;2;1	4;4;4;3;3;3;2;2;1	4;4;4;3;3;3;2;2;1	60S ribosomal protein L18	RPL18	tr|G3V203|G3V203_HUMAN 60S ribosomal protein L18 OS=Homo sapiens GN=RPL18 PE=1 SV=1;tr|J3QQ67|J3QQ67_HUMAN 60S ribosomal protein L18 (Fragment) OS=Homo sapiens GN=RPL18 PE=1 SV=1;sp|Q07020|RL18_HUMAN 60S ribosomal protein L18 OS=Homo sapiens GN=RPL18 PE=1	9	4	4	4	3	3	4	3	3	3	4	4	4	2	3	4	3	3	4	3	3	3	4	4	4	2	3	4	3	3	4	3	3	3	4	4	4	2	3	4	27.4	27.4
G3V529;Q9GZR7;Q9GZR7-2;A0A087WXU8;F5GYL3	G3V529;Q9GZR7;Q9GZR7-2;A0A087WXU8;F5GYL3	10;10;7;6;6	10;10;7;6;6	10;10;7;6;6	ATP-dependent RNA helicase DDX24	DDX24	tr|G3V529|G3V529_HUMAN ATP-dependent RNA helicase DDX24 OS=Homo sapiens GN=DDX24 PE=1 SV=1;sp|Q9GZR7|DDX24_HUMAN ATP-dependent RNA helicase DDX24 OS=Homo sapiens GN=DDX24 PE=1 SV=1;sp|Q9GZR7-2|DDX24_HUMAN Isoform 2 of ATP-dependent RNA helicase DDX24 OS=Ho	5	10	10	10	0	1	2	10	9	10	4	7	5	0	0	0	0	1	2	10	9	10	4	7	5	0	0	0	0	1	2	10	9	10	4	7	5	0	0	0	15.9	15.9
G3V599;O15320-9;O15320-8;O15320-6;O15320-7;O15320-2;O15320-4;O15320-3;O15320-10;O15320;O15320-5	G3V599;O15320-9;O15320-8;O15320-6;O15320-7;O15320-2;O15320-4;O15320-3;O15320-10;O15320;O15320-5	2;2;2;2;2;2;2;2;2;2;2	2;2;2;2;2;2;2;2;2;2;2	2;2;2;2;2;2;2;2;2;2;2	cTAGE family member 5	CTAGE5	tr|G3V599|G3V599_HUMAN Uncharacterized protein OS=Homo sapiens PE=4 SV=1;sp|O15320-9|CTGE5_HUMAN Isoform 10 of cTAGE family member 5 OS=Homo sapiens GN=CTAGE5;sp|O15320-8|CTGE5_HUMAN Isoform 9 of cTAGE family member 5 OS=Homo sapiens GN=CTAGE5;sp|O15320-6|	11	2	2	2	2	2	2	2	2	2	2	2	1	2	2	2	2	2	2	2	2	2	2	2	1	2	2	2	2	2	2	2	2	2	2	2	1	2	2	2	2.1	2.1
G3XAG1;Q96ME7-3;Q96ME7;Q96ME7-2	G3XAG1;Q96ME7-3;Q96ME7;Q96ME7-2	6;6;6;5	6;6;6;5	6;6;6;5	Zinc finger protein 512	ZNF512	tr|G3XAG1|G3XAG1_HUMAN Zinc finger protein 512 OS=Homo sapiens GN=ZNF512 PE=1 SV=1;sp|Q96ME7-3|ZN512_HUMAN Isoform 3 of Zinc finger protein 512 OS=Homo sapiens GN=ZNF512;sp|Q96ME7|ZN512_HUMAN Zinc finger protein 512 OS=Homo sapiens GN=ZNF512 PE=1 SV=2;sp|Q	4	6	6	6	3	1	3	6	6	6	5	5	5	0	1	3	3	1	3	6	6	6	5	5	5	0	1	3	3	1	3	6	6	6	5	5	5	0	1	3	17.5	17.5
G3XAN4;Q15629-2;Q15629	G3XAN4;Q15629-2;Q15629	3;3;3	3;3;3	3;3;3	Translocating chain-associated membrane protein 1	TRAM1	tr|G3XAN4|G3XAN4_HUMAN Translocating chain-associated membrane protein 1 OS=Homo sapiens GN=TRAM1 PE=1 SV=1;sp|Q15629-2|TRAM1_HUMAN Isoform 2 of Translocating chain-associated membrane protein 1 OS=Homo sapiens GN=TRAM1;sp|Q15629|TRAM1_HUMAN Translocating	3	3	3	3	3	3	3	3	3	3	3	3	3	3	3	3	3	3	3	3	3	3	3	3	3	3	3	3	3	3	3	3	3	3	3	3	3	3	3	3	11.5	11.5
G5E9C0;Q9HB58-5;Q9HB58-3;Q9HB58-7;Q9HB58;Q9HB58-6;Q9HB58-2;E9PHK4;E7EM70;Q9HB58-4	G5E9C0;Q9HB58-5;Q9HB58-3;Q9HB58-7;Q9HB58;Q9HB58-6;Q9HB58-2	4;4;4;4;4;4;3;1;1;1	4;4;4;4;4;4;3;1;1;1	4;4;4;4;4;4;3;1;1;1	Sp110 nuclear body protein	SP110	tr|G5E9C0|G5E9C0_HUMAN SP110 nuclear body protein, isoform CRA_b OS=Homo sapiens GN=SP110 PE=1 SV=1;sp|Q9HB58-5|SP110_HUMAN Isoform 5 of Sp110 nuclear body protein OS=Homo sapiens GN=SP110;sp|Q9HB58-3|SP110_HUMAN Isoform 3 of Sp110 nuclear body protein OS=	10	4	4	4	0	0	1	4	4	4	1	3	1	0	0	0	0	0	1	4	4	4	1	3	1	0	0	0	0	0	1	4	4	4	1	3	1	0	0	0	11.2	11.2
G5E9W3;Q9UKF6	G5E9W3;Q9UKF6	5;5	5;5	5;5	Cleavage and polyadenylation specificity factor subunit 3	CPSF3	tr|G5E9W3|G5E9W3_HUMAN Cleavage and polyadenylation specific factor 3, 73kDa, isoform CRA_b OS=Homo sapiens GN=CPSF3 PE=1 SV=1;sp|Q9UKF6|CPSF3_HUMAN Cleavage and polyadenylation specificity factor subunit 3 OS=Homo sapiens GN=CPSF3 PE=1 SV=1	2	5	5	5	4	4	4	2	4	3	5	4	5	5	4	4	4	4	4	2	4	3	5	4	5	5	4	4	4	4	4	2	4	3	5	4	5	5	4	4	8	8
G5EA06;Q92552;Q92552-2;D6RH20	G5EA06;Q92552;Q92552-2;D6RH20	3;3;3;2	3;3;3;2	3;3;3;2	28S ribosomal protein S27, mitochondrial	MRPS27	tr|G5EA06|G5EA06_HUMAN 28S ribosomal protein S27, mitochondrial OS=Homo sapiens GN=MRPS27 PE=1 SV=1;sp|Q92552|RT27_HUMAN 28S ribosomal protein S27, mitochondrial OS=Homo sapiens GN=MRPS27 PE=1 SV=3;sp|Q92552-2|RT27_HUMAN Isoform 2 of 28S ribosomal protein	4	3	3	3	3	3	2	3	3	3	3	2	3	2	2	3	3	3	2	3	3	3	3	2	3	2	2	3	3	3	2	3	3	3	3	2	3	2	2	3	8.9	8.9
G8JL98;Q13569;B4E127;F5H0I7;H0YH18;F5H539	G8JL98;Q13569;B4E127;F5H0I7	7;7;6;5;3;2	7;7;6;5;3;2	7;7;6;5;3;2	G/T mismatch-specific thymine DNA glycosylase	TDG	tr|G8JL98|G8JL98_HUMAN G/T mismatch-specific thymine DNA glycosylase OS=Homo sapiens GN=TDG PE=1 SV=1;sp|Q13569|TDG_HUMAN G/T mismatch-specific thymine DNA glycosylase OS=Homo sapiens GN=TDG PE=1 SV=2;tr|B4E127|B4E127_HUMAN G/T mismatch-specific thymine DN	6	7	7	7	0	2	3	7	7	7	7	7	7	0	0	1	0	2	3	7	7	7	7	7	7	0	0	1	0	2	3	7	7	7	7	7	7	0	0	1	20	20
G8JLG1;Q14683;H0Y7K8;V9GY57	G8JLG1;Q14683	11;11;3;2	11;11;3;2	11;11;3;2	Structural maintenance of chromosomes protein;Structural maintenance of chromosomes protein 1A	SMC1A	tr|G8JLG1|G8JLG1_HUMAN Structural maintenance of chromosomes protein OS=Homo sapiens GN=SMC1A PE=1 SV=2;sp|Q14683|SMC1A_HUMAN Structural maintenance of chromosomes protein 1A OS=Homo sapiens GN=SMC1A PE=1 SV=2	4	11	11	11	1	1	2	7	7	9	9	10	9	1	2	1	1	1	2	7	7	9	9	10	9	1	2	1	1	1	2	7	7	9	9	10	9	1	2	1	10.3	10.3
Q2L6G8;G8JLG2;Q15517	Q2L6G8;G8JLG2;Q15517	2;2;2	2;2;2	2;2;2	Corneodesmosin	CDSN	tr|Q2L6G8|Q2L6G8_HUMAN Corneodesmosin OS=Homo sapiens GN=CDSN PE=1 SV=1;tr|G8JLG2|G8JLG2_HUMAN Corneodesmosin OS=Homo sapiens GN=CDSN PE=1 SV=1;sp|Q15517|CDSN_HUMAN Corneodesmosin OS=Homo sapiens GN=CDSN PE=1 SV=3	3	2	2	2	2	2	0	0	0	1	1	0	0	1	0	2	2	2	0	0	0	1	1	0	0	1	0	2	2	2	0	0	0	1	1	0	0	1	0	2	5.1	5.1
H0Y380;H0Y4H1;H0Y7Z9;H0Y6Z7;P10586-2;P10586;Q3KPI9;F5GWR7;P23468-3;P23468-7;P23468-5;P23468-4;P23468-6;P23468-2;P23468;G8JL96;A0A0A0MR60;Q13332-7;Q13332-5;Q13332-6;Q13332-3;Q13332-4;Q13332-2;Q13332	H0Y380;H0Y4H1;H0Y7Z9;H0Y6Z7;P10586-2;P10586;Q3KPI9;F5GWR7;P23468-3;P23468-7;P23468-5;P23468-4;P23468-6;P23468-2;P23468	10;10;10;10;10;10;5;5;5;5;5;5;5;5;5;4;4;4;4;4;4;4;4;4	10;10;10;10;10;10;5;5;5;5;5;5;5;5;5;4;4;4;4;4;4;4;4;4	10;10;10;10;10;10;5;5;5;5;5;5;5;5;5;4;4;4;4;4;4;4;4;4	Receptor-type tyrosine-protein phosphatase F;Protein-tyrosine-phosphatase;Receptor-type tyrosine-protein phosphatase delta	PTPRF;PTPRD	tr|H0Y380|H0Y380_HUMAN Receptor-type tyrosine-protein phosphatase F (Fragment) OS=Homo sapiens GN=PTPRF PE=1 SV=1;tr|H0Y4H1|H0Y4H1_HUMAN Receptor-type tyrosine-protein phosphatase F (Fragment) OS=Homo sapiens GN=PTPRF PE=1 SV=1;tr|H0Y7Z9|H0Y7Z9_HUMAN Recep	24	10	10	10	10	10	10	9	10	9	10	10	10	9	10	10	10	10	10	9	10	9	10	10	10	9	10	10	10	10	10	9	10	9	10	10	10	9	10	10	15.8	15.8
H0Y3K4;Q96EV2	H0Y3K4;Q96EV2	3;3	3;3	3;3	RNA-binding protein 33	RBM33	tr|H0Y3K4|H0Y3K4_HUMAN RNA-binding protein 33 (Fragment) OS=Homo sapiens GN=RBM33 PE=1 SV=1;sp|Q96EV2|RBM33_HUMAN RNA-binding protein 33 OS=Homo sapiens GN=RBM33 PE=1 SV=3	2	3	3	3	3	3	3	3	3	3	3	3	3	3	3	3	3	3	3	3	3	3	3	3	3	3	3	3	3	3	3	3	3	3	3	3	3	3	3	3	4.4	4.4
H0Y4R5;Q5SNT2-2;Q5SNT2	H0Y4R5;Q5SNT2-2;Q5SNT2	5;5;5	5;5;5	5;5;5	Transmembrane protein 201	TMEM201	tr|H0Y4R5|H0Y4R5_HUMAN Transmembrane protein 201 (Fragment) OS=Homo sapiens GN=TMEM201 PE=1 SV=1;sp|Q5SNT2-2|TM201_HUMAN Isoform SAMP1 of Transmembrane protein 201 OS=Homo sapiens GN=TMEM201;sp|Q5SNT2|TM201_HUMAN Transmembrane protein 201 OS=Homo sapiens G	3	5	5	5	4	4	5	2	4	2	1	2	1	4	4	3	4	4	5	2	4	2	1	2	1	4	4	3	4	4	5	2	4	2	1	2	1	4	4	3	11.1	11.1
H0Y4X7;Q9UIL8-2;Q9UIL8;C9JWH0;X6RH80;A0A087WZ76;J3KR57	H0Y4X7;Q9UIL8-2;Q9UIL8;C9JWH0;X6RH80;A0A087WZ76;J3KR57	2;2;2;1;1;1;1	2;2;2;1;1;1;1	2;2;2;1;1;1;1	PHD finger protein 11	PHF11	tr|H0Y4X7|H0Y4X7_HUMAN PHD finger protein 11 (Fragment) OS=Homo sapiens GN=PHF11 PE=1 SV=1;sp|Q9UIL8-2|PHF11_HUMAN Isoform 2 of PHD finger protein 11 OS=Homo sapiens GN=PHF11;sp|Q9UIL8|PHF11_HUMAN PHD finger protein 11 OS=Homo sapiens GN=PHF11 PE=1 SV=3;tr	7	2	2	2	0	0	0	2	2	2	2	2	2	0	0	0	0	0	0	2	2	2	2	2	2	0	0	0	0	0	0	2	2	2	2	2	2	0	0	0	9.4	9.4
H0Y621;H0Y5K5;Q9Y282;Q9Y282-3;Q9Y282-2;H0Y802;H0Y6Z0;A6PVJ2;A0A0C4DH46	H0Y621;H0Y5K5;Q9Y282;Q9Y282-3;Q9Y282-2	7;7;7;7;5;2;2;1;1	7;7;7;7;5;2;2;1;1	7;7;7;7;5;2;2;1;1	Endoplasmic reticulum-Golgi intermediate compartment protein 3	ERGIC3	tr|H0Y621|H0Y621_HUMAN Endoplasmic reticulum-Golgi intermediate compartment protein 3 (Fragment) OS=Homo sapiens GN=ERGIC3 PE=1 SV=1;tr|H0Y5K5|H0Y5K5_HUMAN Endoplasmic reticulum-Golgi intermediate compartment protein 3 (Fragment) OS=Homo sapiens GN=ERGIC3	9	7	7	7	7	7	7	7	7	7	6	7	6	7	7	7	7	7	7	7	7	7	6	7	6	7	7	7	7	7	7	7	7	7	6	7	6	7	7	7	21.5	21.5
H0Y6K5;H0Y7L6;Q02447-4;Q02447-3;Q02447-5;Q02447-6;Q02447-2;Q02447	H0Y6K5;H0Y7L6;Q02447-4;Q02447-3;Q02447-5;Q02447-6;Q02447-2;Q02447	1;1;1;1;1;1;1;1	1;1;1;1;1;1;1;1	1;1;1;1;1;1;1;1	Transcription factor Sp3	SP3	tr|H0Y6K5|H0Y6K5_HUMAN Transcription factor Sp3 OS=Homo sapiens GN=SP3 PE=1 SV=1;tr|H0Y7L6|H0Y7L6_HUMAN Transcription factor Sp3 (Fragment) OS=Homo sapiens GN=SP3 PE=1 SV=1;sp|Q02447-4|SP3_HUMAN Isoform 4 of Transcription factor Sp3 OS=Homo sapiens GN=SP3;	8	1	1	1	1	1	1	1	1	1	1	1	1	0	0	0	1	1	1	1	1	1	1	1	1	0	0	0	1	1	1	1	1	1	1	1	1	0	0	0	2.2	2.2
H0Y760;Q9Y4B4	H0Y760;Q9Y4B4	3;3	3;3	3;3	Helicase ARIP4	RAD54L2	tr|H0Y760|H0Y760_HUMAN Helicase ARIP4 (Fragment) OS=Homo sapiens GN=RAD54L2 PE=1 SV=1;sp|Q9Y4B4|ARIP4_HUMAN Helicase ARIP4 OS=Homo sapiens GN=RAD54L2 PE=1 SV=4	2	3	3	3	0	0	1	3	3	3	3	3	3	0	0	0	0	0	1	3	3	3	3	3	3	0	0	0	0	0	1	3	3	3	3	3	3	0	0	0	3.5	3.5
H0Y7L2;Q96N67-4;Q96N67-3;Q96N67-5;Q96N67-2;Q96N67-6;Q96N67;A0A0U1RRC1;A0A0U1RQJ5;A0A0C4DGY6	H0Y7L2;Q96N67-4;Q96N67-3;Q96N67-5;Q96N67-2;Q96N67-6;Q96N67	3;3;3;3;3;3;3;1;1;1	3;3;3;3;3;3;3;1;1;1	3;3;3;3;3;3;3;1;1;1	Dedicator of cytokinesis protein 7	DOCK7	tr|H0Y7L2|H0Y7L2_HUMAN Dedicator of cytokinesis protein 7 OS=Homo sapiens GN=DOCK7 PE=1 SV=2;sp|Q96N67-4|DOCK7_HUMAN Isoform 4 of Dedicator of cytokinesis protein 7 OS=Homo sapiens GN=DOCK7;sp|Q96N67-3|DOCK7_HUMAN Isoform 3 of Dedicator of cytokinesis prot	10	3	3	3	2	2	3	2	1	3	1	3	3	1	1	3	2	2	3	2	1	3	1	3	3	1	1	3	2	2	3	2	1	3	1	3	3	1	1	3	1.9	1.9
H0Y997;Q96J42-2;Q96J42;H0Y928	H0Y997;Q96J42-2;Q96J42;H0Y928	3;3;3;2	3;3;3;2	3;3;3;2	Thioredoxin domain-containing protein 15	TXNDC15	tr|H0Y997|H0Y997_HUMAN Thioredoxin domain-containing protein 15 (Fragment) OS=Homo sapiens GN=TXNDC15 PE=1 SV=1;sp|Q96J42-2|TXD15_HUMAN Isoform 2 of Thioredoxin domain-containing protein 15 OS=Homo sapiens GN=TXNDC15;sp|Q96J42|TXD15_HUMAN Thioredoxin domai	4	3	3	3	3	3	3	3	3	3	3	3	3	3	3	3	3	3	3	3	3	3	3	3	3	3	3	3	3	3	3	3	3	3	3	3	3	3	3	3	14.2	14.2
H0Y9M2	H0Y9M2	4	2	2		ZNF827	tr|H0Y9M2|H0Y9M2_HUMAN Zinc finger protein 827 (Fragment) OS=Homo sapiens GN=ZNF827 PE=1 SV=1	1	4	2	2	3	3	4	3	3	3	2	4	4	0	0	0	2	2	2	2	1	1	1	2	2	0	0	0	2	2	2	2	1	1	1	2	2	0	0	0	27.4	16.2
J3KNV5;H0YBS1;Q75QN2-2;Q75QN2;E5RJL5;H0YC12;E5RJF0;H0YBQ1;E5RIN8;E5RG48	J3KNV5;H0YBS1;Q75QN2-2;Q75QN2	3;3;3;3;1;1;1;1;1;1	3;3;3;3;1;1;1;1;1;1	3;3;3;3;1;1;1;1;1;1	Integrator complex subunit 8	INTS8	tr|J3KNV5|J3KNV5_HUMAN Integrator complex subunit 8 OS=Homo sapiens GN=INTS8 PE=1 SV=1;tr|H0YBS1|H0YBS1_HUMAN Integrator complex subunit 8 (Fragment) OS=Homo sapiens GN=INTS8 PE=1 SV=1;sp|Q75QN2-2|INT8_HUMAN Isoform 2 of Integrator complex subunit 8 OS=Hom	10	3	3	3	3	3	3	2	2	3	2	3	2	2	3	3	3	3	3	2	2	3	2	3	2	2	3	3	3	3	3	2	2	3	2	3	2	2	3	3	4.4	4.4
H0YCK3;P55265-5;P55265-3;P55265-2;P55265;P55265-4	H0YCK3;P55265-5;P55265-3;P55265-2;P55265;P55265-4	9;9;9;9;9;9	9;9;9;9;9;9	9;9;9;9;9;9	Double-stranded RNA-specific adenosine deaminase	ADAR	tr|H0YCK3|H0YCK3_HUMAN Double-stranded RNA-specific adenosine deaminase (Fragment) OS=Homo sapiens GN=ADAR PE=1 SV=1;sp|P55265-5|DSRAD_HUMAN Isoform 5 of Double-stranded RNA-specific adenosine deaminase OS=Homo sapiens GN=ADAR;sp|P55265-3|DSRAD_HUMAN Isofo	6	9	9	9	7	8	9	5	7	8	9	8	9	1	0	2	7	8	9	5	7	8	9	8	9	1	0	2	7	8	9	5	7	8	9	8	9	1	0	2	10.5	10.5
H0YCK5;Q9BRH9	H0YCK5;Q9BRH9	1;1	1;1	1;1	Zinc finger protein 251	ZNF251	tr|H0YCK5|H0YCK5_HUMAN Zinc finger protein 251 (Fragment) OS=Homo sapiens GN=ZNF251 PE=4 SV=1;sp|Q9BRH9|ZN251_HUMAN Zinc finger protein 251 OS=Homo sapiens GN=ZNF251 PE=2 SV=4	2	1	1	1	0	0	0	1	0	1	0	0	1	0	0	0	0	0	0	1	0	1	0	0	1	0	0	0	0	0	0	1	0	1	0	0	1	0	0	0	11.6	11.6
H0YD13;P16070-18;P16070-12;P16070-14;P16070-13;P16070-11;P16070-10;P16070-16;P16070-8;P16070-17;P16070-6;P16070-4;P16070-3;P16070-7;P16070-5;P16070;H0Y2P0;H0YE40;H0YDW7;H0YCV9;H0Y5E4;P16070-15;P16070-9;E9PKC6;H0YDX6;J3KN83;Q86UZ1;H0YD17;P16070-19	H0YD13;P16070-18;P16070-12;P16070-14;P16070-13;P16070-11;P16070-10;P16070-16;P16070-8;P16070-17;P16070-6;P16070-4;P16070-3;P16070-7;P16070-5;P16070;H0Y2P0;H0YE40	10;10;10;10;10;10;10;10;10;10;10;10;10;10;10;10;9;6;4;4;4;4;4;3;3;3;2;2;2	10;10;10;10;10;10;10;10;10;10;10;10;10;10;10;10;9;6;4;4;4;4;4;3;3;3;2;2;2	10;10;10;10;10;10;10;10;10;10;10;10;10;10;10;10;9;6;4;4;4;4;4;3;3;3;2;2;2	CD44 antigen	CD44	tr|H0YD13|H0YD13_HUMAN CD44 antigen OS=Homo sapiens GN=CD44 PE=1 SV=2;sp|P16070-18|CD44_HUMAN Isoform 18 of CD44 antigen OS=Homo sapiens GN=CD44;sp|P16070-12|CD44_HUMAN Isoform 12 of CD44 antigen OS=Homo sapiens GN=CD44;sp|P16070-14|CD44_HUMAN Isoform 14 o	29	10	10	10	10	10	9	9	9	10	9	10	9	10	10	10	10	10	9	9	9	10	9	10	9	10	10	10	10	10	9	9	9	10	9	10	9	10	10	10	47.6	47.6
H0YD14;Q9NZM1-2;Q9NZM1-6;Q9NZM1-3;Q9NZM1;Q9NZM1-5	H0YD14;Q9NZM1-2;Q9NZM1-6;Q9NZM1-3;Q9NZM1;Q9NZM1-5	2;2;2;2;2;1	2;2;2;2;2;1	2;2;2;2;2;1	Myoferlin	MYOF	tr|H0YD14|H0YD14_HUMAN Myoferlin (Fragment) OS=Homo sapiens GN=MYOF PE=1 SV=1;sp|Q9NZM1-2|MYOF_HUMAN Isoform 2 of Myoferlin OS=Homo sapiens GN=MYOF;sp|Q9NZM1-6|MYOF_HUMAN Isoform 6 of Myoferlin OS=Homo sapiens GN=MYOF;sp|Q9NZM1-3|MYOF_HUMAN Isoform 3 of My	6	2	2	2	2	1	2	2	2	2	0	0	1	1	2	2	2	1	2	2	2	2	0	0	1	1	2	2	2	1	2	2	2	2	0	0	1	1	2	2	2.5	2.5
H0YD75;Q9UBE8	H0YD75;Q9UBE8	21;21	21;21	21;21	Mitogen-activated protein kinase;Serine/threonine-protein kinase NLK	NLK	tr|H0YD75|H0YD75_HUMAN Mitogen-activated protein kinase (Fragment) OS=Homo sapiens GN=NLK PE=1 SV=1;sp|Q9UBE8|NLK_HUMAN Serine/threonine-protein kinase NLK OS=Homo sapiens GN=NLK PE=1 SV=2	2	21	21	21	17	19	19	18	20	21	17	18	20	16	18	20	17	19	19	18	20	21	17	18	20	16	18	20	17	19	19	18	20	21	17	18	20	16	18	20	56	56
H0YDQ1;H0YDD3;Q9BVK2-2;Q9BVK2;H0YD42;H0YCV0	H0YDQ1;H0YDD3;Q9BVK2-2;Q9BVK2;H0YD42;H0YCV0	2;2;2;2;1;1	2;2;2;2;1;1	2;2;2;2;1;1	Probable dolichyl pyrophosphate Glc1Man9GlcNAc2 alpha-1,3-glucosyltransferase	ALG8	tr|H0YDQ1|H0YDQ1_HUMAN Probable dolichyl pyrophosphate Glc1Man9GlcNAc2 alpha-1,3-glucosyltransferase (Fragment) OS=Homo sapiens GN=ALG8 PE=1 SV=1;tr|H0YDD3|H0YDD3_HUMAN Probable dolichyl pyrophosphate Glc1Man9GlcNAc2 alpha-1,3-glucosyltransferase (Fragment	6	2	2	2	2	2	2	2	2	2	2	2	2	2	2	2	2	2	2	2	2	2	2	2	2	2	2	2	2	2	2	2	2	2	2	2	2	2	2	2	34.5	34.5
H0YDE3;Q96NY9;H0YDU2;E9PRI1;H0YDK3;E9PL60;E9PII7	H0YDE3;Q96NY9;H0YDU2;E9PRI1;H0YDK3	5;5;4;4;3;2;2	5;5;4;4;3;2;2	5;5;4;4;3;2;2	Crossover junction endonuclease MUS81	MUS81	tr|H0YDE3|H0YDE3_HUMAN Crossover junction endonuclease MUS81 (Fragment) OS=Homo sapiens GN=MUS81 PE=1 SV=1;sp|Q96NY9|MUS81_HUMAN Crossover junction endonuclease MUS81 OS=Homo sapiens GN=MUS81 PE=1 SV=3;tr|H0YDU2|H0YDU2_HUMAN Crossover junction endonuclease	7	5	5	5	0	0	0	5	5	5	5	5	5	0	0	0	0	0	0	5	5	5	5	5	5	0	0	0	0	0	0	5	5	5	5	5	5	0	0	0	13.9	13.9
H0YE88;P28347;J3KP52;E9PKB7	H0YE88;P28347;J3KP52	3;3;2;1	3;3;2;1	1;1;1;1	Transcriptional enhancer factor TEF-1	TEAD1	tr|H0YE88|H0YE88_HUMAN Transcriptional enhancer factor TEF-1 OS=Homo sapiens GN=TEAD1 PE=1 SV=1;sp|P28347|TEAD1_HUMAN Transcriptional enhancer factor TEF-1 OS=Homo sapiens GN=TEAD1 PE=1 SV=2;tr|J3KP52|J3KP52_HUMAN Transcriptional enhancer factor TEF-1 OS=H	4	3	3	1	2	3	3	2	2	3	2	1	2	2	3	3	2	3	3	2	2	3	2	1	2	2	3	3	1	1	1	0	0	1	0	0	0	1	1	1	10.1	10.1
H0YEX2	H0YEX2	7	2	2		TAF2	tr|H0YEX2|H0YEX2_HUMAN Transcription initiation factor TFIID subunit 2 (Fragment) OS=Homo sapiens GN=TAF2 PE=1 SV=1	1	7	2	2	7	7	7	7	7	7	7	7	7	7	7	7	2	2	2	2	2	2	2	2	2	2	2	2	2	2	2	2	2	2	2	2	2	2	2	2	27.2	14.7
H0YH25;Q9UJ78-1;Q9UJ78;Q9UJ78-5;Q9UJ78-2;Q9UJ78-3	H0YH25;Q9UJ78-1;Q9UJ78;Q9UJ78-5	3;3;3;2;1;1	2;2;2;1;1;1	2;2;2;1;1;1	Zinc finger MYM-type protein 5	ZMYM5	tr|H0YH25|H0YH25_HUMAN Zinc finger MYM-type protein 5 (Fragment) OS=Homo sapiens GN=ZMYM5 PE=1 SV=1;sp|Q9UJ78-1|ZMYM5_HUMAN Isoform 1 of Zinc finger MYM-type protein 5 OS=Homo sapiens GN=ZMYM5;sp|Q9UJ78|ZMYM5_HUMAN Zinc finger MYM-type protein 5 OS=Homo sa	6	3	2	2	1	0	0	2	3	3	3	2	3	0	0	0	1	0	0	2	2	2	2	2	2	0	0	0	1	0	0	2	2	2	2	2	2	0	0	0	6.4	3.6
H0YHS6;Q9Y2Z4	H0YHS6;Q9Y2Z4	3;3	3;3	3;3	Tyrosine--tRNA ligase;Tyrosine--tRNA ligase, mitochondrial	YARS2	tr|H0YHS6|H0YHS6_HUMAN Tyrosine--tRNA ligase (Fragment) OS=Homo sapiens GN=YARS2 PE=1 SV=1;sp|Q9Y2Z4|SYYM_HUMAN Tyrosine--tRNA ligase, mitochondrial OS=Homo sapiens GN=YARS2 PE=1 SV=2	2	3	3	3	2	1	3	0	1	2	2	2	2	1	2	3	2	1	3	0	1	2	2	2	2	1	2	3	2	1	3	0	1	2	2	2	2	1	2	3	15.5	15.5
H0YI09;Q9H8H3;F8VQX6	H0YI09;Q9H8H3;F8VQX6	4;4;3	4;4;3	4;4;3	Methyltransferase-like protein 7A	METTL7A	tr|H0YI09|H0YI09_HUMAN Methyltransferase-like protein 7A (Fragment) OS=Homo sapiens GN=METTL7A PE=1 SV=1;sp|Q9H8H3|MET7A_HUMAN Methyltransferase-like protein 7A OS=Homo sapiens GN=METTL7A PE=1 SV=1;tr|F8VQX6|F8VQX6_HUMAN Methyltransferase-like protein 7A (	3	4	4	4	4	4	4	3	4	4	3	2	3	4	4	4	4	4	4	3	4	4	3	2	3	4	4	4	4	4	4	3	4	4	3	2	3	4	4	4	27.5	27.5
H0YJ75;Q13362-2;Q13362-3;Q13362;Q13362-4;Q13362-5;Q96B13;H0Y8C4;E9PFR3;Q14738-3;Q14738-2;Q14738;H0YN84;H7C5Q9;H0YJ35;H0YJ49;G3V2U3	H0YJ75;Q13362-2;Q13362-3;Q13362;Q13362-4;Q13362-5;Q96B13;H0Y8C4;E9PFR3;Q14738-3;Q14738-2;Q14738	5;5;5;5;5;5;4;3;3;3;3;3;2;2;1;1;1	3;3;3;3;3;3;2;2;2;2;2;2;1;1;1;1;1	3;3;3;3;3;3;2;2;2;2;2;2;1;1;1;1;1	Serine/threonine-protein phosphatase 2A 56 kDa regulatory subunit gamma isoform;Serine/threonine-protein phosphatase 2A 56 kDa regulatory subunit delta isoform	PPP2R5C;PPP2R5D	tr|H0YJ75|H0YJ75_HUMAN Serine/threonine-protein phosphatase 2A 56 kDa regulatory subunit gamma isoform (Fragment) OS=Homo sapiens GN=PPP2R5C PE=1 SV=1;sp|Q13362-2|2A5G_HUMAN Isoform Gamma-1 of Serine/threonine-protein phosphatase 2A 56 kDa regulatory subun	17	5	3	3	4	5	5	4	4	4	4	4	4	1	3	5	3	3	3	3	3	3	3	3	3	1	3	3	3	3	3	3	3	3	3	3	3	1	3	3	11.9	7.1
S4R329;H0YK61;H0YNK0;H0YNK8;Q5J8M3-3;Q5J8M3-2;Q5J8M3;H0YLP8;H0YMH5;H0YN63	S4R329;H0YK61;H0YNK0;H0YNK8;Q5J8M3-3;Q5J8M3-2;Q5J8M3;H0YLP8;H0YMH5	4;4;4;4;4;4;4;3;2;1	4;4;4;4;4;4;4;3;2;1	4;4;4;4;4;4;4;3;2;1	ER membrane protein complex subunit 4	EMC4	tr|S4R329|S4R329_HUMAN ER membrane protein complex subunit 4 OS=Homo sapiens GN=EMC4 PE=1 SV=1;tr|H0YK61|H0YK61_HUMAN ER membrane protein complex subunit 4 OS=Homo sapiens GN=EMC4 PE=1 SV=1;tr|H0YNK0|H0YNK0_HUMAN ER membrane protein complex subunit 4 OS=Ho	10	4	4	4	4	4	4	4	4	3	4	3	3	4	4	4	4	4	4	4	4	3	4	3	3	4	4	4	4	4	4	4	4	3	4	3	3	4	4	4	77.8	77.8
H0YNA7;Q8TCT8	H0YNA7;Q8TCT8	2;2	2;2	2;2	Signal peptide peptidase-like 2A	SPPL2A	tr|H0YNA7|H0YNA7_HUMAN Signal peptide peptidase-like 2A (Fragment) OS=Homo sapiens GN=SPPL2A PE=1 SV=7;sp|Q8TCT8|SPP2A_HUMAN Signal peptide peptidase-like 2A OS=Homo sapiens GN=SPPL2A PE=1 SV=2	2	2	2	2	2	2	2	2	2	2	2	2	2	2	2	2	2	2	2	2	2	2	2	2	2	2	2	2	2	2	2	2	2	2	2	2	2	2	2	2	15.3	15.3
H0YNG3;P67812-4;P67812;P67812-3;P67812-2;H0YNX5;H0YKT4;H0YNA5;P0C7V7	H0YNG3;P67812-4;P67812;P67812-3;P67812-2;H0YNX5;H0YKT4	9;9;9;9;7;6;5;4;2	9;9;9;9;7;6;5;4;2	9;9;9;9;7;6;5;4;2	Signal peptidase complex catalytic subunit SEC11;Signal peptidase complex catalytic subunit SEC11A	SEC11A	tr|H0YNG3|H0YNG3_HUMAN Signal peptidase complex catalytic subunit SEC11 OS=Homo sapiens GN=SEC11A PE=1 SV=1;sp|P67812-4|SC11A_HUMAN Isoform 4 of Signal peptidase complex catalytic subunit SEC11A OS=Homo sapiens GN=SEC11A;sp|P67812|SC11A_HUMAN Signal peptid	9	9	9	9	9	8	8	8	7	7	7	8	7	9	8	9	9	8	8	8	7	7	7	8	7	9	8	9	9	8	8	8	7	7	7	8	7	9	8	9	38.7	38.7
H0YNY8;U3KPR8;O00470;O00470-2	H0YNY8;U3KPR8;O00470;O00470-2	1;1;1;1	1;1;1;1	1;1;1;1	Homeobox protein Meis1	MEIS1	tr|H0YNY8|H0YNY8_HUMAN Homeobox protein Meis1 OS=Homo sapiens GN=MEIS1 PE=1 SV=1;tr|U3KPR8|U3KPR8_HUMAN Homeobox protein Meis1 OS=Homo sapiens GN=MEIS1 PE=1 SV=1;sp|O00470|MEIS1_HUMAN Homeobox protein Meis1 OS=Homo sapiens GN=MEIS1 PE=1 SV=1;sp|O00470-2|ME	4	1	1	1	1	1	1	1	1	1	1	1	1	0	1	1	1	1	1	1	1	1	1	1	1	0	1	1	1	1	1	1	1	1	1	1	1	0	1	1	4.9	4.9
H3BPG5;H3BV80;H3BMS0;H3BMM9;H3BTC0;Q15287-3;Q15287-2;Q15287	H3BPG5;H3BV80;H3BMS0;H3BMM9;H3BTC0;Q15287-3;Q15287-2;Q15287	2;2;2;2;2;2;2;2	2;2;2;2;2;2;2;2	2;2;2;2;2;2;2;2	RNA-binding protein with serine-rich domain 1	RNPS1	tr|H3BPG5|H3BPG5_HUMAN RNA binding protein S1, serine-rich domain, isoform CRA_c OS=Homo sapiens GN=RNPS1 PE=1 SV=1;tr|H3BV80|H3BV80_HUMAN RNA-binding protein with serine-rich domain 1 OS=Homo sapiens GN=RNPS1 PE=1 SV=2;tr|H3BMS0|H3BMS0_HUMAN RNA-binding p	8	2	2	2	2	2	2	2	1	2	2	2	1	0	0	0	2	2	2	2	1	2	2	2	1	0	0	0	2	2	2	2	1	2	2	2	1	0	0	0	18	18
H3BPJ2;H3BN98;Q15041;Q15041-3;Q15041-2;H3BTX6;H3BS91	H3BPJ2;H3BN98;Q15041;Q15041-3;Q15041-2	3;3;3;2;2;1;1	3;3;3;2;2;1;1	3;3;3;2;2;1;1	ADP-ribosylation factor-like protein 6-interacting protein 1	ARL6IP1	tr|H3BPJ2|H3BPJ2_HUMAN ADP-ribosylation factor-like protein 6-interacting protein 1 (Fragment) OS=Homo sapiens GN=ARL6IP1 PE=4 SV=2;tr|H3BN98|H3BN98_HUMAN Uncharacterized protein (Fragment) OS=Homo sapiens PE=4 SV=2;sp|Q15041|AR6P1_HUMAN ADP-ribosylation f	7	3	3	3	3	3	2	3	2	3	3	2	2	3	3	3	3	3	2	3	2	3	3	2	2	3	3	3	3	3	2	3	2	3	3	2	2	3	3	3	45.5	45.5
H3BNT4;Q99547;H3BSB3;H3BU96;H3BNK8	H3BNT4;Q99547;H3BSB3	7;7;5;2;1	7;7;5;2;1	7;7;5;2;1	M-phase phosphoprotein 6	MPHOSPH6	tr|H3BNT4|H3BNT4_HUMAN M-phase phosphoprotein 6 OS=Homo sapiens GN=MPHOSPH6 PE=1 SV=1;sp|Q99547|MPH6_HUMAN M-phase phosphoprotein 6 OS=Homo sapiens GN=MPHOSPH6 PE=1 SV=2;tr|H3BSB3|H3BSB3_HUMAN M-phase phosphoprotein 6 OS=Homo sapiens GN=MPHOSPH6 PE=1 SV=1	5	7	7	7	3	4	6	6	7	6	7	7	7	1	0	0	3	4	6	6	7	6	7	7	7	1	0	0	3	4	6	6	7	6	7	7	7	1	0	0	54.2	54.2
H3BPE1;H3BQK9;Q9UPN3;Q9UPN3-4;Q9UPN3-3;Q9UPN3-2;E9PLY5;E9PNZ4;H0Y390;Q9UPN3-5;E9PLY0	H3BPE1;H3BQK9;Q9UPN3;Q9UPN3-4;Q9UPN3-3;Q9UPN3-2;E9PLY5;E9PNZ4;H0Y390;Q9UPN3-5	4;4;4;3;3;3;2;2;2;2;1	3;3;3;3;3;3;2;2;2;1;1	3;3;3;3;3;3;2;2;2;1;1	Microtubule-actin cross-linking factor 1, isoforms 1/2/3/5	MACF1	tr|H3BPE1|H3BPE1_HUMAN Microtubule-actin cross-linking factor 1, isoforms 1/2/3/5 OS=Homo sapiens GN=MACF1 PE=1 SV=1;tr|H3BQK9|H3BQK9_HUMAN Microtubule-actin cross-linking factor 1, isoforms 1/2/3/5 OS=Homo sapiens GN=MACF1 PE=1 SV=1;sp|Q9UPN3|MACF1_HUMAN	11	4	3	3	4	3	3	3	3	4	3	4	3	2	2	2	3	2	2	2	2	3	2	3	2	1	1	1	3	2	2	2	2	3	2	3	2	1	1	1	0.5	0.4
H3BQM0;Q8NDF8-5;Q8NDF8;Q8NDF8-3;Q8NDF8-2;Q8NDF8-4;E9PC61;A0A0X1KG68;Q5XG87-2;Q5XG87	H3BQM0;Q8NDF8-5;Q8NDF8;Q8NDF8-3;Q8NDF8-2	22;22;19;19;15;10;9;1;1;1	22;22;19;19;15;10;9;1;1;1	22;22;19;19;15;10;9;1;1;1	Non-canonical poly(A) RNA polymerase PAPD5	PAPD5	tr|H3BQM0|H3BQM0_HUMAN Non-canonical poly(A) RNA polymerase PAPD5 OS=Homo sapiens GN=PAPD5 PE=1 SV=1;sp|Q8NDF8-5|PAPD5_HUMAN Isoform 5 of Non-canonical poly(A) RNA polymerase PAPD5 OS=Homo sapiens GN=PAPD5;sp|Q8NDF8|PAPD5_HUMAN Non-canonical poly(A) RNA po	10	22	22	22	15	13	17	21	21	22	21	21	21	4	10	15	15	13	17	21	21	22	21	21	21	4	10	15	15	13	17	21	21	22	21	21	21	4	10	15	54.3	54.3
H3BR29;H3BSM7;Q96GQ5;Q96GQ5-2;I3L2V0	H3BR29;H3BSM7;Q96GQ5	9;9;9;4;2	9;9;9;4;2	9;9;9;4;2	RUS1 family protein C16orf58	C16orf58	tr|H3BR29|H3BR29_HUMAN RUS1 family protein C16orf58 OS=Homo sapiens GN=C16orf58 PE=1 SV=1;tr|H3BSM7|H3BSM7_HUMAN RUS1 family protein C16orf58 OS=Homo sapiens GN=C16orf58 PE=1 SV=1;sp|Q96GQ5|RUS1_HUMAN RUS1 family protein C16orf58 OS=Homo sapiens GN=C16orf5	5	9	9	9	9	9	9	8	8	8	8	8	5	9	9	9	9	9	9	8	8	8	8	8	5	9	9	9	9	9	9	8	8	8	8	8	5	9	9	9	23.9	23.9
H3BS42;Q9H5H4	H3BS42;Q9H5H4	2;2	2;2	2;2	Zinc finger protein 768	ZNF768	tr|H3BS42|H3BS42_HUMAN Zinc finger protein 768 OS=Homo sapiens GN=ZNF768 PE=1 SV=2;sp|Q9H5H4|ZN768_HUMAN Zinc finger protein 768 OS=Homo sapiens GN=ZNF768 PE=1 SV=2	2	2	2	2	0	0	1	1	1	2	0	0	1	0	1	1	0	0	1	1	1	2	0	0	1	0	1	1	0	0	1	1	1	2	0	0	1	0	1	1	4.3	4.3
H3BSH7;Q969X6;A0A0J9YWM9;Q969X6-2;Q969X6-3;A0A0J9YXV4;A0A0J9YWK2;H3BRM8;H3BPD7;I3L4T9;J3KSI1;A0A0J9YX18;J3KSE6;J3KTR0	H3BSH7;Q969X6;A0A0J9YWM9;Q969X6-2;Q969X6-3;A0A0J9YXV4;A0A0J9YWK2	18;18;15;14;14;11;11;4;3;3;2;1;1;1	18;18;15;14;14;11;11;4;3;3;2;1;1;1	18;18;15;14;14;11;11;4;3;3;2;1;1;1	Cirhin	CIRH1A	tr|H3BSH7|H3BSH7_HUMAN Cirhin (Fragment) OS=Homo sapiens GN=UTP4 PE=1 SV=1;sp|Q969X6|UTP4_HUMAN U3 small nucleolar RNA-associated protein 4 homolog OS=Homo sapiens GN=UTP4 PE=1 SV=1;tr|A0A0J9YWM9|A0A0J9YWM9_HUMAN Cirhin (Fragment) OS=Homo sapiens GN=UTP4 P	14	18	18	18	16	16	15	15	16	17	17	17	18	16	17	16	16	16	15	15	16	17	17	17	18	16	17	16	16	16	15	15	16	17	17	17	18	16	17	16	31.9	31.9
H3BTR4;Q96BT3;H3BUW2;Q96BT3-2	H3BTR4;Q96BT3	6;6;2;2	6;6;2;2	6;6;2;2	Centromere protein T	CENPT	tr|H3BTR4|H3BTR4_HUMAN Centromere protein T OS=Homo sapiens GN=CENPT PE=1 SV=1;sp|Q96BT3|CENPT_HUMAN Centromere protein T OS=Homo sapiens GN=CENPT PE=1 SV=2	4	6	6	6	0	0	0	6	6	6	6	6	6	0	0	0	0	0	0	6	6	6	6	6	6	0	0	0	0	0	0	6	6	6	6	6	6	0	0	0	16.8	16.8
H3BU53	H3BU53	10	2	2		MGA	tr|H3BU53|H3BU53_HUMAN MAX gene-associated protein (Fragment) OS=Homo sapiens GN=MGA PE=1 SV=1	1	10	2	2	10	9	10	10	10	10	10	10	8	0	0	0	2	2	2	2	2	2	2	2	2	0	0	0	2	2	2	2	2	2	2	2	2	0	0	0	11.5	2.6
Q96NX8;H3BU86;O14662-2;O14662-4;O14662-5;O14662;F8W9Z6;B7ZBM8;C9K0W8;O14662-6;B7ZBM4;B7ZBM5;O14662-3;E9PND6;H0YEW0	Q96NX8;H3BU86;O14662-2;O14662-4;O14662-5;O14662;F8W9Z6;B7ZBM8;C9K0W8;O14662-6;B7ZBM4;B7ZBM5;O14662-3	6;6;6;6;6;6;4;4;4;4;3;3;3;1;1	6;6;6;6;6;6;4;4;4;4;3;3;3;1;1	6;6;6;6;6;6;4;4;4;4;3;3;3;1;1	Syntaxin-16	STX16;STX16-NPEPL1	tr|Q96NX8|Q96NX8_HUMAN Syntaxin-16 OS=Homo sapiens GN=STX16 PE=1 SV=1;tr|H3BU86|H3BU86_HUMAN Protein STX16-NPEPL1 OS=Homo sapiens GN=STX16-NPEPL1 PE=3 SV=1;sp|O14662-2|STX16_HUMAN Isoform A of Syntaxin-16 OS=Homo sapiens GN=STX16;sp|O14662-4|STX16_HUMAN Is	15	6	6	6	4	4	6	5	4	5	4	4	5	4	5	6	4	4	6	5	4	5	4	4	5	4	5	6	4	4	6	5	4	5	4	4	5	4	5	6	41.1	41.1
H3BUJ7;Q66K89;H3BSL4;H3BN24	H3BUJ7;Q66K89;H3BSL4;H3BN24	4;4;3;2	4;4;3;2	4;4;3;2	Transcription factor E4F1	E4F1	tr|H3BUJ7|H3BUJ7_HUMAN Transcription factor E4F1 OS=Homo sapiens GN=E4F1 PE=1 SV=1;sp|Q66K89|E4F1_HUMAN Transcription factor E4F1 OS=Homo sapiens GN=E4F1 PE=1 SV=2;tr|H3BSL4|H3BSL4_HUMAN Transcription factor E4F1 OS=Homo sapiens GN=E4F1 PE=1 SV=1;tr|H3BN24	4	4	4	4	0	0	1	3	3	3	3	3	4	0	0	0	0	0	1	3	3	3	3	3	4	0	0	0	0	0	1	3	3	3	3	3	4	0	0	0	7.5	7.5
H7BXF5;Q9H0E3;Q9H0E3-3;Q9H0E3-2	H7BXF5;Q9H0E3;Q9H0E3-3;Q9H0E3-2	2;2;2;1	2;2;2;1	2;2;2;1	Histone deacetylase complex subunit SAP130	SAP130	tr|H7BXF5|H7BXF5_HUMAN Histone deacetylase complex subunit SAP130 OS=Homo sapiens GN=SAP130 PE=1 SV=1;sp|Q9H0E3|SP130_HUMAN Histone deacetylase complex subunit SAP130 OS=Homo sapiens GN=SAP130 PE=1 SV=1;sp|Q9H0E3-3|SP130_HUMAN Isoform 3 of Histone deacetyl	4	2	2	2	2	1	2	2	1	2	1	1	1	0	0	0	2	1	2	2	1	2	1	1	1	0	0	0	2	1	2	2	1	2	1	1	1	0	0	0	2.1	2.1
H7BXY3;Q7L2E3-3;Q7L2E3;Q7L2E3-2	H7BXY3;Q7L2E3-3;Q7L2E3;Q7L2E3-2	6;6;6;6	6;6;6;6	6;6;6;6	Putative ATP-dependent RNA helicase DHX30	DHX30	tr|H7BXY3|H7BXY3_HUMAN Putative ATP-dependent RNA helicase DHX30 OS=Homo sapiens GN=DHX30 PE=1 SV=1;sp|Q7L2E3-3|DHX30_HUMAN Isoform 3 of Putative ATP-dependent RNA helicase DHX30 OS=Homo sapiens GN=DHX30;sp|Q7L2E3|DHX30_HUMAN Putative ATP-dependent RNA hel	4	6	6	6	4	3	5	4	4	5	3	4	5	2	5	4	4	3	5	4	4	5	3	4	5	2	5	4	4	3	5	4	4	5	3	4	5	2	5	4	8.1	8.1
H7BY22;Q8NCP5-3;Q8NCP5-4;Q8NCP5-2;Q8NCP5;H0YEM9;A0A087WV65;H0YCZ0;A0A0A0MTE9	H7BY22;Q8NCP5-3;Q8NCP5-4;Q8NCP5-2;Q8NCP5;H0YEM9;A0A087WV65	8;8;8;8;8;7;5;3;1	8;8;8;8;8;7;5;3;1	8;8;8;8;8;7;5;3;1	Zinc finger and BTB domain-containing protein 44	ZBTB44	tr|H7BY22|H7BY22_HUMAN Zinc finger and BTB domain-containing protein 44 OS=Homo sapiens GN=ZBTB44 PE=1 SV=1;sp|Q8NCP5-3|ZBT44_HUMAN Isoform 3 of Zinc finger and BTB domain-containing protein 44 OS=Homo sapiens GN=ZBTB44;sp|Q8NCP5-4|ZBT44_HUMAN Isoform 4 of	9	8	8	8	2	2	5	8	8	7	5	6	6	0	0	0	2	2	5	8	8	7	5	6	6	0	0	0	2	2	5	8	8	7	5	6	6	0	0	0	19.8	19.8
H7BY57;X6RKN2;O94856-4;O94856-12;O94856-10;O94856-3;O94856-8;O94856-11;O94856-6;O94856-9;O94856-7;O94856-13;O94856-5;O94856;H7C0L6;D6RBU5;O94856-2	H7BY57;X6RKN2;O94856-4;O94856-12;O94856-10;O94856-3;O94856-8;O94856-11;O94856-6;O94856-9;O94856-7;O94856-13;O94856-5;O94856	4;4;4;4;4;4;4;4;4;4;4;4;4;4;1;1;1	4;4;4;4;4;4;4;4;4;4;4;4;4;4;1;1;1	4;4;4;4;4;4;4;4;4;4;4;4;4;4;1;1;1	Neurofascin	NFASC	tr|H7BY57|H7BY57_HUMAN Neurofascin (Fragment) OS=Homo sapiens GN=NFASC PE=1 SV=1;tr|X6RKN2|X6RKN2_HUMAN Neurofascin (Fragment) OS=Homo sapiens GN=NFASC PE=1 SV=1;sp|O94856-4|NFASC_HUMAN Isoform 4 of Neurofascin OS=Homo sapiens GN=NFASC;sp|O94856-12|NFASC_H	17	4	4	4	3	3	3	3	3	4	3	3	4	3	3	4	3	3	3	3	3	4	3	3	4	3	3	4	3	3	3	3	3	4	3	3	4	3	3	4	5.2	5.2
H7BYD9;P19021-4;P19021-3;P19021-6;P19021;P19021-5;P19021-2	H7BYD9;P19021-4;P19021-3;P19021-6;P19021;P19021-5;P19021-2	3;3;3;3;3;3;2	3;3;3;3;3;3;2	3;3;3;3;3;3;2	Peptidyl-glycine alpha-amidating monooxygenase;Peptidylglycine alpha-hydroxylating monooxygenase;Peptidyl-alpha-hydroxyglycine alpha-amidating lyase	PAM	tr|H7BYD9|H7BYD9_HUMAN Peptidyl-glycine alpha-amidating monooxygenase (Fragment) OS=Homo sapiens GN=PAM PE=1 SV=1;sp|P19021-4|AMD_HUMAN Isoform 4 of Peptidyl-glycine alpha-amidating monooxygenase OS=Homo sapiens GN=PAM;sp|P19021-3|AMD_HUMAN Isoform 3 of Pe	7	3	3	3	3	3	3	2	3	3	3	3	1	2	3	3	3	3	3	2	3	3	3	3	1	2	3	3	3	3	3	2	3	3	3	3	1	2	3	3	6.9	6.9
H7BYF7;P33947-2;P33947	H7BYF7;P33947-2;P33947	1;1;1	1;1;1	1;1;1	ER lumen protein-retaining receptor 2	KDELR2	tr|H7BYF7|H7BYF7_HUMAN ER lumen protein-retaining receptor 2 OS=Homo sapiens GN=KDELR2 PE=1 SV=1;sp|P33947-2|ERD22_HUMAN Isoform 2 of ER lumen protein-retaining receptor 2 OS=Homo sapiens GN=KDELR2;sp|P33947|ERD22_HUMAN ER lumen protein-retaining receptor	3	1	1	1	1	1	1	0	1	1	1	1	0	1	1	1	1	1	1	0	1	1	1	1	0	1	1	1	1	1	1	0	1	1	1	1	0	1	1	1	44.7	44.7
H7BYP4;U5Y3L1;Q9H930-2;Q9H930;Q9H930-1;Q9H930-3;Q13342-3;Q13342-6;Q13342-5;Q13342	H7BYP4;U5Y3L1;Q9H930-2;Q9H930;Q9H930-1	8;8;8;8;6;3;2;2;2;2	4;4;4;4;2;1;2;2;2;2	4;4;4;4;2;1;2;2;2;2	Nuclear body protein SP140-like protein	SP140L	tr|H7BYP4|H7BYP4_HUMAN Nuclear body protein SP140-like protein OS=Homo sapiens GN=SP140L PE=1 SV=2;tr|U5Y3L1|U5Y3L1_HUMAN Nuclear body protein SP140-like protein OS=Homo sapiens GN=SP140L PE=1 SV=1;sp|Q9H930-2|SP14L_HUMAN Isoform 2 of Nuclear body protein	10	8	4	4	4	5	6	8	7	7	8	8	8	0	0	0	0	1	2	4	3	4	4	4	4	0	0	0	0	1	2	4	3	4	4	4	4	0	0	0	13.5	7.9
H7BZ97;P23229-7;P23229-4;P23229-2;P23229-5;P23229-3;P23229-9;P23229-6;P23229	H7BZ97;P23229-7;P23229-4;P23229-2;P23229-5;P23229-3;P23229-9;P23229-6;P23229	3;3;3;3;3;3;3;3;3	3;3;3;3;3;3;3;3;3	3;3;3;3;3;3;3;3;3	Integrin alpha-6;Integrin alpha-6 heavy chain;Integrin alpha-6 light chain;Processed integrin alpha-6	ITGA6	tr|H7BZ97|H7BZ97_HUMAN Integrin alpha-6 (Fragment) OS=Homo sapiens GN=ITGA6 PE=1 SV=1;sp|P23229-7|ITA6_HUMAN Isoform 7 of Integrin alpha-6 OS=Homo sapiens GN=ITGA6;sp|P23229-4|ITA6_HUMAN Isoform Alpha-6X2A of Integrin alpha-6 OS=Homo sapiens GN=ITGA6;sp|P2	9	3	3	3	2	3	3	3	2	3	3	3	3	2	2	2	2	3	3	3	2	3	3	3	3	2	2	2	2	3	3	3	2	3	3	3	3	2	2	2	14.7	14.7
H7C0D5;Q9BSR8	H7C0D5;Q9BSR8	2;2	2;2	2;2	Protein YIPF4	YIPF4	tr|H7C0D5|H7C0D5_HUMAN Protein YIPF4 (Fragment) OS=Homo sapiens GN=YIPF4 PE=1 SV=1;sp|Q9BSR8|YIPF4_HUMAN Protein YIPF4 OS=Homo sapiens GN=YIPF4 PE=1 SV=1	2	2	2	2	1	1	2	2	1	2	2	2	2	1	2	2	1	1	2	2	1	2	2	2	2	1	2	2	1	1	2	2	1	2	2	2	2	1	2	2	31	31
H7C1I0;Q96K37;Q96K37-2;A0A0C4DGZ3;C9JK45	H7C1I0;Q96K37;Q96K37-2	5;5;4;1;1	5;5;4;1;1	5;5;4;1;1	Solute carrier family 35 member E1	SLC35E1	tr|H7C1I0|H7C1I0_HUMAN Solute carrier family 35 member E1 (Fragment) OS=Homo sapiens GN=SLC35E1 PE=1 SV=2;sp|Q96K37|S35E1_HUMAN Solute carrier family 35 member E1 OS=Homo sapiens GN=SLC35E1 PE=1 SV=2;sp|Q96K37-2|S35E1_HUMAN Isoform 2 of Solute carrier fami	5	5	5	5	5	4	5	3	3	5	3	5	5	4	5	5	5	4	5	3	3	5	3	5	5	4	5	5	5	4	5	3	3	5	3	5	5	4	5	5	18.9	18.9
H7C2Q8;Q99848	H7C2Q8;Q99848	6;6	6;6	6;6	Probable rRNA-processing protein EBP2	EBNA1BP2	tr|H7C2Q8|H7C2Q8_HUMAN EBNA1 binding protein 2, isoform CRA_d OS=Homo sapiens GN=EBNA1BP2 PE=1 SV=1;sp|Q99848|EBP2_HUMAN Probable rRNA-processing protein EBP2 OS=Homo sapiens GN=EBNA1BP2 PE=1 SV=2	2	6	6	6	1	1	6	5	6	6	6	6	6	0	2	3	1	1	6	5	6	6	6	6	6	0	2	3	1	1	6	5	6	6	6	6	6	0	2	3	15.8	15.8
H7C3G7;Q2TBE0-2;Q2TBE0;H0YE03;Q2TBE0-3	H7C3G7;Q2TBE0-2;Q2TBE0;H0YE03;Q2TBE0-3	4;4;4;3;3	4;4;4;3;3	4;4;4;3;3	CWF19-like protein 2	CWF19L2	tr|H7C3G7|H7C3G7_HUMAN CWF19-like protein 2 (Fragment) OS=Homo sapiens GN=CWF19L2 PE=1 SV=1;sp|Q2TBE0-2|C19L2_HUMAN Isoform 2 of CWF19-like protein 2 OS=Homo sapiens GN=CWF19L2;sp|Q2TBE0|C19L2_HUMAN CWF19-like protein 2 OS=Homo sapiens GN=CWF19L2 PE=1 SV=4	5	4	4	4	0	0	0	4	4	4	4	4	4	0	0	0	0	0	0	4	4	4	4	4	4	0	0	0	0	0	0	4	4	4	4	4	4	0	0	0	6.3	6.3
H7C4X9;Q9ULU4-3;Q9ULU4-6;Q9ULU4-23;Q9ULU4-21;Q9ULU4-14;Q9ULU4-12;Q9ULU4-16;Q9ULU4-9;Q9ULU4-5;Q9ULU4-20;Q9ULU4;Q9ULU4-13;Q9ULU4-10;Q9ULU4-11;Q9ULU4-7;Q9ULU4-19;A0A087WYS3;A0A087WVZ6;Q9ULU4-17;Q9ULU4-8;Q9ULU4-22;A0A0A0MTK7;Q9ULU4-15;Q9ULU4-18;A0A087WV57;Q9ULU4-2	H7C4X9;Q9ULU4-3;Q9ULU4-6;Q9ULU4-23;Q9ULU4-21;Q9ULU4-14;Q9ULU4-12;Q9ULU4-16;Q9ULU4-9;Q9ULU4-5;Q9ULU4-20;Q9ULU4;Q9ULU4-13;Q9ULU4-10;Q9ULU4-11;Q9ULU4-7;Q9ULU4-19;A0A087WYS3;A0A087WVZ6;Q9ULU4-17;Q9ULU4-8;Q9ULU4-22;A0A0A0MTK7;Q9ULU4-15;Q9ULU4-18;A0A087WV57	13;13;13;13;13;13;13;13;13;13;13;13;13;13;13;13;13;12;12;12;12;12;11;11;11;9;5	13;13;13;13;13;13;13;13;13;13;13;13;13;13;13;13;13;12;12;12;12;12;11;11;11;9;5	5;5;5;5;5;5;5;5;5;5;5;5;5;5;5;5;5;5;5;5;5;5;5;5;5;5;0	Protein kinase C-binding protein 1	ZMYND8	tr|H7C4X9|H7C4X9_HUMAN Protein kinase C-binding protein 1 (Fragment) OS=Homo sapiens GN=ZMYND8 PE=1 SV=2;sp|Q9ULU4-3|PKCB1_HUMAN Isoform 3 of Protein kinase C-binding protein 1 OS=Homo sapiens GN=ZMYND8;sp|Q9ULU4-6|PKCB1_HUMAN Isoform 6 of Protein kinase C	27	13	13	5	9	12	13	10	9	12	10	11	12	0	0	1	9	12	13	10	9	12	10	11	12	0	0	1	2	4	5	3	3	5	3	5	4	0	0	0	15.1	15.1
H9KV90;Q9Y566-2;Q9Y566-3;Q9Y566	H9KV90;Q9Y566-2;Q9Y566-3;Q9Y566	2;2;2;2	2;2;2;2	2;2;2;2	SH3 and multiple ankyrin repeat domains protein 1	SHANK1	tr|H9KV90|H9KV90_HUMAN SH3 and multiple ankyrin repeat domains protein 1 OS=Homo sapiens GN=SHANK1 PE=1 SV=1;sp|Q9Y566-2|SHAN1_HUMAN Isoform 2 of SH3 and multiple ankyrin repeat domains protein 1 OS=Homo sapiens GN=SHANK1;sp|Q9Y566-3|SHAN1_HUMAN Isoform 3	4	2	2	2	2	1	1	2	2	2	2	2	2	2	2	2	2	1	1	2	2	2	2	2	2	2	2	2	2	1	1	2	2	2	2	2	2	2	2	2	1.2	1.2
I3L2R5;I3L1D9;I3L3K5;I3L4B2;O95476	I3L2R5;I3L1D9;I3L3K5;I3L4B2;O95476	3;3;3;3;3	3;3;3;3;3	3;3;3;3;3	CTD nuclear envelope phosphatase 1	CTDNEP1	tr|I3L2R5|I3L2R5_HUMAN CTD nuclear envelope phosphatase 1 OS=Homo sapiens GN=CTDNEP1 PE=1 SV=1;tr|I3L1D9|I3L1D9_HUMAN CTD nuclear envelope phosphatase 1 (Fragment) OS=Homo sapiens GN=CTDNEP1 PE=1 SV=1;tr|I3L3K5|I3L3K5_HUMAN CTD nuclear envelope phosphatase	5	3	3	3	2	3	3	2	2	2	1	2	0	1	2	3	2	3	3	2	2	2	1	2	0	1	2	3	2	3	3	2	2	2	1	2	0	1	2	3	40.5	40.5
I3L1I3;Q8WV22;H3BSL0;H3BR73;H3BV05	I3L1I3;Q8WV22;H3BSL0;H3BR73	3;3;2;2;1	3;3;2;2;1	3;3;2;2;1	Non-structural maintenance of chromosomes element 1 homolog	NSMCE1	tr|I3L1I3|I3L1I3_HUMAN Non-structural maintenance of chromosomes element 1 homolog (Fragment) OS=Homo sapiens GN=NSMCE1 PE=1 SV=1;sp|Q8WV22|NSE1_HUMAN Non-structural maintenance of chromosomes element 1 homolog OS=Homo sapiens GN=NSMCE1 PE=1 SV=5;tr|H3BSL0	5	3	3	3	0	1	3	3	3	3	3	3	3	0	0	0	0	1	3	3	3	3	3	3	3	0	0	0	0	1	3	3	3	3	3	3	3	0	0	0	25.4	25.4
I3L2C7;P57678;I3L399;I3L4A4	I3L2C7;P57678	9;9;2;1	9;9;2;1	9;9;2;1	Gem-associated protein 4	GEMIN4	tr|I3L2C7|I3L2C7_HUMAN Gem-associated protein 4 OS=Homo sapiens GN=GEMIN4 PE=1 SV=1;sp|P57678|GEMI4_HUMAN Gem-associated protein 4 OS=Homo sapiens GN=GEMIN4 PE=1 SV=2	4	9	9	9	8	7	7	6	6	8	8	8	7	7	7	9	8	7	7	6	6	8	8	8	7	7	7	9	8	7	7	6	6	8	8	8	7	7	7	9	12.6	12.6
I6L8A6;Q99708;Q99708-2;Q99708-3;F6Q6H0;J3QLW6;J3QL00;J3QSH7;J3KSA4;J3QL93;V9GZ40;J3QLH2	I6L8A6;Q99708;Q99708-2;Q99708-3;F6Q6H0	38;38;38;31;26;11;6;4;3;3;1;1	38;38;38;31;26;11;6;4;3;3;1;1	38;38;38;31;26;11;6;4;3;3;1;1	DNA endonuclease RBBP8	RBBP8	tr|I6L8A6|I6L8A6_HUMAN DNA endonuclease RBBP8 OS=Homo sapiens GN=RBBP8 PE=1 SV=1;sp|Q99708|COM1_HUMAN DNA endonuclease RBBP8 OS=Homo sapiens GN=RBBP8 PE=1 SV=2;sp|Q99708-2|COM1_HUMAN Isoform 2 of DNA endonuclease RBBP8 OS=Homo sapiens GN=RBBP8;sp|Q99708-3|	12	38	38	38	27	32	35	37	35	34	35	37	38	0	1	2	27	32	35	37	35	34	35	37	38	0	1	2	27	32	35	37	35	34	35	37	38	0	1	2	45	45
J3KMZ7;Q9H0H0;J3KRH0	J3KMZ7;Q9H0H0;J3KRH0	4;4;2	4;4;2	4;4;2	Integrator complex subunit 2	INTS2	tr|J3KMZ7|J3KMZ7_HUMAN Integrator complex subunit 2 OS=Homo sapiens GN=INTS2 PE=1 SV=1;sp|Q9H0H0|INT2_HUMAN Integrator complex subunit 2 OS=Homo sapiens GN=INTS2 PE=1 SV=2;tr|J3KRH0|J3KRH0_HUMAN Integrator complex subunit 2 (Fragment) OS=Homo sapiens GN=IN	3	4	4	4	4	3	3	2	2	3	2	3	3	2	4	4	4	3	3	2	2	3	2	3	3	2	4	4	4	3	3	2	2	3	2	3	3	2	4	4	5.5	5.5
J3KMZ8;Q92785-2;Q92785;E9PN04	J3KMZ8;Q92785-2;Q92785	5;5;5;2	5;5;5;2	5;5;5;2	Zinc finger protein ubi-d4	DPF2	tr|J3KMZ8|J3KMZ8_HUMAN Zinc finger protein ubi-d4 OS=Homo sapiens GN=DPF2 PE=1 SV=1;sp|Q92785-2|REQU_HUMAN Isoform 2 of Zinc finger protein ubi-d4 OS=Homo sapiens GN=DPF2;sp|Q92785|REQU_HUMAN Zinc finger protein ubi-d4 OS=Homo sapiens GN=DPF2 PE=1 SV=2	4	5	5	5	5	5	5	5	5	5	3	3	3	0	0	0	5	5	5	5	5	5	3	3	3	0	0	0	5	5	5	5	5	5	3	3	3	0	0	0	15.8	15.8
J3KMZ9;P01130-2;P01130-3;P01130-6;P01130-4;P01130;H0YMD1;P01130-5;H0YM92;H0YMQ3	J3KMZ9;P01130-2;P01130-3;P01130-6;P01130-4;P01130;H0YMD1;P01130-5	7;7;7;7;7;7;6;6;3;1	7;7;7;7;7;7;6;6;3;1	7;7;7;7;7;7;6;6;3;1	Low-density lipoprotein receptor	LDLR	tr|J3KMZ9|J3KMZ9_HUMAN Low-density lipoprotein receptor (Fragment) OS=Homo sapiens GN=LDLR PE=1 SV=1;sp|P01130-2|LDLR_HUMAN Isoform 2 of Low-density lipoprotein receptor OS=Homo sapiens GN=LDLR;sp|P01130-3|LDLR_HUMAN Isoform 3 of Low-density lipoprotein re	10	7	7	7	6	6	7	6	7	6	5	5	5	5	7	7	6	6	7	6	7	6	5	5	5	5	7	7	6	6	7	6	7	6	5	5	5	5	7	7	10.6	10.6
J3KN32;Q9UKL0	J3KN32;Q9UKL0	5;5	5;5	2;2	REST corepressor 1	RCOR1	tr|J3KN32|J3KN32_HUMAN REST corepressor 1 OS=Homo sapiens GN=RCOR1 PE=1 SV=1;sp|Q9UKL0|RCOR1_HUMAN REST corepressor 1 OS=Homo sapiens GN=RCOR1 PE=1 SV=1	2	5	5	2	4	4	4	5	5	4	5	5	5	0	0	0	4	4	4	5	5	4	5	5	5	0	0	0	1	2	2	2	2	1	2	2	2	0	0	0	14.8	14.8
S4R3Q9;J3KNA0;Q15070-2;Q15070;E7EVY0;C9JC63;Q15070-3	S4R3Q9;J3KNA0;Q15070-2;Q15070;E7EVY0	13;13;13;13;11;3;3	13;13;13;13;11;3;3	13;13;13;13;11;3;3	Mitochondrial inner membrane protein OXA1L	OXA1L	tr|S4R3Q9|S4R3Q9_HUMAN Mitochondrial inner membrane protein OXA1L OS=Homo sapiens GN=OXA1L PE=1 SV=1;tr|J3KNA0|J3KNA0_HUMAN Mitochondrial inner membrane protein OXA1L OS=Homo sapiens GN=OXA1L PE=1 SV=1;sp|Q15070-2|OXA1L_HUMAN Isoform 2 of Mitochondrial inn	7	13	13	13	13	11	13	10	13	13	13	12	11	13	11	12	13	11	13	10	13	13	13	12	11	13	11	12	13	11	13	10	13	13	13	12	11	13	11	12	23.4	23.4
J3KNF8;H3BUX2;O43169;D6RFH4;J3QR91	J3KNF8;H3BUX2;O43169;D6RFH4	6;5;5;4;1	6;5;5;4;1	6;5;5;4;1	Cytochrome b5 type B	CYB5B	tr|J3KNF8|J3KNF8_HUMAN Cytochrome b5 type B OS=Homo sapiens GN=CYB5B PE=1 SV=1;tr|H3BUX2|H3BUX2_HUMAN Cytochrome b5 type B OS=Homo sapiens GN=CYB5B PE=1 SV=1;sp|O43169|CYB5B_HUMAN Cytochrome b5 type B OS=Homo sapiens GN=CYB5B PE=1 SV=2;tr|D6RFH4|D6RFH4_HUM	5	6	6	6	6	6	6	6	6	6	6	6	6	6	6	6	6	6	6	6	6	6	6	6	6	6	6	6	6	6	6	6	6	6	6	6	6	6	6	6	63.3	63.3
J3KNQ4;Q9NVD7;E9PS97;Q9NVD7-2	J3KNQ4;Q9NVD7;E9PS97	6;6;3;1	6;6;3;1	4;4;3;1	Alpha-parvin	PARVA	tr|J3KNQ4|J3KNQ4_HUMAN Alpha-parvin OS=Homo sapiens GN=PARVA PE=1 SV=1;sp|Q9NVD7|PARVA_HUMAN Alpha-parvin OS=Homo sapiens GN=PARVA PE=1 SV=1;tr|E9PS97|E9PS97_HUMAN Alpha-parvin (Fragment) OS=Homo sapiens GN=PARVA PE=1 SV=1	4	6	6	4	4	6	5	5	4	5	6	6	5	4	6	6	4	6	5	5	4	5	6	6	5	4	6	6	2	4	3	4	3	4	4	4	4	2	4	4	15.5	15.5
Q5SQL3;J3KP92;Q86Z02-2;Q86Z02;Q86Z02-4;Q86Z02-3;H7BXX9;Q9H2X6-2;Q9H2X6-3;Q9H2X6;Q9H422-2;Q9H422;H3BLW0	Q5SQL3;J3KP92;Q86Z02-2;Q86Z02;Q86Z02-4;Q86Z02-3	8;8;8;8;4;4;3;3;3;3;2;2;1	8;8;8;8;4;4;3;3;3;3;2;2;1	8;8;8;8;4;4;3;3;3;3;2;2;1	Homeodomain-interacting protein kinase 1	HIPK1	tr|Q5SQL3|Q5SQL3_HUMAN Homeodomain-interacting protein kinase 1 OS=Homo sapiens GN=HIPK1 PE=1 SV=1;tr|J3KP92|J3KP92_HUMAN Homeodomain-interacting protein kinase 1 OS=Homo sapiens GN=HIPK1 PE=1 SV=1;sp|Q86Z02-2|HIPK1_HUMAN Isoform 2 of Homeodomain-interacti	13	8	8	8	1	1	4	8	8	8	7	6	6	0	1	1	1	1	4	8	8	8	7	6	6	0	1	1	1	1	4	8	8	8	7	6	6	0	1	1	9.2	9.2
J3KPD3;Q9Y580;I3L521;F5GXV8;F5GY08;F5H606;G3V1T9	J3KPD3;Q9Y580;I3L521;F5GXV8;F5GY08	5;5;4;4;4;2;2	5;5;4;4;4;2;2	5;5;4;4;4;2;2	RNA-binding protein 7	RBM7	tr|J3KPD3|J3KPD3_HUMAN RNA binding motif protein 7, isoform CRA_c OS=Homo sapiens GN=RBM7 PE=1 SV=1;sp|Q9Y580|RBM7_HUMAN RNA-binding protein 7 OS=Homo sapiens GN=RBM7 PE=1 SV=1;tr|I3L521|I3L521_HUMAN Uncharacterized protein (Fragment) OS=Homo sapiens PE=4	7	5	5	5	4	4	4	3	4	5	4	4	4	3	4	4	4	4	4	3	4	5	4	4	4	3	4	4	4	4	4	3	4	5	4	4	4	3	4	4	30.3	30.3
J3KQ48;Q9Y3E5	J3KQ48;Q9Y3E5	5;5	5;5	5;5	Peptidyl-tRNA hydrolase 2, mitochondrial	PTRH2	tr|J3KQ48|J3KQ48_HUMAN Peptidyl-tRNA hydrolase 2, mitochondrial OS=Homo sapiens GN=PTRH2 PE=1 SV=1;sp|Q9Y3E5|PTH2_HUMAN Peptidyl-tRNA hydrolase 2, mitochondrial OS=Homo sapiens GN=PTRH2 PE=1 SV=1	2	5	5	5	4	3	5	4	5	5	4	5	5	4	5	5	4	3	5	4	5	5	4	5	5	4	5	5	4	3	5	4	5	5	4	5	5	4	5	5	47.2	47.2
M0QY11;J3KQC8;Q6NX49	M0QY11;J3KQC8;Q6NX49	3;3;3	2;2;2	2;2;2	Zinc finger protein 544	ZNF544	tr|M0QY11|M0QY11_HUMAN Zinc finger protein 544 OS=Homo sapiens GN=ZNF544 PE=1 SV=1;tr|J3KQC8|J3KQC8_HUMAN Zinc finger protein 544 OS=Homo sapiens GN=ZNF544 PE=1 SV=1;sp|Q6NX49|ZN544_HUMAN Zinc finger protein 544 OS=Homo sapiens GN=ZNF544 PE=1 SV=1	3	3	2	2	1	1	1	1	2	2	3	2	1	1	1	1	0	0	0	1	1	1	2	1	1	0	0	0	0	0	0	1	1	1	2	1	1	0	0	0	4.7	3.1
J3KQQ5;Q96FL9-2;Q96FL9-4;Q96FL9;Q96FL9-3;Q8N428-2;Q8N428	J3KQQ5;Q96FL9-2;Q96FL9-4;Q96FL9;Q96FL9-3	3;3;3;3;3;1;1	3;3;3;3;3;1;1	3;3;3;3;3;1;1	Polypeptide N-acetylgalactosaminyltransferase 14	GALNT14	tr|J3KQQ5|J3KQQ5_HUMAN Polypeptide N-acetylgalactosaminyltransferase 14 (Fragment) OS=Homo sapiens GN=GALNT14 PE=1 SV=1;sp|Q96FL9-2|GLT14_HUMAN Isoform 2 of Polypeptide N-acetylgalactosaminyltransferase 14 OS=Homo sapiens GN=GALNT14;sp|Q96FL9-4|GLT14_HUMAN	7	3	3	3	2	2	3	2	2	2	2	2	2	2	3	3	2	2	3	2	2	2	2	2	2	2	3	3	2	2	3	2	2	2	2	2	2	2	3	3	11.8	11.8
J3KR97;Q9BTW9;Q9BTW9-4;Q9BTW9-5;I3L0V3;I3L120;A0A0J9YXU4;A0A0J9YWI5;A0A0J9YVR1	J3KR97;Q9BTW9;Q9BTW9-4;Q9BTW9-5	5;5;5;4;1;1;1;1;1	5;5;5;4;1;1;1;1;1	5;5;5;4;1;1;1;1;1	Tubulin-specific chaperone D	TBCD	tr|J3KR97|J3KR97_HUMAN Tubulin-specific chaperone D OS=Homo sapiens GN=TBCD PE=1 SV=1;sp|Q9BTW9|TBCD_HUMAN Tubulin-specific chaperone D OS=Homo sapiens GN=TBCD PE=1 SV=2;sp|Q9BTW9-4|TBCD_HUMAN Isoform 4 of Tubulin-specific chaperone D OS=Homo sapiens GN=TB	9	5	5	5	3	3	4	4	4	4	5	5	5	4	4	5	3	3	4	4	4	4	5	5	5	4	4	5	3	3	4	4	4	4	5	5	5	4	4	5	5.4	5.4
J3KS05;P83916;C9JWS9;K7ELA4;B5MD17	J3KS05;P83916;C9JWS9;K7ELA4;B5MD17	2;2;1;1;1	2;2;1;1;1	2;2;1;1;1	Chromobox protein homolog 1	CBX1	tr|J3KS05|J3KS05_HUMAN Chromobox protein homolog 1 (Fragment) OS=Homo sapiens GN=CBX1 PE=1 SV=7;sp|P83916|CBX1_HUMAN Chromobox protein homolog 1 OS=Homo sapiens GN=CBX1 PE=1 SV=1;tr|C9JWS9|C9JWS9_HUMAN Chromobox protein homolog 1 (Fragment) OS=Homo sapiens	5	2	2	2	1	2	2	2	2	2	1	2	2	0	1	0	1	2	2	2	2	2	1	2	2	0	1	0	1	2	2	2	2	2	1	2	2	0	1	0	16.7	16.7
J3QL15;J3QR09;J3KTE4;P84098	J3QL15;J3QR09;J3KTE4;P84098	1;1;1;1	1;1;1;1	1;1;1;1	Ribosomal protein L19;60S ribosomal protein L19	RPL19	tr|J3QL15|J3QL15_HUMAN Ribosomal protein L19 (Fragment) OS=Homo sapiens GN=RPL19 PE=1 SV=1;tr|J3QR09|J3QR09_HUMAN Ribosomal protein L19 OS=Homo sapiens GN=RPL19 PE=1 SV=1;tr|J3KTE4|J3KTE4_HUMAN Ribosomal protein L19 OS=Homo sapiens GN=RPL19 PE=1 SV=1;sp|P8	4	1	1	1	1	1	1	1	1	1	1	1	1	0	1	1	1	1	1	1	1	1	1	1	1	0	1	1	1	1	1	1	1	1	1	1	1	0	1	1	13.3	13.3
J3QLB2;Q8N1S5-2;Q8N1S5;J3KRX2;J3QS49;J3QRN3;J3QLA9;A0A0J9YXZ0;A0A0J9YXE3;J3KTP1;J3QQP1;A0A0J9YXX3;J3KS66	J3QLB2;Q8N1S5-2;Q8N1S5;J3KRX2;J3QS49;J3QRN3;J3QLA9	4;4;4;3;3;2;2;1;1;1;1;1;1	4;4;4;3;3;2;2;1;1;1;1;1;1	4;4;4;3;3;2;2;1;1;1;1;1;1	Zinc transporter ZIP11	SLC39A11	tr|J3QLB2|J3QLB2_HUMAN Zinc transporter ZIP11 (Fragment) OS=Homo sapiens GN=SLC39A11 PE=1 SV=7;sp|Q8N1S5-2|S39AB_HUMAN Isoform 2 of Zinc transporter ZIP11 OS=Homo sapiens GN=SLC39A11;sp|Q8N1S5|S39AB_HUMAN Zinc transporter ZIP11 OS=Homo sapiens GN=SLC39A11	13	4	4	4	2	2	3	1	2	3	2	3	3	3	3	4	2	2	3	1	2	3	2	3	3	3	3	4	2	2	3	1	2	3	2	3	3	3	3	4	24.7	24.7
J3QR07;Q96MU7-2;Q96MU7;J3KS01;J3KRG5	J3QR07;Q96MU7-2;Q96MU7	10;10;10;1;1	10;10;10;1;1	10;10;10;1;1	YTH domain-containing protein 1	YTHDC1	tr|J3QR07|J3QR07_HUMAN YTH domain-containing protein 1 OS=Homo sapiens GN=YTHDC1 PE=1 SV=1;sp|Q96MU7-2|YTDC1_HUMAN Isoform 2 of YTH domain-containing protein 1 OS=Homo sapiens GN=YTHDC1;sp|Q96MU7|YTDC1_HUMAN YTH domain-containing protein 1 OS=Homo sapiens	5	10	10	10	10	10	10	9	9	10	10	10	10	8	10	9	10	10	10	9	9	10	10	10	10	8	10	9	10	10	10	9	9	10	10	10	10	8	10	9	14.1	14.1
J3QR51;Q9UL26;Q13636	J3QR51;Q9UL26;Q13636	2;2;2	2;2;2	2;2;2	Ras-related protein Rab-22A;Ras-related protein Rab-31	RAB31;RAB22A	tr|J3QR51|J3QR51_HUMAN Ras-related protein Rab-31 OS=Homo sapiens GN=RAB31 PE=1 SV=2;sp|Q9UL26|RB22A_HUMAN Ras-related protein Rab-22A OS=Homo sapiens GN=RAB22A PE=1 SV=2;sp|Q13636|RAB31_HUMAN Ras-related protein Rab-31 OS=Homo sapiens GN=RAB31 PE=1 SV=1	3	2	2	2	1	1	2	1	1	1	1	1	1	2	1	2	1	1	2	1	1	1	1	1	1	2	1	2	1	1	2	1	1	1	1	1	1	2	1	2	29.7	29.7
J3QSH4;Q14119;J9JIC7;P17098	J3QSH4;Q14119;J9JIC7	9;9;6;1	9;9;6;1	8;8;6;1	Vascular endothelial zinc finger 1	VEZF1	tr|J3QSH4|J3QSH4_HUMAN Vascular endothelial zinc finger 1 OS=Homo sapiens GN=VEZF1 PE=1 SV=1;sp|Q14119|VEZF1_HUMAN Vascular endothelial zinc finger 1 OS=Homo sapiens GN=VEZF1 PE=1 SV=2;tr|J9JIC7|J9JIC7_HUMAN Vascular endothelial zinc finger 1 (Fragment) OS	4	9	9	8	8	7	9	9	9	9	9	9	9	6	8	9	8	7	9	9	9	9	9	9	9	6	8	9	7	6	8	8	8	8	8	8	8	5	7	8	20.1	20.1
J3QSV6;O76021;I3L234;I3L3C4;I3L3U9;O76021-2	J3QSV6;O76021;I3L234;I3L3C4;I3L3U9;O76021-2	2;2;1;1;1;1	2;2;1;1;1;1	2;2;1;1;1;1	Ribosomal L1 domain-containing protein 1	RSL1D1	tr|J3QSV6|J3QSV6_HUMAN Ribosomal L1 domain-containing protein 1 (Fragment) OS=Homo sapiens GN=RSL1D1 PE=1 SV=1;sp|O76021|RL1D1_HUMAN Ribosomal L1 domain-containing protein 1 OS=Homo sapiens GN=RSL1D1 PE=1 SV=3;tr|I3L234|I3L234_HUMAN Ribosomal L1 domain-con	6	2	2	2	2	2	2	2	2	2	2	2	2	2	2	2	2	2	2	2	2	2	2	2	2	2	2	2	2	2	2	2	2	2	2	2	2	2	2	2	5.8	5.8
J9JID7;Q03252	J9JID7;Q03252	20;20	18;18	18;18	Lamin-B2	LMNB2	tr|J9JID7|J9JID7_HUMAN Lamin B2, isoform CRA_a OS=Homo sapiens GN=LMNB2 PE=1 SV=1;sp|Q03252|LMNB2_HUMAN Lamin-B2 OS=Homo sapiens GN=LMNB2 PE=1 SV=4	2	20	18	18	14	13	18	15	18	19	17	18	15	1	2	3	12	11	16	13	16	17	15	16	13	0	1	2	12	11	16	13	16	17	15	16	13	0	1	2	34.7	32.1
J9JIE6;Q9UM00;Q9UM00-2;J3QQY2;J3KS45;J3KTQ7	J9JIE6;Q9UM00;Q9UM00-2;J3QQY2;J3KS45	5;5;4;3;3;1	5;5;4;3;3;1	5;5;4;3;3;1	Transmembrane and coiled-coil domain-containing protein 1	TMCO1	tr|J9JIE6|J9JIE6_HUMAN Transmembrane and coiled-coil domain-containing protein 1 OS=Homo sapiens GN=TMCO1 PE=1 SV=1;sp|Q9UM00|TMCO1_HUMAN Transmembrane and coiled-coil domain-containing protein 1 OS=Homo sapiens GN=TMCO1 PE=1 SV=1;sp|Q9UM00-2|TMCO1_HUMAN I	6	5	5	5	5	5	5	5	4	4	5	5	5	5	5	5	5	5	5	5	4	4	5	5	5	5	5	5	5	5	5	5	4	4	5	5	5	5	5	5	23.4	23.4
K4DI93;Q13620-3;Q13620-1;Q13620;A6NE76	K4DI93;Q13620-3;Q13620-1;Q13620;A6NE76	2;2;2;2;1	2;2;2;2;1	2;2;2;2;1	Cullin-4B	CUL4B	tr|K4DI93|K4DI93_HUMAN Cullin 4B, isoform CRA_e OS=Homo sapiens GN=CUL4B PE=1 SV=1;sp|Q13620-3|CUL4B_HUMAN Isoform 3 of Cullin-4B OS=Homo sapiens GN=CUL4B;sp|Q13620-1|CUL4B_HUMAN Isoform 2 of Cullin-4B OS=Homo sapiens GN=CUL4B;sp|Q13620|CUL4B_HUMAN Cullin-	5	2	2	2	1	2	2	2	2	1	1	1	1	0	2	2	1	2	2	2	2	1	1	1	1	0	2	2	1	2	2	2	2	1	1	1	1	0	2	2	3.8	3.8
K7EMV5;K7ELZ3;K7ESL2;K7EJH4;K7EJ91;Q8N0Y2-2;Q8N0Y2;K7EK55	K7EMV5;K7ELZ3;K7ESL2;K7EJH4;K7EJ91;Q8N0Y2-2;Q8N0Y2;K7EK55	2;2;2;2;2;2;2;1	2;2;2;2;2;2;2;1	2;2;2;2;2;2;2;1	Zinc finger protein 444	ZNF444	tr|K7EMV5|K7EMV5_HUMAN Zinc finger protein 444 (Fragment) OS=Homo sapiens GN=ZNF444 PE=1 SV=7;tr|K7ELZ3|K7ELZ3_HUMAN Zinc finger protein 444 (Fragment) OS=Homo sapiens GN=ZNF444 PE=1 SV=1;tr|K7ESL2|K7ESL2_HUMAN Zinc finger protein 444 (Fragment) OS=Homo sa	8	2	2	2	0	1	2	1	1	1	1	1	1	0	0	0	0	1	2	1	1	1	1	1	1	0	0	0	0	1	2	1	1	1	1	1	1	0	0	0	29.6	29.6
K7EK07;P84243;K7EMV3;B4DEB1;K7ES00;Q71DI3;P68431;Q16695	K7EK07;P84243;K7EMV3;B4DEB1;K7ES00;Q71DI3;P68431;Q16695	7;7;6;6;6;6;6;5	7;7;6;6;6;6;6;5	3;3;2;2;2;2;2;1	Histone H3;Histone H3.3;Histone H3.2;Histone H3.1;Histone H3.1t	H3F3B;H3F3A;HIST2H3A;HIST1H3A;HIST3H3	tr|K7EK07|K7EK07_HUMAN Histone H3 (Fragment) OS=Homo sapiens GN=H3F3B PE=1 SV=1;sp|P84243|H33_HUMAN Histone H3.3 OS=Homo sapiens GN=H3F3A PE=1 SV=2;tr|K7EMV3|K7EMV3_HUMAN Histone H3 OS=Homo sapiens GN=H3F3B PE=1 SV=1;tr|B4DEB1|B4DEB1_HUMAN Histone H3 OS=Ho	8	7	7	3	4	6	5	7	6	7	7	7	7	2	4	4	4	6	5	7	6	7	7	7	7	2	4	4	2	3	2	3	3	3	3	3	3	1	1	1	47	47
K7EKS6;U3KQ43;Q9Y2X0-5;Q9Y2X0-4;Q9Y2X0-2;Q9Y2X0-3;Q9Y2X0;U3KQB4;B9TWZ6;B9TX03;B9TX12;B9TX11;A0A0J9YXK9;A0A0J9YXL6;A0A0J9YW49;A0A0J9YYC6;A0A0J9YXE6;A0A0J9YXA0	K7EKS6;U3KQ43;Q9Y2X0-5;Q9Y2X0-4;Q9Y2X0-2;Q9Y2X0-3;Q9Y2X0;U3KQB4;B9TWZ6	4;4;4;4;4;4;4;3;3;1;1;1;1;1;1;1;1;1	4;4;4;4;4;4;4;3;3;1;1;1;1;1;1;1;1;1	4;4;4;4;4;4;4;3;3;1;1;1;1;1;1;1;1;1	Mediator of RNA polymerase II transcription subunit 16	MED16	tr|K7EKS6|K7EKS6_HUMAN Mediator of RNA polymerase II transcription subunit 16 (Fragment) OS=Homo sapiens GN=MED16 PE=1 SV=1;tr|U3KQ43|U3KQ43_HUMAN Mediator of RNA polymerase II transcription subunit 16 OS=Homo sapiens GN=MED16 PE=1 SV=1;sp|Q9Y2X0-5|MED16_H	18	4	4	4	4	3	4	3	3	3	3	4	4	4	4	4	4	3	4	3	3	3	3	4	4	4	4	4	4	3	4	3	3	3	3	4	4	4	4	4	11.5	11.5
K7EPR0;Q6UW68;K7EM09;K7ELQ9	K7EPR0;Q6UW68;K7EM09;K7ELQ9	5;5;4;4	5;5;4;4	5;5;4;4	Transmembrane protein 205	TMEM205	tr|K7EPR0|K7EPR0_HUMAN Transmembrane protein 205 OS=Homo sapiens GN=TMEM205 PE=1 SV=1;sp|Q6UW68|TM205_HUMAN Transmembrane protein 205 OS=Homo sapiens GN=TMEM205 PE=1 SV=1;tr|K7EM09|K7EM09_HUMAN Transmembrane protein 205 (Fragment) OS=Homo sapiens GN=TMEM20	4	5	5	5	3	4	5	4	3	5	4	3	5	4	4	5	3	4	5	4	3	5	4	3	5	4	4	5	3	4	5	4	3	5	4	3	5	4	4	5	57	57
K7ERI8;K7ERQ8;P51148;P51148-2;K7ENY4	K7ERI8;K7ERQ8;P51148;P51148-2;K7ENY4	4;4;4;4;3	4;4;4;4;3	1;1;1;1;1	Ras-related protein Rab-5C	RAB5C	tr|K7ERI8|K7ERI8_HUMAN Uncharacterized protein OS=Homo sapiens PE=3 SV=1;tr|K7ERQ8|K7ERQ8_HUMAN Uncharacterized protein (Fragment) OS=Homo sapiens PE=3 SV=1;sp|P51148|RAB5C_HUMAN Ras-related protein Rab-5C OS=Homo sapiens GN=RAB5C PE=1 SV=2;sp|P51148-2|RAB	5	4	4	1	4	4	4	4	4	4	4	4	4	4	4	4	4	4	4	4	4	4	4	4	4	4	4	4	1	1	1	1	1	1	1	1	1	1	1	1	28.6	28.6
M0QXA7;O95785-3;B9EGQ5;O95785-4;O95785;O95785-2	M0QXA7;O95785-3;B9EGQ5;O95785-4;O95785;O95785-2	18;18;16;16;16;12	18;18;16;16;16;12	18;18;16;16;16;12	Protein Wiz	WIZ	tr|M0QXA7|M0QXA7_HUMAN Protein Wiz OS=Homo sapiens GN=WIZ PE=1 SV=1;sp|O95785-3|WIZ_HUMAN Isoform 3 of Protein Wiz OS=Homo sapiens GN=WIZ;tr|B9EGQ5|B9EGQ5_HUMAN Protein Wiz OS=Homo sapiens GN=WIZ PE=1 SV=1;sp|O95785-4|WIZ_HUMAN Isoform 4 of Protein Wiz OS=	6	18	18	18	14	15	17	16	16	17	17	16	17	1	0	0	14	15	17	16	16	17	17	16	17	1	0	0	14	15	17	16	16	17	17	16	17	1	0	0	25.9	25.9
M0QXU7;O43615	M0QXU7;O43615	2;2	2;2	2;2	Mitochondrial import inner membrane translocase subunit TIM44	TIMM44	tr|M0QXU7|M0QXU7_HUMAN Mitochondrial import inner membrane translocase subunit TIM44 (Fragment) OS=Homo sapiens GN=TIMM44 PE=1 SV=1;sp|O43615|TIM44_HUMAN Mitochondrial import inner membrane translocase subunit TIM44 OS=Homo sapiens GN=TIMM44 PE=1 SV=2	2	2	2	2	2	2	2	1	1	2	2	2	2	2	2	2	2	2	2	1	1	2	2	2	2	2	2	2	2	2	2	1	1	2	2	2	2	2	2	2	9.5	9.5
M0R0N4;M0QYZ2;P53680;X6R390;P53680-2;M0QZ21	M0R0N4;M0QYZ2;P53680;X6R390;P53680-2	3;3;3;2;2;1	3;3;3;2;2;1	3;3;3;2;2;1	AP-2 complex subunit sigma	AP2S1	tr|M0R0N4|M0R0N4_HUMAN AP-2 complex subunit sigma OS=Homo sapiens GN=AP2S1 PE=1 SV=1;tr|M0QYZ2|M0QYZ2_HUMAN AP-2 complex subunit sigma OS=Homo sapiens GN=AP2S1 PE=1 SV=1;sp|P53680|AP2S1_HUMAN AP-2 complex subunit sigma OS=Homo sapiens GN=AP2S1 PE=1 SV=2;tr	6	3	3	3	3	2	3	3	3	3	3	3	3	3	3	3	3	2	3	3	3	3	3	3	3	3	3	3	3	2	3	3	3	3	3	3	3	3	3	3	17.4	17.4
M0QZ12;Q96CP6-2;Q96CP6-3;Q96CP6;S4R3I2;M0R0J9	M0QZ12;Q96CP6-2;Q96CP6-3;Q96CP6	8;8;8;8;1;1	8;8;8;8;1;1	8;8;8;8;1;1	GRAM domain-containing protein 1A	GRAMD1A	tr|M0QZ12|M0QZ12_HUMAN GRAM domain-containing protein 1A OS=Homo sapiens GN=GRAMD1A PE=1 SV=1;sp|Q96CP6-2|GRM1A_HUMAN Isoform 2 of GRAM domain-containing protein 1A OS=Homo sapiens GN=GRAMD1A;sp|Q96CP6-3|GRM1A_HUMAN Isoform 3 of GRAM domain-containing prot	6	8	8	8	7	7	8	7	6	8	6	4	3	6	7	8	7	7	8	7	6	8	6	4	3	6	7	8	7	7	8	7	6	8	6	4	3	6	7	8	11.4	11.4
M0QZ43;P23327	M0QZ43;P23327	4;4	4;4	4;4	Sarcoplasmic reticulum histidine-rich calcium-binding protein	HRC	tr|M0QZ43|M0QZ43_HUMAN Sarcoplasmic reticulum histidine-rich calcium-binding protein OS=Homo sapiens GN=HRC PE=1 SV=1;sp|P23327|SRCH_HUMAN Sarcoplasmic reticulum histidine-rich calcium-binding protein OS=Homo sapiens GN=HRC PE=1 SV=1	2	4	4	4	2	4	2	3	4	4	0	1	0	0	0	4	2	4	2	3	4	4	0	1	0	0	0	4	2	4	2	3	4	4	0	1	0	0	0	4	12	12
M0QZI7;Q9HCG1;M0QXU9	M0QZI7;Q9HCG1;M0QXU9	5;5;3	5;5;3	4;4;3	Zinc finger protein 160	ZNF160	tr|M0QZI7|M0QZI7_HUMAN Zinc finger protein 160 OS=Homo sapiens GN=ZNF160 PE=1 SV=1;sp|Q9HCG1|ZN160_HUMAN Zinc finger protein 160 OS=Homo sapiens GN=ZNF160 PE=2 SV=3;tr|M0QXU9|M0QXU9_HUMAN Zinc finger protein 160 (Fragment) OS=Homo sapiens GN=ZNF160 PE=1 SV	3	5	5	4	1	3	4	5	5	5	5	5	5	0	1	1	1	3	4	5	5	5	5	5	5	0	1	1	0	2	3	4	4	4	4	4	4	0	1	1	8.1	8.1
M0QZK8;O75223;H7BZK5;B8ZZK2;O75223-3	M0QZK8;O75223;H7BZK5;B8ZZK2;O75223-3	2;2;1;1;1	2;2;1;1;1	2;2;1;1;1	Gamma-glutamylcyclotransferase	GGCT	tr|M0QZK8|M0QZK8_HUMAN Uncharacterized protein OS=Homo sapiens PE=4 SV=1;sp|O75223|GGCT_HUMAN Gamma-glutamylcyclotransferase OS=Homo sapiens GN=GGCT PE=1 SV=1;tr|H7BZK5|H7BZK5_HUMAN Gamma-glutamylcyclotransferase (Fragment) OS=Homo sapiens GN=GGCT PE=1 SV=	5	2	2	2	0	2	0	0	0	0	0	0	0	0	0	0	0	2	0	0	0	0	0	0	0	0	0	0	0	2	0	0	0	0	0	0	0	0	0	0	22.3	22.3
M0QZM1	M0QZM1	12	1	1		HNRNPM	tr|M0QZM1|M0QZM1_HUMAN Heterogeneous nuclear ribonucleoprotein M (Fragment) OS=Homo sapiens GN=HNRNPM PE=1 SV=1	1	12	1	1	12	12	12	11	9	11	11	12	12	0	0	0	1	1	1	1	0	0	0	1	1	0	0	0	1	1	1	1	0	0	0	1	1	0	0	0	32.4	3.7
M0QZS6;Q9UBE0;M0R286;M0QYM8;M0R054;M0QX65;B3KNJ4;Q9UBE0-2;Q9UBE0-3	M0QZS6;Q9UBE0;M0R286;M0QYM8;M0R054;M0QX65;B3KNJ4;Q9UBE0-2;Q9UBE0-3	2;2;1;1;1;1;1;1;1	2;2;1;1;1;1;1;1;1	2;2;1;1;1;1;1;1;1	SUMO-activating enzyme subunit 1;SUMO-activating enzyme subunit 1, N-terminally processed	SAE1	tr|M0QZS6|M0QZS6_HUMAN SUMO-activating enzyme subunit 1 OS=Homo sapiens GN=SAE1 PE=1 SV=1;sp|Q9UBE0|SAE1_HUMAN SUMO-activating enzyme subunit 1 OS=Homo sapiens GN=SAE1 PE=1 SV=1;tr|M0R286|M0R286_HUMAN SUMO-activating enzyme subunit 1 (Fragment) OS=Homo sap	9	2	2	2	0	0	0	1	1	2	1	1	1	0	0	0	0	0	0	1	1	2	1	1	1	0	0	0	0	0	0	1	1	2	1	1	1	0	0	0	9.4	9.4
M0R050;Q9NQT4	M0R050;Q9NQT4	2;2	2;2	2;2	Exosome complex component RRP46	EXOSC5	tr|M0R050|M0R050_HUMAN Exosome complex component RRP46 OS=Homo sapiens GN=EXOSC5 PE=1 SV=1;sp|Q9NQT4|EXOS5_HUMAN Exosome complex component RRP46 OS=Homo sapiens GN=EXOSC5 PE=1 SV=1	2	2	2	2	0	0	2	2	2	2	2	2	2	0	0	0	0	0	2	2	2	2	2	2	2	0	0	0	0	0	2	2	2	2	2	2	2	0	0	0	18.8	18.8
M0R0X1;P61018;P61018-2	M0R0X1;P61018;P61018-2	1;1;1	1;1;1	1;1;1	Ras-related protein Rab-4B	RAB4B	tr|M0R0X1|M0R0X1_HUMAN Ras-related protein Rab-4B (Fragment) OS=Homo sapiens GN=RAB4B PE=1 SV=1;sp|P61018|RAB4B_HUMAN Ras-related protein Rab-4B OS=Homo sapiens GN=RAB4B PE=1 SV=1;sp|P61018-2|RAB4B_HUMAN Isoform 2 of Ras-related protein Rab-4B OS=Homo sapi	3	1	1	1	0	0	0	0	0	0	0	0	0	0	0	1	0	0	0	0	0	0	0	0	0	0	0	1	0	0	0	0	0	0	0	0	0	0	0	1	6.8	6.8
M0R1L7;O43633;M0QXX8;M0R1T5	M0R1L7;O43633;M0QXX8;M0R1T5	2;2;1;1	2;2;1;1	2;2;1;1	Charged multivesicular body protein 2a	CHMP2A	tr|M0R1L7|M0R1L7_HUMAN Charged multivesicular body protein 2a (Fragment) OS=Homo sapiens GN=CHMP2A PE=1 SV=1;sp|O43633|CHM2A_HUMAN Charged multivesicular body protein 2a OS=Homo sapiens GN=CHMP2A PE=1 SV=1;tr|M0QXX8|M0QXX8_HUMAN Charged multivesicular body	4	2	2	2	0	0	0	0	1	2	2	2	1	0	0	0	0	0	0	0	1	2	2	2	1	0	0	0	0	0	0	0	1	2	2	2	1	0	0	0	10.1	10.1
M0R202;Q9NWS9;A0A0B4J2G2;A0A087WUM8;M0R034;A0A0A0MR84	M0R202;Q9NWS9;A0A0B4J2G2;A0A087WUM8	5;5;4;4;2;2	5;5;4;4;2;2	5;5;4;4;2;2	Zinc finger protein 446	ZNF446	tr|M0R202|M0R202_HUMAN Zinc finger protein 446 OS=Homo sapiens GN=ZNF446 PE=1 SV=1;sp|Q9NWS9|ZN446_HUMAN Zinc finger protein 446 OS=Homo sapiens GN=ZNF446 PE=1 SV=1;tr|A0A0B4J2G2|A0A0B4J2G2_HUMAN Zinc finger protein 446 OS=Homo sapiens GN=ZNF446 PE=1 SV=1;	6	5	5	5	3	2	5	4	4	4	4	5	3	0	0	0	3	2	5	4	4	4	4	5	3	0	0	0	3	2	5	4	4	4	4	5	3	0	0	0	18.3	18.3
M0R389;Q15102;M0QXS6;M0R323;M0QZT2;M0R1K3	M0R389;Q15102;M0QXS6;M0R323;M0QZT2;M0R1K3	4;4;2;2;2;2	4;4;2;2;2;2	4;4;2;2;2;2	Platelet-activating factor acetylhydrolase IB subunit gamma	PAFAH1B3	tr|M0R389|M0R389_HUMAN Platelet-activating factor acetylhydrolase IB subunit gamma (Fragment) OS=Homo sapiens GN=PAFAH1B3 PE=1 SV=7;sp|Q15102|PA1B3_HUMAN Platelet-activating factor acetylhydrolase IB subunit gamma OS=Homo sapiens GN=PAFAH1B3 PE=1 SV=1;tr|M	6	4	4	4	3	2	1	2	2	2	2	1	4	3	3	3	3	2	1	2	2	2	2	1	4	3	3	3	3	2	1	2	2	2	2	1	4	3	3	3	32.7	32.7
M0R3D4;Q9UI14;M0R1H9;M0QXH1	M0R3D4;Q9UI14;M0R1H9;M0QXH1	4;4;3;2	4;4;3;2	4;4;3;2	Prenylated Rab acceptor protein 1	RABAC1	tr|M0R3D4|M0R3D4_HUMAN Prenylated Rab acceptor protein 1 OS=Homo sapiens GN=RABAC1 PE=1 SV=1;sp|Q9UI14|PRAF1_HUMAN Prenylated Rab acceptor protein 1 OS=Homo sapiens GN=RABAC1 PE=1 SV=1;tr|M0R1H9|M0R1H9_HUMAN Prenylated Rab acceptor protein 1 (Fragment) OS=	4	4	4	4	2	3	2	3	3	4	4	3	3	4	4	3	2	3	2	3	3	4	4	3	3	4	4	3	2	3	2	3	3	4	4	3	3	4	4	3	33.1	33.1
O00116;B8ZZ81	O00116	18;4	18;4	18;4	Alkyldihydroxyacetonephosphate synthase, peroxisomal	AGPS	sp|O00116|ADAS_HUMAN Alkyldihydroxyacetonephosphate synthase, peroxisomal OS=Homo sapiens GN=AGPS PE=1 SV=1	2	18	18	18	16	14	17	14	14	18	15	15	18	13	15	18	16	14	17	14	14	18	15	15	18	13	15	18	16	14	17	14	14	18	15	15	18	13	15	18	40.3	40.3
O00257;O00257-3;I3L4F1;F8WCW6	O00257	37;17;5;2	37;17;5;2	37;17;5;2	E3 SUMO-protein ligase CBX4	CBX4	sp|O00257|CBX4_HUMAN E3 SUMO-protein ligase CBX4 OS=Homo sapiens GN=CBX4 PE=1 SV=3	4	37	37	37	33	35	37	33	32	35	35	35	34	33	35	35	33	35	37	33	32	35	35	35	34	33	35	35	33	35	37	33	32	35	35	35	34	33	35	35	54.6	54.6
O00264;O00264-2	O00264;O00264-2	7;5	7;5	6;5	Membrane-associated progesterone receptor component 1	PGRMC1	sp|O00264|PGRC1_HUMAN Membrane-associated progesterone receptor component 1 OS=Homo sapiens GN=PGRMC1 PE=1 SV=3;sp|O00264-2|PGRC1_HUMAN Isoform 2 of Membrane-associated progesterone receptor component 1 OS=Homo sapiens GN=PGRMC1	2	7	7	6	7	7	7	4	4	4	6	4	4	6	7	7	7	7	7	4	4	4	6	4	4	6	7	7	6	6	6	3	3	3	5	3	3	5	6	6	44.6	44.6
O00267-2;O00267	O00267-2;O00267	15;15	15;15	15;15	Transcription elongation factor SPT5	SUPT5H	sp|O00267-2|SPT5H_HUMAN Isoform 2 of Transcription elongation factor SPT5 OS=Homo sapiens GN=SUPT5H;sp|O00267|SPT5H_HUMAN Transcription elongation factor SPT5 OS=Homo sapiens GN=SUPT5H PE=1 SV=1	2	15	15	15	8	8	15	12	12	15	11	13	13	1	1	2	8	8	15	12	12	15	11	13	13	1	1	2	8	8	15	12	12	15	11	13	13	1	1	2	19.6	19.6
O00400;H7C562	O00400	4;1	4;1	4;1	Acetyl-coenzyme A transporter 1	SLC33A1	sp|O00400|ACATN_HUMAN Acetyl-coenzyme A transporter 1 OS=Homo sapiens GN=SLC33A1 PE=1 SV=1	2	4	4	4	3	3	3	4	3	4	3	3	4	3	3	4	3	3	3	4	3	4	3	3	4	3	3	4	3	3	3	4	3	4	3	3	4	3	3	4	10.6	10.6
O00410;H0Y8C6;O00410-3;O00410-2;E7EQT5;E7ETV3;C9JZD8;E7EV12;C9JMV5;C9J875;C9JZ53;C9JQT6;E7ESA1;E7ESZ1;E7EWK4;E7EX05;E7ETV8;H0Y3V4	O00410;H0Y8C6;O00410-3;O00410-2	10;9;9;8;3;3;2;2;2;1;1;1;1;1;1;1;1;1	10;9;9;8;3;3;2;2;2;1;1;1;1;1;1;1;1;1	9;8;8;7;3;3;2;2;2;1;1;1;1;1;1;1;1;1	Importin-5	IPO5	sp|O00410|IPO5_HUMAN Importin-5 OS=Homo sapiens GN=IPO5 PE=1 SV=4;tr|H0Y8C6|H0Y8C6_HUMAN Importin-5 (Fragment) OS=Homo sapiens GN=IPO5 PE=1 SV=1;sp|O00410-3|IPO5_HUMAN Isoform 3 of Importin-5 OS=Homo sapiens GN=IPO5;sp|O00410-2|IPO5_HUMAN Isoform 2 of Impo	18	10	10	9	8	10	10	8	9	9	9	8	9	9	10	10	8	10	10	8	9	9	9	8	9	9	10	10	7	9	9	7	8	8	8	7	8	8	9	9	11.8	11.8
X6RAL5;O00422;H7BZW6;U3KPY7;U3KQ12	X6RAL5;O00422;H7BZW6;U3KPY7	6;6;5;3;1	6;6;5;3;1	6;6;5;3;1	Histone deacetylase complex subunit SAP18	SAP18	tr|X6RAL5|X6RAL5_HUMAN Histone deacetylase complex subunit SAP18 OS=Homo sapiens GN=SAP18 PE=1 SV=1;sp|O00422|SAP18_HUMAN Histone deacetylase complex subunit SAP18 OS=Homo sapiens GN=SAP18 PE=1 SV=1;tr|H7BZW6|H7BZW6_HUMAN Histone deacetylase complex subuni	5	6	6	6	5	4	4	5	3	3	5	5	3	0	0	0	5	4	4	5	3	3	5	5	3	0	0	0	5	4	4	5	3	3	5	5	3	0	0	0	43	43
O00461	O00461	1	1	1	Golgi integral membrane protein 4	GOLIM4	sp|O00461|GOLI4_HUMAN Golgi integral membrane protein 4 OS=Homo sapiens GN=GOLIM4 PE=1 SV=1	1	1	1	1	1	1	1	1	1	1	1	1	1	1	1	1	1	1	1	1	1	1	1	1	1	1	1	1	1	1	1	1	1	1	1	1	1	1	1	1	2	2
O00566;U3KQ48	O00566;U3KQ48	4;2	4;2	4;2	U3 small nucleolar ribonucleoprotein protein MPP10	MPHOSPH10	sp|O00566|MPP10_HUMAN U3 small nucleolar ribonucleoprotein protein MPP10 OS=Homo sapiens GN=MPHOSPH10 PE=1 SV=2;tr|U3KQ48|U3KQ48_HUMAN U3 small nucleolar ribonucleoprotein protein MPP10 OS=Homo sapiens GN=MPHOSPH10 PE=1 SV=1	2	4	4	4	3	2	3	2	1	2	2	4	3	0	0	0	3	2	3	2	1	2	2	4	3	0	0	0	3	2	3	2	1	2	2	4	3	0	0	0	10.4	10.4
O00567;H0YDU4;H0Y653;Q5JXT2	O00567;H0YDU4;H0Y653	12;7;6;5	12;7;6;5	12;7;6;5	Nucleolar protein 56	NOP56	sp|O00567|NOP56_HUMAN Nucleolar protein 56 OS=Homo sapiens GN=NOP56 PE=1 SV=4;tr|H0YDU4|H0YDU4_HUMAN Nucleolar protein 56 (Fragment) OS=Homo sapiens GN=NOP56 PE=1 SV=1;tr|H0Y653|H0Y653_HUMAN Nucleolar protein 56 (Fragment) OS=Homo sapiens GN=NOP56 PE=1 SV=	4	12	12	12	7	9	10	9	8	11	8	12	10	6	8	8	7	9	10	9	8	11	8	12	10	6	8	8	7	9	10	9	8	11	8	12	10	6	8	8	30.3	30.3
O00592-2;O00592	O00592-2;O00592	4;4	4;4	4;4	Podocalyxin	PODXL	sp|O00592-2|PODXL_HUMAN Isoform 2 of Podocalyxin OS=Homo sapiens GN=PODXL;sp|O00592|PODXL_HUMAN Podocalyxin OS=Homo sapiens GN=PODXL PE=1 SV=2	2	4	4	4	4	4	4	4	4	4	4	4	4	3	4	4	4	4	4	4	4	4	4	4	4	3	4	4	4	4	4	4	4	4	4	4	4	3	4	4	8.2	8.2
O00767	O00767	12	12	12	Acyl-CoA desaturase	SCD	sp|O00767|ACOD_HUMAN Acyl-CoA desaturase OS=Homo sapiens GN=SCD PE=1 SV=2	1	12	12	12	12	11	11	11	10	10	10	9	9	11	11	11	12	11	11	11	10	10	10	9	9	11	11	11	12	11	11	11	10	10	10	9	9	11	11	11	34	34
O14524-2;O14524;G3V5K2	O14524-2;O14524;G3V5K2	4;4;2	4;4;2	4;4;2	Transmembrane protein 194A	TMEM194A	sp|O14524-2|NEMP1_HUMAN Isoform 2 of Nuclear envelope integral membrane protein 1 OS=Homo sapiens GN=NEMP1;sp|O14524|NEMP1_HUMAN Nuclear envelope integral membrane protein 1 OS=Homo sapiens GN=NEMP1 PE=1 SV=2;tr|G3V5K2|G3V5K2_HUMAN Nuclear envelope integra	3	4	4	4	4	4	4	4	4	4	4	4	3	3	4	4	4	4	4	4	4	4	4	4	3	3	4	4	4	4	4	4	4	4	4	4	3	3	4	4	13.5	13.5
U3KQU4;O14569	U3KQU4;O14569	1;1	1;1	1;1	Cytochrome b561 domain-containing protein 2	CYB561D2	tr|U3KQU4|U3KQU4_HUMAN Uncharacterized protein OS=Homo sapiens PE=4 SV=1;sp|O14569|C56D2_HUMAN Cytochrome b561 domain-containing protein 2 OS=Homo sapiens GN=CYB561D2 PE=1 SV=1	2	1	1	1	1	1	1	1	1	1	1	1	1	1	1	1	1	1	1	1	1	1	1	1	1	1	1	1	1	1	1	1	1	1	1	1	1	1	1	1	24	24
O14617-4;O14617;O14617-5;O14617-3;O14617-2;A0A087WYN6	O14617-4;O14617;O14617-5;O14617-3;O14617-2	9;9;9;7;7;2	9;9;9;7;7;2	9;9;9;7;7;2	AP-3 complex subunit delta-1	AP3D1	sp|O14617-4|AP3D1_HUMAN Isoform 4 of AP-3 complex subunit delta-1 OS=Homo sapiens GN=AP3D1;sp|O14617|AP3D1_HUMAN AP-3 complex subunit delta-1 OS=Homo sapiens GN=AP3D1 PE=1 SV=1;sp|O14617-5|AP3D1_HUMAN Isoform 5 of AP-3 complex subunit delta-1 OS=Homo sapie	6	9	9	9	6	7	8	6	6	9	7	8	8	5	7	7	6	7	8	6	6	9	7	8	8	5	7	7	6	7	8	6	6	9	7	8	8	5	7	7	12.5	12.5
O14639-3;O14639-5;J3QSX6;O14639-4;H0Y7N6;F6XFR5	O14639-3;O14639-5;J3QSX6;O14639-4	21;21;20;20;9;9	1;1;1;1;1;1	1;1;1;1;1;1	Actin-binding LIM protein 1	ABLIM1	sp|O14639-3|ABLM1_HUMAN Isoform 3 of Actin-binding LIM protein 1 OS=Homo sapiens GN=ABLIM1;sp|O14639-5|ABLM1_HUMAN Isoform 5 of Actin-binding LIM protein 1 OS=Homo sapiens GN=ABLIM1;tr|J3QSX6|J3QSX6_HUMAN Actin-binding LIM protein 1 OS=Homo sapiens GN=ABLI	6	21	1	1	20	20	20	18	19	21	19	17	17	20	19	19	1	1	1	1	1	1	1	0	1	1	1	1	1	1	1	1	1	1	1	0	1	1	1	1	65.8	3.7
O14646-2;O14646;H0Y8V4;A0A087WVF4	O14646-2;O14646	15;15;2;2	14;14;2;2	11;11;2;2	Chromodomain-helicase-DNA-binding protein 1	CHD1	sp|O14646-2|CHD1_HUMAN Isoform 2 of Chromodomain-helicase-DNA-binding protein 1 OS=Homo sapiens GN=CHD1;sp|O14646|CHD1_HUMAN Chromodomain-helicase-DNA-binding protein 1 OS=Homo sapiens GN=CHD1 PE=1 SV=2	4	15	14	11	10	11	14	11	11	12	12	13	14	11	11	14	9	10	13	10	10	11	11	12	13	10	10	13	6	7	10	7	7	8	8	9	10	7	7	10	11.2	10.7
O14647-2;O14647;A0A0D9SF92	O14647-2;O14647	11;11;1	7;7;1	7;7;1	Chromodomain-helicase-DNA-binding protein 2	CHD2	sp|O14647-2|CHD2_HUMAN Isoform 2 of Chromodomain-helicase-DNA-binding protein 2 OS=Homo sapiens GN=CHD2;sp|O14647|CHD2_HUMAN Chromodomain-helicase-DNA-binding protein 2 OS=Homo sapiens GN=CHD2 PE=1 SV=2	3	11	7	7	11	11	11	10	11	9	11	11	10	7	11	11	7	7	7	6	7	5	7	7	6	3	7	7	7	7	7	6	7	5	7	7	6	3	7	7	7.7	5.3
O14672;O14672-2;H0YK87;C9J9B4;H3BS53	O14672	10;3;2;2;1	10;3;2;2;1	10;3;2;2;1	Disintegrin and metalloproteinase domain-containing protein 10	ADAM10	sp|O14672|ADA10_HUMAN Disintegrin and metalloproteinase domain-containing protein 10 OS=Homo sapiens GN=ADAM10 PE=1 SV=1	5	10	10	10	8	10	10	9	7	10	10	9	10	7	10	9	8	10	10	9	7	10	10	9	10	7	10	9	8	10	10	9	7	10	10	9	10	7	10	9	17.5	17.5
O14763-2;O14763	O14763-2;O14763	3;3	3;3	3;3	Tumor necrosis factor receptor superfamily member 10B	TNFRSF10B	sp|O14763-2|TR10B_HUMAN Isoform Short of Tumor necrosis factor receptor superfamily member 10B OS=Homo sapiens GN=TNFRSF10B;sp|O14763|TR10B_HUMAN Tumor necrosis factor receptor superfamily member 10B OS=Homo sapiens GN=TNFRSF10B PE=1 SV=2	2	3	3	3	1	2	3	1	2	2	1	1	2	1	3	3	1	2	3	1	2	2	1	1	2	1	3	3	1	2	3	1	2	2	1	1	2	1	3	3	8.5	8.5
O14828;O14828-2	O14828;O14828-2	7;6	7;6	7;6	Secretory carrier-associated membrane protein 3	SCAMP3	sp|O14828|SCAM3_HUMAN Secretory carrier-associated membrane protein 3 OS=Homo sapiens GN=SCAMP3 PE=1 SV=3;sp|O14828-2|SCAM3_HUMAN Isoform 2 of Secretory carrier-associated membrane protein 3 OS=Homo sapiens GN=SCAMP3	2	7	7	7	7	7	7	6	6	6	7	7	6	6	7	7	7	7	7	6	6	6	7	7	6	6	7	7	7	7	7	6	6	6	7	7	6	6	7	7	28	28
O14880;Q5VV87;Q5VV89	O14880;Q5VV87;Q5VV89	6;5;5	6;5;5	6;5;5	Microsomal glutathione S-transferase 3	MGST3	sp|O14880|MGST3_HUMAN Microsomal glutathione S-transferase 3 OS=Homo sapiens GN=MGST3 PE=1 SV=1;tr|Q5VV87|Q5VV87_HUMAN Microsomal glutathione S-transferase 3 OS=Homo sapiens GN=MGST3 PE=1 SV=1;tr|Q5VV89|Q5VV89_HUMAN Microsomal glutathione S-transferase 3 O	3	6	6	6	5	4	4	6	4	4	6	5	3	3	6	5	5	4	4	6	4	4	6	5	3	3	6	5	5	4	4	6	4	4	6	5	3	3	6	5	69.7	69.7
O14929-2;O14929	O14929-2;O14929	2;2	2;2	2;2	Histone acetyltransferase type B catalytic subunit	HAT1	sp|O14929-2|HAT1_HUMAN Isoform B of Histone acetyltransferase type B catalytic subunit OS=Homo sapiens GN=HAT1;sp|O14929|HAT1_HUMAN Histone acetyltransferase type B catalytic subunit OS=Homo sapiens GN=HAT1 PE=1 SV=1	2	2	2	2	1	1	1	1	1	1	1	1	1	1	1	2	1	1	1	1	1	1	1	1	1	1	1	2	1	1	1	1	1	1	1	1	1	1	1	2	10.5	10.5
O14936-3;O14936;Q5JS79;Q5JS72;O14936-5;O14936-4;O14936-6;O14936-2;Q5JS74	O14936-3;O14936;Q5JS79;Q5JS72;O14936-5;O14936-4;O14936-6;O14936-2	3;3;2;2;2;2;2;2;1	3;3;2;2;2;2;2;2;1	3;3;2;2;2;2;2;2;1	Peripheral plasma membrane protein CASK	CASK	sp|O14936-3|CSKP_HUMAN Isoform 3 of Peripheral plasma membrane protein CASK OS=Homo sapiens GN=CASK;sp|O14936|CSKP_HUMAN Peripheral plasma membrane protein CASK OS=Homo sapiens GN=CASK PE=1 SV=3;tr|Q5JS79|Q5JS79_HUMAN Peripheral plasma membrane protein CAS	9	3	3	3	3	3	3	2	3	3	1	2	3	2	3	3	3	3	3	2	3	3	1	2	3	2	3	3	3	3	3	2	3	3	1	2	3	2	3	3	5.5	5.5
O14949	O14949	1	1	1	Cytochrome b-c1 complex subunit 8	UQCRQ	sp|O14949|QCR8_HUMAN Cytochrome b-c1 complex subunit 8 OS=Homo sapiens GN=UQCRQ PE=1 SV=4	1	1	1	1	1	1	1	1	1	1	1	1	1	1	1	1	1	1	1	1	1	1	1	1	1	1	1	1	1	1	1	1	1	1	1	1	1	1	1	1	15.9	15.9
O14978;B4DI05;I3L0N0;I3NI39;I3L393;I3L2X3;I3L4C4;I3L538	O14978	15;7;4;4;4;4;2;1	15;7;4;4;4;4;2;1	14;6;4;4;4;4;2;1	Zinc finger protein 263	ZNF263	sp|O14978|ZN263_HUMAN Zinc finger protein 263 OS=Homo sapiens GN=ZNF263 PE=1 SV=2	8	15	15	14	4	11	12	14	14	14	14	14	14	1	3	2	4	11	12	14	14	14	14	14	14	1	3	2	3	10	11	13	13	13	13	13	13	1	2	2	30.3	30.3
O14980;C9JKM9;C9J673;C9IZS4;C9JQ02;C9JV99;C9IYM2;F8WF71;C9JF49;H7BZC5	O14980	33;8;7;5;5;5;4;4;3;3	33;8;7;5;5;5;4;4;3;3	33;8;7;5;5;5;4;4;3;3	Exportin-1	XPO1	sp|O14980|XPO1_HUMAN Exportin-1 OS=Homo sapiens GN=XPO1 PE=1 SV=1	10	33	33	33	30	31	32	31	31	32	32	32	32	26	31	32	30	31	32	31	31	32	32	32	32	26	31	32	30	31	32	31	31	32	32	32	32	26	31	32	42.4	42.4
O15014;E7ERY8	O15014	7;2	7;2	7;2	Zinc finger protein 609	ZNF609	sp|O15014|ZN609_HUMAN Zinc finger protein 609 OS=Homo sapiens GN=ZNF609 PE=1 SV=2	2	7	7	7	4	6	7	7	7	7	7	6	7	3	7	7	4	6	7	7	7	7	7	6	7	3	7	7	4	6	7	7	7	7	7	6	7	3	7	7	6.2	6.2
O15015;O15015-2;C9J3L0	O15015;O15015-2	22;22;3	22;22;3	22;22;3	Zinc finger protein 646	ZNF646	sp|O15015|ZN646_HUMAN Zinc finger protein 646 OS=Homo sapiens GN=ZNF646 PE=1 SV=1;sp|O15015-2|ZN646_HUMAN Isoform 2 of Zinc finger protein 646 OS=Homo sapiens GN=ZNF646	3	22	22	22	18	17	21	12	15	13	16	17	17	2	5	10	18	17	21	12	15	13	16	17	17	2	5	10	18	17	21	12	15	13	16	17	17	2	5	10	15.8	15.8
O15031;A6QRG9;A0A087WU36;H0YAM9;F5H3A2;B4DHQ7;O60486;Q9Y4D7;O43157-2;O43157	O15031	25;8;8;2;2;2;2;2;1;1	25;8;8;2;2;2;2;2;1;1	25;8;8;2;2;2;2;2;1;1	Plexin-B2	PLXNB2	sp|O15031|PLXB2_HUMAN Plexin-B2 OS=Homo sapiens GN=PLXNB2 PE=1 SV=3	10	25	25	25	24	25	23	23	24	25	22	23	23	21	23	23	24	25	23	23	24	25	22	23	23	21	23	23	24	25	23	23	24	25	22	23	23	21	23	23	16.4	16.4
O15060	O15060	11	11	11	Zinc finger and BTB domain-containing protein 39	ZBTB39	sp|O15060|ZBT39_HUMAN Zinc finger and BTB domain-containing protein 39 OS=Homo sapiens GN=ZBTB39 PE=2 SV=1	1	11	11	11	4	4	5	10	10	10	9	9	10	2	1	1	4	4	5	10	10	10	9	9	10	2	1	1	4	4	5	10	10	10	9	9	10	2	1	1	20.4	20.4
O15062	O15062	28	28	28	Zinc finger and BTB domain-containing protein 5	ZBTB5	sp|O15062|ZBTB5_HUMAN Zinc finger and BTB domain-containing protein 5 OS=Homo sapiens GN=ZBTB5 PE=1 SV=1	1	28	28	28	0	0	2	28	27	28	26	25	26	1	1	2	0	0	2	28	27	28	26	25	26	1	1	2	0	0	2	28	27	28	26	25	26	1	1	2	40.6	40.6
O15083;H7C4G9;X6RM00;G8JLD3;X6RLX0;Q8IUD2-4;Q8IUD2-2;Q8IUD2-3;Q8IUD2;K7EPP6;A0A0U1RQM4;Q8IUD2-5;K7EPD6;A0A0U1RQN0	O15083;H7C4G9	36;22;8;8;8;8;8;8;8;4;4;4;2;2	36;22;8;8;8;8;8;8;8;4;4;4;2;2	36;22;8;8;8;8;8;8;8;4;4;4;2;2	ERC protein 2	ERC2	sp|O15083|ERC2_HUMAN ERC protein 2 OS=Homo sapiens GN=ERC2 PE=1 SV=3;tr|H7C4G9|H7C4G9_HUMAN ERC protein 2 (Fragment) OS=Homo sapiens GN=ERC2 PE=1 SV=1	14	36	36	36	34	33	33	31	30	32	33	34	31	34	33	34	34	33	33	31	30	32	33	34	31	34	33	34	34	33	33	31	30	32	33	34	31	34	33	34	39.3	39.3
O15091-4;O15091-2;O15091;A0A0A0MTQ0;O15091-3	O15091-4;O15091-2;O15091;A0A0A0MTQ0;O15091-3	2;2;2;1;1	2;2;2;1;1	2;2;2;1;1	Mitochondrial ribonuclease P protein 3	KIAA0391	sp|O15091-4|MRRP3_HUMAN Isoform 4 of Mitochondrial ribonuclease P protein 3 OS=Homo sapiens GN=KIAA0391;sp|O15091-2|MRRP3_HUMAN Isoform 2 of Mitochondrial ribonuclease P protein 3 OS=Homo sapiens GN=KIAA0391;sp|O15091|MRRP3_HUMAN Mitochondrial ribonuclease	5	2	2	2	1	2	2	2	2	2	2	2	2	2	2	2	1	2	2	2	2	2	2	2	2	2	2	2	1	2	2	2	2	2	2	2	2	2	2	2	5.1	5.1
O15118;K7EQ23;O15118-2	O15118;K7EQ23;O15118-2	4;2;2	4;2;2	4;2;2	Niemann-Pick C1 protein	NPC1	sp|O15118|NPC1_HUMAN Niemann-Pick C1 protein OS=Homo sapiens GN=NPC1 PE=1 SV=2;tr|K7EQ23|K7EQ23_HUMAN Niemann-Pick C1 protein (Fragment) OS=Homo sapiens GN=NPC1 PE=1 SV=1;sp|O15118-2|NPC1_HUMAN Isoform 2 of Niemann-Pick C1 protein OS=Homo sapiens GN=NPC1	3	4	4	4	3	3	2	4	4	4	4	3	3	2	3	3	3	3	2	4	4	4	4	3	3	2	3	3	3	3	2	4	4	4	4	3	3	2	3	3	3.8	3.8
O15120	O15120	2	2	2	1-acyl-sn-glycerol-3-phosphate acyltransferase beta	AGPAT2	sp|O15120|PLCB_HUMAN 1-acyl-sn-glycerol-3-phosphate acyltransferase beta OS=Homo sapiens GN=AGPAT2 PE=1 SV=1	1	2	2	2	2	2	1	2	2	2	2	2	2	1	1	2	2	2	1	2	2	2	2	2	2	1	1	2	2	2	1	2	2	2	2	2	2	1	1	2	6.8	6.8
O15121	O15121	3	3	3	Sphingolipid delta(4)-desaturase DES1	DEGS1	sp|O15121|DEGS1_HUMAN Sphingolipid delta(4)-desaturase DES1 OS=Homo sapiens GN=DEGS1 PE=1 SV=1	1	3	3	3	3	3	3	3	3	3	3	3	3	2	3	3	3	3	3	3	3	3	3	3	3	2	3	3	3	3	3	3	3	3	3	3	3	2	3	3	15.8	15.8
O15127;H3BV04;H3BN93;H3BUB6;H3BPL9	O15127	3;1;1;1;1	3;1;1;1;1	3;1;1;1;1	Secretory carrier-associated membrane protein 2	SCAMP2	sp|O15127|SCAM2_HUMAN Secretory carrier-associated membrane protein 2 OS=Homo sapiens GN=SCAMP2 PE=1 SV=2	5	3	3	3	3	3	3	3	3	2	3	3	3	3	3	3	3	3	3	3	3	2	3	3	3	3	3	3	3	3	3	3	3	2	3	3	3	3	3	3	14.3	14.3
O15173;O15173-2;U3KQM0	O15173;O15173-2	4;4;1	3;3;0	3;3;0	Membrane-associated progesterone receptor component 2	PGRMC2	sp|O15173|PGRC2_HUMAN Membrane-associated progesterone receptor component 2 OS=Homo sapiens GN=PGRMC2 PE=1 SV=1;sp|O15173-2|PGRC2_HUMAN Isoform 2 of Membrane-associated progesterone receptor component 2 OS=Homo sapiens GN=PGRMC2	3	4	3	3	4	4	4	4	4	4	4	4	4	3	4	4	3	3	3	3	3	3	3	3	3	2	3	3	3	3	3	3	3	3	3	3	3	2	3	3	18.4	14.3
O15228;Q5TBH8;O15228-2;Q5TBH6	O15228;Q5TBH8;O15228-2	17;15;13;4	17;15;13;4	17;15;13;4	Dihydroxyacetone phosphate acyltransferase	GNPAT	sp|O15228|GNPAT_HUMAN Dihydroxyacetone phosphate acyltransferase OS=Homo sapiens GN=GNPAT PE=1 SV=1;tr|Q5TBH8|Q5TBH8_HUMAN Dihydroxyacetone phosphate acyltransferase (Fragment) OS=Homo sapiens GN=GNPAT PE=1 SV=1;sp|O15228-2|GNPAT_HUMAN Isoform 2 of Dihydro	4	17	17	17	13	13	16	11	12	15	10	9	10	12	15	16	13	13	16	11	12	15	10	9	10	12	15	16	13	13	16	11	12	15	10	9	10	12	15	16	30.9	30.9
Q9P0H9;O15258;Q5T092;A0A0A0MR06;Q5T091;Q5T093	Q9P0H9;O15258;Q5T092;A0A0A0MR06;Q5T091;Q5T093	4;4;3;3;3;2	4;4;3;3;3;2	4;4;3;3;3;2	Protein RER1	RER1	tr|Q9P0H9|Q9P0H9_HUMAN Protein RER1 OS=Homo sapiens GN=RER1 PE=1 SV=1;sp|O15258|RER1_HUMAN Protein RER1 OS=Homo sapiens GN=RER1 PE=1 SV=1;tr|Q5T092|Q5T092_HUMAN Protein RER1 (Fragment) OS=Homo sapiens GN=RER1 PE=1 SV=1;tr|A0A0A0MR06|A0A0A0MR06_HUMAN Protei	6	4	4	4	4	4	4	4	3	3	4	3	4	4	4	4	4	4	4	4	3	3	4	3	4	4	4	4	4	4	4	4	3	3	4	3	4	4	4	4	23.4	23.4
Q5T8U5;O15260-2;O15260;O15260-3;B7Z1G8	Q5T8U5;O15260-2;O15260;O15260-3	6;6;6;4;2	6;6;6;4;2	6;6;6;4;2	Surfeit locus protein 4	SURF4	tr|Q5T8U5|Q5T8U5_HUMAN Surfeit 4 OS=Homo sapiens GN=SURF4 PE=1 SV=1;sp|O15260-2|SURF4_HUMAN Isoform 2 of Surfeit locus protein 4 OS=Homo sapiens GN=SURF4;sp|O15260|SURF4_HUMAN Surfeit locus protein 4 OS=Homo sapiens GN=SURF4 PE=1 SV=3;sp|O15260-3|SURF4_HUM	5	6	6	6	6	6	6	4	5	6	5	6	6	5	6	6	6	6	6	4	5	6	5	6	6	5	6	6	6	6	6	4	5	6	5	6	6	5	6	6	36.6	36.6
O15269;O15269-2	O15269	14;4	14;4	14;4	Serine palmitoyltransferase 1	SPTLC1	sp|O15269|SPTC1_HUMAN Serine palmitoyltransferase 1 OS=Homo sapiens GN=SPTLC1 PE=1 SV=1	2	14	14	14	13	13	12	14	14	12	14	14	12	14	14	14	13	13	12	14	14	12	14	14	12	14	14	14	13	13	12	14	14	12	14	14	12	14	14	14	34.9	34.9
O15270;H0YJV2	O15270;H0YJV2	3;2	3;2	3;2	Serine palmitoyltransferase 2	SPTLC2	sp|O15270|SPTC2_HUMAN Serine palmitoyltransferase 2 OS=Homo sapiens GN=SPTLC2 PE=1 SV=1;tr|H0YJV2|H0YJV2_HUMAN Serine palmitoyltransferase 2 (Fragment) OS=Homo sapiens GN=SPTLC2 PE=1 SV=1	2	3	3	3	0	2	1	1	2	1	2	2	1	0	3	3	0	2	1	1	2	1	2	2	1	0	3	3	0	2	1	1	2	1	2	2	1	0	3	3	9.1	9.1
O15391	O15391	9	2	2	Transcription factor YY2	YY2	sp|O15391|TYY2_HUMAN Transcription factor YY2 OS=Homo sapiens GN=YY2 PE=2 SV=1	1	9	2	2	9	9	9	9	9	9	9	9	9	9	9	9	2	2	2	2	2	2	2	2	2	2	2	2	2	2	2	2	2	2	2	2	2	2	2	2	17.2	4.3
O15397;O15397-2;F5H244;F5H2I3	O15397;O15397-2	6;5;2;1	5;4;2;1	5;4;2;1	Importin-8	IPO8	sp|O15397|IPO8_HUMAN Importin-8 OS=Homo sapiens GN=IPO8 PE=1 SV=2;sp|O15397-2|IPO8_HUMAN Isoform 2 of Importin-8 OS=Homo sapiens GN=IPO8	4	6	5	5	4	6	6	6	6	6	6	6	6	5	6	6	3	5	5	5	5	5	5	5	5	4	5	5	3	5	5	5	5	5	5	5	5	4	5	5	7.3	6.4
O15400-2;O15400	O15400-2;O15400	6;6	6;6	6;6	Syntaxin-7	STX7	sp|O15400-2|STX7_HUMAN Isoform 2 of Syntaxin-7 OS=Homo sapiens GN=STX7;sp|O15400|STX7_HUMAN Syntaxin-7 OS=Homo sapiens GN=STX7 PE=1 SV=4	2	6	6	6	5	4	4	6	4	4	3	4	4	5	4	5	5	4	4	6	4	4	3	4	4	5	4	5	5	4	4	6	4	4	3	4	4	5	4	5	31	31
O15446;O15446-2	O15446;O15446-2	11;11	11;11	11;11	DNA-directed RNA polymerase I subunit RPA34	CD3EAP	sp|O15446|RPA34_HUMAN DNA-directed RNA polymerase I subunit RPA34 OS=Homo sapiens GN=CD3EAP PE=1 SV=1;sp|O15446-2|RPA34_HUMAN Isoform 2 of DNA-directed RNA polymerase I subunit RPA34 OS=Homo sapiens GN=CD3EAP	2	11	11	11	6	7	8	3	7	5	11	10	11	0	0	0	6	7	8	3	7	5	11	10	11	0	0	0	6	7	8	3	7	5	11	10	11	0	0	0	34.3	34.3
O15525;O60675;B0QY71;B0QY70	O15525;O60675	3;2;1;1	3;2;1;1	2;1;0;0	Transcription factor MafG;Transcription factor MafK	MAFG;MAFK	sp|O15525|MAFG_HUMAN Transcription factor MafG OS=Homo sapiens GN=MAFG PE=1 SV=1;sp|O60675|MAFK_HUMAN Transcription factor MafK OS=Homo sapiens GN=MAFK PE=1 SV=1	4	3	3	2	3	3	3	2	3	3	3	3	3	0	0	0	3	3	3	2	3	3	3	3	3	0	0	0	2	2	2	1	2	2	2	2	2	0	0	0	16.7	16.7
O15554;D1MQ08;M0R2F1;M0QZ70;M0R1J0	O15554;D1MQ08	3;2;1;1;1	3;2;1;1;1	3;2;1;1;1	Intermediate conductance calcium-activated potassium channel protein 4	KCNN4	sp|O15554|KCNN4_HUMAN Intermediate conductance calcium-activated potassium channel protein 4 OS=Homo sapiens GN=KCNN4 PE=1 SV=1;tr|D1MQ08|D1MQ08_HUMAN Intermediate conductance calcium-activated potassium channel protein 4 OS=Homo sapiens GN=KCNN4 PE=1 SV=1	5	3	3	3	3	2	3	3	3	3	1	2	2	2	3	3	3	2	3	3	3	3	1	2	2	2	3	3	3	2	3	3	3	3	1	2	2	2	3	3	8.7	8.7
O43143;F5H658;O60231;Q14562	O43143	30;1;1;1	30;1;1;1	30;1;1;1	Pre-mRNA-splicing factor ATP-dependent RNA helicase DHX15	DHX15	sp|O43143|DHX15_HUMAN Pre-mRNA-splicing factor ATP-dependent RNA helicase DHX15 OS=Homo sapiens GN=DHX15 PE=1 SV=2	4	30	30	30	27	28	28	28	29	29	30	29	30	27	27	28	27	28	28	28	29	29	30	29	30	27	27	28	27	28	28	28	29	29	30	29	30	27	27	28	45.4	45.4
O43242;O43242-2;H0YGV8	O43242;O43242-2	11;8;1	11;8;1	11;8;1	26S proteasome non-ATPase regulatory subunit 3	PSMD3	sp|O43242|PSMD3_HUMAN 26S proteasome non-ATPase regulatory subunit 3 OS=Homo sapiens GN=PSMD3 PE=1 SV=2;sp|O43242-2|PSMD3_HUMAN Isoform 2 of 26S proteasome non-ATPase regulatory subunit 3 OS=Homo sapiens GN=PSMD3	3	11	11	11	9	10	10	8	8	9	10	9	10	8	10	11	9	10	10	8	8	9	10	9	10	8	10	11	9	10	10	8	8	9	10	9	10	8	10	11	28.1	28.1
O43290;E9PQI8	O43290	46;4	46;4	46;4	U4/U6.U5 tri-snRNP-associated protein 1	SART1	sp|O43290|SNUT1_HUMAN U4/U6.U5 tri-snRNP-associated protein 1 OS=Homo sapiens GN=SART1 PE=1 SV=1	2	46	46	46	41	45	46	45	45	44	46	46	44	3	0	2	41	45	46	45	45	44	46	46	44	3	0	2	41	45	46	45	45	44	46	46	44	3	0	2	55	55
Q5JU97;O43298	Q5JU97;O43298	2;2	2;2	2;2	Zinc finger and BTB domain-containing protein 43	ZBTB43	tr|Q5JU97|Q5JU97_HUMAN Zinc finger and BTB domain-containing protein 43 (Fragment) OS=Homo sapiens GN=ZBTB43 PE=1 SV=7;sp|O43298|ZBT43_HUMAN Zinc finger and BTB domain-containing protein 43 OS=Homo sapiens GN=ZBTB43 PE=1 SV=1	2	2	2	2	2	2	2	2	2	2	2	2	2	0	0	0	2	2	2	2	2	2	2	2	2	0	0	0	2	2	2	2	2	2	2	2	2	0	0	0	15.3	15.3
O43309	O43309	3	2	2	Zinc finger and SCAN domain-containing protein 12	ZSCAN12	sp|O43309|ZSC12_HUMAN Zinc finger and SCAN domain-containing protein 12 OS=Homo sapiens GN=ZSCAN12 PE=1 SV=1	1	3	2	2	2	3	3	2	3	3	3	3	2	2	3	3	1	2	2	2	2	2	2	2	2	1	2	2	1	2	2	2	2	2	2	2	2	1	2	2	5.6	4.1
O43390;O43390-3;O43390-2;B4DT28;O43390-4;B7Z645;O60506-4;O60506-3;O60506-2;O60506;O60506-5;F6UXX1	O43390;O43390-3;O43390-2;B4DT28;O43390-4	12;11;11;9;9;3;3;3;3;3;2;1	12;11;11;9;9;3;3;3;3;3;2;1	12;11;11;9;9;3;3;3;3;3;2;1	Heterogeneous nuclear ribonucleoprotein R	HNRNPR	sp|O43390|HNRPR_HUMAN Heterogeneous nuclear ribonucleoprotein R OS=Homo sapiens GN=HNRNPR PE=1 SV=1;sp|O43390-3|HNRPR_HUMAN Isoform 3 of Heterogeneous nuclear ribonucleoprotein R OS=Homo sapiens GN=HNRNPR;sp|O43390-2|HNRPR_HUMAN Isoform 2 of Heterogeneous	12	12	12	12	10	11	12	8	9	10	9	11	10	0	0	0	10	11	12	8	9	10	9	11	10	0	0	0	10	11	12	8	9	10	9	11	10	0	0	0	23.7	23.7
O43422;O43422-2	O43422;O43422-2	3;2	3;2	3;2	52 kDa repressor of the inhibitor of the protein kinase	PRKRIR	sp|O43422|P52K_HUMAN 52 kDa repressor of the inhibitor of the protein kinase OS=Homo sapiens GN=PRKRIR PE=1 SV=2;sp|O43422-2|P52K_HUMAN Isoform Short of 52 kDa repressor of the inhibitor of the protein kinase OS=Homo sapiens GN=PRKRIR	2	3	3	3	1	2	3	2	3	3	2	3	3	1	3	2	1	2	3	2	3	3	2	3	3	1	3	2	1	2	3	2	3	3	2	3	3	1	3	2	5.3	5.3
O43570-2;O43570;B3KUB4	O43570-2;O43570;B3KUB4	4;4;2	4;4;2	4;4;2	Carbonic anhydrase 12	CA12	sp|O43570-2|CAH12_HUMAN Isoform 2 of Carbonic anhydrase 12 OS=Homo sapiens GN=CA12;sp|O43570|CAH12_HUMAN Carbonic anhydrase 12 OS=Homo sapiens GN=CA12 PE=1 SV=1;tr|B3KUB4|B3KUB4_HUMAN Carbonic anhydrase 12 OS=Homo sapiens GN=CA12 PE=1 SV=1	3	4	4	4	4	3	4	2	1	2	0	1	0	4	4	4	4	3	4	2	1	2	0	1	0	4	4	4	4	3	4	2	1	2	0	1	0	4	4	4	17.2	17.2
O43592;F5GYW6;F8WDU6	O43592;F5GYW6;F8WDU6	4;2;2	4;2;2	4;2;2	Exportin-T	XPOT	sp|O43592|XPOT_HUMAN Exportin-T OS=Homo sapiens GN=XPOT PE=1 SV=2;tr|F5GYW6|F5GYW6_HUMAN Exportin-T (Fragment) OS=Homo sapiens GN=XPOT PE=1 SV=1;tr|F8WDU6|F8WDU6_HUMAN Exportin-T (Fragment) OS=Homo sapiens GN=XPOT PE=1 SV=7	3	4	4	4	2	2	3	0	2	3	3	3	3	2	3	4	2	2	3	0	2	3	3	3	3	2	3	4	2	2	3	0	2	3	3	3	3	2	3	4	5.6	5.6
O43660;O43660-2;H0YA24;D6RA26;B7Z982;H0YAA2	O43660;O43660-2	14;13;4;4;2;1	14;13;4;4;2;1	14;13;4;4;2;1	Pleiotropic regulator 1	PLRG1	sp|O43660|PLRG1_HUMAN Pleiotropic regulator 1 OS=Homo sapiens GN=PLRG1 PE=1 SV=1;sp|O43660-2|PLRG1_HUMAN Isoform 2 of Pleiotropic regulator 1 OS=Homo sapiens GN=PLRG1	6	14	14	14	12	11	13	12	12	12	13	12	14	10	13	13	12	11	13	12	12	12	13	12	14	10	13	13	12	11	13	12	12	12	13	12	14	10	13	13	41.4	41.4
O43676;C9JKQ2	O43676;C9JKQ2	7;5	7;5	7;5	NADH dehydrogenase [ubiquinone] 1 beta subcomplex subunit 3	NDUFB3	sp|O43676|NDUB3_HUMAN NADH dehydrogenase [ubiquinone] 1 beta subcomplex subunit 3 OS=Homo sapiens GN=NDUFB3 PE=1 SV=3;tr|C9JKQ2|C9JKQ2_HUMAN NADH dehydrogenase [ubiquinone] 1 beta subcomplex subunit 3 (Fragment) OS=Homo sapiens GN=NDUFB3 PE=1 SV=1	2	7	7	7	6	6	7	7	7	7	6	7	7	6	7	6	6	6	7	7	7	7	6	7	7	6	7	6	6	6	7	7	7	7	6	7	7	6	7	6	73.5	73.5
O43707;O43707-2;F5GXS2;O43707-3;H7C144;K7EJH8;K7EP19;M0QZQ3;C9JY79;Q9H254-2;Q9H254-4;Q9H254	O43707;O43707-2	39;25;17;17;10;8;4;1;1;1;1;1	39;25;17;17;10;8;4;1;1;1;1;1	23;16;11;11;7;5;1;1;1;1;1;1	Alpha-actinin-4	ACTN4	sp|O43707|ACTN4_HUMAN Alpha-actinin-4 OS=Homo sapiens GN=ACTN4 PE=1 SV=2;sp|O43707-2|ACTN4_HUMAN Isoform ACTN4ISO of Alpha-actinin-4 OS=Homo sapiens GN=ACTN4	12	39	39	23	36	34	37	36	34	37	36	37	34	30	34	36	36	34	37	36	34	37	36	37	34	30	34	36	21	19	22	20	19	22	20	21	19	18	20	22	53.2	53.2
O43752	O43752	3	3	3	Syntaxin-6	STX6	sp|O43752|STX6_HUMAN Syntaxin-6 OS=Homo sapiens GN=STX6 PE=1 SV=1	1	3	3	3	2	3	2	2	2	2	3	3	2	1	3	2	2	3	2	2	2	2	3	3	2	1	3	2	2	3	2	2	2	2	3	3	2	1	3	2	24.3	24.3
O43808;B0QYW5;F6RTR7;F8WE74;F8WA85;B1AHN4;F8WEC6	O43808;B0QYW5;F6RTR7;F8WE74	3;2;2;2;1;1;1	3;2;2;2;1;1;1	3;2;2;2;1;1;1	Peroxisomal membrane protein PMP34	SLC25A17	sp|O43808|PM34_HUMAN Peroxisomal membrane protein PMP34 OS=Homo sapiens GN=SLC25A17 PE=1 SV=1;tr|B0QYW5|B0QYW5_HUMAN Peroxisomal membrane protein PMP34 OS=Homo sapiens GN=SLC25A17 PE=1 SV=1;tr|F6RTR7|F6RTR7_HUMAN Peroxisomal membrane protein PMP34 OS=Homo	7	3	3	3	3	3	3	3	3	3	3	3	2	2	3	3	3	3	3	3	3	3	3	3	2	2	3	3	3	3	3	3	3	3	3	3	2	2	3	3	10.4	10.4
O43813;F8WDS9;E9PHS0	O43813;F8WDS9;E9PHS0	4;3;3	4;3;3	4;3;3	LanC-like protein 1	LANCL1	sp|O43813|LANC1_HUMAN LanC-like protein 1 OS=Homo sapiens GN=LANCL1 PE=1 SV=1;tr|F8WDS9|F8WDS9_HUMAN LanC-like protein 1 OS=Homo sapiens GN=LANCL1 PE=1 SV=1;tr|E9PHS0|E9PHS0_HUMAN LanC-like protein 1 (Fragment) OS=Homo sapiens GN=LANCL1 PE=1 SV=1	3	4	4	4	4	4	4	4	3	4	4	4	4	2	4	4	4	4	4	4	3	4	4	4	4	2	4	4	4	4	4	4	3	4	4	4	4	2	4	4	10	10
O43829	O43829	2	2	2	Zinc finger and BTB domain-containing protein 14	ZBTB14	sp|O43829|ZBT14_HUMAN Zinc finger and BTB domain-containing protein 14 OS=Homo sapiens GN=ZBTB14 PE=1 SV=2	1	2	2	2	1	1	2	2	2	2	2	2	2	0	0	1	1	1	2	2	2	2	2	2	2	0	0	1	1	1	2	2	2	2	2	2	2	0	0	1	4.2	4.2
O43900;H0Y413;O43900-2;A0A0A0MRT7;H7BZP7;F5H4N2;F8W1Q8;F8W1J1;C9JY03;F8VUG8;H3BNU0;Q96MT3;Q7Z3G6	O43900;H0Y413;O43900-2	13;11;10;3;3;1;1;1;1;1;1;1;1	13;11;10;3;3;1;1;1;1;1;1;1;1	13;11;10;3;3;1;1;1;1;1;1;1;1	Prickle-like protein 3	PRICKLE3	sp|O43900|PRIC3_HUMAN Prickle-like protein 3 OS=Homo sapiens GN=PRICKLE3 PE=1 SV=2;tr|H0Y413|H0Y413_HUMAN Prickle-like protein 3 OS=Homo sapiens GN=PRICKLE3 PE=1 SV=2;sp|O43900-2|PRIC3_HUMAN Isoform 2 of Prickle-like protein 3 OS=Homo sapiens GN=PRICKLE3	13	13	13	13	11	13	12	10	10	10	12	13	12	10	12	12	11	13	12	10	10	10	12	13	12	10	12	12	11	13	12	10	10	10	12	13	12	10	12	12	28	28
O43913;O43913-2;G3V0H0	O43913;O43913-2	17;14;4	17;14;4	17;14;4	Origin recognition complex subunit 5	ORC5	sp|O43913|ORC5_HUMAN Origin recognition complex subunit 5 OS=Homo sapiens GN=ORC5 PE=1 SV=1;sp|O43913-2|ORC5_HUMAN Isoform 2 of Origin recognition complex subunit 5 OS=Homo sapiens GN=ORC5	3	17	17	17	13	14	16	11	13	14	13	12	13	11	15	15	13	14	16	11	13	14	13	12	13	11	15	15	13	14	16	11	13	14	13	12	13	11	15	15	44.1	44.1
O60216;E5RG18;E5RI01;E5RFZ5	O60216;E5RG18;E5RI01;E5RFZ5	2;1;1;1	2;1;1;1	2;1;1;1	Double-strand-break repair protein rad21 homolog	RAD21	sp|O60216|RAD21_HUMAN Double-strand-break repair protein rad21 homolog OS=Homo sapiens GN=RAD21 PE=1 SV=2;tr|E5RG18|E5RG18_HUMAN Double-strand-break repair protein rad21 homolog OS=Homo sapiens GN=RAD21 PE=1 SV=1;tr|E5RI01|E5RI01_HUMAN Double-strand-break	4	2	2	2	0	0	1	1	1	1	1	1	2	0	0	0	0	0	1	1	1	1	1	1	2	0	0	0	0	0	1	1	1	1	1	1	2	0	0	0	4.1	4.1
O60264;A0A0A0MRP6;B7ZLQ5;P28370-2;P28370	O60264	7;3;3;3;3	7;3;3;3;3	7;3;3;3;3	SWI/SNF-related matrix-associated actin-dependent regulator of chromatin subfamily A member 5	SMARCA5	sp|O60264|SMCA5_HUMAN SWI/SNF-related matrix-associated actin-dependent regulator of chromatin subfamily A member 5 OS=Homo sapiens GN=SMARCA5 PE=1 SV=1	5	7	7	7	7	5	6	4	3	5	5	5	6	0	2	4	7	5	6	4	3	5	5	5	6	0	2	4	7	5	6	4	3	5	5	5	6	0	2	4	7.8	7.8
O60293;O60293-2	O60293;O60293-2	4;3	4;3	4;3	Zinc finger C3H1 domain-containing protein	ZFC3H1	sp|O60293|ZC3H1_HUMAN Zinc finger C3H1 domain-containing protein OS=Homo sapiens GN=ZFC3H1 PE=1 SV=3;sp|O60293-2|ZC3H1_HUMAN Isoform 2 of Zinc finger C3H1 domain-containing protein OS=Homo sapiens GN=ZFC3H1	2	4	4	4	1	2	3	1	2	1	2	2	2	2	2	4	1	2	3	1	2	1	2	2	2	2	2	4	1	2	3	1	2	1	2	2	2	2	2	4	2.3	2.3
O60306;H0YH15;H0YLN9	O60306	9;4;1	9;4;1	9;4;1	Intron-binding protein aquarius	AQR	sp|O60306|AQR_HUMAN Intron-binding protein aquarius OS=Homo sapiens GN=AQR PE=1 SV=4	3	9	9	9	7	9	9	8	8	7	8	8	8	7	8	8	7	9	9	8	8	7	8	8	8	7	8	8	7	9	9	8	8	7	8	8	8	7	8	8	8.9	8.9
O60427;A0A0A0MR51;O60427-2;F5H3P6;F5H3U5;H7C2V0;H0YB97;F5H8G5	O60427;A0A0A0MR51;O60427-2	8;7;4;3;3;3;2;1	8;7;4;3;3;3;2;1	8;7;4;3;3;3;2;1	Fatty acid desaturase 1	FADS1	sp|O60427|FADS1_HUMAN Fatty acid desaturase 1 OS=Homo sapiens GN=FADS1 PE=1 SV=3;tr|A0A0A0MR51|A0A0A0MR51_HUMAN Fatty acid desaturase 1 OS=Homo sapiens GN=FADS1 PE=1 SV=1;sp|O60427-2|FADS1_HUMAN Isoform 2 of Fatty acid desaturase 1 OS=Homo sapiens GN=FADS1	8	8	8	8	8	8	8	6	8	7	7	4	4	8	8	8	8	8	8	6	8	7	7	4	4	8	8	8	8	8	8	6	8	7	7	4	4	8	8	8	23.4	23.4
O60476;H0Y543;H0Y7H1;Q5T9E3	O60476	7;3;3;1	6;3;2;1	6;3;2;1	Mannosyl-oligosaccharide 1,2-alpha-mannosidase IB	MAN1A2	sp|O60476|MA1A2_HUMAN Mannosyl-oligosaccharide 1,2-alpha-mannosidase IB OS=Homo sapiens GN=MAN1A2 PE=1 SV=1	4	7	6	6	6	5	6	5	6	5	6	6	7	5	6	6	5	4	5	4	5	4	5	5	6	4	5	5	5	4	5	4	5	4	5	5	6	4	5	5	14.7	13.6
O60481-2;O60481;Q15915;H7C5D8;C9JD04;A0A087WY47;Q8N9L1-2;Q8N9L1;Q8N9L1-5;Q8N9L1-3;O95409	O60481-2;O60481;Q15915	4;4;2;1;1;1;1;1;1;1;1	4;4;2;1;1;1;1;1;1;1;1	3;3;1;1;0;0;0;0;0;0;0	Zinc finger protein ZIC 3;Zinc finger protein ZIC 1	ZIC3;ZIC1	sp|O60481-2|ZIC3_HUMAN Isoform 2 of Zinc finger protein ZIC 3 OS=Homo sapiens GN=ZIC3;sp|O60481|ZIC3_HUMAN Zinc finger protein ZIC 3 OS=Homo sapiens GN=ZIC3 PE=1 SV=1;sp|Q15915|ZIC1_HUMAN Zinc finger protein ZIC 1 OS=Homo sapiens GN=ZIC1 PE=2 SV=2	11	4	4	3	4	4	3	4	4	3	3	4	3	4	3	3	4	4	3	4	4	3	3	4	3	4	3	3	3	3	2	3	3	2	2	3	2	3	2	2	8.1	8.1
O60518;A0A096LPA6	O60518;A0A096LPA6	2;1	1;1	1;1	Ran-binding protein 6	RANBP6	sp|O60518|RNBP6_HUMAN Ran-binding protein 6 OS=Homo sapiens GN=RANBP6 PE=1 SV=2;tr|A0A096LPA6|A0A096LPA6_HUMAN Ran-binding protein 6 (Fragment) OS=Homo sapiens GN=RANBP6 PE=1 SV=1	2	2	1	1	2	2	2	2	2	2	2	2	2	2	2	2	1	1	1	1	1	1	1	1	1	1	1	1	1	1	1	1	1	1	1	1	1	1	1	1	2.9	1.8
O60563;O60563-2;C9JUL2;H7BZ27	O60563	21;5;1;1	21;5;1;1	19;4;0;0	Cyclin-T1	CCNT1	sp|O60563|CCNT1_HUMAN Cyclin-T1 OS=Homo sapiens GN=CCNT1 PE=1 SV=1	4	21	21	19	21	20	19	20	19	20	20	20	18	20	21	20	21	20	19	20	19	20	20	20	18	20	21	20	19	18	17	18	17	18	18	18	16	18	19	18	38	38
O60568;H7C2S8;H7C2V1	O60568;H7C2S8;H7C2V1	6;3;3	6;3;3	6;3;3	Procollagen-lysine,2-oxoglutarate 5-dioxygenase 3	PLOD3	sp|O60568|PLOD3_HUMAN Procollagen-lysine,2-oxoglutarate 5-dioxygenase 3 OS=Homo sapiens GN=PLOD3 PE=1 SV=1;tr|H7C2S8|H7C2S8_HUMAN Procollagen-lysine,2-oxoglutarate 5-dioxygenase 3 (Fragment) OS=Homo sapiens GN=PLOD3 PE=1 SV=1;tr|H7C2V1|H7C2V1_HUMAN Procoll	3	6	6	6	6	6	6	5	5	5	4	5	5	2	6	6	6	6	6	5	5	5	4	5	5	2	6	6	6	6	6	5	5	5	4	5	5	2	6	6	11.5	11.5
O60583-2;O60583;F8WDY7;F2Z2C9	O60583-2;O60583;F8WDY7;F2Z2C9	8;8;4;4	6;6;3;3	6;6;3;3	Cyclin-T2	CCNT2	sp|O60583-2|CCNT2_HUMAN Isoform 2 of Cyclin-T2 OS=Homo sapiens GN=CCNT2;sp|O60583|CCNT2_HUMAN Cyclin-T2 OS=Homo sapiens GN=CCNT2 PE=1 SV=2;tr|F8WDY7|F8WDY7_HUMAN Cyclin-T2 OS=Homo sapiens GN=CCNT2 PE=1 SV=1;tr|F2Z2C9|F2Z2C9_HUMAN Cyclin-T2 OS=Homo sapiens	4	8	6	6	6	6	7	8	7	8	7	7	8	6	6	7	4	4	5	6	5	6	5	5	6	4	4	5	4	4	5	6	5	6	5	5	6	4	4	5	16.7	12.2
O60725	O60725	2	2	2	Protein-S-isoprenylcysteine O-methyltransferase	ICMT	sp|O60725|ICMT_HUMAN Protein-S-isoprenylcysteine O-methyltransferase OS=Homo sapiens GN=ICMT PE=1 SV=1	1	2	2	2	2	2	2	2	2	2	2	2	2	2	2	2	2	2	2	2	2	2	2	2	2	2	2	2	2	2	2	2	2	2	2	2	2	2	2	2	9.9	9.9
O60732;O60732-2	O60732;O60732-2	4;3	4;3	3;2	Melanoma-associated antigen C1	MAGEC1	sp|O60732|MAGC1_HUMAN Melanoma-associated antigen C1 OS=Homo sapiens GN=MAGEC1 PE=1 SV=3;sp|O60732-2|MAGC1_HUMAN Isoform 2 of Melanoma-associated antigen C1 OS=Homo sapiens GN=MAGEC1	2	4	4	3	2	3	2	3	3	3	3	3	4	2	3	4	2	3	2	3	3	3	3	3	4	2	3	4	1	2	1	2	2	2	2	2	3	2	2	3	4.1	4.1
O60763;O60763-2	O60763;O60763-2	25;25	25;25	25;25	General vesicular transport factor p115	USO1	sp|O60763|USO1_HUMAN General vesicular transport factor p115 OS=Homo sapiens GN=USO1 PE=1 SV=2;sp|O60763-2|USO1_HUMAN Isoform 2 of General vesicular transport factor p115 OS=Homo sapiens GN=USO1	2	25	25	25	21	23	25	24	24	24	24	24	24	24	24	23	21	23	25	24	24	24	24	24	24	24	24	23	21	23	25	24	24	24	24	24	24	24	24	23	31.4	31.4
O60831;A6NP52;A6NM71	O60831;A6NP52	5;4;1	5;4;1	5;4;1	PRA1 family protein 2	PRAF2	sp|O60831|PRAF2_HUMAN PRA1 family protein 2 OS=Homo sapiens GN=PRAF2 PE=1 SV=1;tr|A6NP52|A6NP52_HUMAN PRA1 family protein 2 OS=Homo sapiens GN=PRAF2 PE=1 SV=1	3	5	5	5	4	5	4	5	3	5	5	4	4	3	5	5	4	5	4	5	3	5	5	4	4	3	5	5	4	5	4	5	3	5	5	4	4	3	5	5	28.1	28.1
O60832;O60832-2;C9IYT0;H7C0M1;H7C2Q9;H7BZF2;H7C2Q2	O60832;O60832-2;C9IYT0;H7C0M1	15;11;10;8;6;2;2	15;11;10;8;6;2;2	15;11;10;8;6;2;2	H/ACA ribonucleoprotein complex subunit 4	DKC1	sp|O60832|DKC1_HUMAN H/ACA ribonucleoprotein complex subunit 4 OS=Homo sapiens GN=DKC1 PE=1 SV=3;sp|O60832-2|DKC1_HUMAN Isoform 3 of H/ACA ribonucleoprotein complex subunit 4 OS=Homo sapiens GN=DKC1;tr|C9IYT0|C9IYT0_HUMAN H/ACA ribonucleoprotein complex su	7	15	15	15	12	11	14	13	12	13	13	15	15	0	2	4	12	11	14	13	12	13	13	15	15	0	2	4	12	11	14	13	12	13	13	15	15	0	2	4	35.2	35.2
O60885;O60885-2;O60885-3;M0QZD9;M0R0H4;M0QYW0;A0A0G2JHN8;H0Y6K2;A0A0G2JK44;P25440-4;P25440-3;P25440;P25440-2	O60885;O60885-2;O60885-3	11;6;6;4;1;1;1;1;1;1;1;1;1	11;6;6;4;1;1;1;1;1;1;1;1;1	11;6;6;4;1;1;1;1;1;1;1;1;1	Bromodomain-containing protein 4	BRD4	sp|O60885|BRD4_HUMAN Bromodomain-containing protein 4 OS=Homo sapiens GN=BRD4 PE=1 SV=2;sp|O60885-2|BRD4_HUMAN Isoform C of Bromodomain-containing protein 4 OS=Homo sapiens GN=BRD4;sp|O60885-3|BRD4_HUMAN Isoform B of Bromodomain-containing protein 4 OS=Hom	13	11	11	11	9	9	9	10	8	9	10	10	8	9	10	9	9	9	9	10	8	9	10	10	8	9	10	9	9	9	9	10	8	9	10	10	8	9	10	9	10.5	10.5
O60906;H0Y5N2	O60906;H0Y5N2	2;1	2;1	2;1	Sphingomyelin phosphodiesterase 2	SMPD2	sp|O60906|NSMA_HUMAN Sphingomyelin phosphodiesterase 2 OS=Homo sapiens GN=SMPD2 PE=1 SV=2;tr|H0Y5N2|H0Y5N2_HUMAN Sphingomyelin phosphodiesterase 2 (Fragment) OS=Homo sapiens GN=SMPD2 PE=1 SV=1	2	2	2	2	1	1	1	1	1	2	1	1	1	1	2	2	1	1	1	1	1	2	1	1	1	1	2	2	1	1	1	1	1	2	1	1	1	1	2	2	9.2	9.2
O60934;E5RGU1;A0A0C4DG07;E5RGR7;E2QRP0;E5RGN7;A0A087X1V5	O60934;E5RGU1;A0A0C4DG07	6;4;4;2;1;1;1	6;4;4;2;1;1;1	6;4;4;2;1;1;1	Nibrin	NBN	sp|O60934|NBN_HUMAN Nibrin OS=Homo sapiens GN=NBN PE=1 SV=1;tr|E5RGU1|E5RGU1_HUMAN Nibrin (Fragment) OS=Homo sapiens GN=NBN PE=1 SV=1;tr|A0A0C4DG07|A0A0C4DG07_HUMAN Nibrin OS=Homo sapiens GN=NBN PE=1 SV=1	7	6	6	6	1	1	4	6	6	6	6	6	6	0	0	0	1	1	4	6	6	6	6	6	6	0	0	0	1	1	4	6	6	6	6	6	6	0	0	0	8.9	8.9
O75027;O75027-2;B4DGL8;A0A087WW65;O75027-3;E9PJR8;E9PNQ5	O75027;O75027-2;B4DGL8;A0A087WW65;O75027-3	19;19;17;17;17;3;1	19;19;17;17;17;3;1	19;19;17;17;17;3;1	ATP-binding cassette sub-family B member 7, mitochondrial	ABCB7	sp|O75027|ABCB7_HUMAN ATP-binding cassette sub-family B member 7, mitochondrial OS=Homo sapiens GN=ABCB7 PE=1 SV=2;sp|O75027-2|ABCB7_HUMAN Isoform 2 of ATP-binding cassette sub-family B member 7, mitochondrial OS=Homo sapiens GN=ABCB7;tr|B4DGL8|B4DGL8_HUMA	7	19	19	19	16	17	18	17	18	18	18	19	19	16	16	16	16	17	18	17	18	18	18	19	19	16	16	16	16	17	18	17	18	18	18	19	19	16	16	16	30.3	30.3
O75054;O75054-2	O75054;O75054-2	4;3	4;3	4;3	Immunoglobulin superfamily member 3	IGSF3	sp|O75054|IGSF3_HUMAN Immunoglobulin superfamily member 3 OS=Homo sapiens GN=IGSF3 PE=2 SV=3;sp|O75054-2|IGSF3_HUMAN Isoform 2 of Immunoglobulin superfamily member 3 OS=Homo sapiens GN=IGSF3	2	4	4	4	4	4	4	3	4	4	4	4	4	3	4	4	4	4	4	3	4	4	4	4	4	3	4	4	4	4	4	3	4	4	4	4	4	3	4	4	3.8	3.8
O75063;X6RH03	O75063	6;2	6;2	6;2	Glycosaminoglycan xylosylkinase	FAM20B	sp|O75063|XYLK_HUMAN Glycosaminoglycan xylosylkinase OS=Homo sapiens GN=FAM20B PE=1 SV=1	2	6	6	6	5	5	6	3	4	6	4	6	6	3	5	6	5	5	6	3	4	6	4	6	6	3	5	6	5	5	6	3	4	6	4	6	6	3	5	6	17.1	17.1
O75083;D6RD66;O75083-3	O75083;D6RD66	5;3;2	5;3;2	5;3;2	WD repeat-containing protein 1	WDR1	sp|O75083|WDR1_HUMAN WD repeat-containing protein 1 OS=Homo sapiens GN=WDR1 PE=1 SV=4;tr|D6RD66|D6RD66_HUMAN WD repeat-containing protein 1 (Fragment) OS=Homo sapiens GN=WDR1 PE=1 SV=1	3	5	5	5	4	4	4	4	4	4	4	3	4	2	4	5	4	4	4	4	4	4	4	3	4	2	4	5	4	4	4	4	4	4	4	3	4	2	4	5	12.4	12.4
O75146;O75146-2	O75146	7;2	7;2	7;2	Huntingtin-interacting protein 1-related protein	HIP1R	sp|O75146|HIP1R_HUMAN Huntingtin-interacting protein 1-related protein OS=Homo sapiens GN=HIP1R PE=1 SV=2	2	7	7	7	5	6	7	4	6	6	7	7	7	4	6	7	5	6	7	4	6	6	7	7	7	4	6	7	5	6	7	4	6	6	7	7	7	4	6	7	8.6	8.6
O75152;E9PQ61;E9PBY7	O75152;E9PQ61;E9PBY7	11;10;7	11;10;7	11;10;7	Zinc finger CCCH domain-containing protein 11A	ZC3H11A	sp|O75152|ZC11A_HUMAN Zinc finger CCCH domain-containing protein 11A OS=Homo sapiens GN=ZC3H11A PE=1 SV=3;tr|E9PQ61|E9PQ61_HUMAN Zinc finger CCCH domain-containing protein 11A OS=Homo sapiens GN=ZC3H11A PE=1 SV=1;tr|E9PBY7|E9PBY7_HUMAN Zinc finger CCCH dom	3	11	11	11	0	0	2	11	11	9	11	10	11	0	0	0	0	0	2	11	11	9	11	10	11	0	0	0	0	0	2	11	11	9	11	10	11	0	0	0	19.8	19.8
O75165;H0YA63;H0Y8Q2	O75165	19;2;1	19;2;1	19;2;1	DnaJ homolog subfamily C member 13	DNAJC13	sp|O75165|DJC13_HUMAN DnaJ homolog subfamily C member 13 OS=Homo sapiens GN=DNAJC13 PE=1 SV=5	3	19	19	19	18	16	18	10	16	17	17	16	17	16	17	18	18	16	18	10	16	17	17	16	17	16	17	18	18	16	18	10	16	17	17	16	17	16	17	18	11.8	11.8
O75306-2;O75306	O75306-2;O75306	3;3	3;3	3;3	NADH dehydrogenase [ubiquinone] iron-sulfur protein 2, mitochondrial	NDUFS2	sp|O75306-2|NDUS2_HUMAN Isoform 2 of NADH dehydrogenase [ubiquinone] iron-sulfur protein 2, mitochondrial OS=Homo sapiens GN=NDUFS2;sp|O75306|NDUS2_HUMAN NADH dehydrogenase [ubiquinone] iron-sulfur protein 2, mitochondrial OS=Homo sapiens GN=NDUFS2 PE=1 SV	2	3	3	3	1	3	3	3	3	3	3	3	3	2	3	3	1	3	3	3	3	3	3	3	3	2	3	3	1	3	3	3	3	3	3	3	3	2	3	3	11.4	11.4
O75319;C9JYA6;O75319-2;H7C0E6	O75319	12;5;5;3	12;5;5;3	12;5;5;3	RNA/RNP complex-1-interacting phosphatase	DUSP11	sp|O75319|DUS11_HUMAN RNA/RNP complex-1-interacting phosphatase OS=Homo sapiens GN=DUSP11 PE=1 SV=1	4	12	12	12	10	10	11	10	10	10	11	11	11	10	11	12	10	10	11	10	10	10	11	11	11	10	11	12	10	10	11	10	10	10	11	11	11	10	11	12	43.6	43.6
O75367-3;O75367;O75367-2;B4DJC3;D6RCF2	O75367-3;O75367;O75367-2;B4DJC3	9;9;8;5;2	9;9;8;5;2	8;8;7;5;1	Core histone macro-H2A.1;Histone H2A	H2AFY	sp|O75367-3|H2AY_HUMAN Isoform 3 of Core histone macro-H2A.1 OS=Homo sapiens GN=H2AFY;sp|O75367|H2AY_HUMAN Core histone macro-H2A.1 OS=Homo sapiens GN=H2AFY PE=1 SV=4;sp|O75367-2|H2AY_HUMAN Isoform 1 of Core histone macro-H2A.1 OS=Homo sapiens GN=H2AFY;tr|	5	9	9	8	5	5	7	7	7	7	7	8	9	0	3	5	5	5	7	7	7	7	7	8	9	0	3	5	4	4	6	6	6	6	6	7	8	0	2	4	36.9	36.9
O75369-5;O75369-4;O75369-6;O75369-3;O75369-2;O75369-9;O75369;O75369-8;E7EN95;O75369-7	O75369-5;O75369-4;O75369-6;O75369-3;O75369-2;O75369-9;O75369;O75369-8	8;8;8;8;8;8;8;8;3;3	3;3;3;3;3;3;3;3;3;3	3;3;3;3;3;3;3;3;3;3	Filamin-B	FLNB	sp|O75369-5|FLNB_HUMAN Isoform 5 of Filamin-B OS=Homo sapiens GN=FLNB;sp|O75369-4|FLNB_HUMAN Isoform 4 of Filamin-B OS=Homo sapiens GN=FLNB;sp|O75369-6|FLNB_HUMAN Isoform 6 of Filamin-B OS=Homo sapiens GN=FLNB;sp|O75369-3|FLNB_HUMAN Isoform 3 of Filamin-B	10	8	3	3	7	8	7	6	6	7	6	7	6	5	7	6	3	3	3	2	2	2	2	2	2	1	2	2	3	3	3	2	2	2	2	2	2	1	2	2	4	1.8
O75396;A0A087X1A9	O75396	14;3	14;3	14;3	Vesicle-trafficking protein SEC22b	SEC22B	sp|O75396|SC22B_HUMAN Vesicle-trafficking protein SEC22b OS=Homo sapiens GN=SEC22B PE=1 SV=4	2	14	14	14	13	13	13	13	13	12	12	13	12	13	13	13	13	13	13	13	13	12	12	13	12	13	13	13	13	13	13	13	13	12	12	13	12	13	13	13	61.4	61.4
O75400-2;O75400;O75400-3;F5H578;H0YG38;H7C2N3;F8VU11;Q6NWY9-2;Q6NWY9-3;Q6NWY9	O75400-2;O75400;O75400-3;F5H578	12;12;11;6;5;2;1;1;1;1	12;12;11;6;5;2;1;1;1;1	12;12;11;6;5;2;1;1;1;1	Pre-mRNA-processing factor 40 homolog A	PRPF40A	sp|O75400-2|PR40A_HUMAN Isoform 2 of Pre-mRNA-processing factor 40 homolog A OS=Homo sapiens GN=PRPF40A;sp|O75400|PR40A_HUMAN Pre-mRNA-processing factor 40 homolog A OS=Homo sapiens GN=PRPF40A PE=1 SV=2;sp|O75400-3|PR40A_HUMAN Isoform 3 of Pre-mRNA-process	10	12	12	12	11	12	12	10	9	12	12	10	10	9	12	10	11	12	12	10	9	12	12	10	10	9	12	10	11	12	12	10	9	12	12	10	10	9	12	10	12.3	12.3
O75444-1;H3BP11;O75444	O75444-1;H3BP11;O75444	6;4;4	6;4;4	6;4;4	Transcription factor Maf	MAF	sp|O75444-1|MAF_HUMAN Isoform 1 of Transcription factor Maf OS=Homo sapiens GN=MAF;tr|H3BP11|H3BP11_HUMAN Transcription factor Maf OS=Homo sapiens GN=MAF PE=1 SV=1;sp|O75444|MAF_HUMAN Transcription factor Maf OS=Homo sapiens GN=MAF PE=1 SV=2	3	6	6	6	5	5	6	6	6	6	6	6	4	4	3	5	5	5	6	6	6	6	6	6	4	4	3	5	5	5	6	6	6	6	6	6	4	4	3	5	11.4	11.4
O75446	O75446	3	3	3	Histone deacetylase complex subunit SAP30	SAP30	sp|O75446|SAP30_HUMAN Histone deacetylase complex subunit SAP30 OS=Homo sapiens GN=SAP30 PE=1 SV=1	1	3	3	3	2	1	2	3	3	3	3	2	3	0	0	0	2	1	2	3	3	3	3	2	3	0	0	0	2	1	2	3	3	3	3	2	3	0	0	0	14.5	14.5
O75477;B0QZ43;E5RHW4;O94905-2;O94905-3;O94905	O75477;B0QZ43	7;4;1;1;1;1	7;4;1;1;1;1	7;4;1;1;1;1	Erlin-1	ERLIN1	sp|O75477|ERLN1_HUMAN Erlin-1 OS=Homo sapiens GN=ERLIN1 PE=1 SV=1;tr|B0QZ43|B0QZ43_HUMAN Erlin-1 (Fragment) OS=Homo sapiens GN=ERLIN1 PE=1 SV=1	6	7	7	7	6	6	7	6	6	6	4	5	4	6	7	7	6	6	7	6	6	6	4	5	4	6	7	7	6	6	7	6	6	6	4	5	4	6	7	7	28	28
O75533;B4DGZ4;H7C341;O75533-2;F8WC19	O75533	36;4;4;4;2	36;4;4;4;2	36;4;4;4;2	Splicing factor 3B subunit 1	SF3B1	sp|O75533|SF3B1_HUMAN Splicing factor 3B subunit 1 OS=Homo sapiens GN=SF3B1 PE=1 SV=3	5	36	36	36	33	32	34	30	31	35	33	33	30	25	31	34	33	32	34	30	31	35	33	33	30	25	31	34	33	32	34	30	31	35	33	33	30	25	31	34	35.7	35.7
O75643;O75643-2;B4E0P5	O75643	51;13;10	51;13;10	51;13;10	U5 small nuclear ribonucleoprotein 200 kDa helicase	SNRNP200	sp|O75643|U520_HUMAN U5 small nuclear ribonucleoprotein 200 kDa helicase OS=Homo sapiens GN=SNRNP200 PE=1 SV=2	3	51	51	51	47	46	49	47	47	50	47	47	47	34	46	46	47	46	49	47	47	50	47	47	47	34	46	46	47	46	49	47	47	50	47	47	47	34	46	46	33.4	33.4
O75691	O75691	2	2	2	Small subunit processome component 20 homolog	UTP20	sp|O75691|UTP20_HUMAN Small subunit processome component 20 homolog OS=Homo sapiens GN=UTP20 PE=1 SV=3	1	2	2	2	2	2	2	1	1	2	2	2	2	0	2	2	2	2	2	1	1	2	2	2	2	0	2	2	2	2	2	1	1	2	2	2	2	0	2	2	0.8	0.8
O75787-2;O75787;H7C3E1;H0Y750;H7C240	O75787-2;O75787;H7C3E1;H0Y750;H7C240	11;11;9;7;6	11;11;9;7;6	11;11;9;7;6	Renin receptor	ATP6AP2	sp|O75787-2|RENR_HUMAN Isoform 2 of Renin receptor OS=Homo sapiens GN=ATP6AP2;sp|O75787|RENR_HUMAN Renin receptor OS=Homo sapiens GN=ATP6AP2 PE=1 SV=2;tr|H7C3E1|H7C3E1_HUMAN Renin receptor (Fragment) OS=Homo sapiens GN=ATP6AP2 PE=1 SV=1;tr|H0Y750|H0Y750_HU	5	11	11	11	10	10	11	11	10	10	10	10	10	9	10	10	10	10	11	11	10	10	10	10	10	9	10	10	10	10	11	11	10	10	10	10	10	9	10	10	41.8	41.8
O75820-3;O75820-4;O75820-2;O75820	O75820-3;O75820-4;O75820-2;O75820	10;10;10;10	10;10;10;10	9;9;9;9	Zinc finger protein 189	ZNF189	sp|O75820-3|ZN189_HUMAN Isoform 3 of Zinc finger protein 189 OS=Homo sapiens GN=ZNF189;sp|O75820-4|ZN189_HUMAN Isoform 4 of Zinc finger protein 189 OS=Homo sapiens GN=ZNF189;sp|O75820-2|ZN189_HUMAN Isoform 2 of Zinc finger protein 189 OS=Homo sapiens GN=ZN	4	10	10	9	6	5	9	7	8	8	8	7	9	1	2	3	6	5	9	7	8	8	8	7	9	1	2	3	6	4	8	6	7	7	7	6	8	1	1	2	19.6	19.6
O75844	O75844	14	14	14	CAAX prenyl protease 1 homolog	ZMPSTE24	sp|O75844|FACE1_HUMAN CAAX prenyl protease 1 homolog OS=Homo sapiens GN=ZMPSTE24 PE=1 SV=2	1	14	14	14	14	13	14	13	13	13	14	13	13	14	14	13	14	13	14	13	13	13	14	13	13	14	14	13	14	13	14	13	13	13	14	13	13	14	14	13	33.5	33.5
O75915;F8WF90;C9JQU6;F8WF33	O75915;F8WF90;C9JQU6;F8WF33	6;3;3;3	6;3;3;3	6;3;3;3	PRA1 family protein 3	ARL6IP5	sp|O75915|PRAF3_HUMAN PRA1 family protein 3 OS=Homo sapiens GN=ARL6IP5 PE=1 SV=1;tr|F8WF90|F8WF90_HUMAN PRA1 family protein 3 OS=Homo sapiens GN=ARL6IP5 PE=1 SV=1;tr|C9JQU6|C9JQU6_HUMAN PRA1 family protein 3 OS=Homo sapiens GN=ARL6IP5 PE=1 SV=1;tr|F8WF33|F	4	6	6	6	6	6	6	6	6	6	6	6	6	6	6	6	6	6	6	6	6	6	6	6	6	6	6	6	6	6	6	6	6	6	6	6	6	6	6	6	26.1	26.1
O75925;O75925-2;O75925-3;H3BSI8;H3BS65	O75925;O75925-2	25;25;12;4;1	25;25;12;4;1	24;24;12;4;1	E3 SUMO-protein ligase PIAS1	PIAS1	sp|O75925|PIAS1_HUMAN E3 SUMO-protein ligase PIAS1 OS=Homo sapiens GN=PIAS1 PE=1 SV=2;sp|O75925-2|PIAS1_HUMAN Isoform 2 of E3 SUMO-protein ligase PIAS1 OS=Homo sapiens GN=PIAS1	5	25	25	24	23	22	23	23	25	25	24	25	24	0	0	1	23	22	23	23	25	25	24	25	24	0	0	1	22	21	22	22	24	24	23	24	23	0	0	1	52.4	52.4
O75928-2;O75928;A0A087WUY7;O75928-3;B4DGW0;A0A0A0MS92;K7ER97;K7EJT4;K7EMP6;K7EQX5;U3KQV1	O75928-2;O75928;A0A087WUY7;O75928-3	19;19;18;15;6;5;3;3;2;2;1	18;18;17;14;5;5;3;3;2;2;1	16;16;15;12;4;4;2;2;1;1;0	E3 SUMO-protein ligase PIAS2	PIAS2	sp|O75928-2|PIAS2_HUMAN Isoform PIAS2-alpha of E3 SUMO-protein ligase PIAS2 OS=Homo sapiens GN=PIAS2;sp|O75928|PIAS2_HUMAN E3 SUMO-protein ligase PIAS2 OS=Homo sapiens GN=PIAS2 PE=1 SV=3;tr|A0A087WUY7|A0A087WUY7_HUMAN E3 SUMO-protein ligase PIAS2 (Fragment	11	19	18	16	10	10	14	19	19	19	19	19	18	0	0	0	9	9	13	18	18	18	18	18	17	0	0	0	7	7	11	16	16	16	16	16	15	0	0	0	36.5	33.9
O75937;S4R3J5	O75937	3;1	3;1	3;1	DnaJ homolog subfamily C member 8	DNAJC8	sp|O75937|DNJC8_HUMAN DnaJ homolog subfamily C member 8 OS=Homo sapiens GN=DNAJC8 PE=1 SV=2	2	3	3	3	1	0	2	3	3	3	2	2	1	0	0	0	1	0	2	3	3	3	2	2	1	0	0	0	1	0	2	3	3	3	2	2	1	0	0	0	22.9	22.9
O75955-2;O75955;A2AB13;A2AB11;A0A0G2JJQ6;A2AB12;A2AB09;A2AB10	O75955-2;O75955;A2AB13;A2AB11;A0A0G2JJQ6;A2AB12;A2AB09;A2AB10	2;2;1;1;1;1;1;1	2;2;1;1;1;1;1;1	2;2;1;1;1;1;1;1	Flotillin-1	FLOT1	sp|O75955-2|FLOT1_HUMAN Isoform 2 of Flotillin-1 OS=Homo sapiens GN=FLOT1;sp|O75955|FLOT1_HUMAN Flotillin-1 OS=Homo sapiens GN=FLOT1 PE=1 SV=3;tr|A2AB13|A2AB13_HUMAN Flotillin-1 (Fragment) OS=Homo sapiens GN=FLOT1 PE=1 SV=1;tr|A2AB11|A2AB11_HUMAN Flotillin	8	2	2	2	2	2	2	1	2	0	2	2	1	1	2	2	2	2	2	1	2	0	2	2	1	1	2	2	2	2	2	1	2	0	2	2	1	1	2	2	8.4	8.4
O75976;O75976-2;J3QRJ9;J3QQJ4	O75976;O75976-2	10;9;1;1	10;9;1;1	10;9;1;1	Carboxypeptidase D	CPD	sp|O75976|CBPD_HUMAN Carboxypeptidase D OS=Homo sapiens GN=CPD PE=1 SV=2;sp|O75976-2|CBPD_HUMAN Isoform 2 of Carboxypeptidase D OS=Homo sapiens GN=CPD	4	10	10	10	10	10	10	10	9	8	5	5	4	9	10	10	10	10	10	10	9	8	5	5	4	9	10	10	10	10	10	10	9	8	5	5	4	9	10	10	8.5	8.5
O76024;H0Y9G5	O76024;H0Y9G5	8;5	8;5	8;5	Wolframin	WFS1	sp|O76024|WFS1_HUMAN Wolframin OS=Homo sapiens GN=WFS1 PE=1 SV=2;tr|H0Y9G5|H0Y9G5_HUMAN Wolframin (Fragment) OS=Homo sapiens GN=WFS1 PE=1 SV=1	2	8	8	8	7	7	6	6	6	7	6	6	6	7	7	7	7	7	6	6	6	7	6	6	6	7	7	7	7	7	6	6	6	7	6	6	6	7	7	7	12	12
O94851-5;O94851-6;O94851-4;O94851-3;O94851;O94851-2;E9PJB0;E9PRE0;E9PL42;E9PNC3;E9PKI3	O94851-5;O94851-6;O94851-4;O94851-3;O94851;O94851-2	5;5;5;5;5;3;2;2;2;2;2	5;5;5;5;5;3;2;2;2;2;2	5;5;5;5;5;3;2;2;2;2;2	Protein-methionine sulfoxide oxidase MICAL2	MICAL2	sp|O94851-5|MICA2_HUMAN Isoform 5 of Protein-methionine sulfoxide oxidase MICAL2 OS=Homo sapiens GN=MICAL2;sp|O94851-6|MICA2_HUMAN Isoform 6 of Protein-methionine sulfoxide oxidase MICAL2 OS=Homo sapiens GN=MICAL2;sp|O94851-4|MICA2_HUMAN Isoform 4 of Prote	11	5	5	5	5	5	5	5	5	5	3	3	3	4	5	5	5	5	5	5	5	5	3	3	3	4	5	5	5	5	5	5	5	5	3	3	3	4	5	5	6.6	6.6
O94864-2;O94864	O94864-2;O94864	2;2	2;2	2;2	STAGA complex 65 subunit gamma	SUPT7L	sp|O94864-2|ST65G_HUMAN Isoform 2 of STAGA complex 65 subunit gamma OS=Homo sapiens GN=SUPT7L;sp|O94864|ST65G_HUMAN STAGA complex 65 subunit gamma OS=Homo sapiens GN=SUPT7L PE=1 SV=1	2	2	2	2	2	2	2	0	0	0	0	0	1	0	0	0	2	2	2	0	0	0	0	0	1	0	0	0	2	2	2	0	0	0	0	0	1	0	0	0	7.8	7.8
O94913;E9PNY7	O94913	22;4	22;4	7;4	Pre-mRNA cleavage complex 2 protein Pcf11	PCF11	sp|O94913|PCF11_HUMAN Pre-mRNA cleavage complex 2 protein Pcf11 OS=Homo sapiens GN=PCF11 PE=1 SV=3	2	22	22	7	13	16	21	13	12	19	19	22	22	0	0	0	13	16	21	13	12	19	19	22	22	0	0	0	5	4	6	5	3	6	6	7	7	0	0	0	19	19
O94973;O94973-2;A0A0G2JS82;O94973-3;A0A0G2JQM1;E9PR62;A0A0G2JRF9;A0A0G2JQA4;A0A0G2JRS3;E9PNC4;A0A0G2JS17;A0A0G2JQT9;H0YEG0;H0YDE9;E9PQP4	O94973;O94973-2;A0A0G2JS82;O94973-3;A0A0G2JQM1	23;23;22;18;17;6;5;5;4;3;2;2;2;2;1	15;15;15;10;10;4;4;4;3;2;1;1;1;1;1	15;15;15;10;10;4;4;4;3;2;1;1;1;1;1	AP-2 complex subunit alpha-2	AP2A2	sp|O94973|AP2A2_HUMAN AP-2 complex subunit alpha-2 OS=Homo sapiens GN=AP2A2 PE=1 SV=2;sp|O94973-2|AP2A2_HUMAN Isoform 2 of AP-2 complex subunit alpha-2 OS=Homo sapiens GN=AP2A2;tr|A0A0G2JS82|A0A0G2JS82_HUMAN AP-2 complex subunit alpha-2 (Fragment) OS=Homo	15	23	15	15	19	20	19	17	19	21	18	21	22	19	21	21	11	12	12	9	11	13	10	13	14	12	13	13	11	12	12	9	11	13	10	13	14	12	13	13	35.4	24.6
O95125;O95125-2;E9PM99;A0PJY2-2;A0PJY2-3;A0PJY2	O95125;O95125-2	13;9;4;1;1;1	13;9;4;1;1;1	13;9;4;1;1;1	Zinc finger protein 202	ZNF202	sp|O95125|ZN202_HUMAN Zinc finger protein 202 OS=Homo sapiens GN=ZNF202 PE=1 SV=4;sp|O95125-2|ZN202_HUMAN Isoform Alpha of Zinc finger protein 202 OS=Homo sapiens GN=ZNF202	6	13	13	13	11	10	12	10	11	11	11	13	12	0	0	0	11	10	12	10	11	11	11	13	12	0	0	0	11	10	12	10	11	11	11	13	12	0	0	0	24.4	24.4
O95140;O95140-2;Q5JXC5	O95140;O95140-2	21;12;2	21;12;2	19;12;2	Mitofusin-2	MFN2	sp|O95140|MFN2_HUMAN Mitofusin-2 OS=Homo sapiens GN=MFN2 PE=1 SV=3;sp|O95140-2|MFN2_HUMAN Isoform 2 of Mitofusin-2 OS=Homo sapiens GN=MFN2	3	21	21	19	19	20	20	20	20	19	20	19	19	18	18	20	19	20	20	20	20	19	20	19	19	18	18	20	17	18	18	18	18	17	18	17	17	16	16	18	29.2	29.2
O95155-3;O95155-2;O95155;O95155-4;K7ERA7	O95155-3;O95155-2;O95155;O95155-4	3;3;3;3;1	3;3;3;3;1	3;3;3;3;1	Ubiquitin conjugation factor E4 B	UBE4B	sp|O95155-3|UBE4B_HUMAN Isoform 3 of Ubiquitin conjugation factor E4 B OS=Homo sapiens GN=UBE4B;sp|O95155-2|UBE4B_HUMAN Isoform 2 of Ubiquitin conjugation factor E4 B OS=Homo sapiens GN=UBE4B;sp|O95155|UBE4B_HUMAN Ubiquitin conjugation factor E4 B OS=Homo	5	3	3	3	2	2	3	3	3	3	3	3	3	3	3	3	2	2	3	3	3	3	3	3	3	3	3	3	2	2	3	3	3	3	3	3	3	3	3	3	3.3	3.3
O95159;E9PQ47;E9PNY1;E9PQA5;E9PMQ3;E9PJX1;E9PJ47;H0YCU8	O95159;E9PQ47;E9PNY1;E9PQA5;E9PMQ3	6;5;5;4;3;2;2;1	6;5;5;4;3;2;2;1	6;5;5;4;3;2;2;1	Zinc finger protein-like 1	ZFPL1	sp|O95159|ZFPL1_HUMAN Zinc finger protein-like 1 OS=Homo sapiens GN=ZFPL1 PE=1 SV=2;tr|E9PQ47|E9PQ47_HUMAN Zinc finger protein-like 1 (Fragment) OS=Homo sapiens GN=ZFPL1 PE=1 SV=1;tr|E9PNY1|E9PNY1_HUMAN Zinc finger protein-like 1 (Fragment) OS=Homo sapiens	8	6	6	6	5	6	6	6	6	6	6	6	6	6	6	6	5	6	6	6	6	6	6	6	6	6	6	6	5	6	6	6	6	6	6	6	6	6	6	6	23.2	23.2
O95169-3;O95169;E9PQ68;O95169-2;K9J7I2;E9PIZ8	O95169-3;O95169;E9PQ68;O95169-2	5;5;3;3;2;1	5;5;3;3;2;1	5;5;3;3;2;1	NADH dehydrogenase [ubiquinone] 1 beta subcomplex subunit 8, mitochondrial	NDUFB8	sp|O95169-3|NDUB8_HUMAN Isoform 3 of NADH dehydrogenase [ubiquinone] 1 beta subcomplex subunit 8, mitochondrial OS=Homo sapiens GN=NDUFB8;sp|O95169|NDUB8_HUMAN NADH dehydrogenase [ubiquinone] 1 beta subcomplex subunit 8, mitochondrial OS=Homo sapiens GN=ND	6	5	5	5	4	4	5	4	3	5	3	5	5	4	4	5	4	4	5	4	3	5	3	5	5	4	4	5	4	4	5	4	3	5	3	5	5	4	4	5	40.6	40.6
O95183	O95183	2	2	2	Vesicle-associated membrane protein 5	VAMP5	sp|O95183|VAMP5_HUMAN Vesicle-associated membrane protein 5 OS=Homo sapiens GN=VAMP5 PE=1 SV=1	1	2	2	2	2	2	2	1	1	1	1	1	1	2	2	2	2	2	2	1	1	1	1	1	1	2	2	2	2	2	2	1	1	1	1	1	1	2	2	2	17.2	17.2
O95197-3;B7Z4M1;O95197-6;O95197-5;O95197-4;O95197-7;O95197-2;O95197	O95197-3;B7Z4M1;O95197-6;O95197-5;O95197-4;O95197-7;O95197-2;O95197	2;1;1;1;1;1;1;1	2;1;1;1;1;1;1;1	2;1;1;1;1;1;1;1	Reticulon-3;Reticulon	RTN3	sp|O95197-3|RTN3_HUMAN Isoform 3 of Reticulon-3 OS=Homo sapiens GN=RTN3;tr|B7Z4M1|B7Z4M1_HUMAN Reticulon OS=Homo sapiens GN=RTN3 PE=1 SV=1;sp|O95197-6|RTN3_HUMAN Isoform 6 of Reticulon-3 OS=Homo sapiens GN=RTN3;sp|O95197-5|RTN3_HUMAN Isoform 5 of Reticulon	8	2	2	2	2	2	2	2	2	2	2	2	2	2	2	2	2	2	2	2	2	2	2	2	2	2	2	2	2	2	2	2	2	2	2	2	2	2	2	2	11	11
O95202;O95202-2;O95202-3	O95202	25;2;2	25;2;2	25;2;2	LETM1 and EF-hand domain-containing protein 1, mitochondrial	LETM1	sp|O95202|LETM1_HUMAN LETM1 and EF-hand domain-containing protein 1, mitochondrial OS=Homo sapiens GN=LETM1 PE=1 SV=1	3	25	25	25	23	24	25	23	20	23	20	23	22	21	22	24	23	24	25	23	20	23	20	23	22	21	22	24	23	24	25	23	20	23	20	23	22	21	22	24	46.5	46.5
O95292;E5RK64;O95292-2	O95292	11;4;4	10;3;3	10;3;3	Vesicle-associated membrane protein-associated protein B/C	VAPB	sp|O95292|VAPB_HUMAN Vesicle-associated membrane protein-associated protein B/C OS=Homo sapiens GN=VAPB PE=1 SV=3	3	11	10	10	10	8	10	8	9	9	9	8	9	8	9	10	9	7	9	7	8	8	8	7	8	7	8	9	9	7	9	7	8	8	8	7	8	7	8	9	47.7	47.7
O95297-2;O95297;O95297-4;Q9UEL6;O95297-5;O95297-3	O95297-2;O95297;O95297-4	5;5;4;2;2;2	5;5;4;2;2;2	5;5;4;2;2;2	Myelin protein zero-like protein 1	MPZL1	sp|O95297-2|MPZL1_HUMAN Isoform 2 of Myelin protein zero-like protein 1 OS=Homo sapiens GN=MPZL1;sp|O95297|MPZL1_HUMAN Myelin protein zero-like protein 1 OS=Homo sapiens GN=MPZL1 PE=1 SV=1;sp|O95297-4|MPZL1_HUMAN Isoform 4 of Myelin protein zero-like prote	6	5	5	5	5	5	5	5	5	4	5	4	4	5	5	5	5	5	5	5	5	4	5	4	4	5	5	5	5	5	5	5	5	4	5	4	4	5	5	5	16.8	16.8
O95298-2;O95298;E9PRQ4;E9PRJ5;A0A087WY27;E9PM14;A0A087WUM3;O95298-3;E9PQ53	O95298-2;O95298;E9PRQ4;E9PRJ5;A0A087WY27;E9PM14;A0A087WUM3;O95298-3;E9PQ53	2;2;1;1;1;1;1;1;1	2;2;1;1;1;1;1;1;1	2;2;1;1;1;1;1;1;1	NADH dehydrogenase [ubiquinone] 1 subunit C2;NADH dehydrogenase [ubiquinone] 1 subunit C2, isoform 2	NDUFC2;NDUFC2-KCTD14;KCTD14	sp|O95298-2|NDUC2_HUMAN Isoform 4 of NADH dehydrogenase [ubiquinone] 1 subunit C2 OS=Homo sapiens GN=NDUFC2;sp|O95298|NDUC2_HUMAN NADH dehydrogenase [ubiquinone] 1 subunit C2 OS=Homo sapiens GN=NDUFC2 PE=1 SV=1;tr|E9PRQ4|E9PRQ4_HUMAN NADH dehydrogenase [ub	9	2	2	2	1	2	2	2	2	2	2	2	2	2	2	2	1	2	2	2	2	2	2	2	2	2	2	2	1	2	2	2	2	2	2	2	2	2	2	2	19.8	19.8
O95363;Q5JRF7	O95363	4;1	4;1	4;1	Phenylalanine--tRNA ligase, mitochondrial	FARS2	sp|O95363|SYFM_HUMAN Phenylalanine--tRNA ligase, mitochondrial OS=Homo sapiens GN=FARS2 PE=1 SV=1	2	4	4	4	4	3	3	3	2	2	2	4	1	1	3	3	4	3	3	3	2	2	2	4	1	1	3	3	4	3	3	3	2	2	2	4	1	1	3	3	16.4	16.4
O95373;E9PLB2	O95373	21;1	21;1	20;1	Importin-7	IPO7	sp|O95373|IPO7_HUMAN Importin-7 OS=Homo sapiens GN=IPO7 PE=1 SV=1	2	21	21	20	16	17	19	18	16	20	21	20	21	17	17	21	16	17	19	18	16	20	21	20	21	17	17	21	15	16	18	17	15	19	20	19	20	16	16	20	27.8	27.8
O95470;H0Y3V8;H7BXL7	O95470	24;7;7	24;7;7	24;7;7	Sphingosine-1-phosphate lyase 1	SGPL1	sp|O95470|SGPL1_HUMAN Sphingosine-1-phosphate lyase 1 OS=Homo sapiens GN=SGPL1 PE=1 SV=3	3	24	24	24	23	21	23	23	20	21	22	23	22	19	23	21	23	21	23	23	20	21	22	23	22	19	23	21	23	21	23	23	20	21	22	23	22	19	23	21	44.7	44.7
R4GMU1;O95479	R4GMU1;O95479	2;2	2;2	2;2	GDH/6PGL endoplasmic bifunctional protein;Glucose 1-dehydrogenase;6-phosphogluconolactonase	H6PD	tr|R4GMU1|R4GMU1_HUMAN GDH/6PGL endoplasmic bifunctional protein OS=Homo sapiens GN=H6PD PE=1 SV=1;sp|O95479|G6PE_HUMAN GDH/6PGL endoplasmic bifunctional protein OS=Homo sapiens GN=H6PD PE=1 SV=2	2	2	2	2	2	2	1	1	1	1	2	2	2	1	2	2	2	2	1	1	1	1	2	2	2	1	2	2	2	2	1	1	1	1	2	2	2	1	2	2	3.4	3.4
O95573;F5H062;F5GWH2;C9JC11;O60488-2;O60488	O95573	33;4;4;3;2;2	33;4;4;3;2;2	33;4;4;3;2;2	Long-chain-fatty-acid--CoA ligase 3	ACSL3	sp|O95573|ACSL3_HUMAN Long-chain-fatty-acid--CoA ligase 3 OS=Homo sapiens GN=ACSL3 PE=1 SV=3	6	33	33	33	31	30	31	29	29	29	29	27	26	31	33	31	31	30	31	29	29	29	29	27	26	31	33	31	31	30	31	29	29	29	29	27	26	31	33	31	52.2	52.2
O95674	O95674	4	4	4	Phosphatidate cytidylyltransferase 2	CDS2	sp|O95674|CDS2_HUMAN Phosphatidate cytidylyltransferase 2 OS=Homo sapiens GN=CDS2 PE=1 SV=1	1	4	4	4	4	4	4	4	4	4	4	4	4	4	4	4	4	4	4	4	4	4	4	4	4	4	4	4	4	4	4	4	4	4	4	4	4	4	4	4	14.4	14.4
O95782-2;O95782;M0R2D9	O95782-2;O95782	34;34;1	34;34;1	26;26;0	AP-2 complex subunit alpha-1	AP2A1	sp|O95782-2|AP2A1_HUMAN Isoform B of AP-2 complex subunit alpha-1 OS=Homo sapiens GN=AP2A1;sp|O95782|AP2A1_HUMAN AP-2 complex subunit alpha-1 OS=Homo sapiens GN=AP2A1 PE=1 SV=3	3	34	34	26	32	33	32	32	31	31	31	32	31	31	31	32	32	33	32	32	31	31	31	32	31	31	31	32	24	25	25	24	23	23	23	24	23	24	23	24	46.1	46.1
O95810	O95810	3	3	3	Serum deprivation-response protein	SDPR	sp|O95810|SDPR_HUMAN Serum deprivation-response protein OS=Homo sapiens GN=SDPR PE=1 SV=3	1	3	3	3	0	0	0	3	3	3	1	1	2	0	0	0	0	0	0	3	3	3	1	1	2	0	0	0	0	0	0	3	3	3	1	1	2	0	0	0	9.9	9.9
O95864;O95864-3;O95864-4;O95864-2;E5RGZ5;E5RGD8	O95864;O95864-3;O95864-4;O95864-2	14;11;10;10;3;2	14;11;10;10;3;2	14;11;10;10;3;2	Fatty acid desaturase 2	FADS2	sp|O95864|FADS2_HUMAN Fatty acid desaturase 2 OS=Homo sapiens GN=FADS2 PE=1 SV=1;sp|O95864-3|FADS2_HUMAN Isoform 3 of Fatty acid desaturase 2 OS=Homo sapiens GN=FADS2;sp|O95864-4|FADS2_HUMAN Isoform 4 of Fatty acid desaturase 2 OS=Homo sapiens GN=FADS2;sp|	6	14	14	14	13	13	13	11	13	13	10	12	12	12	13	14	13	13	13	11	13	13	10	12	12	12	13	14	13	13	13	11	13	13	10	12	12	12	13	14	33.1	33.1
O95881;V9GY50;V9GYV4	O95881	3;1;1	3;1;1	3;1;1	Thioredoxin domain-containing protein 12	TXNDC12	sp|O95881|TXD12_HUMAN Thioredoxin domain-containing protein 12 OS=Homo sapiens GN=TXNDC12 PE=1 SV=1	3	3	3	3	2	2	2	2	2	2	2	2	2	2	2	2	2	2	2	2	2	2	2	2	2	2	2	2	2	2	2	2	2	2	2	2	2	2	2	2	19.2	19.2
O96005;O96005-3;O96005-4;K7EQQ1;K7ERL5;K7EJ16	O96005;O96005-3;O96005-4	9;8;8;3;2;1	9;8;8;3;2;1	9;8;8;3;2;1	Cleft lip and palate transmembrane protein 1	CLPTM1	sp|O96005|CLPT1_HUMAN Cleft lip and palate transmembrane protein 1 OS=Homo sapiens GN=CLPTM1 PE=1 SV=1;sp|O96005-3|CLPT1_HUMAN Isoform 2 of Cleft lip and palate transmembrane protein 1 OS=Homo sapiens GN=CLPTM1;sp|O96005-4|CLPT1_HUMAN Isoform 3 of Cleft li	6	9	9	9	9	8	9	8	8	8	9	7	8	8	9	9	9	8	9	8	8	8	9	7	8	8	9	9	9	8	9	8	8	8	9	7	8	8	9	9	16	16
O96011;O96011-2	O96011;O96011-2	8;7	8;7	8;7	Peroxisomal membrane protein 11B	PEX11B	sp|O96011|PX11B_HUMAN Peroxisomal membrane protein 11B OS=Homo sapiens GN=PEX11B PE=1 SV=1;sp|O96011-2|PX11B_HUMAN Isoform 2 of Peroxisomal membrane protein 11B OS=Homo sapiens GN=PEX11B	2	8	8	8	6	6	7	6	5	6	7	6	4	6	6	7	6	6	7	6	5	6	7	6	4	6	6	7	6	6	7	6	5	6	7	6	4	6	6	7	34.7	34.7
P00338;P00338-3;P00338-4;F5GXY2;P00338-5;P00338-2;F5GZQ4;F5H5J4;F5H6W8;F5GXH2;F5GYU2;F5H8H6;F5GXC7;F5GWW2;F5GXU1	P00338;P00338-3;P00338-4;F5GXY2;P00338-5;P00338-2	5;5;4;3;3;3;2;2;2;2;2;1;1;1;1	5;5;4;3;3;3;2;2;2;2;2;1;1;1;1	5;5;4;3;3;3;2;2;2;2;2;1;1;1;1	L-lactate dehydrogenase A chain	LDHA	sp|P00338|LDHA_HUMAN L-lactate dehydrogenase A chain OS=Homo sapiens GN=LDHA PE=1 SV=2;sp|P00338-3|LDHA_HUMAN Isoform 3 of L-lactate dehydrogenase A chain OS=Homo sapiens GN=LDHA;sp|P00338-4|LDHA_HUMAN Isoform 4 of L-lactate dehydrogenase A chain OS=Homo s	15	5	5	5	2	4	4	3	3	4	4	4	4	3	4	4	2	4	4	3	3	4	4	4	4	3	4	4	2	4	4	3	3	4	4	4	4	3	4	4	18.4	18.4
P00387-2;P00387;P00387-3;B1AHF3	P00387-2;P00387;P00387-3;B1AHF3	11;11;11;6	11;11;11;6	11;11;11;6	NADH-cytochrome b5 reductase 3;NADH-cytochrome b5 reductase 3 membrane-bound form;NADH-cytochrome b5 reductase 3 soluble form	CYB5R3	sp|P00387-2|NB5R3_HUMAN Isoform 2 of NADH-cytochrome b5 reductase 3 OS=Homo sapiens GN=CYB5R3;sp|P00387|NB5R3_HUMAN NADH-cytochrome b5 reductase 3 OS=Homo sapiens GN=CYB5R3 PE=1 SV=3;sp|P00387-3|NB5R3_HUMAN Isoform 3 of NADH-cytochrome b5 reductase 3 OS=Ho	4	11	11	11	10	9	11	11	9	10	9	10	8	10	9	11	10	9	11	11	9	10	9	10	8	10	9	11	10	9	11	11	9	10	9	10	8	10	9	11	47.5	47.5
P00403	P00403	4	4	4	Cytochrome c oxidase subunit 2	MT-CO2	sp|P00403|COX2_HUMAN Cytochrome c oxidase subunit 2 OS=Homo sapiens GN=MT-CO2 PE=1 SV=1	1	4	4	4	4	4	4	4	4	4	4	4	4	4	4	4	4	4	4	4	4	4	4	4	4	4	4	4	4	4	4	4	4	4	4	4	4	4	4	4	16.3	16.3
P00414	P00414	1	1	1	Cytochrome c oxidase subunit 3	MT-CO3	sp|P00414|COX3_HUMAN Cytochrome c oxidase subunit 3 OS=Homo sapiens GN=MT-CO3 PE=1 SV=2	1	1	1	1	1	1	1	1	1	1	1	1	1	1	1	1	1	1	1	1	1	1	1	1	1	1	1	1	1	1	1	1	1	1	1	1	1	1	1	1	5.4	5.4
P00846	P00846	1	1	1	ATP synthase subunit a	MT-ATP6	sp|P00846|ATP6_HUMAN ATP synthase subunit a OS=Homo sapiens GN=MT-ATP6 PE=1 SV=1	1	1	1	1	1	1	1	1	1	1	1	1	1	1	1	1	1	1	1	1	1	1	1	1	1	1	1	1	1	1	1	1	1	1	1	1	1	1	1	1	4.4	4.4
P00918;E5RID5;E5RK37	P00918;E5RID5;E5RK37	3;2;2	3;2;2	3;2;2	Carbonic anhydrase 2	CA2	sp|P00918|CAH2_HUMAN Carbonic anhydrase 2 OS=Homo sapiens GN=CA2 PE=1 SV=2;tr|E5RID5|E5RID5_HUMAN Carbonic anhydrase 2 OS=Homo sapiens GN=CA2 PE=1 SV=1;tr|E5RK37|E5RK37_HUMAN Carbonic anhydrase 2 OS=Homo sapiens GN=CA2 PE=1 SV=1	3	3	3	3	2	2	2	2	2	2	3	3	3	0	2	3	2	2	2	2	2	2	3	3	3	0	2	3	2	2	2	2	2	2	3	3	3	0	2	3	18.1	18.1
P01023;CON__ENSEMBL:ENSBTAP00000024146;P20742-2;P20742	P01023	11;1;1;1	11;1;1;1	11;1;1;1	Alpha-2-macroglobulin	A2M	sp|P01023|A2MG_HUMAN Alpha-2-macroglobulin OS=Homo sapiens GN=A2M PE=1 SV=3	4	11	11	11	0	0	0	1	0	0	0	0	11	0	0	1	0	0	0	1	0	0	0	0	11	0	0	1	0	0	0	1	0	0	0	0	11	0	0	1	9.4	9.4
P01024;M0QXZ3;M0QYC8	P01024	7;1;1	7;1;1	7;1;1	Complement C3;Complement C3 beta chain;C3-beta-c;Complement C3 alpha chain;C3a anaphylatoxin;Acylation stimulating protein;Complement C3b alpha chain;Complement C3c alpha chain fragment 1;Complement C3dg fragment;Complement C3g fragment;Complement C3d fragment;Complement C3f fragment;Complement C3c alpha chain fragment 2	C3	sp|P01024|CO3_HUMAN Complement C3 OS=Homo sapiens GN=C3 PE=1 SV=2	3	7	7	7	0	0	0	0	0	0	0	0	7	0	0	0	0	0	0	0	0	0	0	0	7	0	0	0	0	0	0	0	0	0	0	0	7	0	0	0	5.7	5.7
P01040;C9J0E4	P01040;C9J0E4	4;3	4;3	4;3	Cystatin-A;Cystatin-A, N-terminally processed	CSTA	sp|P01040|CYTA_HUMAN Cystatin-A OS=Homo sapiens GN=CSTA PE=1 SV=1;tr|C9J0E4|C9J0E4_HUMAN Cystatin-A OS=Homo sapiens GN=CSTA PE=1 SV=1	2	4	4	4	3	4	2	3	2	3	2	1	2	2	1	2	3	4	2	3	2	3	2	1	2	2	1	2	3	4	2	3	2	3	2	1	2	2	1	2	46.9	46.9
P01623;P01620;A0A0B4J1Z6;P04206;P01622;P18136;P18135;A0A0C4DH25	P01623;P01620;A0A0B4J1Z6;P04206;P01622;P18136;P18135	3;3;2;2;2;2;2;1	3;3;2;2;2;2;2;1	3;3;2;2;2;2;2;1	Ig kappa chain V-III region WOL;Ig kappa chain V-III region SIE;Ig kappa chain V-III region GOL;Ig kappa chain V-III region Ti;Ig kappa chain V-III region HIC;Ig kappa chain V-III region HAH	IGKV3-20	sp|P01623|KV305_HUMAN Ig kappa chain V-III region WOL OS=Homo sapiens PE=1 SV=1;sp|P01620|KV302_HUMAN Ig kappa chain V-III region SIE OS=Homo sapiens PE=1 SV=1;tr|A0A0B4J1Z6|A0A0B4J1Z6_HUMAN Protein IGKV3-20 (Fragment) OS=Homo sapiens GN=IGKV3-20 PE=4 SV=1	8	3	3	3	0	0	0	0	0	0	0	0	3	0	0	0	0	0	0	0	0	0	0	0	3	0	0	0	0	0	0	0	0	0	0	0	3	0	0	0	45.9	45.9
P01876;A0A0G2JMB2;P01877;A0A075B6N7	P01876;A0A0G2JMB2;P01877	4;2;2;1	4;2;2;1	4;2;2;1	Ig alpha-1 chain C region;Ig alpha-2 chain C region	IGHA1;IGHA2	sp|P01876|IGHA1_HUMAN Ig alpha-1 chain C region OS=Homo sapiens GN=IGHA1 PE=1 SV=2;tr|A0A0G2JMB2|A0A0G2JMB2_HUMAN Ig alpha-2 chain C region (Fragment) OS=Homo sapiens GN=IGHA2 PE=1 SV=1;sp|P01877|IGHA2_HUMAN Ig alpha-2 chain C region OS=Homo sapiens GN=IGH	4	4	4	4	0	0	0	0	0	0	0	0	4	0	0	0	0	0	0	0	0	0	0	0	4	0	0	0	0	0	0	0	0	0	0	0	4	0	0	0	13.6	13.6
P02545;P02545-6;P02545-3;P02545-5;P02545-4;H0YAB0;A0A0C4DGC5	P02545;P02545-6;P02545-3;P02545-5;P02545-4	50;47;47;38;38;17;10	50;47;47;38;38;17;10	5;2;4;5;5;0;4	Prelamin-A/C;Lamin-A/C	LMNA	sp|P02545|LMNA_HUMAN Prelamin-A/C OS=Homo sapiens GN=LMNA PE=1 SV=1;sp|P02545-6|LMNA_HUMAN Isoform 6 of Prelamin-A/C OS=Homo sapiens GN=LMNA;sp|P02545-3|LMNA_HUMAN Isoform ADelta10 of Prelamin-A/C OS=Homo sapiens GN=LMNA;sp|P02545-5|LMNA_HUMAN Isoform 5 of	7	50	50	5	37	38	41	49	47	48	48	49	44	14	26	24	37	38	41	49	47	48	48	49	44	14	26	24	4	4	5	5	5	5	5	5	5	1	1	1	71.5	71.5
P02545-2;Q3BDU5;Q5TCI8	P02545-2;Q3BDU5;Q5TCI8	47;43;35	2;2;2	2;2;2	Prelamin-A/C;Lamin-A/C	LMNA	sp|P02545-2|LMNA_HUMAN Isoform C of Prelamin-A/C OS=Homo sapiens GN=LMNA;tr|Q3BDU5|Q3BDU5_HUMAN Prelamin-A/C OS=Homo sapiens GN=LMNA PE=1 SV=1;tr|Q5TCI8|Q5TCI8_HUMAN Prelamin-A/C OS=Homo sapiens GN=LMNA PE=1 SV=1	3	47	2	2	34	35	37	46	44	45	45	46	41	13	25	23	1	1	1	2	2	2	2	2	2	0	0	0	1	1	1	2	2	2	2	2	2	0	0	0	69.6	4.7
P02647;F8W696;CON__P15497	P02647;F8W696	7;5;1	7;5;1	7;5;1	Apolipoprotein A-I;Proapolipoprotein A-I;Truncated apolipoprotein A-I	APOA1	sp|P02647|APOA1_HUMAN Apolipoprotein A-I OS=Homo sapiens GN=APOA1 PE=1 SV=1;tr|F8W696|F8W696_HUMAN Apolipoprotein A-I OS=Homo sapiens GN=APOA1 PE=1 SV=1	3	7	7	7	0	0	0	1	0	0	0	0	7	0	0	0	0	0	0	1	0	0	0	0	7	0	0	0	0	0	0	1	0	0	0	0	7	0	0	0	30.3	30.3
P02671-2;P02671;A0A087WUA0	P02671-2;P02671;A0A087WUA0	2;2;1	2;2;1	2;2;1	Fibrinogen alpha chain;Fibrinopeptide A;Fibrinogen alpha chain	FGA	sp|P02671-2|FIBA_HUMAN Isoform 2 of Fibrinogen alpha chain OS=Homo sapiens GN=FGA;sp|P02671|FIBA_HUMAN Fibrinogen alpha chain OS=Homo sapiens GN=FGA PE=1 SV=2;tr|A0A087WUA0|A0A087WUA0_HUMAN Fibrinogen alpha chain OS=Homo sapiens GN=FGA PE=1 SV=1	3	2	2	2	0	0	0	0	0	0	0	0	2	0	0	0	0	0	0	0	0	0	0	0	2	0	0	0	0	0	0	0	0	0	0	0	2	0	0	0	4.3	4.3
P02675;D6REL8;CON__P02676	P02675;D6REL8	6;4;2	6;4;2	6;4;2	Fibrinogen beta chain;Fibrinopeptide B;Fibrinogen beta chain	FGB	sp|P02675|FIBB_HUMAN Fibrinogen beta chain OS=Homo sapiens GN=FGB PE=1 SV=2;tr|D6REL8|D6REL8_HUMAN Fibrinogen beta chain OS=Homo sapiens GN=FGB PE=1 SV=1	3	6	6	6	1	1	1	1	0	1	1	1	6	0	0	0	1	1	1	1	0	1	1	1	6	0	0	0	1	1	1	1	0	1	1	1	6	0	0	0	15.7	15.7
P02763;P19652	P02763;P19652	2;1	2;1	2;1	Alpha-1-acid glycoprotein 1;Alpha-1-acid glycoprotein 2	ORM1;ORM2	sp|P02763|A1AG1_HUMAN Alpha-1-acid glycoprotein 1 OS=Homo sapiens GN=ORM1 PE=1 SV=1;sp|P19652|A1AG2_HUMAN Alpha-1-acid glycoprotein 2 OS=Homo sapiens GN=ORM2 PE=1 SV=2	2	2	2	2	0	0	0	0	0	0	0	0	2	0	0	0	0	0	0	0	0	0	0	0	2	0	0	0	0	0	0	0	0	0	0	0	2	0	0	0	11.4	11.4
P02786;G3V0E5;H7C3V5;F8WBE5;Q9UP52-2;Q9UP52-3;Q9UP52	P02786;G3V0E5	39;36;7;3;1;1;1	39;36;7;3;1;1;1	39;36;7;3;1;1;1	Transferrin receptor protein 1;Transferrin receptor protein 1, serum form	TFRC	sp|P02786|TFR1_HUMAN Transferrin receptor protein 1 OS=Homo sapiens GN=TFRC PE=1 SV=2;tr|G3V0E5|G3V0E5_HUMAN Transferrin receptor (P90, CD71), isoform CRA_c OS=Homo sapiens GN=TFRC PE=1 SV=1	7	39	39	39	38	37	38	35	36	36	36	37	33	37	38	37	38	37	38	35	36	36	36	37	33	37	38	37	38	37	38	35	36	36	36	37	33	37	38	37	57.4	57.4
P02787;F8WC57;F8WEK9;F8WCI6;H7C5E8	P02787	7;1;1;1;1	7;1;1;1;1	7;1;1;1;1	Serotransferrin	TF	sp|P02787|TRFE_HUMAN Serotransferrin OS=Homo sapiens GN=TF PE=1 SV=3	5	7	7	7	0	0	0	0	0	1	0	0	7	0	0	1	0	0	0	0	0	1	0	0	7	0	0	1	0	0	0	0	0	1	0	0	7	0	0	1	12	12
Q9BS19;P02790	Q9BS19;P02790	2;2	2;2	2;2	Hemopexin	HPX	tr|Q9BS19|Q9BS19_HUMAN HPX protein OS=Homo sapiens GN=HPX PE=1 SV=1;sp|P02790|HEMO_HUMAN Hemopexin OS=Homo sapiens GN=HPX PE=1 SV=2	2	2	2	2	1	0	0	0	0	0	0	0	2	0	0	0	1	0	0	0	0	0	0	0	2	0	0	0	1	0	0	0	0	0	0	0	2	0	0	0	8.7	8.7
P03905	P03905	2	2	2	NADH-ubiquinone oxidoreductase chain 4	MT-ND4	sp|P03905|NU4M_HUMAN NADH-ubiquinone oxidoreductase chain 4 OS=Homo sapiens GN=MT-ND4 PE=1 SV=1	1	2	2	2	2	2	2	2	2	2	1	2	2	1	2	2	2	2	2	2	2	2	1	2	2	1	2	2	2	2	2	2	2	2	1	2	2	1	2	2	5.7	5.7
P03915	P03915	1	1	1	NADH-ubiquinone oxidoreductase chain 5	MT-ND5	sp|P03915|NU5M_HUMAN NADH-ubiquinone oxidoreductase chain 5 OS=Homo sapiens GN=MT-ND5 PE=1 SV=2	1	1	1	1	1	1	1	1	1	1	1	1	1	1	1	1	1	1	1	1	1	1	1	1	1	1	1	1	1	1	1	1	1	1	1	1	1	1	1	1	2.8	2.8
P04004;CON__Q3ZBS7	P04004;CON__Q3ZBS7	2;1	2;1	2;1	Vitronectin;Vitronectin V65 subunit;Vitronectin V10 subunit;Somatomedin-B	VTN	sp|P04004|VTNC_HUMAN Vitronectin OS=Homo sapiens GN=VTN PE=1 SV=1;	2	2	2	2	0	0	0	0	0	0	0	0	2	0	0	0	0	0	0	0	0	0	0	0	2	0	0	0	0	0	0	0	0	0	0	0	2	0	0	0	6.3	6.3
P04040	P04040	4	4	4	Catalase	CAT	sp|P04040|CATA_HUMAN Catalase OS=Homo sapiens GN=CAT PE=1 SV=3	1	4	4	4	4	3	4	2	2	3	3	3	1	1	2	4	4	3	4	2	2	3	3	3	1	1	2	4	4	3	4	2	2	3	3	3	1	1	2	4	10.4	10.4
P04259;CON__Q8VED5	P04259	29;7	21;3	1;0	Keratin, type II cytoskeletal 6B	KRT6B	sp|P04259|K2C6B_HUMAN Keratin, type II cytoskeletal 6B OS=Homo sapiens GN=KRT6B PE=1 SV=5	2	29	21	1	16	22	12	17	15	25	20	13	17	10	11	26	8	16	6	10	9	18	13	7	11	4	5	19	0	0	0	0	0	1	0	0	0	0	0	1	47.3	35.5
P04264;CON__P04264;CON__H-INV:HIT000016045;F8VP67	P04264;CON__P04264	41;40;2;2	41;40;2;2	25;24;0;0	Keratin, type II cytoskeletal 1	KRT1	sp|P04264|K2C1_HUMAN Keratin, type II cytoskeletal 1 OS=Homo sapiens GN=KRT1 PE=1 SV=6;	4	41	41	25	40	39	34	36	30	38	34	33	33	32	29	38	40	39	34	36	30	38	34	33	33	32	29	38	25	23	19	20	16	22	18	19	19	19	16	22	53	53
P04406;P04406-2;E7EUT5	P04406;P04406-2;E7EUT5	8;7;6	8;7;6	8;7;6	Glyceraldehyde-3-phosphate dehydrogenase	GAPDH	sp|P04406|G3P_HUMAN Glyceraldehyde-3-phosphate dehydrogenase OS=Homo sapiens GN=GAPDH PE=1 SV=3;sp|P04406-2|G3P_HUMAN Isoform 2 of Glyceraldehyde-3-phosphate dehydrogenase OS=Homo sapiens GN=GAPDH;tr|E7EUT5|E7EUT5_HUMAN Glyceraldehyde-3-phosphate dehydroge	3	8	8	8	5	8	4	7	6	6	6	6	6	4	2	6	5	8	4	7	6	6	6	6	6	4	2	6	5	8	4	7	6	6	6	6	6	4	2	6	32.2	32.2
P04843;B7Z4L4;F8WF32	P04843;B7Z4L4	43;33;7	43;33;7	43;33;7	Dolichyl-diphosphooligosaccharide--protein glycosyltransferase subunit 1	RPN1	sp|P04843|RPN1_HUMAN Dolichyl-diphosphooligosaccharide--protein glycosyltransferase subunit 1 OS=Homo sapiens GN=RPN1 PE=1 SV=1;tr|B7Z4L4|B7Z4L4_HUMAN Dolichyl-diphosphooligosaccharide--protein glycosyltransferase subunit 1 OS=Homo sapiens GN=RPN1 PE=1 SV=	3	43	43	43	43	43	43	42	41	42	42	42	41	43	42	43	43	43	43	42	41	42	42	42	41	43	42	43	43	43	43	42	41	42	42	42	41	43	42	43	69	69
P04844;P04844-2;Q5JYR7;Q5JYR4;Q5JYR3;F2Z3K5;H0Y5M1	P04844;P04844-2	27;26;10;7;5;5;4	27;26;10;7;5;5;4	27;26;10;7;5;5;4	Dolichyl-diphosphooligosaccharide--protein glycosyltransferase subunit 2	RPN2	sp|P04844|RPN2_HUMAN Dolichyl-diphosphooligosaccharide--protein glycosyltransferase subunit 2 OS=Homo sapiens GN=RPN2 PE=1 SV=3;sp|P04844-2|RPN2_HUMAN Isoform 2 of Dolichyl-diphosphooligosaccharide--protein glycosyltransferase subunit 2 OS=Homo sapiens GN=	7	27	27	27	26	26	25	26	24	25	26	25	26	25	26	25	26	26	25	26	24	25	26	25	26	25	26	25	26	26	25	26	24	25	26	25	26	25	26	25	63.9	63.9
P04899;P04899-4;P04899-6;P04899-3;P04899-5;P04899-2	P04899;P04899-4;P04899-6;P04899-3;P04899-5;P04899-2	9;9;8;8;8;8	4;4;4;4;4;4	4;4;4;4;4;4	Guanine nucleotide-binding protein G(i) subunit alpha-2	GNAI2	sp|P04899|GNAI2_HUMAN Guanine nucleotide-binding protein G(i) subunit alpha-2 OS=Homo sapiens GN=GNAI2 PE=1 SV=3;sp|P04899-4|GNAI2_HUMAN Isoform sGi2 of Guanine nucleotide-binding protein G(i) subunit alpha-2 OS=Homo sapiens GN=GNAI2;sp|P04899-6|GNAI2_HUMA	6	9	4	4	9	9	9	9	9	9	6	6	7	9	9	9	4	4	4	4	4	4	2	2	2	4	4	4	4	4	4	4	4	4	2	2	2	4	4	4	31	16.1
P05023-4;P05023;P05023-3;P05023-2;M0R116;A0A0A0MT26;P13637;P13637-2;P13637-3;B1AKY9;P50993;H0Y7C1;Q13733;Q5TC01;Q5TC02;E9PRA5;M0QXF2;P20648;P54707;P54707-2;Q5TC05	P05023-4;P05023;P05023-3;P05023-2	37;37;34;25;14;14;14;14;14;13;13;11;7;4;3;3;2;2;2;2;1	37;37;34;25;14;14;14;14;14;13;13;11;7;4;3;3;2;2;2;2;1	37;37;34;25;14;14;14;14;14;13;13;11;7;4;3;3;2;2;2;2;1	Sodium/potassium-transporting ATPase subunit alpha-1	ATP1A1	sp|P05023-4|AT1A1_HUMAN Isoform 4 of Sodium/potassium-transporting ATPase subunit alpha-1 OS=Homo sapiens GN=ATP1A1;sp|P05023|AT1A1_HUMAN Sodium/potassium-transporting ATPase subunit alpha-1 OS=Homo sapiens GN=ATP1A1 PE=1 SV=1;sp|P05023-3|AT1A1_HUMAN Isofo	21	37	37	37	35	35	35	34	35	31	34	33	34	35	35	36	35	35	35	34	35	31	34	33	34	35	35	36	35	35	35	34	35	31	34	33	34	35	35	36	41	41
P05026-2;P05026;V9GYR2	P05026-2;P05026;V9GYR2	10;10;5	10;10;5	10;10;5	Sodium/potassium-transporting ATPase subunit beta-1	ATP1B1	sp|P05026-2|AT1B1_HUMAN Isoform 2 of Sodium/potassium-transporting ATPase subunit beta-1 OS=Homo sapiens GN=ATP1B1;sp|P05026|AT1B1_HUMAN Sodium/potassium-transporting ATPase subunit beta-1 OS=Homo sapiens GN=ATP1B1 PE=1 SV=1;tr|V9GYR2|V9GYR2_HUMAN Sodium/p	3	10	10	10	8	8	8	8	8	10	8	8	10	8	7	8	8	8	8	8	8	10	8	8	10	8	7	8	8	8	8	8	8	10	8	8	10	8	7	8	40.9	40.9
P05089-3;P05089;P05089-2	P05089-3;P05089;P05089-2	4;4;4	4;4;4	4;4;4	Arginase-1	ARG1	sp|P05089-3|ARGI1_HUMAN Isoform 3 of Arginase-1 OS=Homo sapiens GN=ARG1;sp|P05089|ARGI1_HUMAN Arginase-1 OS=Homo sapiens GN=ARG1 PE=1 SV=2;sp|P05089-2|ARGI1_HUMAN Isoform 2 of Arginase-1 OS=Homo sapiens GN=ARG1	3	4	4	4	4	4	0	0	0	3	0	0	1	0	0	1	4	4	0	0	0	3	0	0	1	0	0	1	4	4	0	0	0	3	0	0	1	0	0	1	26.7	26.7
P05109	P05109	2	2	2	Protein S100-A8;Protein S100-A8, N-terminally processed	S100A8	sp|P05109|S10A8_HUMAN Protein S100-A8 OS=Homo sapiens GN=S100A8 PE=1 SV=1	1	2	2	2	1	2	0	1	0	0	0	0	0	0	0	0	1	2	0	1	0	0	0	0	0	0	0	0	1	2	0	1	0	0	0	0	0	0	0	0	25.8	25.8
P05141;Q9H0C2	P05141	13;3	13;3	4;0	ADP/ATP translocase 2;ADP/ATP translocase 2, N-terminally processed	SLC25A5	sp|P05141|ADT2_HUMAN ADP/ATP translocase 2 OS=Homo sapiens GN=SLC25A5 PE=1 SV=7	2	13	13	4	13	12	12	13	12	12	12	12	12	12	12	12	13	12	12	13	12	12	12	12	12	12	12	12	4	4	4	4	4	4	4	4	4	3	4	4	42.6	42.6
P05412;P17275	P05412	4;1	4;1	3;0	Transcription factor AP-1	JUN	sp|P05412|JUN_HUMAN Transcription factor AP-1 OS=Homo sapiens GN=JUN PE=1 SV=2	2	4	4	3	0	2	3	2	1	2	2	3	2	3	0	0	0	2	3	2	1	2	2	3	2	3	0	0	0	1	2	2	1	2	2	3	2	2	0	0	16.6	16.6
P05423;E5RHT4;E7EQ68	P05423	11;4;2	11;4;2	11;4;2	DNA-directed RNA polymerase III subunit RPC4	POLR3D	sp|P05423|RPC4_HUMAN DNA-directed RNA polymerase III subunit RPC4 OS=Homo sapiens GN=POLR3D PE=1 SV=2	3	11	11	11	9	10	11	9	7	10	9	9	11	0	1	0	9	10	11	9	7	10	9	9	11	0	1	0	9	10	11	9	7	10	9	9	11	0	1	0	34.2	34.2
P05556;P05556-2;P05556-5;P05556-4;P05556-3;E7EQW5;C9JPK5;Q5T3E6;E9PLR6;H7C4N8;E7ERX5;C9JJP8;Q5T3E5;E9PQJ2;C9JNE0	P05556;P05556-2;P05556-5;P05556-4;P05556-3	30;28;28;28;28;8;6;6;6;5;4;3;3;3;1	30;28;28;28;28;8;6;6;6;5;4;3;3;3;1	24;22;22;22;22;2;0;0;0;5;0;0;0;0;0	Integrin beta-1	ITGB1	sp|P05556|ITB1_HUMAN Integrin beta-1 OS=Homo sapiens GN=ITGB1 PE=1 SV=2;sp|P05556-2|ITB1_HUMAN Isoform 2 of Integrin beta-1 OS=Homo sapiens GN=ITGB1;sp|P05556-5|ITB1_HUMAN Isoform 5 of Integrin beta-1 OS=Homo sapiens GN=ITGB1;sp|P05556-4|ITB1_HUMAN Isoform	15	30	30	24	26	29	29	28	29	25	27	28	28	26	28	29	26	29	29	28	29	25	27	28	28	26	28	29	20	23	23	22	24	20	23	23	23	20	22	23	42.4	42.4
P06400	P06400	5	5	5	Retinoblastoma-associated protein	RB1	sp|P06400|RB_HUMAN Retinoblastoma-associated protein OS=Homo sapiens GN=RB1 PE=1 SV=2	1	5	5	5	4	5	5	4	5	5	5	5	5	5	5	5	4	5	5	4	5	5	5	5	5	5	5	5	4	5	5	4	5	5	5	5	5	5	5	5	6.9	6.9
P06702	P06702	4	4	4	Protein S100-A9	S100A9	sp|P06702|S10A9_HUMAN Protein S100-A9 OS=Homo sapiens GN=S100A9 PE=1 SV=1	1	4	4	4	1	4	2	2	0	2	1	2	0	1	0	1	1	4	2	2	0	2	1	2	0	1	0	1	1	4	2	2	0	2	1	2	0	1	0	1	43.9	43.9
P06748-3;P06748-2;P06748;E5RGW4	P06748-3;P06748-2;P06748;E5RGW4	2;2;2;1	2;2;2;1	2;2;2;1	Nucleophosmin	NPM1	sp|P06748-3|NPM_HUMAN Isoform 3 of Nucleophosmin OS=Homo sapiens GN=NPM1;sp|P06748-2|NPM_HUMAN Isoform 2 of Nucleophosmin OS=Homo sapiens GN=NPM1;sp|P06748|NPM_HUMAN Nucleophosmin OS=Homo sapiens GN=NPM1 PE=1 SV=2;tr|E5RGW4|E5RGW4_HUMAN Nucleophosmin (Frag	4	2	2	2	2	1	2	2	2	2	2	2	2	2	2	2	2	1	2	2	2	2	2	2	2	2	2	2	2	1	2	2	2	2	2	2	2	2	2	2	8.5	8.5
P06756-3;P06756-2;P06756;H7BZG1	P06756-3;P06756-2;P06756;H7BZG1	10;10;10;5	10;10;10;5	10;10;10;5	Integrin alpha-V;Integrin alpha-V heavy chain;Integrin alpha-V light chain	ITGAV	sp|P06756-3|ITAV_HUMAN Isoform 3 of Integrin alpha-V OS=Homo sapiens GN=ITGAV;sp|P06756-2|ITAV_HUMAN Isoform 2 of Integrin alpha-V OS=Homo sapiens GN=ITGAV;sp|P06756|ITAV_HUMAN Integrin alpha-V OS=Homo sapiens GN=ITGAV PE=1 SV=2;tr|H7BZG1|H7BZG1_HUMAN Inte	4	10	10	10	8	8	7	8	8	9	8	8	5	9	7	9	8	8	7	8	8	9	8	8	5	9	7	9	8	8	7	8	8	9	8	8	5	9	7	9	10.7	10.7
Q16778;P33778;P23527;P06899;Q8N257;Q6DRA6;Q6DN03	Q16778;P33778;P23527;P06899;Q8N257	5;5;5;5;4;1;1	1;1;1;1;1;1;1	1;1;1;1;1;1;1	Histone H2B type 2-E;Histone H2B type 1-B;Histone H2B type 1-O;Histone H2B type 1-J;Histone H2B type 3-B	HIST2H2BE;HIST1H2BB;HIST1H2BO;HIST1H2BJ;HIST3H2BB	sp|Q16778|H2B2E_HUMAN Histone H2B type 2-E OS=Homo sapiens GN=HIST2H2BE PE=1 SV=3;sp|P33778|H2B1B_HUMAN Histone H2B type 1-B OS=Homo sapiens GN=HIST1H2BB PE=1 SV=2;sp|P23527|H2B1O_HUMAN Histone H2B type 1-O OS=Homo sapiens GN=HIST1H2BO PE=1 SV=3;sp|P06899|	7	5	1	1	5	5	5	5	5	5	5	5	5	2	5	5	1	1	1	1	1	1	1	1	1	0	1	1	1	1	1	1	1	1	1	1	1	0	1	1	40.5	7.1
P07099;B1AQP9;B1AQP8	P07099	22;7;5	22;7;5	22;7;5	Epoxide hydrolase 1	EPHX1	sp|P07099|HYEP_HUMAN Epoxide hydrolase 1 OS=Homo sapiens GN=EPHX1 PE=1 SV=1	3	22	22	22	19	21	21	17	20	20	21	21	18	19	22	21	19	21	21	17	20	20	21	21	18	19	22	21	19	21	21	17	20	20	21	21	18	19	22	21	54.9	54.9
P07195;A8MW50;F5H793;C9J7H8	P07195;A8MW50;F5H793;C9J7H8	6;4;3;3	6;4;3;3	6;4;3;3	L-lactate dehydrogenase B chain;L-lactate dehydrogenase	LDHB	sp|P07195|LDHB_HUMAN L-lactate dehydrogenase B chain OS=Homo sapiens GN=LDHB PE=1 SV=2;tr|A8MW50|A8MW50_HUMAN L-lactate dehydrogenase (Fragment) OS=Homo sapiens GN=LDHB PE=1 SV=1;tr|F5H793|F5H793_HUMAN L-lactate dehydrogenase B chain (Fragment) OS=Homo sap	4	6	6	6	5	6	6	5	5	6	6	6	6	4	6	6	5	6	6	5	5	6	6	6	6	4	6	6	5	6	6	5	5	6	6	6	6	4	6	6	22.5	22.5
P07199	P07199	13	13	13	Major centromere autoantigen B	CENPB	sp|P07199|CENPB_HUMAN Major centromere autoantigen B OS=Homo sapiens GN=CENPB PE=1 SV=2	1	13	13	13	2	1	4	12	13	13	12	12	13	0	0	0	2	1	4	12	13	13	12	12	13	0	0	0	2	1	4	12	13	13	12	12	13	0	0	0	26.7	26.7
P07305-2;P07305	P07305-2;P07305	2;2	2;2	2;2	Histone H1.0;Histone H1.0, N-terminally processed	H1F0	sp|P07305-2|H10_HUMAN Isoform 2 of Histone H1.0 OS=Homo sapiens GN=H1F0;sp|P07305|H10_HUMAN Histone H1.0 OS=Homo sapiens GN=H1F0 PE=1 SV=3	2	2	2	2	2	2	2	2	2	2	2	2	1	2	2	2	2	2	2	2	2	2	2	2	1	2	2	2	2	2	2	2	2	2	2	2	1	2	2	2	10.7	10.7
P07355;P07355-2;H0YKS4;H0YMD0;H0YMU9;H0YN42;H0YMM1;H0YM50;A6NMY6;H0YKZ7;H0YLV6;H0YMT9;H0YKX9;H0YMW4;H0YKL9;H0YNP5;H0YKV8;H0YN52;H0YMD9;H0YNA0;H0YN28;H0YL33;H0YLE2;H0YNB8;H0YKN4	P07355;P07355-2;H0YKS4;H0YMD0;H0YMU9;H0YN42;H0YMM1;H0YM50;A6NMY6;H0YKZ7;H0YLV6;H0YMT9;H0YKX9;H0YMW4	9;9;7;7;7;7;6;6;6;5;5;5;5;5;4;4;3;2;2;2;2;2;1;1;1	9;9;7;7;7;7;6;6;6;5;5;5;5;5;4;4;3;2;2;2;2;2;1;1;1	9;9;7;7;7;7;6;6;6;5;5;5;5;5;4;4;3;2;2;2;2;2;1;1;1	Annexin A2;Annexin;Putative annexin A2-like protein	ANXA2;ANXA2P2	sp|P07355|ANXA2_HUMAN Annexin A2 OS=Homo sapiens GN=ANXA2 PE=1 SV=2;sp|P07355-2|ANXA2_HUMAN Isoform 2 of Annexin A2 OS=Homo sapiens GN=ANXA2;tr|H0YKS4|H0YKS4_HUMAN Annexin (Fragment) OS=Homo sapiens GN=ANXA2 PE=1 SV=1;tr|H0YMD0|H0YMD0_HUMAN Annexin (Fragme	25	9	9	9	8	8	7	8	7	7	7	8	6	2	7	9	8	8	7	8	7	7	7	8	6	2	7	9	8	8	7	8	7	7	7	8	6	2	7	9	33.9	33.9
P07384;E9PIA9;E9PLX0;E9PJJ3;E9PLC9;E9PMC6;E9PJA6;E9PSA6;E9PQB3;E9PRM1	P07384;E9PIA9;E9PLX0;E9PJJ3;E9PLC9;E9PMC6;E9PJA6;E9PSA6;E9PQB3;E9PRM1	2;1;1;1;1;1;1;1;1;1	2;1;1;1;1;1;1;1;1;1	2;1;1;1;1;1;1;1;1;1	Calpain-1 catalytic subunit	CAPN1	sp|P07384|CAN1_HUMAN Calpain-1 catalytic subunit OS=Homo sapiens GN=CAPN1 PE=1 SV=1;tr|E9PIA9|E9PIA9_HUMAN Calpain-1 catalytic subunit (Fragment) OS=Homo sapiens GN=CAPN1 PE=1 SV=1;tr|E9PLX0|E9PLX0_HUMAN Calpain-1 catalytic subunit (Fragment) OS=Homo sapie	10	2	2	2	2	2	2	2	2	2	2	2	2	1	2	2	2	2	2	2	2	2	2	2	2	1	2	2	2	2	2	2	2	2	2	2	2	1	2	2	3.1	3.1
Q5JP53;P07437;Q5ST81;A0A0B4J269;P68371;Q9BVA1;Q13885;Q13509;Q13509-2;P04350;G3V5W4;G3V2R8;G3V3R4;G3V2N6;G3V2A3	Q5JP53;P07437;Q5ST81;A0A0B4J269;P68371;Q9BVA1;Q13885;Q13509;Q13509-2;P04350	4;4;3;3;3;3;3;3;2;2;1;1;1;1;1	4;4;3;3;3;3;3;3;2;2;1;1;1;1;1	3;3;2;2;2;2;2;2;1;1;1;1;1;1;1	Tubulin beta chain;Tubulin beta-4B chain;Tubulin beta-2B chain;Tubulin beta-2A chain;Tubulin beta-3 chain;Tubulin beta-4A chain	TUBB;TUBB3;TUBB4B;TUBB2B;TUBB2A;TUBB4A	tr|Q5JP53|Q5JP53_HUMAN Tubulin beta chain OS=Homo sapiens GN=TUBB PE=1 SV=1;sp|P07437|TBB5_HUMAN Tubulin beta chain OS=Homo sapiens GN=TUBB PE=1 SV=2;tr|Q5ST81|Q5ST81_HUMAN Tubulin beta chain OS=Homo sapiens GN=TUBB PE=1 SV=1;tr|A0A0B4J269|A0A0B4J269_HUMAN	15	4	4	3	2	2	2	4	2	4	4	4	4	1	3	2	2	2	2	4	2	4	4	4	4	1	3	2	2	2	2	3	2	3	3	3	3	1	2	2	12.4	12.4
P07814;V9GYZ6	P07814;V9GYZ6	2;1	2;1	2;1	Bifunctional glutamate/proline--tRNA ligase;Glutamate--tRNA ligase;Proline--tRNA ligase	EPRS	sp|P07814|SYEP_HUMAN Bifunctional glutamate/proline--tRNA ligase OS=Homo sapiens GN=EPRS PE=1 SV=5;tr|V9GYZ6|V9GYZ6_HUMAN Bifunctional glutamate/proline--tRNA ligase (Fragment) OS=Homo sapiens GN=EPRS PE=1 SV=1	2	2	2	2	0	0	1	0	0	1	1	1	1	0	1	2	0	0	1	0	0	1	1	1	1	0	1	2	0	0	1	0	0	1	1	1	1	0	1	2	1.5	1.5
P07900;P07900-2;G3V2J8;Q14568	P07900;P07900-2	10;10;3;2	3;3;0;0	3;3;0;0	Heat shock protein HSP 90-alpha	HSP90AA1	sp|P07900|HS90A_HUMAN Heat shock protein HSP 90-alpha OS=Homo sapiens GN=HSP90AA1 PE=1 SV=5;sp|P07900-2|HS90A_HUMAN Isoform 2 of Heat shock protein HSP 90-alpha OS=Homo sapiens GN=HSP90AA1	4	10	3	3	9	8	10	9	8	10	10	10	10	5	8	9	3	2	3	3	2	3	3	3	3	0	2	2	3	2	3	3	2	3	3	3	3	0	2	2	14.1	4.5
P07992;P07992-3;K7EP14;P07992-4;P07992-2;K7ES46;K7ER89;K7ER60;K7EK97;K7EMT9;K7EJW9	P07992;P07992-3;K7EP14;P07992-4;P07992-2;K7ES46;K7ER89;K7ER60	10;9;8;8;8;7;7;6;4;2;1	10;9;8;8;8;7;7;6;4;2;1	10;9;8;8;8;7;7;6;4;2;1	DNA excision repair protein ERCC-1	ERCC1	sp|P07992|ERCC1_HUMAN DNA excision repair protein ERCC-1 OS=Homo sapiens GN=ERCC1 PE=1 SV=1;sp|P07992-3|ERCC1_HUMAN Isoform 3 of DNA excision repair protein ERCC-1 OS=Homo sapiens GN=ERCC1;tr|K7EP14|K7EP14_HUMAN DNA excision repair protein ERCC-1 (Fragment	11	10	10	10	1	1	1	10	9	10	10	9	9	1	1	0	1	1	1	10	9	10	10	9	9	1	1	0	1	1	1	10	9	10	10	9	9	1	1	0	39.1	39.1
P08195-2;F5GZS6;J3KPF3;P08195-3;P08195;P08195-4;F5GZI0;F5H0E2;H0YFS2;F5H867;H0YFX4;F5GZR9	P08195-2;F5GZS6;J3KPF3;P08195-3;P08195;P08195-4	28;27;27;27;27;27;11;7;7;5;3;1	28;27;27;27;27;27;11;7;7;5;3;1	28;27;27;27;27;27;11;7;7;5;3;1	4F2 cell-surface antigen heavy chain	SLC3A2	sp|P08195-2|4F2_HUMAN Isoform 2 of 4F2 cell-surface antigen heavy chain OS=Homo sapiens GN=SLC3A2;tr|F5GZS6|F5GZS6_HUMAN 4F2 cell-surface antigen heavy chain OS=Homo sapiens GN=SLC3A2 PE=1 SV=1;tr|J3KPF3|J3KPF3_HUMAN 4F2 cell-surface antigen heavy chain OS	12	28	28	28	28	28	28	27	27	27	25	27	27	27	27	28	28	28	28	27	27	27	25	27	27	27	27	28	28	28	28	27	27	27	25	27	27	27	27	28	55.8	55.8
P08238;Q58FF7;F8W026;Q96GW1	P08238	16;4;1;1	16;4;1;1	7;1;0;0	Heat shock protein HSP 90-beta	HSP90AB1	sp|P08238|HS90B_HUMAN Heat shock protein HSP 90-beta OS=Homo sapiens GN=HSP90AB1 PE=1 SV=4	4	16	16	7	12	14	16	14	15	14	15	16	15	9	12	16	12	14	16	14	15	14	15	16	15	9	12	16	4	6	7	6	7	5	6	7	6	2	4	7	26.4	26.4
P08574	P08574	5	5	5	Cytochrome c1, heme protein, mitochondrial	CYC1	sp|P08574|CY1_HUMAN Cytochrome c1, heme protein, mitochondrial OS=Homo sapiens GN=CYC1 PE=1 SV=3	1	5	5	5	5	5	5	5	5	5	5	5	5	5	5	5	5	5	5	5	5	5	5	5	5	5	5	5	5	5	5	5	5	5	5	5	5	5	5	5	14.5	14.5
P08648;H0YIV7	P08648	7;3	7;3	7;3	Integrin alpha-5;Integrin alpha-5 heavy chain;Integrin alpha-5 light chain	ITGA5	sp|P08648|ITA5_HUMAN Integrin alpha-5 OS=Homo sapiens GN=ITGA5 PE=1 SV=2	2	7	7	7	6	6	6	6	6	6	6	6	6	7	7	7	6	6	6	6	6	6	6	6	6	7	7	7	6	6	6	6	6	6	6	6	6	7	7	7	6.3	6.3
P08754;P63096;P63096-2;P09471-2;P11488;P09471;P19087;A8MTJ3;A0A087WTB6;A2A2R6;Q5JWD1;H0Y7E8;H3BTM2;A0A087WZE5;C9JPP4;P38405-3;P38405;P38405-2	P08754;P63096	10;5;4;3;2;2;2;2;1;1;1;1;1;1;1;1;1;1	10;5;4;3;2;2;2;2;1;1;1;1;1;1;1;1;1;1	5;0;0;0;0;0;0;0;0;0;0;0;0;0;0;0;0;0	Guanine nucleotide-binding protein G(k) subunit alpha;Guanine nucleotide-binding protein G(i) subunit alpha-1	GNAI3;GNAI1	sp|P08754|GNAI3_HUMAN Guanine nucleotide-binding protein G(k) subunit alpha OS=Homo sapiens GN=GNAI3 PE=1 SV=3;sp|P63096|GNAI1_HUMAN Guanine nucleotide-binding protein G(i) subunit alpha-1 OS=Homo sapiens GN=GNAI1 PE=1 SV=2	18	10	10	5	10	10	10	9	9	10	9	8	9	10	10	10	10	10	10	9	9	10	9	8	9	10	10	10	5	5	5	4	4	5	5	4	4	5	5	5	35	35
P09382	P09382	3	3	3	Galectin-1	LGALS1	sp|P09382|LEG1_HUMAN Galectin-1 OS=Homo sapiens GN=LGALS1 PE=1 SV=2	1	3	3	3	3	3	3	3	3	3	3	3	2	2	3	3	3	3	3	3	3	3	3	3	2	2	3	3	3	3	3	3	3	3	3	3	2	2	3	3	20.7	20.7
P09601;B1AHA8	P09601;B1AHA8	16;13	16;13	16;13	Heme oxygenase 1	HMOX1	sp|P09601|HMOX1_HUMAN Heme oxygenase 1 OS=Homo sapiens GN=HMOX1 PE=1 SV=1;tr|B1AHA8|B1AHA8_HUMAN Heme oxygenase 1 (Fragment) OS=Homo sapiens GN=HMOX1 PE=1 SV=1	2	16	16	16	9	9	11	16	16	16	11	10	13	7	10	10	9	9	11	16	16	16	11	10	13	7	10	10	9	9	11	16	16	16	11	10	13	7	10	10	68.4	68.4
P09619;E5RJ14;E5RH16;P09619-2	P09619	5;2;2;2	5;2;2;2	5;2;2;2	Platelet-derived growth factor receptor beta	PDGFRB	sp|P09619|PGFRB_HUMAN Platelet-derived growth factor receptor beta OS=Homo sapiens GN=PDGFRB PE=1 SV=1	4	5	5	5	3	4	4	3	4	3	2	2	1	4	5	5	3	4	4	3	4	3	2	2	1	4	5	5	3	4	4	3	4	3	2	2	1	4	5	5	5.9	5.9
P09874;Q5VX84;Q5VX85	P09874	11;1;1	11;1;1	11;1;1	Poly [ADP-ribose] polymerase 1	PARP1	sp|P09874|PARP1_HUMAN Poly [ADP-ribose] polymerase 1 OS=Homo sapiens GN=PARP1 PE=1 SV=4	3	11	11	11	8	9	10	10	10	10	9	10	10	0	2	6	8	9	10	10	10	10	9	10	10	0	2	6	8	9	10	10	10	10	9	10	10	0	2	6	14.5	14.5
Q71UI9;P0C0S5;C9J0D1;Q71UI9-4;Q71UI9-2;Q71UI9-3;C9J386;Q71UI9-5	Q71UI9;P0C0S5;C9J0D1;Q71UI9-4;Q71UI9-2;Q71UI9-3;C9J386	6;6;5;5;5;4;3;1	6;6;5;5;5;4;3;1	4;4;3;4;3;3;2;0	Histone H2A.V;Histone H2A.Z;Histone H2A	H2AFV;H2AFZ	sp|Q71UI9|H2AV_HUMAN Histone H2A.V OS=Homo sapiens GN=H2AFV PE=1 SV=3;sp|P0C0S5|H2AZ_HUMAN Histone H2A.Z OS=Homo sapiens GN=H2AFZ PE=1 SV=2;tr|C9J0D1|C9J0D1_HUMAN Histone H2A OS=Homo sapiens GN=H2AFV PE=1 SV=1;sp|Q71UI9-4|H2AV_HUMAN Isoform 4 of Histone H2	8	6	6	4	6	6	6	6	6	6	6	6	6	6	6	6	6	6	6	6	6	6	6	6	6	6	6	6	4	4	4	4	4	4	4	4	4	4	4	4	53.9	53.9
P0CI26;P0CI25;E9PK69;A6NDI0;Q8IWZ4	P0CI26;P0CI25;E9PK69;A6NDI0;Q8IWZ4	5;5;4;4;3	5;5;4;4;3	3;3;2;2;1	Tripartite motif-containing protein 49C;Tripartite motif-containing protein 49;Putative tripartite motif-containing protein 49B;Tripartite motif-containing protein 48	TRIM49C;TRIM49;TRIM49B;TRIM48	sp|P0CI26|TR49C_HUMAN Tripartite motif-containing protein 49C OS=Homo sapiens GN=TRIM49C PE=2 SV=1;sp|P0CI25|TRI49_HUMAN Tripartite motif-containing protein 49 OS=Homo sapiens GN=TRIM49 PE=2 SV=1;tr|E9PK69|E9PK69_HUMAN Tripartite motif-containing protein 4	5	5	5	3	1	1	4	3	4	4	5	5	4	0	2	4	1	1	4	3	4	4	5	5	4	0	2	4	0	1	3	2	3	2	3	3	2	0	2	3	11.9	11.9
P10074;K7EM76;Q5SY21;Q5SY20	P10074;K7EM76	5;3;1;1	5;3;1;1	5;3;1;1	Zinc finger and BTB domain-containing protein 48	ZBTB48	sp|P10074|ZBT48_HUMAN Zinc finger and BTB domain-containing protein 48 OS=Homo sapiens GN=ZBTB48 PE=1 SV=2;tr|K7EM76|K7EM76_HUMAN Zinc finger and BTB domain-containing protein 48 (Fragment) OS=Homo sapiens GN=ZBTB48 PE=1 SV=1	4	5	5	5	4	3	4	4	4	4	5	5	5	0	0	0	4	3	4	4	4	4	5	5	5	0	0	0	4	3	4	4	4	4	5	5	5	0	0	0	8.4	8.4
Q9GJ45;P10314;P30459	Q9GJ45;P10314;P30459	12;12;11	4;4;3	0;0;0	HLA class I histocompatibility antigen, A-32 alpha chain;HLA class I histocompatibility antigen, A-74 alpha chain	HLA-A	tr|Q9GJ45|Q9GJ45_HUMAN HLA class I histocompatibility antigen, A-3 alpha chain OS=Homo sapiens GN=HLA-A PE=1 SV=1;sp|P10314|1A32_HUMAN HLA class I histocompatibility antigen, A-32 alpha chain OS=Homo sapiens GN=HLA-A PE=1 SV=2;sp|P30459|1A74_HUMAN HLA clas	3	12	4	0	10	9	9	11	11	11	9	10	9	10	11	11	2	4	2	4	3	3	2	2	2	3	3	4	0	0	0	0	0	0	0	0	0	0	0	0	48.8	17.2
P10599-2;P10599	P10599-2;P10599	1;1	1;1	1;1	Thioredoxin	TXN	sp|P10599-2|THIO_HUMAN Isoform 2 of Thioredoxin OS=Homo sapiens GN=TXN;sp|P10599|THIO_HUMAN Thioredoxin OS=Homo sapiens GN=TXN PE=1 SV=3	2	1	1	1	1	1	1	1	1	1	1	1	0	1	1	1	1	1	1	1	1	1	1	1	0	1	1	1	1	1	1	1	1	1	1	1	0	1	1	1	15.3	15.3
P11166	P11166	5	5	5	Solute carrier family 2, facilitated glucose transporter member 1	SLC2A1	sp|P11166|GTR1_HUMAN Solute carrier family 2, facilitated glucose transporter member 1 OS=Homo sapiens GN=SLC2A1 PE=1 SV=2	1	5	5	5	5	5	5	5	5	5	5	5	5	5	5	5	5	5	5	5	5	5	5	5	5	5	5	5	5	5	5	5	5	5	5	5	5	5	5	5	10.8	10.8
Q8TDB8-4;P11169;Q8TDB8-2;Q8TDB8;Q8TDB8-5;Q8TDB8-3	Q8TDB8-4;P11169;Q8TDB8-2;Q8TDB8;Q8TDB8-5;Q8TDB8-3	4;4;4;4;4;2	4;4;4;4;4;2	4;4;4;4;4;2	Solute carrier family 2, facilitated glucose transporter member 14;Solute carrier family 2, facilitated glucose transporter member 3	SLC2A14;SLC2A3	sp|Q8TDB8-4|GTR14_HUMAN Isoform 4 of Solute carrier family 2, facilitated glucose transporter member 14 OS=Homo sapiens GN=SLC2A14;sp|P11169|GTR3_HUMAN Solute carrier family 2, facilitated glucose transporter member 3 OS=Homo sapiens GN=SLC2A3 PE=1 SV=1;sp	6	4	4	4	4	4	4	4	4	3	4	4	3	4	4	4	4	4	4	4	4	3	4	4	3	4	4	4	4	4	4	4	4	3	4	4	3	4	4	4	10.2	10.2
P11279;P11279-2	P11279;P11279-2	10;7	10;7	10;7	Lysosome-associated membrane glycoprotein 1	LAMP1	sp|P11279|LAMP1_HUMAN Lysosome-associated membrane glycoprotein 1 OS=Homo sapiens GN=LAMP1 PE=1 SV=3;sp|P11279-2|LAMP1_HUMAN Isoform 2 of Lysosome-associated membrane glycoprotein 1 OS=Homo sapiens GN=LAMP1	2	10	10	10	8	8	10	8	8	8	8	8	9	8	9	9	8	8	10	8	8	8	8	8	9	8	9	9	8	8	10	8	8	8	8	8	9	8	9	9	18.9	18.9
P11387;E5RJ95;E5RFS0;E5RJ33;H0YBR3;H0YAR3;H0YC03;E5RGE7;E5RGR4;E5RFE3;E5RGR2	P11387	36;2;2;1;1;1;1;1;1;1;1	36;2;2;1;1;1;1;1;1;1;1	31;0;0;0;0;0;0;0;0;0;0	DNA topoisomerase 1	TOP1	sp|P11387|TOP1_HUMAN DNA topoisomerase 1 OS=Homo sapiens GN=TOP1 PE=1 SV=2	11	36	36	31	32	31	35	32	30	32	35	32	33	31	32	33	32	31	35	32	30	32	35	32	33	31	32	33	28	26	30	27	25	27	30	27	28	26	27	28	51.2	51.2
P11388;P11388-2;P11388-3;P11388-4;J3KTB7	P11388;P11388-2;P11388-3;P11388-4	57;57;57;57;4	57;57;57;57;4	43;43;43;43;1	DNA topoisomerase 2-alpha	TOP2A	sp|P11388|TOP2A_HUMAN DNA topoisomerase 2-alpha OS=Homo sapiens GN=TOP2A PE=1 SV=3;sp|P11388-2|TOP2A_HUMAN Isoform 2 of DNA topoisomerase 2-alpha OS=Homo sapiens GN=TOP2A;sp|P11388-3|TOP2A_HUMAN Isoform 3 of DNA topoisomerase 2-alpha OS=Homo sapiens GN=TOP	5	57	57	43	51	50	51	47	47	43	52	51	51	6	8	20	51	50	51	47	47	43	52	51	51	6	8	20	39	38	40	35	36	33	39	38	37	6	6	14	41.3	41.3
P11717;S4R328	P11717;S4R328	2;1	2;1	2;1	Cation-independent mannose-6-phosphate receptor	IGF2R	sp|P11717|MPRI_HUMAN Cation-independent mannose-6-phosphate receptor OS=Homo sapiens GN=IGF2R PE=1 SV=3;tr|S4R328|S4R328_HUMAN Cation-independent mannose-6-phosphate receptor (Fragment) OS=Homo sapiens GN=IGF2R PE=1 SV=1	2	2	2	2	1	1	1	1	1	1	1	1	0	1	2	1	1	1	1	1	1	1	1	1	0	1	2	1	1	1	1	1	1	1	1	1	0	1	2	1	0.8	0.8
P12004	P12004	2	2	2	Proliferating cell nuclear antigen	PCNA	sp|P12004|PCNA_HUMAN Proliferating cell nuclear antigen OS=Homo sapiens GN=PCNA PE=1 SV=1	1	2	2	2	1	1	2	2	2	2	2	2	2	0	0	0	1	1	2	2	2	2	2	2	2	0	0	0	1	1	2	2	2	2	2	2	2	0	0	0	8	8
P12235;V9GYG0	P12235;V9GYG0	8;6	2;2	2;2	ADP/ATP translocase 1	SLC25A4	sp|P12235|ADT1_HUMAN ADP/ATP translocase 1 OS=Homo sapiens GN=SLC25A4 PE=1 SV=4;tr|V9GYG0|V9GYG0_HUMAN ADP/ATP translocase 1 OS=Homo sapiens GN=SLC25A4 PE=1 SV=1	2	8	2	2	8	7	7	8	7	7	7	7	7	8	7	7	2	2	2	2	2	2	2	2	2	2	2	2	2	2	2	2	2	2	2	2	2	2	2	2	23.8	6
P12273	P12273	3	3	3	Prolactin-inducible protein	PIP	sp|P12273|PIP_HUMAN Prolactin-inducible protein OS=Homo sapiens GN=PIP PE=1 SV=1	1	3	3	3	0	3	0	1	0	1	1	0	0	0	0	0	0	3	0	1	0	1	1	0	0	0	0	0	0	3	0	1	0	1	1	0	0	0	0	0	26	26
P12757-5;P12757;P12757-3	P12757-5;P12757;P12757-3	3;3;2	3;3;2	3;3;2	Ski-like protein	SKIL	sp|P12757-5|SKIL_HUMAN Isoform 5 of Ski-like protein OS=Homo sapiens GN=SKIL;sp|P12757|SKIL_HUMAN Ski-like protein OS=Homo sapiens GN=SKIL PE=1 SV=2;sp|P12757-3|SKIL_HUMAN Isoform SNON2 of Ski-like protein OS=Homo sapiens GN=SKIL	3	3	3	3	3	3	3	3	3	3	3	3	2	0	0	0	3	3	3	3	3	3	3	3	2	0	0	0	3	3	3	3	3	3	3	3	2	0	0	0	6.3	6.3
P12814-2;P12814;P12814-3;P12814-4;H9KV75;G3V2N5;G3V2W4;H7C5W8;P35609-2;P35609;H0YJ11;Q08043;G3V2X9;H0YJW3;A0A087WSZ2;G3V5M4;F6THM6;G3V2E8;D6RH00;G3V380	P12814-2;P12814;P12814-3;P12814-4;H9KV75	38;38;38;37;34;14;13;12;9;9;8;8;7;7;5;3;3;2;1;1	22;22;22;21;21;7;6;9;0;0;5;0;3;4;0;1;0;0;0;1	22;22;22;21;21;7;6;9;0;0;5;0;3;4;0;1;0;0;0;1	Alpha-actinin-1	ACTN1	sp|P12814-2|ACTN1_HUMAN Isoform 2 of Alpha-actinin-1 OS=Homo sapiens GN=ACTN1;sp|P12814|ACTN1_HUMAN Alpha-actinin-1 OS=Homo sapiens GN=ACTN1 PE=1 SV=2;sp|P12814-3|ACTN1_HUMAN Isoform 3 of Alpha-actinin-1 OS=Homo sapiens GN=ACTN1;sp|P12814-4|ACTN1_HUMAN Iso	20	38	22	22	33	35	35	35	35	34	34	35	35	28	34	35	18	20	20	19	20	19	18	19	20	16	20	21	18	20	20	19	20	19	18	19	20	16	20	21	54.1	37
P13010;C9JZ81	P13010	5;1	5;1	5;1	X-ray repair cross-complementing protein 5	XRCC5	sp|P13010|XRCC5_HUMAN X-ray repair cross-complementing protein 5 OS=Homo sapiens GN=XRCC5 PE=1 SV=3	2	5	5	5	3	3	4	4	3	3	4	3	5	1	2	4	3	3	4	4	3	3	4	3	5	1	2	4	3	3	4	4	3	3	4	3	5	1	2	4	10.5	10.5
P13073;H3BPG0;H3BN72;H3BNV9;Q86WV2;H3BNI5	P13073;H3BPG0;H3BN72;H3BNV9;Q86WV2	6;4;4;4;3;1	6;4;4;4;3;1	6;4;4;4;3;1	Cytochrome c oxidase subunit 4 isoform 1, mitochondrial	COX4I1	sp|P13073|COX41_HUMAN Cytochrome c oxidase subunit 4 isoform 1, mitochondrial OS=Homo sapiens GN=COX4I1 PE=1 SV=1;tr|H3BPG0|H3BPG0_HUMAN Cytochrome c oxidase subunit 4 isoform 1, mitochondrial (Fragment) OS=Homo sapiens GN=COX4I1 PE=1 SV=1;tr|H3BN72|H3BN72	6	6	6	6	6	6	5	5	5	5	5	5	5	5	6	6	6	6	5	5	5	5	5	5	5	5	6	6	6	6	5	5	5	5	5	5	5	5	6	6	39.1	39.1
P13473-2;P13473;P13473-3;H0YCG2	P13473-2;P13473;P13473-3	5;5;5;1	5;5;5;1	5;5;5;1	Lysosome-associated membrane glycoprotein 2	LAMP2	sp|P13473-2|LAMP2_HUMAN Isoform LAMP-2B of Lysosome-associated membrane glycoprotein 2 OS=Homo sapiens GN=LAMP2;sp|P13473|LAMP2_HUMAN Lysosome-associated membrane glycoprotein 2 OS=Homo sapiens GN=LAMP2 PE=1 SV=2;sp|P13473-3|LAMP2_HUMAN Isoform LAMP-2C of	4	5	5	5	5	5	5	5	5	5	5	5	5	5	5	5	5	5	5	5	5	5	5	5	5	5	5	5	5	5	5	5	5	5	5	5	5	5	5	5	9.3	9.3
P13497-5;P13497-2;P13497-6;P13497	P13497-5;P13497-2;P13497-6;P13497	1;1;1;1	1;1;1;1	1;1;1;1	Bone morphogenetic protein 1	BMP1	sp|P13497-5|BMP1_HUMAN Isoform BMP1-6 of Bone morphogenetic protein 1 OS=Homo sapiens GN=BMP1;sp|P13497-2|BMP1_HUMAN Isoform BMP1-1 of Bone morphogenetic protein 1 OS=Homo sapiens GN=BMP1;sp|P13497-6|BMP1_HUMAN Isoform BMP1-7 of Bone morphogenetic protein	4	1	1	1	1	1	1	1	1	1	1	1	1	1	1	1	1	1	1	1	1	1	1	1	1	1	1	1	1	1	1	1	1	1	1	1	1	1	1	1	2.5	2.5
P13639	P13639	4	4	4	Elongation factor 2	EEF2	sp|P13639|EF2_HUMAN Elongation factor 2 OS=Homo sapiens GN=EEF2 PE=1 SV=4	1	4	4	4	3	3	3	3	3	3	4	4	4	0	1	3	3	3	3	3	3	3	4	4	4	0	1	3	3	3	3	3	3	3	4	4	4	0	1	3	4.9	4.9
P13682	P13682	3	3	3	Zinc finger protein 35	ZNF35	sp|P13682|ZNF35_HUMAN Zinc finger protein 35 OS=Homo sapiens GN=ZNF35 PE=2 SV=4	1	3	3	3	1	0	1	3	3	3	3	3	3	0	0	0	1	0	1	3	3	3	3	3	3	0	0	0	1	0	1	3	3	3	3	3	3	0	0	0	6.8	6.8
P13726-2;P13726	P13726-2;P13726	2;2	2;2	2;2	Tissue factor	F3	sp|P13726-2|TF_HUMAN Isoform 2 of Tissue factor OS=Homo sapiens GN=F3;sp|P13726|TF_HUMAN Tissue factor OS=Homo sapiens GN=F3 PE=1 SV=1	2	2	2	2	1	2	1	2	2	2	0	0	1	0	1	2	1	2	1	2	2	2	0	0	1	0	1	2	1	2	1	2	2	2	0	0	1	0	1	2	13	13
P14324-2;P14324;A0A087X1D8;A0A087WVN4;A0A087WTP2;A0A087X090	P14324-2;P14324;A0A087X1D8;A0A087WVN4;A0A087WTP2	4;4;3;3;2;1	4;4;3;3;2;1	4;4;3;3;2;1	Farnesyl pyrophosphate synthase	FDPS	sp|P14324-2|FPPS_HUMAN Isoform 2 of Farnesyl pyrophosphate synthase OS=Homo sapiens GN=FDPS;sp|P14324|FPPS_HUMAN Farnesyl pyrophosphate synthase OS=Homo sapiens GN=FDPS PE=1 SV=4;tr|A0A087X1D8|A0A087X1D8_HUMAN Farnesyl pyrophosphate synthase (Fragment) OS=	6	4	4	4	4	4	4	4	4	4	4	4	4	4	4	4	4	4	4	4	4	4	4	4	4	4	4	4	4	4	4	4	4	4	4	4	4	4	4	4	14.4	14.4
P14625	P14625	3	2	2	Endoplasmin	HSP90B1	sp|P14625|ENPL_HUMAN Endoplasmin OS=Homo sapiens GN=HSP90B1 PE=1 SV=1	1	3	2	2	3	3	3	3	3	3	3	3	3	2	3	3	2	2	2	2	2	2	2	2	2	1	2	2	2	2	2	2	2	2	2	2	2	1	2	2	4.6	3.1
P14866;M0QXS5;P14866-2;M0QYT0;M0R1W6;M0R076;M0QYL7;B4DVF8;H7C464;B7WPG3;C9IYN3;D6W592;Q8WVV9-5;Q8WVV9-4;Q8WVV9	P14866;M0QXS5;P14866-2	20;17;15;9;4;3;3;2;1;1;1;1;1;1;1	20;17;15;9;4;3;3;2;1;1;1;1;1;1;1	20;17;15;9;4;3;3;2;1;1;1;1;1;1;1	Heterogeneous nuclear ribonucleoprotein L	HNRNPL	sp|P14866|HNRPL_HUMAN Heterogeneous nuclear ribonucleoprotein L OS=Homo sapiens GN=HNRNPL PE=1 SV=2;tr|M0QXS5|M0QXS5_HUMAN Heterogeneous nuclear ribonucleoprotein L (Fragment) OS=Homo sapiens GN=HNRNPL PE=1 SV=1;sp|P14866-2|HNRPL_HUMAN Isoform 2 of Heterog	15	20	20	20	19	20	20	18	18	19	20	19	19	17	19	20	19	20	20	18	18	19	20	19	19	17	19	20	19	20	20	18	18	19	20	19	19	17	19	20	54	54
P14923;C9JTX4;C9J826;C9JK18;C9JKY1	P14923	11;3;3;3;3	11;3;3;3;3	10;3;3;3;3	Junction plakoglobin	JUP	sp|P14923|PLAK_HUMAN Junction plakoglobin OS=Homo sapiens GN=JUP PE=1 SV=3	5	11	11	10	11	4	3	4	2	7	1	2	2	2	1	9	11	4	3	4	2	7	1	2	2	2	1	9	10	3	2	3	1	6	0	1	1	1	0	8	21.5	21.5
P15291-2;P15291;Q86XA6	P15291-2;P15291;Q86XA6	2;2;1	2;2;1	2;2;1	Beta-1,4-galactosyltransferase 1;Lactose synthase A protein;N-acetyllactosamine synthase;Beta-N-acetylglucosaminylglycopeptide beta-1,4-galactosyltransferase;Beta-N-acetylglucosaminyl-glycolipid beta-1,4-galactosyltransferase;Processed beta-1,4-galactosyltransferase 1	B4GALT1	sp|P15291-2|B4GT1_HUMAN Isoform Short of Beta-1,4-galactosyltransferase 1 OS=Homo sapiens GN=B4GALT1;sp|P15291|B4GT1_HUMAN Beta-1,4-galactosyltransferase 1 OS=Homo sapiens GN=B4GALT1 PE=1 SV=5;tr|Q86XA6|Q86XA6_HUMAN B4GALT1 protein OS=Homo sapiens GN=B4GAL	3	2	2	2	2	2	2	1	0	2	2	2	2	2	2	2	2	2	2	1	0	2	2	2	2	2	2	2	2	2	2	1	0	2	2	2	2	2	2	2	6	6
P15529-15;P15529-12;P15529-14;P15529-11;P15529-13;P15529-10;P15529;P15529-9;P15529-8	P15529-15;P15529-12;P15529-14;P15529-11;P15529-13;P15529-10;P15529;P15529-9;P15529-8	9;9;9;9;9;9;9;6;6	9;9;9;9;9;9;9;6;6	3;3;3;3;3;3;3;0;0	Membrane cofactor protein	CD46	sp|P15529-15|MCP_HUMAN Isoform K of Membrane cofactor protein OS=Homo sapiens GN=CD46;sp|P15529-12|MCP_HUMAN Isoform E of Membrane cofactor protein OS=Homo sapiens GN=CD46;sp|P15529-14|MCP_HUMAN Isoform I of Membrane cofactor protein OS=Homo sapiens GN=CD4	9	9	9	3	7	8	9	6	6	8	6	7	6	7	8	7	7	8	9	6	6	8	6	7	6	7	8	7	1	2	3	1	2	3	2	2	1	1	2	1	19.5	19.5
P15529-7;P15529-4;P15529-6;P15529-3;P15529-5;P15529-2;P15529-16;R4GN18	P15529-7;P15529-4;P15529-6;P15529-3;P15529-5;P15529-2;P15529-16	7;7;7;7;7;7;5;1	1;1;1;1;1;1;1;1	1;1;1;1;1;1;1;1	Membrane cofactor protein	CD46	sp|P15529-7|MCP_HUMAN Isoform L of Membrane cofactor protein OS=Homo sapiens GN=CD46;sp|P15529-4|MCP_HUMAN Isoform F of Membrane cofactor protein OS=Homo sapiens GN=CD46;sp|P15529-6|MCP_HUMAN Isoform J of Membrane cofactor protein OS=Homo sapiens GN=CD46;s	8	7	1	1	7	7	7	5	5	5	4	6	6	6	7	7	1	1	1	0	1	0	0	1	1	0	1	1	1	1	1	0	1	0	0	1	1	0	1	1	18.9	3.7
P15622-3;P15622;P15622-2;Q3B7J8;F6RA56;E9PQX5;E9PL28	P15622-3;P15622;P15622-2	6;6;5;1;1;1;1	5;5;4;1;1;1;1	5;5;4;1;1;1;1	Zinc finger protein 250	ZNF250	sp|P15622-3|ZN250_HUMAN Isoform 3 of Zinc finger protein 250 OS=Homo sapiens GN=ZNF250;sp|P15622|ZN250_HUMAN Zinc finger protein 250 OS=Homo sapiens GN=ZNF250 PE=1 SV=3;sp|P15622-2|ZN250_HUMAN Isoform 2 of Zinc finger protein 250 OS=Homo sapiens GN=ZNF250	7	6	5	5	6	5	6	5	5	5	6	6	5	1	5	6	5	4	5	5	4	4	5	5	5	0	4	5	5	4	5	5	4	4	5	5	5	0	4	5	13	11.4
P15924;P15924-2;P15924-3	P15924;P15924-2;P15924-3	19;18;18	19;18;18	19;18;18	Desmoplakin	DSP	sp|P15924|DESP_HUMAN Desmoplakin OS=Homo sapiens GN=DSP PE=1 SV=3;sp|P15924-2|DESP_HUMAN Isoform DPII of Desmoplakin OS=Homo sapiens GN=DSP;sp|P15924-3|DESP_HUMAN Isoform DSPIa of Desmoplakin OS=Homo sapiens GN=DSP	3	19	19	19	18	9	0	1	0	13	0	0	4	2	0	11	18	9	0	1	0	13	0	0	4	2	0	11	18	9	0	1	0	13	0	0	4	2	0	11	7.8	7.8
P16260	P16260	2	2	2	Graves disease carrier protein	SLC25A16	sp|P16260|GDC_HUMAN Graves disease carrier protein OS=Homo sapiens GN=SLC25A16 PE=1 SV=3	1	2	2	2	2	2	2	2	2	2	2	2	2	1	2	2	2	2	2	2	2	2	2	2	2	1	2	2	2	2	2	2	2	2	2	2	2	1	2	2	5.4	5.4
P16403	P16403	6	6	1	Histone H1.2	HIST1H1C	sp|P16403|H12_HUMAN Histone H1.2 OS=Homo sapiens GN=HIST1H1C PE=1 SV=2	1	6	6	1	5	5	6	5	6	5	6	6	5	5	5	4	5	5	6	5	6	5	6	6	5	5	5	4	0	0	1	0	1	0	1	1	0	0	0	0	23.9	23.9
P16435;H0Y4R2;E7EMD0;E7EWU0;C9JU80	P16435;H0Y4R2;E7EMD0	23;21;17;2;2	23;21;17;2;2	23;21;17;2;2	NADPH--cytochrome P450 reductase	POR	sp|P16435|NCPR_HUMAN NADPH--cytochrome P450 reductase OS=Homo sapiens GN=POR PE=1 SV=2;tr|H0Y4R2|H0Y4R2_HUMAN NADPH--cytochrome P450 reductase (Fragment) OS=Homo sapiens GN=POR PE=1 SV=1;tr|E7EMD0|E7EMD0_HUMAN NADPH--cytochrome P450 reductase OS=Homo sapie	5	23	23	23	21	19	22	19	20	19	19	20	19	15	21	21	21	19	22	19	20	19	19	20	19	15	21	21	21	19	22	19	20	19	19	20	19	15	21	21	41.1	41.1
P16615;P16615-5;P16615-2;P16615-3;P16615-4;H7C5W9;O14983-2;O14983;O14983-3;Q93084-4;Q93084-2;Q93084-3;Q93084-7;Q93084;Q93084-6;Q93084-5;J3QSY6;H3BVB2;H3BTW4	P16615;P16615-5;P16615-2;P16615-3;P16615-4;H7C5W9	32;31;31;31;29;27;10;10;9;7;7;7;7;7;7;7;2;1;1	32;31;31;31;29;27;10;10;9;7;7;7;7;7;7;7;2;1;1	32;31;31;31;29;27;10;10;9;7;7;7;7;7;7;7;2;1;1	Sarcoplasmic/endoplasmic reticulum calcium ATPase 2	ATP2A2	sp|P16615|AT2A2_HUMAN Sarcoplasmic/endoplasmic reticulum calcium ATPase 2 OS=Homo sapiens GN=ATP2A2 PE=1 SV=1;sp|P16615-5|AT2A2_HUMAN Isoform 5 of Sarcoplasmic/endoplasmic reticulum calcium ATPase 2 OS=Homo sapiens GN=ATP2A2;sp|P16615-2|AT2A2_HUMAN Isoform	19	32	32	32	29	28	28	28	30	29	27	30	25	30	31	29	29	28	28	28	30	29	27	30	25	30	31	29	29	28	28	28	30	29	27	30	25	30	31	29	33	33
P17014-4;P17014-5;P17014;P17014-3;P17014-2	P17014-4;P17014-5;P17014;P17014-3;P17014-2	7;7;7;6;4	6;6;6;5;3	6;6;6;5;3	Zinc finger protein 12	ZNF12	sp|P17014-4|ZNF12_HUMAN Isoform 4 of Zinc finger protein 12 OS=Homo sapiens GN=ZNF12;sp|P17014-5|ZNF12_HUMAN Isoform 5 of Zinc finger protein 12 OS=Homo sapiens GN=ZNF12;sp|P17014|ZNF12_HUMAN Zinc finger protein 12 OS=Homo sapiens GN=ZNF12 PE=1 SV=3;sp|P17	5	7	6	6	4	4	4	5	6	7	7	6	6	2	1	3	3	3	3	5	5	6	6	5	6	1	0	2	3	3	3	5	5	6	6	5	6	1	0	2	16.4	10.6
P17028;P17028-2;K7EPL1;K7EQP8;K7EPZ8	P17028;P17028-2	17;9;5;3;3	17;9;5;3;3	16;9;5;3;3	Zinc finger protein 24	ZNF24	sp|P17028|ZNF24_HUMAN Zinc finger protein 24 OS=Homo sapiens GN=ZNF24 PE=1 SV=4;sp|P17028-2|ZNF24_HUMAN Isoform 2 of Zinc finger protein 24 OS=Homo sapiens GN=ZNF24	5	17	17	16	12	11	15	17	17	17	17	17	15	0	1	1	12	11	15	17	17	17	17	17	15	0	1	1	11	10	14	16	16	16	16	16	14	0	1	1	48.1	48.1
P17029;E9PC66;B3KRF7;C9JRM9	P17029;E9PC66;B3KRF7	16;15;9;5	15;14;8;5	15;14;8;5	Zinc finger protein with KRAB and SCAN domains 1	ZKSCAN1	sp|P17029|ZKSC1_HUMAN Zinc finger protein with KRAB and SCAN domains 1 OS=Homo sapiens GN=ZKSCAN1 PE=1 SV=3;tr|E9PC66|E9PC66_HUMAN Zinc finger protein with KRAB and SCAN domains 1 OS=Homo sapiens GN=ZKSCAN1 PE=1 SV=1;tr|B3KRF7|B3KRF7_HUMAN Zinc finger prot	4	16	15	15	10	12	12	14	15	16	15	15	15	1	1	2	9	11	11	14	14	15	14	14	15	0	0	1	9	11	11	14	14	15	14	14	15	0	0	1	39.8	38.2
Q5VIY5;P17035;M0R1K6;M0QZA2;M0R2L4;M0R2N3;A0A0U1RQK1;A0A087WSW4;A0A087WXT7;P0CJ79;A2RRD8;Q7L2R6;Q6ZN06;Q86XN6-2;Q86XN6;Q96IR2;C9K0H3;Q5VIY5-2;P17035-2	Q5VIY5;P17035;M0R1K6;M0QZA2;M0R2L4;M0R2N3;A0A0U1RQK1;A0A087WSW4;A0A087WXT7;P0CJ79;A2RRD8;Q7L2R6;Q6ZN06;Q86XN6-2;Q86XN6;Q96IR2	3;3;2;2;2;2;2;2;2;2;2;2;2;2;2;2;1;1;1	2;2;1;1;1;1;1;1;1;1;1;1;1;1;1;1;1;1;1	2;2;1;1;1;1;1;1;1;1;1;1;1;1;1;1;1;1;1	Zinc finger protein 468;Zinc finger protein 28;Zinc finger protein 888;Zinc finger protein 320;Zinc finger protein 765;Zinc finger protein 813;Zinc finger protein 761;Zinc finger protein 845	ZNF468;ZNF28;ZNF320;ZNF845;ZNF600;ZNF761;ZNF888;ZNF765;ZNF813	sp|Q5VIY5|ZN468_HUMAN Zinc finger protein 468 OS=Homo sapiens GN=ZNF468 PE=2 SV=1;sp|P17035|ZNF28_HUMAN Zinc finger protein 28 OS=Homo sapiens GN=ZNF28 PE=2 SV=5;tr|M0R1K6|M0R1K6_HUMAN Zinc finger protein 320 (Fragment) OS=Homo sapiens GN=ZNF320 PE=4 SV=1;	19	3	2	2	3	3	2	2	2	3	3	3	3	1	3	3	2	2	1	1	1	2	2	2	2	1	2	2	2	2	1	1	1	2	2	2	2	1	2	2	5.9	4.4
P17066;P48741	P17066;P48741	5;3	3;2	1;1	Heat shock 70 kDa protein 6;Putative heat shock 70 kDa protein 7	HSPA6;HSPA7	sp|P17066|HSP76_HUMAN Heat shock 70 kDa protein 6 OS=Homo sapiens GN=HSPA6 PE=1 SV=2;sp|P48741|HSP77_HUMAN Putative heat shock 70 kDa protein 7 OS=Homo sapiens GN=HSPA7 PE=5 SV=2	2	5	3	1	3	3	3	5	5	5	5	5	4	0	1	1	1	1	1	3	3	3	3	3	2	0	0	0	1	1	0	1	1	1	1	1	1	0	0	0	9.5	6.1
P17301	P17301	21	21	4	Integrin alpha-2	ITGA2	sp|P17301|ITA2_HUMAN Integrin alpha-2 OS=Homo sapiens GN=ITGA2 PE=1 SV=1	1	21	21	4	19	20	20	19	20	21	21	18	18	16	20	20	19	20	20	19	20	21	21	18	18	16	20	20	3	4	3	3	3	4	4	3	3	1	4	4	22.1	22.1
P17302	P17302	2	2	2	Gap junction alpha-1 protein	GJA1	sp|P17302|CXA1_HUMAN Gap junction alpha-1 protein OS=Homo sapiens GN=GJA1 PE=1 SV=2	1	2	2	2	2	2	2	1	1	1	2	2	2	2	2	2	2	2	2	1	1	1	2	2	2	2	2	2	2	2	2	1	1	1	2	2	2	2	2	2	8.4	8.4
P18084;H7C4W1;V9GYZ1;V9GZ57;H7C5U2;V9GYD8;H7C580	P18084	16;7;6;6;5;2;2	16;7;6;6;5;2;2	16;7;6;6;5;2;2	Integrin beta-5	ITGB5	sp|P18084|ITB5_HUMAN Integrin beta-5 OS=Homo sapiens GN=ITGB5 PE=1 SV=1	7	16	16	16	13	14	14	15	15	16	12	14	12	11	13	15	13	14	14	15	15	16	12	14	12	11	13	15	13	14	14	15	15	16	12	14	12	11	13	15	25.7	25.7
P18827;E9PHH3;H7C1K4	P18827	3;1;1	3;1;1	3;1;1	Syndecan-1	SDC1	sp|P18827|SDC1_HUMAN Syndecan-1 OS=Homo sapiens GN=SDC1 PE=1 SV=3	3	3	3	3	3	3	3	2	1	2	0	2	3	2	3	3	3	3	3	2	1	2	0	2	3	2	3	3	3	3	3	2	1	2	0	2	3	2	3	3	15.5	15.5
P19022-2;P19022;C9J126;C9J8J8;A0A0G2JRA4;A0A087WX99;P55283-2;P55283	P19022-2;P19022	15;15;2;2;1;1;1;1	15;15;2;2;1;1;1;1	15;15;2;2;1;1;1;1	Cadherin-2	CDH2	sp|P19022-2|CADH2_HUMAN Isoform 2 of Cadherin-2 OS=Homo sapiens GN=CDH2;sp|P19022|CADH2_HUMAN Cadherin-2 OS=Homo sapiens GN=CDH2 PE=1 SV=4	8	15	15	15	14	14	13	14	13	13	12	12	11	14	15	15	14	14	13	14	13	13	12	12	11	14	15	15	14	14	13	14	13	13	12	12	11	14	15	15	22.4	22.4
P19338;H7BY16	P19338	3;1	3;1	3;1	Nucleolin	NCL	sp|P19338|NUCL_HUMAN Nucleolin OS=Homo sapiens GN=NCL PE=1 SV=3	2	3	3	3	2	3	2	1	2	2	2	2	2	1	2	2	2	3	2	1	2	2	2	2	2	1	2	2	2	3	2	1	2	2	2	2	2	1	2	2	4.6	4.6
P19367;P19367-4;P19367-2;P19367-3;B1AR63;B1AR62;B1AR61;E9PB90;P52789;Q2TB90	P19367;P19367-4;P19367-2;P19367-3	7;6;6;6;3;2;2;1;1;1	7;6;6;6;3;2;2;1;1;1	7;6;6;6;3;2;2;1;1;1	Hexokinase-1	HK1	sp|P19367|HXK1_HUMAN Hexokinase-1 OS=Homo sapiens GN=HK1 PE=1 SV=3;sp|P19367-4|HXK1_HUMAN Isoform 4 of Hexokinase-1 OS=Homo sapiens GN=HK1;sp|P19367-2|HXK1_HUMAN Isoform 2 of Hexokinase-1 OS=Homo sapiens GN=HK1;sp|P19367-3|HXK1_HUMAN Isoform 3 of Hexokinas	10	7	7	7	3	3	5	3	5	7	3	4	7	1	5	6	3	3	5	3	5	7	3	4	7	1	5	6	3	3	5	3	5	7	3	4	7	1	5	6	10.8	10.8
P20020-5;P20020-2;P20020-6;P20020-3;P20020-4;P20020;E7ERY9;Q16720-8;Q16720-7;Q16720-6;Q16720-3;Q16720-5;Q16720-2;Q16720-4;Q16720;H0YHH6;A0A0U1RQU3;F8W1V5;H0YDG5;H7BZS8;H7BY13	P20020-5;P20020-2;P20020-6;P20020-3;P20020-4;P20020;E7ERY9	11;11;11;11;11;11;6;3;3;3;3;3;3;3;3;2;2;1;1;1;1	11;11;11;11;11;11;6;3;3;3;3;3;3;3;3;2;2;1;1;1;1	6;6;6;6;6;6;3;0;0;0;0;0;0;0;0;1;1;1;0;0;0	Plasma membrane calcium-transporting ATPase 1;Calcium-transporting ATPase	ATP2B1	sp|P20020-5|AT2B1_HUMAN Isoform E of Plasma membrane calcium-transporting ATPase 1 OS=Homo sapiens GN=ATP2B1;sp|P20020-2|AT2B1_HUMAN Isoform A of Plasma membrane calcium-transporting ATPase 1 OS=Homo sapiens GN=ATP2B1;sp|P20020-6|AT2B1_HUMAN Isoform K of P	21	11	11	6	10	10	9	8	8	10	8	8	8	9	9	10	10	10	9	8	8	10	8	8	8	9	9	10	5	5	5	3	4	5	4	4	4	4	4	5	14.6	14.6
P20264;P20265-3;P20265-2;P20265;P49335;Q03052;U3KQH6;Q01860-2;Q06416;Q01860	P20264;P20265-3;P20265-2;P20265	7;4;4;4;3;3;1;1;1;1	7;4;4;4;3;3;1;1;1;1	7;4;4;4;3;3;1;1;1;1	POU domain, class 3, transcription factor 3;POU domain, class 3, transcription factor 2	POU3F3;POU3F2	sp|P20264|PO3F3_HUMAN POU domain, class 3, transcription factor 3 OS=Homo sapiens GN=POU3F3 PE=2 SV=2;sp|P20265-3|PO3F2_HUMAN Isoform N-OCT 5B of POU domain, class 3, transcription factor 2 OS=Homo sapiens GN=POU3F2;sp|P20265-2|PO3F2_HUMAN Isoform N-OCT 5A	10	7	7	7	7	7	7	5	5	6	5	6	7	5	7	7	7	7	7	5	5	6	5	6	7	5	7	7	7	7	7	5	5	6	5	6	7	5	7	7	21	21
P20336;S4R3Q3	P20336;S4R3Q3	2;1	1;1	1;1	Ras-related protein Rab-3A	RAB3A	sp|P20336|RAB3A_HUMAN Ras-related protein Rab-3A OS=Homo sapiens GN=RAB3A PE=1 SV=1;tr|S4R3Q3|S4R3Q3_HUMAN Ras-related protein Rab-3A OS=Homo sapiens GN=RAB3A PE=1 SV=1	2	2	1	1	1	2	2	2	2	2	2	1	2	2	2	2	1	1	1	1	1	1	1	0	1	1	1	1	1	1	1	1	1	1	1	0	1	1	1	1	10.5	6.8
P20339-2;P20339;F8VWU4;F8VVZ0;F8VUA5;F8VVK3;P61020-2;P61020;F8WCY6;F8WD79;F8VPW9;F8VSF8;F8VWZ7	P20339-2;P20339;F8VWU4;F8VVZ0;F8VUA5;F8VVK3;P61020-2;P61020	4;4;3;3;3;3;3;3;1;1;1;1;1	1;1;0;0;0;0;0;0;0;0;0;0;0	1;1;0;0;0;0;0;0;0;0;0;0;0	Ras-related protein Rab-5A;Ras-related protein Rab-5B	RAB5A;RAB5C;RAB5B	sp|P20339-2|RAB5A_HUMAN Isoform 2 of Ras-related protein Rab-5A OS=Homo sapiens GN=RAB5A;sp|P20339|RAB5A_HUMAN Ras-related protein Rab-5A OS=Homo sapiens GN=RAB5A PE=1 SV=2;tr|F8VWU4|F8VWU4_HUMAN Ras-related protein Rab-5C (Fragment) OS=Homo sapiens GN=RAB	13	4	1	1	4	4	4	4	4	4	4	4	4	4	4	4	1	1	1	1	1	1	1	1	1	1	1	1	1	1	1	1	1	1	1	1	1	1	1	1	22.9	7
Q9NRW1;P20340-2;P20340;C9JB90;F5H3K7;C9J0I2;C9JU14;F5GX61;J3KR73;P20340-3;P20340-4;Q9NRW1-2;Q14964	Q9NRW1;P20340-2;P20340;C9JB90;F5H3K7;C9J0I2;C9JU14;F5GX61;J3KR73;P20340-3;P20340-4;Q9NRW1-2;Q14964	2;2;2;1;1;1;1;1;1;1;1;1;1	2;2;2;1;1;1;1;1;1;1;1;1;1	2;2;2;1;1;1;1;1;1;1;1;1;1	Ras-related protein Rab-6B;Ras-related protein Rab-6A;Ras-related protein Rab-39A	RAB6B;RAB6A;RAB39A	sp|Q9NRW1|RAB6B_HUMAN Ras-related protein Rab-6B OS=Homo sapiens GN=RAB6B PE=1 SV=1;sp|P20340-2|RAB6A_HUMAN Isoform 2 of Ras-related protein Rab-6A OS=Homo sapiens GN=RAB6A;sp|P20340|RAB6A_HUMAN Ras-related protein Rab-6A OS=Homo sapiens GN=RAB6A PE=1 SV=3	13	2	2	2	2	2	2	2	2	2	2	2	2	2	2	2	2	2	2	2	2	2	2	2	2	2	2	2	2	2	2	2	2	2	2	2	2	2	2	2	10.6	10.6
P20645;F5GX30;H0YGT2;H0YGE9;H0YF90;F5GXE0;F5GXU0;F5H883	P20645;F5GX30;H0YGT2	8;5;4;3;3;1;1;1	8;5;4;3;3;1;1;1	8;5;4;3;3;1;1;1	Cation-dependent mannose-6-phosphate receptor	M6PR	sp|P20645|MPRD_HUMAN Cation-dependent mannose-6-phosphate receptor OS=Homo sapiens GN=M6PR PE=1 SV=1;tr|F5GX30|F5GX30_HUMAN Cation-dependent mannose-6-phosphate receptor OS=Homo sapiens GN=M6PR PE=1 SV=2;tr|H0YGT2|H0YGT2_HUMAN Cation-dependent mannose-6-ph	8	8	8	8	7	8	8	8	8	7	8	8	8	8	8	8	7	8	8	8	8	7	8	8	8	8	8	8	7	8	8	8	8	7	8	8	8	8	8	8	33.2	33.2
P20700;E9PBF6;A0A0D9SFE5;A0A0D9SFY5	P20700;E9PBF6;A0A0D9SFE5	40;34;30;13	39;33;30;13	38;33;30;13	Lamin-B1	LMNB1	sp|P20700|LMNB1_HUMAN Lamin-B1 OS=Homo sapiens GN=LMNB1 PE=1 SV=2;tr|E9PBF6|E9PBF6_HUMAN Lamin-B1 OS=Homo sapiens GN=LMNB1 PE=1 SV=1;tr|A0A0D9SFE5|A0A0D9SFE5_HUMAN Lamin B1, isoform CRA_a OS=Homo sapiens GN=LMNB1 PE=1 SV=1	4	40	39	38	31	29	33	39	35	40	38	39	34	3	4	5	30	28	32	38	34	39	37	38	33	2	3	4	29	27	31	37	33	38	36	37	32	2	3	4	67.2	65.9
Q5HY54;Q60FE5;P21333-2;P21333;A0A087WWY3;F8WE98;H0Y5C6;H0Y5F3	Q5HY54;Q60FE5;P21333-2;P21333;A0A087WWY3	41;41;41;41;39;11;3;1	41;41;41;41;39;11;3;1	34;34;34;34;33;6;2;1	Filamin-A	FLNA	tr|Q5HY54|Q5HY54_HUMAN Filamin-A OS=Homo sapiens GN=FLNA PE=1 SV=1;tr|Q60FE5|Q60FE5_HUMAN Filamin A OS=Homo sapiens GN=FLNA PE=1 SV=1;sp|P21333-2|FLNA_HUMAN Isoform 2 of Filamin-A OS=Homo sapiens GN=FLNA;sp|P21333|FLNA_HUMAN Filamin-A OS=Homo sapiens GN=FL	8	41	41	34	34	38	39	38	37	40	37	38	38	24	37	39	34	38	39	38	37	40	37	38	38	24	37	39	28	31	33	32	31	34	31	32	32	20	30	33	22.4	22.4
P21796;C9JI87	P21796;C9JI87	2;1	2;1	2;1	Voltage-dependent anion-selective channel protein 1	VDAC1	sp|P21796|VDAC1_HUMAN Voltage-dependent anion-selective channel protein 1 OS=Homo sapiens GN=VDAC1 PE=1 SV=2;tr|C9JI87|C9JI87_HUMAN Voltage-dependent anion-selective channel protein 1 (Fragment) OS=Homo sapiens GN=VDAC1 PE=1 SV=5	2	2	2	2	2	2	2	2	2	1	2	1	1	1	2	2	2	2	2	2	2	1	2	1	1	1	2	2	2	2	2	2	2	1	2	1	1	1	2	2	8.1	8.1
P21964-2;P21964;E7EMS6;E7EUU8;F8WBW9;H7BZ45	P21964-2;P21964;E7EMS6;E7EUU8	15;15;11;8;6;3	15;15;11;8;6;3	15;15;11;8;6;3	Catechol O-methyltransferase	COMT	sp|P21964-2|COMT_HUMAN Isoform Soluble of Catechol O-methyltransferase OS=Homo sapiens GN=COMT;sp|P21964|COMT_HUMAN Catechol O-methyltransferase OS=Homo sapiens GN=COMT PE=1 SV=2;tr|E7EMS6|E7EMS6_HUMAN Catechol O-methyltransferase (Fragment) OS=Homo sapien	6	15	15	15	13	13	14	13	14	14	12	14	13	14	13	12	13	13	14	13	14	14	12	14	13	14	13	12	13	13	14	13	14	14	12	14	13	14	13	12	84.2	84.2
P21980;P21980-2	P21980;P21980-2	2;1	2;1	2;1	Protein-glutamine gamma-glutamyltransferase 2	TGM2	sp|P21980|TGM2_HUMAN Protein-glutamine gamma-glutamyltransferase 2 OS=Homo sapiens GN=TGM2 PE=1 SV=2;sp|P21980-2|TGM2_HUMAN Isoform 2 of Protein-glutamine gamma-glutamyltransferase 2 OS=Homo sapiens GN=TGM2	2	2	2	2	1	2	1	2	2	2	2	0	2	0	2	2	1	2	1	2	2	2	2	0	2	0	2	2	1	2	1	2	2	2	2	0	2	0	2	2	4.1	4.1
P22670	P22670	5	5	5	MHC class II regulatory factor RFX1	RFX1	sp|P22670|RFX1_HUMAN MHC class II regulatory factor RFX1 OS=Homo sapiens GN=RFX1 PE=1 SV=2	1	5	5	5	4	4	5	4	4	5	4	4	5	4	4	5	4	4	5	4	4	5	4	4	5	4	4	5	4	4	5	4	4	5	4	4	5	4	4	5	6.9	6.9
P23246;P23246-2;H0Y9K7;H0Y9U2	P23246;P23246-2	19;18;7;1	17;16;7;1	17;16;7;1	Splicing factor, proline- and glutamine-rich	SFPQ	sp|P23246|SFPQ_HUMAN Splicing factor, proline- and glutamine-rich OS=Homo sapiens GN=SFPQ PE=1 SV=2;sp|P23246-2|SFPQ_HUMAN Isoform Short of Splicing factor, proline- and glutamine-rich OS=Homo sapiens GN=SFPQ	4	19	17	17	16	17	17	17	17	16	17	16	16	14	17	18	14	15	16	15	15	14	15	14	14	12	15	16	14	15	16	15	15	14	15	14	14	12	15	16	29.3	27.9
P23497;P23497-3;P23497-5;P23497-2;E9PHV6;P23497-6;P23497-7;C9JBL0;H7C4B4	P23497;P23497-3;P23497-5;P23497-2;E9PHV6;P23497-6;P23497-7;C9JBL0	38;35;31;31;28;28;27;21;3	3;0;0;0;0;0;0;0;0	3;0;0;0;0;0;0;0;0	Nuclear autoantigen Sp-100	SP100	sp|P23497|SP100_HUMAN Nuclear autoantigen Sp-100 OS=Homo sapiens GN=SP100 PE=1 SV=3;sp|P23497-3|SP100_HUMAN Isoform Sp100-B of Nuclear autoantigen Sp-100 OS=Homo sapiens GN=SP100;sp|P23497-5|SP100_HUMAN Isoform SpAlt-C of Nuclear autoantigen Sp-100 OS=Homo	9	38	3	3	29	30	31	37	36	37	34	34	34	0	2	2	0	0	2	3	3	3	3	2	3	0	0	0	0	0	2	3	3	3	3	2	3	0	0	0	42.1	5
P23497-4;H0Y4R8	P23497-4	41;7	41;7	6;6	Nuclear autoantigen Sp-100	SP100	sp|P23497-4|SP100_HUMAN Isoform Sp100-C of Nuclear autoantigen Sp-100 OS=Homo sapiens GN=SP100	2	41	41	6	30	31	33	40	39	40	34	34	34	0	2	2	30	31	33	40	39	40	34	34	34	0	2	2	1	1	4	6	6	6	3	2	3	0	0	0	43.5	43.5
P23634-5;P23634-4;P23634-3;P23634-2;P23634-7;P23634-6;P23634-8;P23634	P23634-5;P23634-4;P23634-3;P23634-2;P23634-7;P23634-6;P23634-8;P23634	7;7;7;7;7;7;7;7	2;2;2;2;2;2;2;2	2;2;2;2;2;2;2;2	Plasma membrane calcium-transporting ATPase 4	ATP2B4	sp|P23634-5|AT2B4_HUMAN Isoform ZK of Plasma membrane calcium-transporting ATPase 4 OS=Homo sapiens GN=ATP2B4;sp|P23634-4|AT2B4_HUMAN Isoform XK of Plasma membrane calcium-transporting ATPase 4 OS=Homo sapiens GN=ATP2B4;sp|P23634-3|AT2B4_HUMAN Isoform ZA o	8	7	2	2	6	7	6	7	6	7	4	4	5	7	7	7	1	2	2	2	2	2	0	0	1	2	2	2	1	2	2	2	2	2	0	0	1	2	2	2	9.1	2.6
P24278;G3V351;G3V2K3	P24278	11;2;1	11;2;1	11;2;1	Zinc finger and BTB domain-containing protein 25	ZBTB25	sp|P24278|ZBT25_HUMAN Zinc finger and BTB domain-containing protein 25 OS=Homo sapiens GN=ZBTB25 PE=1 SV=2	3	11	11	11	10	10	10	10	11	11	9	8	7	0	0	0	10	10	10	10	11	11	9	8	7	0	0	0	10	10	10	10	11	11	9	8	7	0	0	0	28	28
Q5QNZ2;P24539	Q5QNZ2;P24539	3;3	3;3	3;3	ATP synthase F(0) complex subunit B1, mitochondrial	ATP5F1	tr|Q5QNZ2|Q5QNZ2_HUMAN ATP synthase F(0) complex subunit B1, mitochondrial OS=Homo sapiens GN=ATP5F1 PE=1 SV=1;sp|P24539|AT5F1_HUMAN ATP synthase F(0) complex subunit B1, mitochondrial OS=Homo sapiens GN=ATP5F1 PE=1 SV=2	2	3	3	3	3	3	3	3	3	3	3	3	3	3	3	3	3	3	3	3	3	3	3	3	3	3	3	3	3	3	3	3	3	3	3	3	3	3	3	3	14.9	14.9
P25490;H0YJV7;H0YJU4;Q96MM3	P25490;H0YJV7	24;17;7;4	24;17;7;4	17;13;7;2	Transcriptional repressor protein YY1	YY1	sp|P25490|TYY1_HUMAN Transcriptional repressor protein YY1 OS=Homo sapiens GN=YY1 PE=1 SV=2;tr|H0YJV7|H0YJV7_HUMAN Transcriptional repressor protein YY1 (Fragment) OS=Homo sapiens GN=YY1 PE=1 SV=1	4	24	24	17	24	22	21	24	21	20	23	22	20	24	24	22	24	22	21	24	21	20	23	22	20	24	24	22	17	15	14	17	14	13	16	15	13	17	17	15	47.3	47.3
P26006;P26006-1;D6R9X8;H0YA49;H0YA32;K7EMU3	P26006;P26006-1	17;15;3;2;1;1	17;15;3;2;1;1	17;15;3;2;1;1	Integrin alpha-3;Integrin alpha-3 heavy chain;Integrin alpha-3 light chain	ITGA3	sp|P26006|ITA3_HUMAN Integrin alpha-3 OS=Homo sapiens GN=ITGA3 PE=1 SV=5;sp|P26006-1|ITA3_HUMAN Isoform 2 of Integrin alpha-3 OS=Homo sapiens GN=ITGA3	6	17	17	17	15	15	16	15	14	16	14	14	15	15	15	15	15	15	16	15	14	16	14	14	15	15	15	15	15	15	16	15	14	16	14	14	15	15	15	15	17.8	17.8
P26373;J3QSB4;P26373-2;H3BTH3;J3KS98	P26373;J3QSB4;P26373-2	8;6;6;2;1	8;6;6;2;1	8;6;6;2;1	60S ribosomal protein L13	RPL13	sp|P26373|RL13_HUMAN 60S ribosomal protein L13 OS=Homo sapiens GN=RPL13 PE=1 SV=4;tr|J3QSB4|J3QSB4_HUMAN 60S ribosomal protein L13 (Fragment) OS=Homo sapiens GN=RPL13 PE=1 SV=1;sp|P26373-2|RL13_HUMAN Isoform 2 of 60S ribosomal protein L13 OS=Homo sapiens G	5	8	8	8	7	6	8	7	6	7	7	7	7	6	8	7	7	6	8	7	6	7	7	7	7	6	8	7	7	6	8	7	6	7	7	7	7	6	8	7	41.2	41.2
P26572;D6RA48;D6RBS3;D6RAK2;D6R9U2;D6RD15;D6RB69;D6RHZ8;D6RF69	P26572	3;1;1;1;1;1;1;1;1	3;1;1;1;1;1;1;1;1	3;1;1;1;1;1;1;1;1	Alpha-1,3-mannosyl-glycoprotein 2-beta-N-acetylglucosaminyltransferase	MGAT1	sp|P26572|MGAT1_HUMAN Alpha-1,3-mannosyl-glycoprotein 2-beta-N-acetylglucosaminyltransferase OS=Homo sapiens GN=MGAT1 PE=1 SV=2	9	3	3	3	3	3	3	3	3	3	3	3	3	2	3	3	3	3	3	3	3	3	3	3	3	2	3	3	3	3	3	3	3	3	3	3	3	2	3	3	9	9
P26639;P26639-2	P26639;P26639-2	2;2	2;2	2;2	Threonine--tRNA ligase, cytoplasmic	TARS	sp|P26639|SYTC_HUMAN Threonine--tRNA ligase, cytoplasmic OS=Homo sapiens GN=TARS PE=1 SV=3;sp|P26639-2|SYTC_HUMAN Isoform 2 of Threonine--tRNA ligase, cytoplasmic OS=Homo sapiens GN=TARS	2	2	2	2	1	0	0	0	0	1	1	2	2	0	0	2	1	0	0	0	0	1	1	2	2	0	0	2	1	0	0	0	0	1	1	2	2	0	0	2	3.7	3.7
P26641;P26641-2	P26641;P26641-2	13;12	13;12	13;12	Elongation factor 1-gamma	EEF1G	sp|P26641|EF1G_HUMAN Elongation factor 1-gamma OS=Homo sapiens GN=EEF1G PE=1 SV=3;sp|P26641-2|EF1G_HUMAN Isoform 2 of Elongation factor 1-gamma OS=Homo sapiens GN=EEF1G	2	13	13	13	12	9	11	9	11	12	12	12	11	10	9	12	12	9	11	9	11	12	12	12	11	10	9	12	12	9	11	9	11	12	12	12	11	10	9	12	45.1	45.1
P27105;P27105-2;F8VSL7	P27105	11;5;4	11;5;4	11;5;4	Erythrocyte band 7 integral membrane protein	STOM	sp|P27105|STOM_HUMAN Erythrocyte band 7 integral membrane protein OS=Homo sapiens GN=STOM PE=1 SV=3	3	11	11	11	11	11	11	11	10	10	10	10	9	11	10	11	11	11	11	11	10	10	10	10	9	11	10	11	11	11	11	11	10	10	10	10	9	11	10	11	56.2	56.2
P27449	P27449	1	1	1	V-type proton ATPase 16 kDa proteolipid subunit	ATP6V0C	sp|P27449|VATL_HUMAN V-type proton ATPase 16 kDa proteolipid subunit OS=Homo sapiens GN=ATP6V0C PE=1 SV=1	1	1	1	1	0	0	0	0	0	1	0	0	0	0	0	0	0	0	0	0	0	1	0	0	0	0	0	0	0	0	0	0	0	1	0	0	0	0	0	0	11.6	11.6
P27824;P27824-2;P27824-3;H0Y9Q7;D6RB85;D6RDP7;D6RGY2;D6RAU8;D6RFL1;H0Y9H1;D6RAQ8;D6RHJ3;D6RD16	P27824;P27824-2;P27824-3	30;30;24;10;8;8;7;6;5;5;4;1;1	30;30;24;10;8;8;7;6;5;5;4;1;1	30;30;24;10;8;8;7;6;5;5;4;1;1	Calnexin	CANX	sp|P27824|CALX_HUMAN Calnexin OS=Homo sapiens GN=CANX PE=1 SV=2;sp|P27824-2|CALX_HUMAN Isoform 2 of Calnexin OS=Homo sapiens GN=CANX;sp|P27824-3|CALX_HUMAN Isoform 3 of Calnexin OS=Homo sapiens GN=CANX	13	30	30	30	29	29	29	29	27	28	29	29	29	30	30	29	29	29	29	29	27	28	29	29	29	30	30	29	29	29	29	29	27	28	29	29	29	30	30	29	47.6	47.6
P28288;P28288-2;P28288-3	P28288;P28288-2	27;22;5	27;22;5	27;22;5	ATP-binding cassette sub-family D member 3	ABCD3	sp|P28288|ABCD3_HUMAN ATP-binding cassette sub-family D member 3 OS=Homo sapiens GN=ABCD3 PE=1 SV=1;sp|P28288-2|ABCD3_HUMAN Isoform 2 of ATP-binding cassette sub-family D member 3 OS=Homo sapiens GN=ABCD3	3	27	27	27	25	25	24	22	22	23	25	26	23	25	26	24	25	25	24	22	22	23	25	26	23	25	26	24	25	25	24	22	22	23	25	26	23	25	26	24	44.2	44.2
P28328;E5RIW9	P28328;E5RIW9	3;2	3;2	3;2	Peroxisome biogenesis factor 2	PEX2	sp|P28328|PEX2_HUMAN Peroxisome biogenesis factor 2 OS=Homo sapiens GN=PEX2 PE=1 SV=2;tr|E5RIW9|E5RIW9_HUMAN Peroxisome biogenesis factor 2 (Fragment) OS=Homo sapiens GN=PEX2 PE=1 SV=7	2	3	3	3	3	3	3	1	2	3	2	3	2	3	3	3	3	3	3	1	2	3	2	3	2	3	3	3	3	3	3	1	2	3	2	3	2	3	3	3	11.1	11.1
P28698-2;P28698	P28698-2;P28698	5;5	5;5	5;5	Myeloid zinc finger 1	MZF1	sp|P28698-2|MZF1_HUMAN Isoform MZF1B-C of Myeloid zinc finger 1 OS=Homo sapiens GN=MZF1;sp|P28698|MZF1_HUMAN Myeloid zinc finger 1 OS=Homo sapiens GN=MZF1 PE=1 SV=3	2	5	5	5	2	3	4	5	5	5	5	5	4	0	1	0	2	3	4	5	5	5	5	5	4	0	1	0	2	3	4	5	5	5	5	5	4	0	1	0	13.6	13.6
P29317;P29317-2	P29317	4;1	3;1	3;1	Ephrin type-A receptor 2	EPHA2	sp|P29317|EPHA2_HUMAN Ephrin type-A receptor 2 OS=Homo sapiens GN=EPHA2 PE=1 SV=2	2	4	3	3	3	3	3	3	2	3	2	2	2	1	2	2	2	2	2	2	2	3	2	2	2	0	1	1	2	2	2	2	2	3	2	2	2	0	1	1	4.5	3.7
P29323-2;P29323-3;P29323;B1AKC9;Q6NVW1;P54762-5;P54762;Q15375-2;Q15375-4;Q15375;J3KR66;Q5JY90;U3NG26;F8W9W0;C9JXA2;F8VP57;B7ZKW7;B7ZKJ3;A0A0B4J1T8;Q9UF33-2;Q9UF33-3;Q06187;P54756-3;P29320;P29322;P54756-2;Q9UF33;P54756	P29323-2;P29323-3;P29323;B1AKC9	19;19;19;17;7;3;3;2;2;2;1;1;1;1;1;1;1;1;1;1;1;1;1;1;1;1;1;1	19;19;19;17;7;3;3;2;2;2;1;1;1;1;1;1;1;1;1;1;1;1;1;1;1;1;1;1	18;18;18;16;7;2;2;1;1;1;0;0;0;0;0;0;0;0;0;0;0;0;0;0;0;0;0;0	Ephrin type-B receptor 2;Receptor protein-tyrosine kinase	EPHB2	sp|P29323-2|EPHB2_HUMAN Isoform 2 of Ephrin type-B receptor 2 OS=Homo sapiens GN=EPHB2;sp|P29323-3|EPHB2_HUMAN Isoform 3 of Ephrin type-B receptor 2 OS=Homo sapiens GN=EPHB2;sp|P29323|EPHB2_HUMAN Ephrin type-B receptor 2 OS=Homo sapiens GN=EPHB2 PE=1 SV=5;	28	19	19	18	18	18	19	18	17	18	15	16	15	16	18	18	18	18	19	18	17	18	15	16	15	16	18	18	17	17	18	17	17	18	15	16	15	15	17	17	24	24
P29374-3;P29374-2;P29374;H7C485;C9J1W3;F8WAR5;C9JIF4	P29374-3;P29374-2;P29374;H7C485	27;27;27;16;8;1;1	27;27;27;16;8;1;1	26;26;26;15;8;1;1	AT-rich interactive domain-containing protein 4A	ARID4A	sp|P29374-3|ARI4A_HUMAN Isoform III of AT-rich interactive domain-containing protein 4A OS=Homo sapiens GN=ARID4A;sp|P29374-2|ARI4A_HUMAN Isoform II of AT-rich interactive domain-containing protein 4A OS=Homo sapiens GN=ARID4A;sp|P29374|ARI4A_HUMAN AT-rich	7	27	27	26	18	21	26	6	4	10	24	25	25	0	1	0	18	21	26	6	4	10	24	25	25	0	1	0	17	20	25	5	4	9	23	24	24	0	1	0	27.5	27.5
P29590	P29590	63	63	0	Protein PML	PML	sp|P29590|PML_HUMAN Protein PML OS=Homo sapiens GN=PML PE=1 SV=3	1	63	63	0	54	56	59	61	58	56	60	58	60	2	6	17	54	56	59	61	58	56	60	58	60	2	6	17	0	0	0	0	0	0	0	0	0	0	0	0	68.9	68.9
P29590-11	P29590-11	59	2	0	Protein PML	PML	sp|P29590-11|PML_HUMAN Isoform PML-11 of Protein PML OS=Homo sapiens GN=PML	1	59	2	0	51	51	56	57	55	52	57	54	56	2	5	16	2	1	2	2	2	2	2	2	2	0	0	0	0	0	0	0	0	0	0	0	0	0	0	0	67.3	3.4
P29590-2	P29590-2	49	2	2	Protein PML	PML	sp|P29590-2|PML_HUMAN Isoform PML-5 of Protein PML OS=Homo sapiens GN=PML	1	49	2	2	42	44	45	47	45	43	46	45	46	1	5	14	2	2	2	2	2	2	2	2	2	0	0	0	2	2	2	2	2	2	2	2	2	0	0	0	71.4	3.3
P29590-5;P29590-9;P29590-4;P29590-14;P29590-10;H3BT29;H3BVD2;H3BRN3	P29590-5;P29590-9;P29590-4;P29590-14;P29590-10;H3BT29	49;47;46;38;38;28;16;2	1;0;0;0;0;0;0;0	0;0;0;0;0;0;0;0	Protein PML	PML	sp|P29590-5|PML_HUMAN Isoform PML-4 of Protein PML OS=Homo sapiens GN=PML;sp|P29590-9|PML_HUMAN Isoform PML-3 of Protein PML OS=Homo sapiens GN=PML;sp|P29590-4|PML_HUMAN Isoform PML-6 of Protein PML OS=Homo sapiens GN=PML;sp|P29590-14|PML_HUMAN Isoform PML	8	49	1	0	42	44	45	47	45	43	46	45	46	1	5	15	1	1	1	1	1	1	1	1	1	0	0	0	0	0	0	0	0	0	0	0	0	0	0	0	71.9	2.7
P29590-8;P29590-3	P29590-8;P29590-3	50;49	3;2	0;0	Protein PML	PML	sp|P29590-8|PML_HUMAN Isoform PML-2 of Protein PML OS=Homo sapiens GN=PML;sp|P29590-3|PML_HUMAN Isoform PML-8 of Protein PML OS=Homo sapiens GN=PML	2	50	3	0	43	45	46	48	46	44	47	46	47	1	6	14	3	3	3	3	3	3	3	3	3	0	1	0	0	0	0	0	0	0	0	0	0	0	0	0	56.8	6.6
P30414;A0A087WYW3;C9JMM5;A8K7K2	P30414;A0A087WYW3	35;22;5;5	35;22;5;5	35;22;5;5	NK-tumor recognition protein;Putative peptidyl-prolyl cis-trans isomerase	NKTR	sp|P30414|NKTR_HUMAN NK-tumor recognition protein OS=Homo sapiens GN=NKTR PE=1 SV=2;tr|A0A087WYW3|A0A087WYW3_HUMAN NK-tumor recognition protein OS=Homo sapiens GN=NKTR PE=1 SV=1	4	35	35	35	26	29	31	35	32	34	35	34	33	0	1	2	26	29	31	35	32	34	35	34	33	0	1	2	26	29	31	35	32	34	35	34	33	0	1	2	28.6	28.6
P30481	P30481	12	9	3	HLA class I histocompatibility antigen, B-44 alpha chain	HLA-B	sp|P30481|1B44_HUMAN HLA class I histocompatibility antigen, B-44 alpha chain OS=Homo sapiens GN=HLA-B PE=1 SV=1	1	12	9	3	11	11	12	12	12	12	12	12	12	11	12	12	8	9	9	9	9	9	9	9	9	9	9	9	3	3	3	3	3	3	3	3	3	3	3	3	45.9	34.3
P30505;A0A0G2JIF0;A0A0G2JH50;A2BF26;Q9TNN7	P30505;A0A0G2JIF0;A0A0G2JH50;A2BF26;Q9TNN7	12;11;11;11;11	9;8;8;8;8	0;0;0;0;0	HLA class I histocompatibility antigen, Cw-8 alpha chain;HLA class I histocompatibility antigen, Cw-5 alpha chain	HLA-C	sp|P30505|1C08_HUMAN HLA class I histocompatibility antigen, Cw-8 alpha chain OS=Homo sapiens GN=HLA-C PE=1 SV=1;tr|A0A0G2JIF0|A0A0G2JIF0_HUMAN HLA class I histocompatibility antigen, Cw-6 alpha chain OS=Homo sapiens GN=HLA-C PE=1 SV=1;tr|A0A0G2JH50|A0A0G2	5	12	9	0	11	12	12	11	11	11	11	11	9	10	12	10	8	9	9	8	8	8	8	8	6	7	9	7	0	0	0	0	0	0	0	0	0	0	0	0	41.5	31.4
P30530-2;P30530;M0R0W6;H7C3L9;A0A087WZQ5;E9PHX8;Q12866	P30530-2;P30530;M0R0W6	10;10;8;2;2;2;2	10;10;8;2;2;2;2	10;10;8;2;2;2;2	Tyrosine-protein kinase receptor UFO;Receptor protein-tyrosine kinase	AXL	sp|P30530-2|UFO_HUMAN Isoform Short of Tyrosine-protein kinase receptor UFO OS=Homo sapiens GN=AXL;sp|P30530|UFO_HUMAN Tyrosine-protein kinase receptor UFO OS=Homo sapiens GN=AXL PE=1 SV=3;tr|M0R0W6|M0R0W6_HUMAN Tyrosine-protein kinase receptor UFO OS=Homo	7	10	10	10	9	10	10	8	9	10	8	8	5	8	9	10	9	10	10	8	9	10	8	8	5	8	9	10	9	10	10	8	9	10	8	8	5	8	9	10	12.9	12.9
P30533;D6REW6	P30533	24;2	24;2	24;2	Alpha-2-macroglobulin receptor-associated protein	LRPAP1	sp|P30533|AMRP_HUMAN Alpha-2-macroglobulin receptor-associated protein OS=Homo sapiens GN=LRPAP1 PE=1 SV=1	2	24	24	24	23	24	22	22	19	22	22	21	20	20	23	22	23	24	22	22	19	22	22	21	20	20	23	22	23	24	22	22	19	22	22	21	20	20	23	22	58.3	58.3
P30825;Q5JR49	P30825;Q5JR49	2;1	2;1	2;1	High affinity cationic amino acid transporter 1	SLC7A1	sp|P30825|CTR1_HUMAN High affinity cationic amino acid transporter 1 OS=Homo sapiens GN=SLC7A1 PE=1 SV=1;tr|Q5JR49|Q5JR49_HUMAN High affinity cationic amino acid transporter 1 (Fragment) OS=Homo sapiens GN=SLC7A1 PE=1 SV=1	2	2	2	2	2	2	1	1	0	2	1	2	2	1	2	2	2	2	1	1	0	2	1	2	2	1	2	2	2	2	1	1	0	2	1	2	2	1	2	2	3	3
P31151;Q86SG5	P31151	6;2	6;2	6;2	Protein S100-A7	S100A7	sp|P31151|S10A7_HUMAN Protein S100-A7 OS=Homo sapiens GN=S100A7 PE=1 SV=4	2	6	6	6	3	6	4	5	5	4	4	3	6	2	5	5	3	6	4	5	5	4	4	3	6	2	5	5	3	6	4	5	5	4	4	3	6	2	5	5	54.5	54.5
P31944	P31944	13	13	13	Caspase-14;Caspase-14 subunit p17, mature form;Caspase-14 subunit p10, mature form;Caspase-14 subunit p20, intermediate form;Caspase-14 subunit p8, intermediate form	CASP14	sp|P31944|CASPE_HUMAN Caspase-14 OS=Homo sapiens GN=CASP14 PE=1 SV=2	1	13	13	13	10	13	1	6	1	7	3	0	3	5	0	6	10	13	1	6	1	7	3	0	3	5	0	6	10	13	1	6	1	7	3	0	3	5	0	6	44.2	44.2
P32004-3;P32004-2;P32004;H0Y5C3	P32004-3;P32004-2;P32004	9;9;9;1	9;9;9;1	9;9;9;1	Neural cell adhesion molecule L1	L1CAM	sp|P32004-3|L1CAM_HUMAN Isoform 3 of Neural cell adhesion molecule L1 OS=Homo sapiens GN=L1CAM;sp|P32004-2|L1CAM_HUMAN Isoform 2 of Neural cell adhesion molecule L1 OS=Homo sapiens GN=L1CAM;sp|P32004|L1CAM_HUMAN Neural cell adhesion molecule L1 OS=Homo sap	4	9	9	9	9	8	9	9	9	9	7	7	5	9	8	9	9	8	9	9	9	9	7	7	5	9	8	9	9	8	9	9	9	9	7	7	5	9	8	9	10.2	10.2
P32242;G3V3J3;G3V3P9;P32243;P32243-2;O43186	P32242;G3V3J3;G3V3P9;P32243;P32243-2	6;3;3;3;3;1	6;3;3;3;3;1	6;3;3;3;3;1	Homeobox protein OTX1;Homeobox protein OTX2	OTX1;OTX2	sp|P32242|OTX1_HUMAN Homeobox protein OTX1 OS=Homo sapiens GN=OTX1 PE=1 SV=1;tr|G3V3J3|G3V3J3_HUMAN Homeobox protein OTX2 (Fragment) OS=Homo sapiens GN=OTX2 PE=1 SV=1;tr|G3V3P9|G3V3P9_HUMAN Homeobox protein OTX2 (Fragment) OS=Homo sapiens GN=OTX2 PE=1 SV=7	6	6	6	6	6	5	6	6	6	6	6	6	6	6	6	6	6	5	6	6	6	6	6	6	6	6	6	6	6	5	6	6	6	6	6	6	6	6	6	6	16.4	16.4
P32970;P32970-2;M0QZW2	P32970;P32970-2	4;3;1	4;3;1	4;3;1	CD70 antigen	CD70	sp|P32970|CD70_HUMAN CD70 antigen OS=Homo sapiens GN=CD70 PE=1 SV=2;sp|P32970-2|CD70_HUMAN Isoform 2 of CD70 antigen OS=Homo sapiens GN=CD70	3	4	4	4	4	4	4	4	4	4	1	1	1	4	4	4	4	4	4	4	4	4	1	1	1	4	4	4	4	4	4	4	4	4	1	1	1	4	4	4	23.3	23.3
P33897;Q9UBJ2	P33897	6;1	6;1	6;1	ATP-binding cassette sub-family D member 1	ABCD1	sp|P33897|ABCD1_HUMAN ATP-binding cassette sub-family D member 1 OS=Homo sapiens GN=ABCD1 PE=1 SV=2	2	6	6	6	5	5	6	4	5	6	5	3	6	5	6	5	5	5	6	4	5	6	5	3	6	5	6	5	5	5	6	4	5	6	5	3	6	5	6	5	13.7	13.7
P33908;P33908-2	P33908;P33908-2	12;7	12;7	11;7	Mannosyl-oligosaccharide 1,2-alpha-mannosidase IA	MAN1A1	sp|P33908|MA1A1_HUMAN Mannosyl-oligosaccharide 1,2-alpha-mannosidase IA OS=Homo sapiens GN=MAN1A1 PE=1 SV=3;sp|P33908-2|MA1A1_HUMAN Isoform 2 of Mannosyl-oligosaccharide 1,2-alpha-mannosidase IA OS=Homo sapiens GN=MAN1A1	2	12	12	11	11	11	12	8	8	7	8	7	8	9	12	12	11	11	12	8	8	7	8	7	8	9	12	12	10	10	11	7	7	6	7	6	7	8	11	11	30	30
P35052;H7BZL4;H7C410;H7C024	P35052;H7BZL4;H7C410	3;2;2;1	3;2;2;1	3;2;2;1	Glypican-1;Secreted glypican-1	GPC1	sp|P35052|GPC1_HUMAN Glypican-1 OS=Homo sapiens GN=GPC1 PE=1 SV=2;tr|H7BZL4|H7BZL4_HUMAN Glypican-1 (Fragment) OS=Homo sapiens GN=GPC1 PE=1 SV=1;tr|H7C410|H7C410_HUMAN Glypican-1 OS=Homo sapiens GN=GPC1 PE=1 SV=2	4	3	3	3	2	3	3	2	2	3	2	2	2	2	3	3	2	3	3	2	2	3	2	2	2	2	3	3	2	3	3	2	2	3	2	2	2	2	3	3	9	9
P35579;P35579-2;Q5BKV1;B1AH99;B1PS43;P35749-4;P35749-3;P35749;P35580;P35749-2;P35580-5;P35580-2;P35580-3;P35580-4	P35579	8;3;2;1;1;1;1;1;1;1;1;1;1;1	8;3;2;1;1;1;1;1;1;1;1;1;1;1	8;3;2;1;1;1;1;1;1;1;1;1;1;1	Myosin-9	MYH9	sp|P35579|MYH9_HUMAN Myosin-9 OS=Homo sapiens GN=MYH9 PE=1 SV=4	14	8	8	8	2	2	6	6	5	6	7	6	8	0	5	7	2	2	6	6	5	6	7	6	8	0	5	7	2	2	6	6	5	6	7	6	8	0	5	7	6.1	6.1
P35610;B1APM4;P35610-3;P35610-2	P35610;B1APM4;P35610-3;P35610-2	8;5;5;5	8;5;5;5	8;5;5;5	Sterol O-acyltransferase 1	SOAT1	sp|P35610|SOAT1_HUMAN Sterol O-acyltransferase 1 OS=Homo sapiens GN=SOAT1 PE=1 SV=3;tr|B1APM4|B1APM4_HUMAN Sterol O-acyltransferase 1 (Fragment) OS=Homo sapiens GN=SOAT1 PE=1 SV=1;sp|P35610-3|SOAT1_HUMAN Isoform 3 of Sterol O-acyltransferase 1 OS=Homo sapi	4	8	8	8	7	7	8	7	6	8	7	7	7	7	8	7	7	7	8	7	6	8	7	7	7	7	8	7	7	7	8	7	6	8	7	7	7	7	8	7	20.4	20.4
P36578;H3BM89;H3BU31;H3BTP7	P36578;H3BM89;H3BU31	8;5;4;3	8;5;4;3	8;5;4;3	60S ribosomal protein L4	RPL4	sp|P36578|RL4_HUMAN 60S ribosomal protein L4 OS=Homo sapiens GN=RPL4 PE=1 SV=5;tr|H3BM89|H3BM89_HUMAN 60S ribosomal protein L4 OS=Homo sapiens GN=RPL4 PE=1 SV=1;tr|H3BU31|H3BU31_HUMAN 60S ribosomal protein L4 (Fragment) OS=Homo sapiens GN=RPL4 PE=1 SV=1	4	8	8	8	7	6	8	8	7	7	8	7	7	4	7	7	7	6	8	8	7	7	8	7	7	4	7	7	7	6	8	8	7	7	8	7	7	4	7	7	28.1	28.1
P37268;E9PNM1;P37268-2;P37268-3;P37268-5;P37268-4;E9PJG4;E9PS69;E9PQ90;E9PNJ2;E9PSH1	P37268;E9PNM1;P37268-2;P37268-3;P37268-5;P37268-4	25;24;21;19;19;18;9;8;1;1;1	25;24;21;19;19;18;9;8;1;1;1	25;24;21;19;19;18;9;8;1;1;1	Squalene synthase	FDFT1	sp|P37268|FDFT_HUMAN Squalene synthase OS=Homo sapiens GN=FDFT1 PE=1 SV=1;tr|E9PNM1|E9PNM1_HUMAN Squalene synthase OS=Homo sapiens GN=FDFT1 PE=1 SV=1;sp|P37268-2|FDFT_HUMAN Isoform 2 of Squalene synthase OS=Homo sapiens GN=FDFT1;sp|P37268-3|FDFT_HUMAN Isof	11	25	25	25	25	25	25	22	23	24	25	23	23	25	25	25	25	25	25	22	23	24	25	23	23	25	25	25	25	25	25	22	23	24	25	23	23	25	25	25	59.7	59.7
P37275-3;P37275-4;P37275-5;P37275;P37275-2;H0YMD3;H0YMN2;H0YND9;A0JP08;O60315-2;O60315;F6TDF5;U3KQ51;E7ESP8;E7EUW9	P37275-3;P37275-4;P37275-5;P37275;P37275-2	8;8;8;8;8;2;2;2;2;2;2;1;1;1;1	8;8;8;8;8;2;2;2;2;2;2;1;1;1;1	8;8;8;8;8;2;2;2;2;2;2;1;1;1;1	Zinc finger E-box-binding homeobox 1	ZEB1	sp|P37275-3|ZEB1_HUMAN Isoform 3 of Zinc finger E-box-binding homeobox 1 OS=Homo sapiens GN=ZEB1;sp|P37275-4|ZEB1_HUMAN Isoform 4 of Zinc finger E-box-binding homeobox 1 OS=Homo sapiens GN=ZEB1;sp|P37275-5|ZEB1_HUMAN Isoform 5 of Zinc finger E-box-binding	15	8	8	8	5	5	8	6	7	8	5	6	5	0	0	0	5	5	8	6	7	8	5	6	5	0	0	0	5	5	8	6	7	8	5	6	5	0	0	0	10.9	10.9
P38398;P38398-7;P38398-4;P38398-8;Q5YLB2;A0A0U1RRA9;E7EWN5;E9PH68;P38398-6;P38398-5;P38398-3;E7EUM2;Q3B891;B7ZA85;A0A0A0MSN1;H0Y8B8;K7EPC7;H0Y8D8;C9IZW4;E7EQW4;E7ENB7;C6YB45;H0Y850;H0Y881;E9PC22;P38398-2;G1UI37	P38398;P38398-7;P38398-4;P38398-8;Q5YLB2;A0A0U1RRA9	57;57;55;54;45;29;21;20;20;20;20;17;16;14;13;11;10;8;7;7;4;4;4;4;3;3;2	57;57;55;54;45;29;21;20;20;20;20;17;16;14;13;11;10;8;7;7;4;4;4;4;3;3;2	57;57;55;54;45;29;21;20;20;20;20;17;16;14;13;11;10;8;7;7;4;4;4;4;3;3;2	Breast cancer type 1 susceptibility protein	BRCA1	sp|P38398|BRCA1_HUMAN Breast cancer type 1 susceptibility protein OS=Homo sapiens GN=BRCA1 PE=1 SV=2;sp|P38398-7|BRCA1_HUMAN Isoform 7 of Breast cancer type 1 susceptibility protein OS=Homo sapiens GN=BRCA1;sp|P38398-4|BRCA1_HUMAN Isoform 4 of Breast cance	27	57	57	57	10	8	11	57	56	57	55	56	57	2	2	4	10	8	11	57	56	57	55	56	57	2	2	4	10	8	11	57	56	57	55	56	57	2	2	4	37.8	37.8
P38432	P38432	8	8	8	Coilin	COIL	sp|P38432|COIL_HUMAN Coilin OS=Homo sapiens GN=COIL PE=1 SV=1	1	8	8	8	4	4	8	8	7	8	8	8	8	0	0	1	4	4	8	8	7	8	8	8	8	0	0	1	4	4	8	8	7	8	8	8	8	0	0	1	19.8	19.8
P38435-2;P38435	P38435-2;P38435	3;3	3;3	3;3	Vitamin K-dependent gamma-carboxylase	GGCX	sp|P38435-2|VKGC_HUMAN Isoform 2 of Vitamin K-dependent gamma-carboxylase OS=Homo sapiens GN=GGCX;sp|P38435|VKGC_HUMAN Vitamin K-dependent gamma-carboxylase OS=Homo sapiens GN=GGCX PE=1 SV=2	2	3	3	3	1	2	3	0	1	1	1	1	0	2	2	3	1	2	3	0	1	1	1	1	0	2	2	3	1	2	3	0	1	1	1	1	0	2	2	3	4.6	4.6
P38919;I3L3H2;C9JUF0;J3KT04;J3KS93;J3QQP0;E9PBH4;F8WE11;E7EMV8;J3KSN7;J3QKZ9;J3QLN6;J3KS25;J3QR64;J3KTB5;J3QL43;J3QS69;J3KT12;E7EQG2;P60842-2;P60842;Q14240;Q14240-2	P38919	9;3;1;1;1;1;1;1;1;1;1;1;1;1;1;1;1;1;1;1;1;1;1	9;3;1;1;1;1;1;1;1;1;1;1;1;1;1;1;1;1;1;1;1;1;1	9;3;1;1;1;1;1;1;1;1;1;1;1;1;1;1;1;1;1;1;1;1;1	Eukaryotic initiation factor 4A-III;Eukaryotic initiation factor 4A-III, N-terminally processed	EIF4A3	sp|P38919|IF4A3_HUMAN Eukaryotic initiation factor 4A-III OS=Homo sapiens GN=EIF4A3 PE=1 SV=4	23	9	9	9	8	9	9	6	5	6	6	8	6	0	1	0	8	9	9	6	5	6	6	8	6	0	1	0	8	9	9	6	5	6	6	8	6	0	1	0	26.3	26.3
P39023;H7C422;F8WCR1;H7C3M2;G5E9G0;B5MCW2;Q92901	P39023;H7C422;F8WCR1;H7C3M2;G5E9G0	8;6;5;5;4;3;2	8;6;5;5;4;3;2	8;6;5;5;4;3;2	60S ribosomal protein L3	RPL3	sp|P39023|RL3_HUMAN 60S ribosomal protein L3 OS=Homo sapiens GN=RPL3 PE=1 SV=2;tr|H7C422|H7C422_HUMAN 60S ribosomal protein L3 (Fragment) OS=Homo sapiens GN=RPL3 PE=1 SV=1;tr|F8WCR1|F8WCR1_HUMAN 60S ribosomal protein L3 OS=Homo sapiens GN=RPL3 PE=1 SV=1;tr	7	8	8	8	6	6	8	6	7	7	7	7	8	5	5	6	6	6	8	6	7	7	7	7	8	5	5	6	6	6	8	6	7	7	7	7	8	5	5	6	18.6	18.6
P41212;H0YG25	P41212	17;6	17;6	17;6	Transcription factor ETV6	ETV6	sp|P41212|ETV6_HUMAN Transcription factor ETV6 OS=Homo sapiens GN=ETV6 PE=1 SV=1	2	17	17	17	16	15	17	17	16	16	17	16	16	0	0	1	16	15	17	17	16	16	17	16	16	0	0	1	16	15	17	17	16	16	17	16	16	0	0	1	43.6	43.6
P41229-2;P41229-5;P41229;Q9BY66-2;Q9BY66;Q9BY66-3;C9JGA3;P41229-4;P41229-3	P41229-2;P41229-5;P41229;Q9BY66-2;Q9BY66;Q9BY66-3	5;5;5;3;3;3;2;2;2	2;2;2;1;1;1;1;1;1	2;2;2;1;1;1;1;1;1	Lysine-specific demethylase 5C;Lysine-specific demethylase 5D	KDM5C;KDM5D	sp|P41229-2|KDM5C_HUMAN Isoform 2 of Lysine-specific demethylase 5C OS=Homo sapiens GN=KDM5C;sp|P41229-5|KDM5C_HUMAN Isoform 5 of Lysine-specific demethylase 5C OS=Homo sapiens GN=KDM5C;sp|P41229|KDM5C_HUMAN Lysine-specific demethylase 5C OS=Homo sapiens G	9	5	2	2	3	4	5	3	2	2	2	4	3	0	0	1	0	1	2	0	0	0	0	1	0	0	0	0	0	1	2	0	0	0	0	1	0	0	0	0	3.2	1.5
P41252;J3KR24;A0A0A0MSX9;Q5TCD1;Q5TCC6	P41252;J3KR24;A0A0A0MSX9	34;33;32;5;3	34;33;32;5;3	34;33;32;5;3	Isoleucine--tRNA ligase, cytoplasmic	IARS	sp|P41252|SYIC_HUMAN Isoleucine--tRNA ligase, cytoplasmic OS=Homo sapiens GN=IARS PE=1 SV=2;tr|J3KR24|J3KR24_HUMAN Isoleucine--tRNA ligase, cytoplasmic OS=Homo sapiens GN=IARS PE=1 SV=1;tr|A0A0A0MSX9|A0A0A0MSX9_HUMAN Isoleucine--tRNA ligase, cytoplasmic OS	5	34	34	34	28	29	34	25	32	29	31	31	32	28	32	34	28	29	34	25	32	29	31	31	32	28	32	34	28	29	34	25	32	29	31	31	32	28	32	34	34.7	34.7
P42167;G5E972;P42167-2;P42167-3;P42166;H0YJH7	P42167;G5E972;P42167-2;P42167-3;P42166;H0YJH7	21;18;16;12;12;11	21;18;16;12;12;11	21;18;16;12;12;11	Lamina-associated polypeptide 2, isoforms beta/gamma;Thymopoietin;Thymopentin;Lamina-associated polypeptide 2, isoform alpha;Thymopoietin;Thymopentin	TMPO	sp|P42167|LAP2B_HUMAN Lamina-associated polypeptide 2, isoforms beta/gamma OS=Homo sapiens GN=TMPO PE=1 SV=2;tr|G5E972|G5E972_HUMAN Lamina-associated polypeptide 2, isoforms beta/gamma OS=Homo sapiens GN=TMPO PE=1 SV=1;sp|P42167-2|LAP2B_HUMAN Isoform Gamma	6	21	21	21	20	19	21	19	20	20	19	20	19	18	19	20	20	19	21	19	20	20	19	20	19	18	19	20	20	19	21	19	20	20	19	20	19	18	19	20	52	52
P42224;J3KPM9;P42224-2;E7EPD2;D2KFR9;E7ENM1;E9PH66;H7BZB5	P42224;J3KPM9;P42224-2	9;8;8;4;4;3;2;1	9;8;8;4;4;3;2;1	9;8;8;4;4;3;2;1	Signal transducer and activator of transcription 1-alpha/beta;Signal transducer and activator of transcription	STAT1	sp|P42224|STAT1_HUMAN Signal transducer and activator of transcription 1-alpha/beta OS=Homo sapiens GN=STAT1 PE=1 SV=2;tr|J3KPM9|J3KPM9_HUMAN Signal transducer and activator of transcription OS=Homo sapiens GN=STAT1 PE=1 SV=1;sp|P42224-2|STAT1_HUMAN Isofor	8	9	9	9	5	7	5	7	5	9	6	5	8	2	5	7	5	7	5	7	5	9	6	5	8	2	5	7	5	7	5	7	5	9	6	5	8	2	5	7	15.9	15.9
P42285;H0YAC4;H0Y8U3;D6REC7	P42285	23;1;1;1	23;1;1;1	23;1;1;1	Superkiller viralicidic activity 2-like 2	SKIV2L2	sp|P42285|SK2L2_HUMAN Superkiller viralicidic activity 2-like 2 OS=Homo sapiens GN=SKIV2L2 PE=1 SV=3	4	23	23	23	14	12	16	21	19	22	20	19	21	3	10	13	14	12	16	21	19	22	20	19	21	3	10	13	14	12	16	21	19	22	20	19	21	3	10	13	27.9	27.9
P42704;B8ZZ38;A0A0C4DG06;C9JCA9;H7C3W8	P42704	22;6;6;4;2	22;6;6;4;2	22;6;6;4;2	Leucine-rich PPR motif-containing protein, mitochondrial	LRPPRC	sp|P42704|LPPRC_HUMAN Leucine-rich PPR motif-containing protein, mitochondrial OS=Homo sapiens GN=LRPPRC PE=1 SV=3	5	22	22	22	18	17	20	18	18	19	18	20	18	12	16	19	18	17	20	18	18	19	18	20	18	12	16	19	18	17	20	18	18	19	18	20	18	12	16	19	20.5	20.5
P43007;P43007-2	P43007;P43007-2	5;3	5;3	5;3	Neutral amino acid transporter A	SLC1A4	sp|P43007|SATT_HUMAN Neutral amino acid transporter A OS=Homo sapiens GN=SLC1A4 PE=1 SV=1;sp|P43007-2|SATT_HUMAN Isoform 2 of Neutral amino acid transporter A OS=Homo sapiens GN=SLC1A4	2	5	5	5	5	5	5	5	5	5	4	5	4	5	5	5	5	5	5	5	5	5	4	5	4	5	5	5	5	5	5	5	5	5	4	5	4	5	5	5	13	13
P43121;P43121-2	P43121;P43121-2	26;14	26;14	26;14	Cell surface glycoprotein MUC18	MCAM	sp|P43121|MUC18_HUMAN Cell surface glycoprotein MUC18 OS=Homo sapiens GN=MCAM PE=1 SV=2;sp|P43121-2|MUC18_HUMAN Isoform 2 of Cell surface glycoprotein MUC18 OS=Homo sapiens GN=MCAM	2	26	26	26	22	23	23	23	21	24	23	21	21	19	22	24	22	23	23	23	21	24	23	21	21	19	22	24	22	23	23	23	21	24	23	21	21	19	22	24	49.2	49.2
P43355;Q3SYA6;Q8TD91-2;A0A0A0MSA3;P43361;A2A368;A8MXT2;O15480	P43355	4;1;1;1;1;1;1;1	3;0;0;0;0;0;0;0	3;0;0;0;0;0;0;0	Melanoma-associated antigen 1	MAGEA1	sp|P43355|MAGA1_HUMAN Melanoma-associated antigen 1 OS=Homo sapiens GN=MAGEA1 PE=1 SV=1	8	4	3	3	2	4	3	3	3	4	4	4	4	2	4	4	1	3	2	2	2	3	3	3	3	2	3	3	1	3	2	2	2	3	3	3	3	2	3	3	12.3	12.3
P43358;P43363;C9JZJ5;C9J9C2;C9JK50;C9JIR1;P43362	P43358;P43363	3;2;1;1;1;1;1	2;1;1;1;1;1;1	2;1;1;1;1;1;1	Melanoma-associated antigen 4;Melanoma-associated antigen 10	MAGEA4;MAGEA10	sp|P43358|MAGA4_HUMAN Melanoma-associated antigen 4 OS=Homo sapiens GN=MAGEA4 PE=1 SV=2;sp|P43363|MAGAA_HUMAN Melanoma-associated antigen 10 OS=Homo sapiens GN=MAGEA10 PE=2 SV=2	7	3	2	2	2	2	3	3	2	1	3	3	2	1	3	2	1	1	2	2	1	0	2	2	1	1	2	1	1	1	2	2	1	0	2	2	1	1	2	1	10.7	8.2
P46060;H0Y4Q3;B0QYT5;B0QYT4;B0QYT6	P46060	29;12;5;5;1	29;12;5;5;1	29;12;5;5;1	Ran GTPase-activating protein 1	RANGAP1	sp|P46060|RAGP1_HUMAN Ran GTPase-activating protein 1 OS=Homo sapiens GN=RANGAP1 PE=1 SV=1	5	29	29	29	28	27	29	27	25	28	26	29	28	1	1	3	28	27	29	27	25	28	26	29	28	1	1	3	28	27	29	27	25	28	26	29	28	1	1	3	54.2	54.2
P46977;P46977-2;A0A0C4DH80;E9PN73;E9PI32;H0YET6	P46977;P46977-2	16;13;3;3;3;3	16;13;3;3;3;3	16;13;3;3;3;3	Dolichyl-diphosphooligosaccharide--protein glycosyltransferase subunit STT3A	STT3A	sp|P46977|STT3A_HUMAN Dolichyl-diphosphooligosaccharide--protein glycosyltransferase subunit STT3A OS=Homo sapiens GN=STT3A PE=1 SV=2;sp|P46977-2|STT3A_HUMAN Isoform 2 of Dolichyl-diphosphooligosaccharide--protein glycosyltransferase subunit STT3A OS=Homo	6	16	16	16	15	16	15	15	14	15	15	16	14	14	16	16	15	16	15	15	14	15	15	16	14	14	16	16	15	16	15	15	14	15	15	16	14	14	16	16	19.1	19.1
P47897;P47897-2;A0A0U1RQM8;A0A0U1RQU2;A0A0U1RRI9;A0A0U1RQE9;A0A0U1RQT0;B4DDN1;A0A0U1RQC3;A0A0U1RRC8;F2Z2V6;A0A0U1RQX5;A0A0U1RQL2;A0A0U1RQQ5;H7C0R3;C9J165	P47897;P47897-2;A0A0U1RQM8;A0A0U1RQU2;A0A0U1RRI9;A0A0U1RQE9;A0A0U1RQT0;B4DDN1	4;3;2;2;2;2;2;2;1;1;1;1;1;1;1;1	4;3;2;2;2;2;2;2;1;1;1;1;1;1;1;1	4;3;2;2;2;2;2;2;1;1;1;1;1;1;1;1	Glutamine--tRNA ligase	QARS	sp|P47897|SYQ_HUMAN Glutamine--tRNA ligase OS=Homo sapiens GN=QARS PE=1 SV=1;sp|P47897-2|SYQ_HUMAN Isoform 2 of Glutamine--tRNA ligase OS=Homo sapiens GN=QARS;tr|A0A0U1RQM8|A0A0U1RQM8_HUMAN Glutamine--tRNA ligase (Fragment) OS=Homo sapiens GN=QARS PE=1 SV=	16	4	4	4	2	4	4	3	4	4	3	3	3	2	4	4	2	4	4	3	4	4	3	3	3	2	4	4	2	4	4	3	4	4	3	3	3	2	4	4	7.4	7.4
P48449;P48449-3;P48449-2;A0A0G2JQD0;C9J315;H7C3A5	P48449;P48449-3;P48449-2;A0A0G2JQD0	26;25;22;18;8;1	26;25;22;18;8;1	26;25;22;18;8;1	Lanosterol synthase	LSS	sp|P48449|ERG7_HUMAN Lanosterol synthase OS=Homo sapiens GN=LSS PE=1 SV=1;sp|P48449-3|ERG7_HUMAN Isoform 3 of Lanosterol synthase OS=Homo sapiens GN=LSS;sp|P48449-2|ERG7_HUMAN Isoform 2 of Lanosterol synthase OS=Homo sapiens GN=LSS;tr|A0A0G2JQD0|A0A0G2JQD0	6	26	26	26	25	23	24	23	21	22	23	23	22	25	23	25	25	23	24	23	21	22	23	23	22	25	23	25	25	23	24	23	21	22	23	23	22	25	23	25	44.3	44.3
P48651-3;P48651-2;P48651	P48651-3;P48651-2;P48651	3;3;3	3;3;3	3;3;3	Phosphatidylserine synthase 1	PTDSS1	sp|P48651-3|PTSS1_HUMAN Isoform 3 of Phosphatidylserine synthase 1 OS=Homo sapiens GN=PTDSS1;sp|P48651-2|PTSS1_HUMAN Isoform 2 of Phosphatidylserine synthase 1 OS=Homo sapiens GN=PTDSS1;sp|P48651|PTSS1_HUMAN Phosphatidylserine synthase 1 OS=Homo sapiens GN	3	3	3	3	2	2	2	1	2	1	2	2	1	3	3	3	2	2	2	1	2	1	2	2	1	3	3	3	2	2	2	1	2	1	2	2	1	3	3	3	15.9	15.9
P48960-2;P48960-3;P48960	P48960-2;P48960-3;P48960	1;1;1	1;1;1	1;1;1	CD97 antigen;CD97 antigen subunit alpha;CD97 antigen subunit beta	CD97	sp|P48960-2|CD97_HUMAN Isoform 2 of CD97 antigen OS=Homo sapiens GN=CD97;sp|P48960-3|CD97_HUMAN Isoform 3 of CD97 antigen OS=Homo sapiens GN=CD97;sp|P48960|CD97_HUMAN CD97 antigen OS=Homo sapiens GN=CD97 PE=1 SV=4	3	1	1	1	1	1	1	1	1	1	1	1	1	1	1	1	1	1	1	1	1	1	1	1	1	1	1	1	1	1	1	1	1	1	1	1	1	1	1	1	2.3	2.3
P49069	P49069	2	2	2	Calcium signal-modulating cyclophilin ligand	CAMLG	sp|P49069|CAMLG_HUMAN Calcium signal-modulating cyclophilin ligand OS=Homo sapiens GN=CAMLG PE=1 SV=1	1	2	2	2	1	2	2	2	2	2	2	2	2	1	2	2	1	2	2	2	2	2	2	2	2	1	2	2	1	2	2	2	2	2	2	2	2	1	2	2	11.8	11.8
P49257	P49257	15	15	15	Protein ERGIC-53	LMAN1	sp|P49257|LMAN1_HUMAN Protein ERGIC-53 OS=Homo sapiens GN=LMAN1 PE=1 SV=2	1	15	15	15	13	14	14	15	13	15	14	13	14	14	14	14	13	14	14	15	13	15	14	13	14	14	14	14	13	14	14	15	13	15	14	13	14	14	14	14	41.8	41.8
P49454	P49454	2	2	2	Centromere protein F	CENPF	sp|P49454|CENPF_HUMAN Centromere protein F OS=Homo sapiens GN=CENPF PE=1 SV=2	1	2	2	2	0	1	1	2	1	1	1	1	1	0	0	0	0	1	1	2	1	1	1	1	1	0	0	0	0	1	1	2	1	1	1	1	1	0	0	0	0.9	0.9
P49639;E7ERT8;P49639-2;P49639-3	P49639	3;1;1;1	3;1;1;1	3;1;1;1	Homeobox protein Hox-A1	HOXA1	sp|P49639|HXA1_HUMAN Homeobox protein Hox-A1 OS=Homo sapiens GN=HOXA1 PE=1 SV=2	4	3	3	3	3	3	2	3	3	2	3	3	3	3	3	3	3	3	2	3	3	2	3	3	3	3	3	3	3	3	2	3	3	2	3	3	3	3	3	3	16.4	16.4
P49711;P49711-2;V9GY73;Q8NI51-11;Q8NI51-6;Q8NI51-5;Q8NI51-10;Q8NI51-2;Q8NI51;Q8NI51-3;Q8NI51-7;F5H2V8;Q8NI51-8	P49711;P49711-2	20;16;2;2;2;2;2;2;2;2;2;1;1	20;16;2;2;2;2;2;2;2;2;2;1;1	20;16;2;2;2;2;2;2;2;2;2;1;1	Transcriptional repressor CTCF	CTCF	sp|P49711|CTCF_HUMAN Transcriptional repressor CTCF OS=Homo sapiens GN=CTCF PE=1 SV=1;sp|P49711-2|CTCF_HUMAN Isoform 2 of Transcriptional repressor CTCF OS=Homo sapiens GN=CTCF	13	20	20	20	16	15	19	19	17	19	19	19	20	8	14	15	16	15	19	19	17	19	19	19	20	8	14	15	16	15	19	19	17	19	19	19	20	8	14	15	23.9	23.9
P49750-4;F8VU51;H0YIQ2;P49750;P49750-3;H0YI23	P49750-4;F8VU51;H0YIQ2;P49750;P49750-3;H0YI23	6;5;5;5;4;3	6;5;5;5;4;3	6;5;5;5;4;3	YLP motif-containing protein 1	YLPM1	sp|P49750-4|YLPM1_HUMAN Isoform 4 of YLP motif-containing protein 1 OS=Homo sapiens GN=YLPM1;tr|F8VU51|F8VU51_HUMAN YLP motif-containing protein 1 OS=Homo sapiens GN=YLPM1 PE=1 SV=1;tr|H0YIQ2|H0YIQ2_HUMAN YLP motif-containing protein 1 (Fragment) OS=Homo s	6	6	6	6	2	2	6	1	0	4	0	6	4	1	1	1	2	2	6	1	0	4	0	6	4	1	1	1	2	2	6	1	0	4	0	6	4	1	1	1	4	4
P49755;G3V2K7	P49755	7;3	7;3	7;3	Transmembrane emp24 domain-containing protein 10	TMED10	sp|P49755|TMEDA_HUMAN Transmembrane emp24 domain-containing protein 10 OS=Homo sapiens GN=TMED10 PE=1 SV=2	2	7	7	7	7	7	7	7	7	7	7	6	6	7	7	7	7	7	7	7	7	7	7	6	6	7	7	7	7	7	7	7	7	7	7	6	6	7	7	7	27.4	27.4
P49756;P49756-2;P49756-3;E9PQU5;H0YE46;E9PSE8;P49756-4	P49756;P49756-2;P49756-3	35;18;18;13;5;3;2	35;18;18;13;5;3;2	35;18;18;13;5;3;2	RNA-binding protein 25	RBM25	sp|P49756|RBM25_HUMAN RNA-binding protein 25 OS=Homo sapiens GN=RBM25 PE=1 SV=3;sp|P49756-2|RBM25_HUMAN Isoform 2 of RNA-binding protein 25 OS=Homo sapiens GN=RBM25;sp|P49756-3|RBM25_HUMAN Isoform 3 of RNA-binding protein 25 OS=Homo sapiens GN=RBM25	7	35	35	35	30	31	35	24	22	29	29	33	32	2	0	0	30	31	35	24	22	29	29	33	32	2	0	0	30	31	35	24	22	29	29	33	32	2	0	0	42.2	42.2
P49759;P49759-3;B8ZZR0;F8WBF5;A0A087WVK0;B7ZL31;A0A087WX74;Q9HAZ1	P49759;P49759-3;B8ZZR0;F8WBF5;A0A087WVK0	5;5;4;4;4;1;1;1	5;5;4;4;4;1;1;1	5;5;4;4;4;1;1;1	Dual specificity protein kinase CLK1	CLK1	sp|P49759|CLK1_HUMAN Dual specificity protein kinase CLK1 OS=Homo sapiens GN=CLK1 PE=1 SV=2;sp|P49759-3|CLK1_HUMAN Isoform 3 of Dual specificity protein kinase CLK1 OS=Homo sapiens GN=CLK1;tr|B8ZZR0|B8ZZR0_HUMAN Dual-specificity protein kinase CLK1 OS=Homo	8	5	5	5	5	5	5	5	5	5	5	5	5	4	5	5	5	5	5	5	5	5	5	5	5	4	5	5	5	5	5	5	5	5	5	5	5	4	5	5	15.3	15.3
P49761-1;P49761;P49761-3;H3BRE4;H3BQG1;H3BNQ5;H3BUL5;H3BVF8;H3BRW2;H3BNC8	P49761-1;P49761;P49761-3	10;10;8;4;4;3;3;3;2;1	10;10;8;4;4;3;3;3;2;1	10;10;8;4;4;3;3;3;2;1	Dual specificity protein kinase CLK3	CLK3	sp|P49761-1|CLK3_HUMAN Isoform 1 of Dual specificity protein kinase CLK3 OS=Homo sapiens GN=CLK3;sp|P49761|CLK3_HUMAN Dual specificity protein kinase CLK3 OS=Homo sapiens GN=CLK3 PE=1 SV=3;sp|P49761-3|CLK3_HUMAN Isoform 3 of Dual specificity protein kinase	10	10	10	10	9	8	7	8	6	8	6	8	6	7	8	10	9	8	7	8	6	8	6	8	6	7	8	10	9	8	7	8	6	8	6	8	6	7	8	10	30.4	30.4
P49768-6;P49768-7;P49768-2;P49768;G3V5B1;G3V3P0;G3V449;G3V2B1;G3V519;G3V4M0;H0YM52;G3V4P4;G3V3Z0;G3V499;G3V2G7;E5RG63;E7ES96;B1AP22;P49768-4;P49768-3;P49768-5;P49810-2;P49810-3;P49810	P49768-6;P49768-7;P49768-2;P49768;G3V5B1;G3V3P0;G3V449;G3V2B1;G3V519;G3V4M0;H0YM52;G3V4P4;G3V3Z0;G3V499;G3V2G7;E5RG63;E7ES96;B1AP22;P49768-4;P49768-3;P49768-5;P49810-2;P49810-3;P49810	2;2;2;2;1;1;1;1;1;1;1;1;1;1;1;1;1;1;1;1;1;1;1;1	2;2;2;2;1;1;1;1;1;1;1;1;1;1;1;1;1;1;1;1;1;1;1;1	2;2;2;2;1;1;1;1;1;1;1;1;1;1;1;1;1;1;1;1;1;1;1;1	Presenilin-1;Presenilin-1 NTF subunit;Presenilin-1 CTF subunit;Presenilin-1 CTF12;Presenilin;Presenilin-2;Presenilin-2 NTF subunit;Presenilin-2 CTF subunit	PSEN1;PSEN2	sp|P49768-6|PSN1_HUMAN Isoform 6 of Presenilin-1 OS=Homo sapiens GN=PSEN1;sp|P49768-7|PSN1_HUMAN Isoform 7 of Presenilin-1 OS=Homo sapiens GN=PSEN1;sp|P49768-2|PSN1_HUMAN Isoform 2 of Presenilin-1 OS=Homo sapiens GN=PSEN1;sp|P49768|PSN1_HUMAN Presenilin-1	24	2	2	2	1	2	2	2	2	2	2	2	2	2	2	2	1	2	2	2	2	2	2	2	2	2	2	2	1	2	2	2	2	2	2	2	2	2	2	2	8.1	8.1
P49792;Q99666;O14715;J3KQ37;F8W705;Q99666-2;F8VYC4;P0DJD0;P0DJD1;C9J6W1;Q7Z3J3-2;F8WBP7;H0YBN8;C9J1W9;C9JF75;H7BZ48	P49792	24;8;8;7;5;5;4;4;4;2;2;1;1;1;1;1	24;8;8;7;5;5;4;4;4;2;2;1;1;1;1;1	16;0;0;0;0;0;0;0;0;0;0;1;0;0;0;0	E3 SUMO-protein ligase RanBP2	RANBP2	sp|P49792|RBP2_HUMAN E3 SUMO-protein ligase RanBP2 OS=Homo sapiens GN=RANBP2 PE=1 SV=2	16	24	24	16	19	19	24	14	16	17	14	15	14	8	11	17	19	19	24	14	16	17	14	15	14	8	11	17	14	13	16	9	10	11	8	11	8	7	7	11	11.1	11.1
P49796-9;P49796-5;P49796-4;P49796-6;P49796	P49796-9;P49796-5;P49796-4;P49796-6;P49796	1;1;1;1;1	1;1;1;1;1	1;1;1;1;1	Regulator of G-protein signaling 3	RGS3	sp|P49796-9|RGS3_HUMAN Isoform 9 of Regulator of G-protein signaling 3 OS=Homo sapiens GN=RGS3;sp|P49796-5|RGS3_HUMAN Isoform 5 of Regulator of G-protein signaling 3 OS=Homo sapiens GN=RGS3;sp|P49796-4|RGS3_HUMAN Isoform 4 of Regulator of G-protein signali	5	1	1	1	0	0	0	0	0	0	0	0	1	0	0	0	0	0	0	0	0	0	0	0	1	0	0	0	0	0	0	0	0	0	0	0	1	0	0	0	2	2
P49959;P49959-3;F8W7U8;P49959-2;F5GXT0;F5H742;F5H256	P49959;P49959-3;F8W7U8;P49959-2;F5GXT0	8;8;7;7;4;1;1	8;8;7;7;4;1;1	8;8;7;7;4;1;1	Double-strand break repair protein MRE11A	MRE11A	sp|P49959|MRE11_HUMAN Double-strand break repair protein MRE11A OS=Homo sapiens GN=MRE11A PE=1 SV=3;sp|P49959-3|MRE11_HUMAN Isoform 3 of Double-strand break repair protein MRE11A OS=Homo sapiens GN=MRE11A;tr|F8W7U8|F8W7U8_HUMAN Double-strand break repair p	7	8	8	8	3	5	7	7	7	8	7	7	6	0	0	0	3	5	7	7	7	8	7	7	6	0	0	0	3	5	7	7	7	8	7	7	6	0	0	0	13.7	13.7
P50281;F8W1B7	P50281	13;5	13;5	13;5	Matrix metalloproteinase-14	MMP14	sp|P50281|MMP14_HUMAN Matrix metalloproteinase-14 OS=Homo sapiens GN=MMP14 PE=1 SV=3	2	13	13	13	11	9	10	10	10	9	9	10	8	10	10	11	11	9	10	10	10	9	9	10	8	10	10	11	11	9	10	10	10	9	9	10	8	10	10	11	21.6	21.6
P50402;Q5HY57;F8WEQ1	P50402;Q5HY57	12;7;2	12;7;2	12;7;2	Emerin	EMD	sp|P50402|EMD_HUMAN Emerin OS=Homo sapiens GN=EMD PE=1 SV=1;tr|Q5HY57|Q5HY57_HUMAN Emerin OS=Homo sapiens GN=EMD PE=1 SV=1	3	12	12	12	10	10	11	11	9	11	11	9	12	11	11	11	10	10	11	11	9	11	11	9	12	11	11	11	10	10	11	11	9	11	11	9	12	11	11	11	37.4	37.4
P50990-2;P50990;H7C4C8;P50990-3	P50990-2;P50990;H7C4C8;P50990-3	2;2;1;1	2;2;1;1	2;2;1;1	T-complex protein 1 subunit theta	CCT8	sp|P50990-2|TCPQ_HUMAN Isoform 2 of T-complex protein 1 subunit theta OS=Homo sapiens GN=CCT8;sp|P50990|TCPQ_HUMAN T-complex protein 1 subunit theta OS=Homo sapiens GN=CCT8 PE=1 SV=4;tr|H7C4C8|H7C4C8_HUMAN T-complex protein 1 subunit theta (Fragment) OS=Ho	4	2	2	2	1	2	2	2	2	2	2	2	2	0	1	2	1	2	2	2	2	2	2	2	2	0	1	2	1	2	2	2	2	2	2	2	2	0	1	2	4.2	4.2
P51149;C9J8S3;C9J592;C9IZZ0;C9J4V0;C9J4S4;C9J7D1	P51149;C9J8S3;C9J592;C9IZZ0;C9J4V0	10;8;7;6;6;4;2	10;8;7;6;6;4;2	10;8;7;6;6;4;2	Ras-related protein Rab-7a	RAB7A	sp|P51149|RAB7A_HUMAN Ras-related protein Rab-7a OS=Homo sapiens GN=RAB7A PE=1 SV=1;tr|C9J8S3|C9J8S3_HUMAN Ras-related protein Rab-7a OS=Homo sapiens GN=RAB7A PE=1 SV=1;tr|C9J592|C9J592_HUMAN Ras-related protein Rab-7a (Fragment) OS=Homo sapiens GN=RAB7A P	7	10	10	10	7	9	9	10	8	10	8	7	7	9	9	8	7	9	9	10	8	10	8	7	7	9	9	8	7	9	9	10	8	10	8	7	7	9	9	8	68.6	68.6
P51159-2;P51159;H3BUD9;H3BS49;H3BVH7;H3BN55;H3BU81;O00194	P51159-2;P51159;H3BUD9;H3BS49;H3BVH7;H3BN55	5;5;3;3;3;3;2;1	5;5;3;3;3;3;2;1	5;5;3;3;3;3;2;1	Ras-related protein Rab-27A	RAB27A	sp|P51159-2|RB27A_HUMAN Isoform Short of Ras-related protein Rab-27A OS=Homo sapiens GN=RAB27A;sp|P51159|RB27A_HUMAN Ras-related protein Rab-27A OS=Homo sapiens GN=RAB27A PE=1 SV=3;tr|H3BUD9|H3BUD9_HUMAN Ras-related protein Rab-27A (Fragment) OS=Homo sapie	8	5	5	5	3	3	3	2	2	3	3	3	3	4	3	4	3	3	3	2	2	3	3	3	3	4	3	4	3	3	3	2	2	3	3	3	3	4	3	4	25.8	25.8
P51571;A6NLM8	P51571;A6NLM8	5;4	5;4	5;4	Translocon-associated protein subunit delta	SSR4	sp|P51571|SSRD_HUMAN Translocon-associated protein subunit delta OS=Homo sapiens GN=SSR4 PE=1 SV=1;tr|A6NLM8|A6NLM8_HUMAN Translocon-associated protein subunit delta OS=Homo sapiens GN=SSR4 PE=1 SV=1	2	5	5	5	5	5	5	5	5	5	5	5	5	5	5	5	5	5	5	5	5	5	5	5	5	5	5	5	5	5	5	5	5	5	5	5	5	5	5	5	29.5	29.5
P51572;P51572-2;C9JSP1;C9JQ75;C9J0M4;C9JMD7;C9JM14	P51572;P51572-2;C9JSP1;C9JQ75;C9J0M4	13;13;7;7;7;6;1	13;13;7;7;7;6;1	13;13;7;7;7;6;1	B-cell receptor-associated protein 31	BCAP31	sp|P51572|BAP31_HUMAN B-cell receptor-associated protein 31 OS=Homo sapiens GN=BCAP31 PE=1 SV=3;sp|P51572-2|BAP31_HUMAN Isoform 2 of B-cell receptor-associated protein 31 OS=Homo sapiens GN=BCAP31;tr|C9JSP1|C9JSP1_HUMAN B-cell receptor-associated protein 3	7	13	13	13	11	11	11	10	10	10	10	11	9	10	11	12	11	11	11	10	10	10	10	11	9	10	11	12	11	11	11	10	10	10	10	11	9	10	11	12	37.8	37.8
P51636-2;P51636;E9PCT3;P51636-3	P51636-2;P51636;E9PCT3	3;3;2;1	3;3;2;1	3;3;2;1	Caveolin-2;Caveolin	CAV2	sp|P51636-2|CAV2_HUMAN Isoform Beta of Caveolin-2 OS=Homo sapiens GN=CAV2;sp|P51636|CAV2_HUMAN Caveolin-2 OS=Homo sapiens GN=CAV2 PE=1 SV=2;tr|E9PCT3|E9PCT3_HUMAN Caveolin OS=Homo sapiens GN=CAV2 PE=1 SV=1	4	3	3	3	3	3	3	3	3	3	3	3	3	2	3	3	3	3	3	3	3	3	3	3	3	2	3	3	3	3	3	3	3	3	3	3	3	2	3	3	34.9	34.9
P51648;P51648-2;J3QRD1;I3L1M4;J3KTD9;I3L2W1;J3QS00;J3QKK9;K7EN73;J3KTG1;E9PJV0;C9JGJ2;I3L0X1;C9JKT2;C9JMC5;I3L3I9;A8MYB8;E9PNN6;P48448;P43353-2;P30838;P43353	P51648;P51648-2;J3QRD1	10;10;9;3;2;2;2;1;1;1;1;1;1;1;1;1;1;1;1;1;1;1	10;10;9;3;2;2;2;1;1;1;1;1;1;1;1;1;1;1;1;1;1;1	10;10;9;3;2;2;2;1;1;1;1;1;1;1;1;1;1;1;1;1;1;1	Fatty aldehyde dehydrogenase	ALDH3A2	sp|P51648|AL3A2_HUMAN Fatty aldehyde dehydrogenase OS=Homo sapiens GN=ALDH3A2 PE=1 SV=1;sp|P51648-2|AL3A2_HUMAN Isoform 2 of Fatty aldehyde dehydrogenase OS=Homo sapiens GN=ALDH3A2;tr|J3QRD1|J3QRD1_HUMAN Fatty aldehyde dehydrogenase OS=Homo sapiens GN=ALDH	22	10	10	10	9	9	9	9	9	9	7	9	8	8	10	10	9	9	9	9	9	9	7	9	8	8	10	10	9	9	9	9	9	9	7	9	8	8	10	10	26.4	26.4
P51809;P51809-3;P51809-2;E5RH06	P51809;P51809-3;P51809-2	9;6;5;2	9;6;5;2	9;6;5;2	Vesicle-associated membrane protein 7	VAMP7	sp|P51809|VAMP7_HUMAN Vesicle-associated membrane protein 7 OS=Homo sapiens GN=VAMP7 PE=1 SV=3;sp|P51809-3|VAMP7_HUMAN Isoform 3 of Vesicle-associated membrane protein 7 OS=Homo sapiens GN=VAMP7;sp|P51809-2|VAMP7_HUMAN Isoform 2 of Vesicle-associated membr	4	9	9	9	5	6	7	8	7	7	6	7	6	6	6	9	5	6	7	8	7	7	6	7	6	6	6	9	5	6	7	8	7	7	6	7	6	6	6	9	43.6	43.6
P51812	P51812	1	1	1	Ribosomal protein S6 kinase alpha-3	RPS6KA3	sp|P51812|KS6A3_HUMAN Ribosomal protein S6 kinase alpha-3 OS=Homo sapiens GN=RPS6KA3 PE=1 SV=1	1	1	1	1	1	1	1	1	1	0	1	1	1	1	1	0	1	1	1	1	1	0	1	1	1	1	1	0	1	1	1	1	1	0	1	1	1	1	1	0	1.1	1.1
P52292	P52292	4	4	4	Importin subunit alpha-1	KPNA2	sp|P52292|IMA1_HUMAN Importin subunit alpha-1 OS=Homo sapiens GN=KPNA2 PE=1 SV=1	1	4	4	4	2	2	3	3	2	4	2	4	4	1	2	4	2	2	3	3	2	4	2	4	4	1	2	4	2	2	3	3	2	4	2	4	4	1	2	4	12.5	12.5
P52746	P52746	12	12	12	Zinc finger protein 142	ZNF142	sp|P52746|ZN142_HUMAN Zinc finger protein 142 OS=Homo sapiens GN=ZNF142 PE=1 SV=4	1	12	12	12	4	3	3	10	10	11	11	12	12	0	2	5	4	3	3	10	10	11	11	12	12	0	2	5	4	3	3	10	10	11	11	12	12	0	2	5	9.5	9.5
P53007;B4DP62	P53007;B4DP62	5;3	5;3	5;3	Tricarboxylate transport protein, mitochondrial	SLC25A1	sp|P53007|TXTP_HUMAN Tricarboxylate transport protein, mitochondrial OS=Homo sapiens GN=SLC25A1 PE=1 SV=2;tr|B4DP62|B4DP62_HUMAN Solute carrier family 25 (Mitochondrial carrier citrate transporter), member 1, isoform CRA_b OS=Homo sapiens GN=SLC25A1 PE=1 S	2	5	5	5	3	5	5	3	3	4	3	3	3	4	5	5	3	5	5	3	3	4	3	3	3	4	5	5	3	5	5	3	3	4	3	3	3	4	5	5	18	18
Q5T4U8;P53611	Q5T4U8;P53611	2;2	2;2	2;2	Geranylgeranyl transferase type-2 subunit beta	RABGGTB	tr|Q5T4U8|Q5T4U8_HUMAN Geranylgeranyl transferase type-2 subunit beta OS=Homo sapiens GN=RABGGTB PE=1 SV=1;sp|P53611|PGTB2_HUMAN Geranylgeranyl transferase type-2 subunit beta OS=Homo sapiens GN=RABGGTB PE=1 SV=2	2	2	2	2	2	2	2	2	2	2	2	2	2	2	2	2	2	2	2	2	2	2	2	2	2	2	2	2	2	2	2	2	2	2	2	2	2	2	2	2	14.5	14.5
P53618;E9PP73;E9PP63;E9PKQ1	P53618;E9PP73	20;13;1;1	20;13;1;1	20;13;1;1	Coatomer subunit beta	COPB1	sp|P53618|COPB_HUMAN Coatomer subunit beta OS=Homo sapiens GN=COPB1 PE=1 SV=3;tr|E9PP73|E9PP73_HUMAN Coatomer subunit beta (Fragment) OS=Homo sapiens GN=COPB1 PE=1 SV=7	4	20	20	20	16	20	20	20	19	20	20	18	20	13	19	20	16	20	20	20	19	20	20	18	20	13	19	20	16	20	20	20	19	20	20	18	20	13	19	20	29.2	29.2
P53621;P53621-2	P53621;P53621-2	8;8	8;8	8;8	Coatomer subunit alpha;Xenin;Proxenin	COPA	sp|P53621|COPA_HUMAN Coatomer subunit alpha OS=Homo sapiens GN=COPA PE=1 SV=2;sp|P53621-2|COPA_HUMAN Isoform 2 of Coatomer subunit alpha OS=Homo sapiens GN=COPA	2	8	8	8	4	5	6	4	4	5	5	5	7	1	7	7	4	5	6	4	4	5	5	5	7	1	7	7	4	5	6	4	4	5	5	5	7	1	7	7	8.3	8.3
P53814-5;P53814;P53814-6;C9JGQ0;H7C372;A0A096LNK9;A0A087WVP4;A0A087X1R1;P53814-2	P53814-5;P53814;P53814-6;C9JGQ0;H7C372;A0A096LNK9;A0A087WVP4;A0A087X1R1;P53814-2	2;2;2;1;1;1;1;1;1	2;2;2;1;1;1;1;1;1	2;2;2;1;1;1;1;1;1	Smoothelin	SMTN	sp|P53814-5|SMTN_HUMAN Isoform B2 of Smoothelin OS=Homo sapiens GN=SMTN;sp|P53814|SMTN_HUMAN Smoothelin OS=Homo sapiens GN=SMTN PE=1 SV=7;sp|P53814-6|SMTN_HUMAN Isoform B3 of Smoothelin OS=Homo sapiens GN=SMTN;tr|C9JGQ0|C9JGQ0_HUMAN Smoothelin (Fragment) O	9	2	2	2	0	0	0	2	2	2	0	1	1	0	0	1	0	0	0	2	2	2	0	1	1	0	0	1	0	0	0	2	2	2	0	1	1	0	0	1	2.7	2.7
P53985;Q5T8R3;Q5T8R5;P53985-2;Q5T8R4	P53985	5;2;2;2;1	5;2;2;2;1	5;2;2;2;1	Monocarboxylate transporter 1	SLC16A1	sp|P53985|MOT1_HUMAN Monocarboxylate transporter 1 OS=Homo sapiens GN=SLC16A1 PE=1 SV=3	5	5	5	5	5	5	5	4	5	5	5	5	5	4	5	5	5	5	5	4	5	5	5	5	5	4	5	5	5	5	5	4	5	5	5	5	5	4	5	5	8.4	8.4
P54132;H0YNU5;H0YLV8	P54132;H0YNU5	70;61;12	70;61;12	70;61;12	Bloom syndrome protein	BLM	sp|P54132|BLM_HUMAN Bloom syndrome protein OS=Homo sapiens GN=BLM PE=1 SV=1;tr|H0YNU5|H0YNU5_HUMAN Bloom syndrome protein OS=Homo sapiens GN=BLM PE=1 SV=1	3	70	70	70	47	46	61	67	69	68	68	66	69	0	0	2	47	46	61	67	69	68	68	66	69	0	0	2	47	46	61	67	69	68	68	66	69	0	0	2	59.5	59.5
P54136;P54136-2;E5RJM9;E5RH09	P54136;P54136-2	28;25;5;4	28;25;5;4	28;25;5;4	Arginine--tRNA ligase, cytoplasmic	RARS	sp|P54136|SYRC_HUMAN Arginine--tRNA ligase, cytoplasmic OS=Homo sapiens GN=RARS PE=1 SV=2;sp|P54136-2|SYRC_HUMAN Isoform Monomeric of Arginine--tRNA ligase, cytoplasmic OS=Homo sapiens GN=RARS	4	28	28	28	25	26	24	24	25	25	25	25	26	25	27	27	25	26	24	24	25	25	25	25	26	25	27	27	25	26	24	24	25	25	25	25	26	25	27	27	45.8	45.8
P54259	P54259	3	3	3	Atrophin-1	ATN1	sp|P54259|ATN1_HUMAN Atrophin-1 OS=Homo sapiens GN=ATN1 PE=1 SV=3	1	3	3	3	3	3	3	3	3	3	3	3	3	3	3	3	3	3	3	3	3	3	3	3	3	3	3	3	3	3	3	3	3	3	3	3	3	3	3	3	4.4	4.4
P54274-2;P54274;E7EWM7	P54274-2;P54274	3;3;1	3;3;1	3;3;1	Telomeric repeat-binding factor 1	TERF1	sp|P54274-2|TERF1_HUMAN Isoform 2 of Telomeric repeat-binding factor 1 OS=Homo sapiens GN=TERF1;sp|P54274|TERF1_HUMAN Telomeric repeat-binding factor 1 OS=Homo sapiens GN=TERF1 PE=1 SV=3	3	3	3	3	1	0	2	3	3	3	3	3	3	0	0	0	1	0	2	3	3	3	3	3	3	0	0	0	1	0	2	3	3	3	3	3	3	0	0	0	7.6	7.6
P54709;P54709-2;C9JA36;C9JXZ1;H7C4L9;H7C547;F8WBY4;C9J6S2	P54709;P54709-2	14;7;6;5;2;2;2;2	14;7;6;5;2;2;2;2	14;7;6;5;2;2;2;2	Sodium/potassium-transporting ATPase subunit beta-3	ATP1B3	sp|P54709|AT1B3_HUMAN Sodium/potassium-transporting ATPase subunit beta-3 OS=Homo sapiens GN=ATP1B3 PE=1 SV=1;sp|P54709-2|AT1B3_HUMAN Isoform 2 of Sodium/potassium-transporting ATPase subunit beta-3 OS=Homo sapiens GN=ATP1B3	8	14	14	14	12	11	11	12	11	12	12	12	13	13	12	14	12	11	11	12	11	12	12	12	13	13	12	14	12	11	11	12	11	12	12	12	13	13	12	14	55.2	55.2
[truncated: 921 more rows]
[truncated: 80 more columns]

## Sheet: Figure 3ABCDE
#node1	node2	node1_string_internal_id	node2_string_internal_id	node1_external_id	node2_external_id	neighborhood_on_chromosome	gene_fusion	phylogenetic_cooccurrence	homology	coexpression	experimentally_determined_interaction	database_annotated	automated_textmining	combined_score
[truncated: 686 more rows]

[truncated: 31 more sheets: Figure 3F, Figure 4A, Figure 4B, Figure 4C, Figure 5A, Figure 5B, Figure 6A, Figure 6B, Figure 6C, Figure 7A, Figure 7B, Figure 9A, Figure 9B, Supplementary Figure 1A, Supplementary Figure 1B, Supplementary Figure 1C, Supplementary Figure 1D, Supplementary Figure 3A, Supplementary Figure 3B, Supplementary Figure 4A …]
